# Supplementary material for: Spatial metabolomics reveals glycogen as an actionable target for pulmonary fibrosis
Source: Nat Commun. 2023 May 13;14:2759. doi: 10.1038/s41467-023-38437-1 (PMC10182559; doi:10.1038/s41467-023-38437-1)
Supplement: Supplementary file 4 — Source Data [file 41467_2023_38437_MOESM4_ESM.zip]

Archive with 116 entries (115 files):
- source file/
- __MACOSX/._source file
- source file/fig 4d left.txt
- __MACOSX/source file/._fig 4d left.txt
- source file/fig S1i.txt
- __MACOSX/source file/._fig S1i.txt
- source file/fig S2n right.txt
- __MACOSX/source file/._fig S2n right.txt
- source file/fig S4 Malate.txt
- __MACOSX/source file/._fig S4 Malate.txt
- source file/fig 5i.txt
- __MACOSX/source file/._fig 5i.txt
- source file/.DS_Store
- __MACOSX/source file/._.DS_Store
- source file/fig S4 Alanine.txt
- __MACOSX/source file/._fig S4 Alanine.txt
- source file/fig 5h.txt
- __MACOSX/source file/._fig 5h.txt
- source file/fig 6f.txt
- __MACOSX/source file/._fig 6f.txt
- source file/collagen_all_PBS_Bleo_fig5.csv
- __MACOSX/source file/._collagen_all_PBS_Bleo_fig5.csv
- source file/fig 6g.txt
- __MACOSX/source file/._fig 6g.txt
- source file/fig S4 Citrate.txt
- __MACOSX/source file/._fig S4 Citrate.txt
- source file/fig S4f G6P.txt
- __MACOSX/source file/._fig S4f G6P.txt
- source file/fig S6b middle.txt
- __MACOSX/source file/._fig S6b middle.txt
- source file/fig 6j left.txt
- __MACOSX/source file/._fig 6j left.txt
- source file/fig 6j right.txt
- __MACOSX/source file/._fig 6j right.txt
- source file/fig S5c.txt
- __MACOSX/source file/._fig S5c.txt
- source file/fig S4f UDP-glucose.txt
- __MACOSX/source file/._fig S4f UDP-glucose.txt
- source file/fig 3j.txt
- __MACOSX/source file/._fig 3j.txt
- source file/fig 3i.txt
- __MACOSX/source file/._fig 3i.txt
- source file/fig S2n left.txt
- __MACOSX/source file/._fig S2n left.txt
- source file/fig 3h.txt
- __MACOSX/source file/._fig 3h.txt
- source file/fig S2n middle.txt
- __MACOSX/source file/._fig S2n middle.txt
- source file/fig S6e.txt
- __MACOSX/source file/._fig S6e.txt
- source file/fig 5k left.txt
- __MACOSX/source file/._fig 5k left.txt
- source file/MALDI pixel export_fibrosis_fig 2_2.txt
- __MACOSX/source file/._MALDI pixel export_fibrosis_fig 2_2.txt
- source file/fig S6f.txt
- __MACOSX/source file/._fig S6f.txt
- source file/fig 6i right.txt
- __MACOSX/source file/._fig 6i right.txt
- source file/fig 3g.txt
- __MACOSX/source file/._fig 3g.txt
- source file/glycan_glycogen_all_PBS_Bleo_fig S4.csv
- __MACOSX/source file/._glycan_glycogen_all_PBS_Bleo_fig S4.csv
- source file/fig 3c.txt
- __MACOSX/source file/._fig 3c.txt
- source file/fig S6h right.txt
- __MACOSX/source file/._fig S6h right.txt
- source file/fig S6c.txt
- __MACOSX/source file/._fig S6c.txt
- source file/fig 3b.txt
- __MACOSX/source file/._fig 3b.txt
- source file/fig S6b left.txt
- __MACOSX/source file/._fig S6b left.txt
- source file/glycan_glycogen_all_PBS_Bleo_fig S7.csv
- __MACOSX/source file/._glycan_glycogen_all_PBS_Bleo_fig S7.csv
- source file/fig S4 Glutamine.txt
- __MACOSX/source file/._fig S4 Glutamine.txt
- source file/fig S6h left.txt
- __MACOSX/source file/._fig S6h left.txt
- source file/fig 4d right.txt
- __MACOSX/source file/._fig 4d right.txt
- source file/fig 5f.txt
- __MACOSX/source file/._fig 5f.txt
- source file/fig S4 Glutamic Acid.txt
- __MACOSX/source file/._fig S4 Glutamic Acid.txt
- source file/MALDI pixel export_fibrosis normal liver.txt
- __MACOSX/source file/._MALDI pixel export_fibrosis normal liver.txt
- source file/fig 5e.txt
- __MACOSX/source file/._fig 5e.txt
- source file/MALDI pixel export_fibrosis_S2_2.txt
- __MACOSX/source file/._MALDI pixel export_fibrosis_S2_2.txt
- source file/fig S6b right.txt
- __MACOSX/source file/._fig S6b right.txt
- source file/fig 6h.txt
- __MACOSX/source file/._fig 6h.txt
- source file/fig 5 right.txt
- __MACOSX/source file/._fig 5 right.txt
- source file/fig 4d middle.txt
- __MACOSX/source file/._fig 4d middle.txt
- source file/MALDI pixel export_fibrosis_fig 2.txt
- __MACOSX/source file/._MALDI pixel export_fibrosis_fig 2.txt
- source file/glycan_glycogen_fibrosis TMA.txt
- __MACOSX/source file/._glycan_glycogen_fibrosis TMA.txt
- source file/fig 6i left.txt
- __MACOSX/source file/._fig 6i left.txt
- source file/fig 4g.txt
- __MACOSX/source file/._fig 4g.txt
- source file/Fig 5c.txt
- __MACOSX/source file/._Fig 5c.txt
- source file/MALDI pixel export_fibrosis_fig S2.txt
- __MACOSX/source file/._MALDI pixel export_fibrosis_fig S2.txt
- source file/fig S4 F6P.txt
- __MACOSX/source file/._fig S4 F6P.txt
- source file/Fig 5b.txt
- __MACOSX/source file/._Fig 5b.txt
- source file/fig 4f.txt
- __MACOSX/source file/._fig 4f.txt
