# Supplementary material for: Spatial metabolomics reveals glycogen as an actionable target for pulmonary fibrosis
Source: Nat Commun. 2023 May 13;14:2759. doi: 10.1038/s41467-023-38437-1 (PMC10182559; doi:10.1038/s41467-023-38437-1)
Supplement: Supplementary file 4 — Source Data [file 41467_2023_38437_MOESM4_ESM.zip › source file/fig S1i.txt]

Chain Length	Cluster 6	Cluster 6	Cluster 6	Cluster 6	Cluster 1	Cluster 1	Cluster 1	Cluster 1	Cluster 0	Cluster 0	Cluster 0	Cluster 0	Cluster 12	Cluster 12	Cluster 12	Cluster 12
1.0	0.0000	0.0000	0.0000	0.0000	0.0000	0.0000	0.0000	0.0000	0.0000	0.0000	0.0000	0.0000	0.0000	0.0000	0.0000	0.0000
2.0	0.0000	0.0000	0.0000	0.0000	0.0000	0.0000	0.0000	0.0000	0.0000	0.0000	0.0000	0.0000	0.0000	0.0000	0.0000	0.0000
3.0	143.7433	159.8156	153.1720	169.2481	171.5457	162.2449	153.7284	159.0049	129.0878	137.9319	142.5803	137.5674	110.7847	134.2548	145.1501	138.1253
4.0	355.6915	371.2008	331.6631	415.2601	402.4526	348.8190	367.5955	349.7513	273.5478	273.1900	299.1817	299.1631	233.1094	267.3231	275.6925	242.9508
5.0	915.4168	908.9413	863.9937	935.9241	878.6928	823.2479	921.8991	821.5522	701.3453	624.5569	620.9741	600.8953	480.5903	617.3500	639.4320	477.1065
6.0	1251.0600	1345.7020	1234.8660	1341.0040	1163.6630	1105.4160	1297.6120	1040.5910	776.5443	784.9705	705.4312	736.3121	576.3552	702.9431	834.0103	541.9970
7.0	1051.5600	1175.9690	1111.6170	1212.9850	1017.9550	987.3477	1131.8160	883.6576	580.1443	573.6082	470.1696	525.7645	405.9605	534.7037	650.7394	365.9257
8.0	627.3654	706.7980	688.3266	718.8158	600.9065	597.4213	673.4287	513.0424	326.1298	364.6254	273.4369	307.2772	228.0686	298.8011	402.8563	225.7181
9.0	351.4882	397.4148	392.4379	395.1820	352.8391	343.4146	373.7829	297.5961	185.3724	210.6632	164.4957	170.1981	128.6362	183.9019	237.3959	136.2296
10.0	222.2346	231.5082	246.1357	251.6382	221.3459	209.7264	222.8377	185.9379	128.6063	131.4805	98.6786	100.8215	81.9563	114.1625	156.7797	75.7211
11.0	119.8063	145.9314	151.4457	148.6613	117.8564	127.8696	127.7367	104.4905	72.8949	73.0379	54.4470	57.0194	40.1892	62.6018	84.3267	49.3205
12.0	79.4110	80.3931	92.7601	82.1388	74.1697	81.0095	75.3566	61.1869	47.0682	43.8963	38.1518	37.3387	23.4380	41.6102	50.3851	32.3520
13.0	10.0847	8.5739	8.7112	7.0849	11.0809	11.4114	8.2823	13.0748	12.4606	13.0131	23.0466	17.2395	55.0299	41.2370	34.0295	33.1600
14.0	24.3404	33.1490	35.0484	27.5063	24.2336	31.4284	24.8919	27.2032	20.1524	18.3852	11.4880	12.6710	10.9684	12.1223	22.4487	12.4000
15.0	12.5938	17.8159	21.2291	15.2486	16.3029	21.1657	14.6494	14.6867	7.9784	12.5716	10.3568	4.8940	7.1474	8.3239	13.6704	7.2411
16.0	8.1323	9.4741	10.8536	7.7162	9.5015	11.6750	9.6665	9.3919	6.6258	6.5986	4.6423	2.8597	4.1707	3.0330	8.0069	4.2110
17.0	4.1549	4.2342	4.9664	7.3914	4.5258	6.6566	4.1150	5.0696	2.6251	4.2682	5.3728	3.0457	2.4905	2.4206	2.9001	2.9213
18.0	0.0000	0.0000	0.0000	0.0000	0.0000	0.0000	0.0000	0.0000	0.0000	0.0000	0.0000	0.0000	0.0000	0.0000	0.0000	0.0000
19.0	2.6543	2.3773	1.1332	2.8070	1.4775	1.8266	2.2071	1.1436	0.5273	1.7171	0.7894	0.6975	1.5523	1.0238	0.4882	1.4140
20.0	0.0000	0.0000	0.0000	0.0000	0.0000	0.0000	0.0000	0.0000	0.0000	0.0000	0.0000	0.0000	0.0000	0.0000	0.0000	0.0000
21.0	0.0000	0.0000	0.1859	0.0000	0.0000	0.1224	0.0000	0.3332	0.1490	0.0000	0.1178	0.0000	0.0000	0.3923	0.3125	0.0000
