# Supplementary material for: Spatial metabolomics reveals glycogen as an actionable target for pulmonary fibrosis
Source: Nat Commun. 2023 May 13;14:2759. doi: 10.1038/s41467-023-38437-1 (PMC10182559; doi:10.1038/s41467-023-38437-1)
Supplement: Supplementary file 4 — Source Data [file 41467_2023_38437_MOESM4_ESM.zip › source file/fig 5i.txt]

WT-Saline	WT-Bleo	LKO-Saline	LKO-Bleo
109.600000	320.600000	52.900000	152.100000
66.400000	202.900000	44.400000	207.400000
	261.900000	66.400000	98.900000
	261.900000		110.600000
			142.600000
