# Supplementary material for: Spatial metabolomics reveals glycogen as an actionable target for pulmonary fibrosis
Source: Nat Commun. 2023 May 13;14:2759. doi: 10.1038/s41467-023-38437-1 (PMC10182559; doi:10.1038/s41467-023-38437-1)
Supplement: Supplementary file 4 — Source Data [file 41467_2023_38437_MOESM4_ESM.zip › source file/fig S4 Alanine.txt]

PBS	PBS	PBS	PBS	PBS	PBS	PBS	PBS	PBS	Bleo	Bleo	Bleo	Bleo	Bleo	Bleo	Bleo	Bleo	Bleo
0.00093490	0.00082358	0.00844705	0.00849274	0.00415192					0.00406858	0.00482769	0.00393863	0.00440866	0.00486184				
