# Supplementary material for: Spatial metabolomics reveals glycogen as an actionable target for pulmonary fibrosis
Source: Nat Commun. 2023 May 13;14:2759. doi: 10.1038/s41467-023-38437-1 (PMC10182559; doi:10.1038/s41467-023-38437-1)
Supplement: Supplementary file 4 — Source Data [file 41467_2023_38437_MOESM4_ESM.zip › source file/fig 5h.txt]

WT-Saline	WT-Bleo	LKO-Saline	LKO-Bleo
0.000000	3.800000	0.000000	0.500000
0.000000	5.500000	0.000000	3.000000
	7.000000	0.000000	3.500000
			2.500000
			4.500000
