# Supplementary material for: Spatial metabolomics reveals glycogen as an actionable target for pulmonary fibrosis
Source: Nat Commun. 2023 May 13;14:2759. doi: 10.1038/s41467-023-38437-1 (PMC10182559; doi:10.1038/s41467-023-38437-1)
Supplement: Supplementary file 4 — Source Data [file 41467_2023_38437_MOESM4_ESM.zip › source file/fig 6f.txt]

WT-Saline	WT-Bleo	GKO-Saline	GKO-Bleo
0.000000	3.800000	0.000000	0.500000
0.000000	5.500000	0.000000	1.000000
0.000000	7.000000	0.000000	0.500000
0.000000	8.000000	0.000000	2.500000
0.000000	3.000000	0.000000	0.500000
0.000000	2.000000	0.000000	1.000000
	7.000000		0.500000
	4.000000		1.000000
	3.000000		1.000000
			0.500000
