# Supplementary material for: Spatial metabolomics reveals glycogen as an actionable target for pulmonary fibrosis
Source: Nat Commun. 2023 May 13;14:2759. doi: 10.1038/s41467-023-38437-1 (PMC10182559; doi:10.1038/s41467-023-38437-1)
Supplement: Supplementary file 4 — Source Data [file 41467_2023_38437_MOESM4_ESM.zip › source file/collagen_all_PBS_Bleo_fig5.csv]

sample	label	702	769	786	791	795	795.4	807	808	817	843	1020	1051	1068	1077	1082	1090	1095	1106	1112	1115	1127	1127.5	1179	1189	1201	1247	1302	1343	1365	1394	1438	1483	1508	1534	1651	1652	1670	1674	1686	1709	1725	1751	1763	1787	1838	1845	1855	1870
20220615_Lung_11-12-13_12	LKO Saline	46.8805008	68.586113	49.2502174	51.1513977	63.9039764	43.8479385	67.7945633	52.0677299	75.0065994	92.7851944	94.6242218	84.5802765	126.370575	48.3444633	87.1865463	107.531212	88.0251083	95.4828644	100.515579	90.0379944	103.259796	103.259796	103.758743	99.53582	79.9494476	83.1715622	83.0594254	92.5959015	53.7362938	64.3484192	32.325531	49.7813072	48.3656197	54.7627258	65.178772	55.8894424	34.309063	47.8725624	39.7549324	30.5725765	24.3131905	19.7753048	18.514061	19.3739262	30.0689373	21.1122341	19.9901924	19.593689
20220615_Lung_11-12-13_T1	LKO Saline	55.6216812	83.1823502	55.336422	61.4235992	85.8197708	56.481945	84.6573105	60.2810555	88.9577866	115.649246	128.753357	97.1707687	163.17308	60.3975945	92.0077667	126.572327	102.87291	109.877602	118.79805	109.414253	144.297852	144.297852	125.754089	109.538193	88.8800354	88.0840225	104.393013	123.27034	62.1943245	93.1300964	34.9472885	62.9699516	55.7760429	57.3733482	88.5586777	77.0625534	35.7818451	50.8535156	44.5331345	32.7820015	24.2837009	20.1424637	18.6697369	19.2078304	36.0011711	21.9127483	22.5917282	21.3495846
20220615_Lung_11-12-13_T3	LKO Saline	61.928093	69.5961761	58.5537262	58.3870544	75.458931	64.7184372	76.0895386	62.2915649	90.4920578	96.8872375	120.367088	94.9756927	143.438782	62.0576134	108.034767	121.589432	101.062439	107.970276	126.228897	103.540878	146.387589	146.387589	121.878952	123.161499	100.708122	84.2125931	101.553772	106.860931	63.353405	92.2343826	40.5669479	62.9116974	58.3204308	55.97612	87.5255051	75.7048492	39.4723473	49.8622627	46.8111191	35.0704002	23.2117538	22.077858	21.3339176	20.8226376	39.4132042	21.0412083	22.9282513	23.0931492
20220615_Lungs_14-17_14	LKO Bleo	86.3710709	108.549286	54.4747887	64.7371521	100.185097	94.5960312	84.4957733	64.5680695	99.5479584	149.998764	186.809662	129.069977	208.674484	77.149353	97.3998489	147.613739	139.956787	117.97493	142.793793	136.788742	200.656357	200.656357	163.655731	118.746185	96.3757629	113.536652	138.898819	166.405991	81.9387665	107.317253	44.3178749	81.0646362	84.6011887	93.0623856	107.900612	91.7474518	57.5742378	66.427536	66.2021637	46.7806435	30.8119278	26.5705261	23.5982819	23.8691845	47.4816933	28.1121902	25.653614	27.2194042
20220615_Lungs_14-17_17	LKO Bleo	55.3879623	106.192192	65.3342438	68.0576477	69.5106201	66.2675171	73.1427536	74.8786469	107.7883	118.858177	92.314949	77.270813	135.373154	55.9529953	107.350853	118.917603	100.41655	106.239189	113.652916	96.2845306	105.467789	105.467789	90.4529953	113.368172	83.4746017	68.8305283	63.3712883	71.8209839	50.5500679	52.0433617	37.4087639	41.7602806	46.1416168	47.2999496	42.2554283	38.5616302	33.999836	73.704277	33.8255157	28.7054939	33.0636063	21.3327789	21.0775871	21.1360779	27.4096775	20.9595661	17.8828926	18.1836376
20220615_lungs_2459_5	WT Bleo	295.104492	642.439392	157.309174	253.629242	485.524628	325.607819	261.508179	197.92572	363.210205	895.314758	977.190063	414.527863	1083.06152	314.24411	233.018036	535.860535	796.863831	375.313782	513.424988	797.776367	1277.00586	1277.00586	788.326782	361.881073	289.150818	367.58197	694.600708	888.691895	313.358734	391.922333	165.768677	406.658356	372.833679	279.17984	472.784546	397.283264	169.472031	279.877472	169.336014	145.934952	153.055969	68.810463	66.7872467	67.5852585	102.721939	58.8560181	57.0346069	104.199081
20220615_lungs_2459_9	WT Bleo	139.036819	195.566391	90.7768631	179.609497	158.133209	155.199249	129.892578	137.347641	184.296555	202.417953	313.868256	184.236313	283.351227	142.048813	172.450684	247.07373	213.219162	161.938995	237.188858	203.514053	369.373047	369.373047	251.767487	173.253723	178.202866	166.845398	288.110748	268.581512	167.944519	235.444809	99.6255264	179.374023	146.985748	137.814407	227.503571	196.085068	109.529854	139.451172	112.037331	86.3645706	77.5092316	56.0290604	54.7218018	54.9776802	85.1815338	49.5394897	57.3227539	55.9428101
20220615_lungs_2459_T2	WT Bleo	465.572632	872.770386	189.415451	310.250397	565.54126	519.962524	338.35141	229.370148	510.365082	1171.0752	1339.99231	489.098206	1323.78467	468.189545	278.116302	626.800232	1119.90344	469.615265	659.748718	1164.09839	1894.08899	1894.08899	904.957397	504.157532	327.890289	447.004913	921.18927	1228.52893	396.062439	520.164795	242.80661	669.264709	557.138	476.199585	701.637268	585.429626	293.913269	349.555573	302.114166	212.456879	195.100861	100.235718	86.5669022	87.1356049	151.285721	76.4806976	82.2497025	160.482224
20220615_Lungs_Slide 5_18a	LKO Bleo	49.4904213	73.7772751	47.3368797	48.7505417	81.4830093	57.0205803	69.7013245	51.0096283	70.2387314	104.767242	131.911575	100.949181	149.387573	56.7631149	87.7972488	124.549957	95.9834595	102.192215	103.634087	95.312294	120.045418	120.045418	124.608536	106.801949	82.1315994	94.8031616	150.04921	133.166702	66.5037384	93.9429092	34.6717339	61.1255798	66.0520401	65.4413147	99.1762238	84.2533188	49.6607475	69.7352982	51.9112892	39.0740166	29.3615284	26.1593018	21.353384	22.3693008	46.2779579	29.3366928	28.3929749	24.9250698
20220615_Lungs_Slide 5_19a	LKO Bleo	69.4943008	102.680649	58.9489517	64.1355972	118.969261	78.6351242	94.0846939	68.4940186	92.1556931	146.571945	207.157486	141.199539	219.276825	80.9389038	118.089218	178.772522	135.034943	140.783234	144.404343	139.956635	187.927689	187.927689	186.650024	139.159073	115.236427	135.678085	235.036667	201.6194	94.6218872	140.297348	46.2831383	88.7309036	86.5796585	84.6348953	137.780777	116.947792	59.3283768	87.9814529	62.2884789	48.5636787	36.3420792	29.7548599	26.1436729	27.1301174	55.2369919	33.4355392	33.0875854	29.6828136
20220615_Lungs_Slide 5_20	LKO Bleo	72.7141876	84.9634552	53.7642517	58.4780884	88.0557938	87.0277405	82.6672134	60.4144669	80.519928	102.924454	170.522125	115.652992	153.980469	81.9736328	114.339256	139.697693	107.347191	121.750244	130.212555	112.79026	177.819672	177.819672	142.43866	136.048325	101.886124	98.7620087	205.857086	145.930298	78.0586243	123.472878	46.7504272	79.8684616	77.2756042	73.212204	125.596069	103.843636	59.3450432	76.1085129	60.9982796	45.3946609	38.0056038	31.6570072	28.0336533	27.8809319	60.8175659	34.2797699	35.0556602	38.1962013
20220615_Slide 3_6	WT Saline	32.1387291	33.9562492	38.1748085	34.9715614	36.1533585	25.3348408	52.1351204	40.1562843	57.0510101	55.6675034	40.1740112	46.0968857	60.2232895	27.9593391	66.4270325	67.7184677	49.38834	68.3414841	64.8702393	53.5626907	52.0571861	52.0571861	51.3282242	79.5260315	57.5949974	44.4608765	34.0144882	37.5756111	30.633976	30.1077023	22.0102119	24.1602497	25.3100815	23.8454227	26.3158512	23.6910648	21.5210667	26.1350574	23.0764904	19.1848259	15.3137197	15.5239096	13.3075171	13.4983149	18.3344154	19.5720425	16.4897327	13.2459164
20220615_Slide 3_7	WT Saline	58.548336	88.1363449	53.7618065	59.799675	86.4430084	48.7987175	79.4448471	61.3101768	87.3004227	118.376953	134.834503	108.14962	165.067703	58.8354454	91.4762039	134.186615	103.299309	108.155609	115.809647	104.719505	137.102936	137.102936	145.453339	106.386482	90.9322891	111.596695	105.889137	130.003433	66.3759613	85.6032791	34.1292648	55.568161	57.689724	54.4417801	79.483345	68.2259598	34.9010429	55.3606606	37.5943871	31.631134	25.6105289	20.7364559	17.3086433	19.6272736	30.6409073	23.7149773	23.0286903	19.1609936
[truncated: 9 more columns]
