# Supplementary material for: Spatial metabolomics reveals glycogen as an actionable target for pulmonary fibrosis
Source: Nat Commun. 2023 May 13;14:2759. doi: 10.1038/s41467-023-38437-1 (PMC10182559; doi:10.1038/s41467-023-38437-1)
Supplement: Supplementary file 4 — Source Data [file 41467_2023_38437_MOESM4_ESM.zip › source file/fig 6g.txt]

Chain Length	WT-PBS	WT-PBS	WT-PBS	WT-PBS	WT-PBS	WT-PBS	WT-PBS	WT-PBS	WT-PBS	WT-PBS	WT-Bleo	WT-Bleo	WT-Bleo	WT-Bleo	WT-Bleo	WT-Bleo	WT-Bleo	WT-Bleo	WT-Bleo	WT-Bleo	GAAKO-PBS	GAAKO-PBS	GAAKO-PBS	GAAKO-PBS	GAAKO-PBS	GAAKO-PBS	GAAKO-PBS	GAAKO-PBS	GAAKO-PBS	GAAKO-PBS	GAAKO-Bleo	GAAKO-Bleo	GAAKO-Bleo	GAAKO-Bleo	GAAKO-Bleo	GAAKO-Bleo	GAAKO-Bleo	GAAKO-Bleo	GAAKO-Bleo	GAAKO-Bleo
3.0	154.187000	132.962700	73.855800	103.980300	101.608500	111.921900					103.714100	205.848900	155.736800	205.222800	215.531400	143.913100	248.717700	118.107000	223.050200		137.424200	141.089300	142.600800	135.586000	107.679800	128.825500					109.843100	142.065100	100.826100	181.706900	125.782000	121.374100	105.825700	132.850700	139.689100	123.183300
4.0	129.166100	113.948600	77.217300	103.470200	102.396900	98.208400					106.188900	123.609000	137.991800	242.143200	128.091900	142.538400	192.895700	118.239900	135.751900		154.842400	152.131400	165.717600	147.069500	117.605000	128.301000					139.383200	159.093900	120.429700	175.217200	133.922000	133.387000	117.742500	134.514900	143.608400	156.337600
5.0	133.716800	94.008000	66.755500	101.025100	95.051600	80.829500					109.855600	119.761500	149.235300	147.140600	134.417300	167.111300	226.987000	131.777500	141.526700		94.736700	89.836000	194.923900	173.205500	113.040400	128.763200					143.872100	180.146500	124.574900	199.522300	135.522900	133.504400	122.282800	141.589000	159.009100	162.685200
6.0	180.946000	113.961400	91.047100	136.977500	134.821300	105.895300					151.791200	168.092200	214.982800	187.849800	182.974800	247.171100	296.218100	199.326200	186.556100		115.698400	112.017100	253.990500	233.033400	149.366500	166.453800					187.427200	240.728600	166.848700	221.734600	177.099400	173.675400	166.127800	185.135600	198.426200	177.882900
7.0	180.406500	95.977500	73.399500	122.959800	119.581200	84.408700					117.872700	171.360100	217.214900	209.180900	167.584400	260.771900	321.612200	205.849000	197.446500		115.516300	112.726900	255.853100	244.184600	131.288500	156.482800					180.281400	245.216000	149.880300	175.043400	172.061100	161.637200	152.439300	174.417200	160.729600	114.785800
8.0	151.383400	81.798000	59.104300	102.001500	99.747700	72.249400					92.581300	144.475900	184.992200	193.319500	143.290800	217.848100	285.096200	172.420500	172.226400		108.178700	105.795000	228.485800	218.765100	115.810100	141.256500					160.564900	214.721800	133.512500	172.904300	152.831000	141.435700	133.489400	151.337900	148.430500	106.079500
9.0	119.295000	63.342400	62.099300	84.599700	87.033000	64.673800					86.606200	110.502100	146.748500	179.006100	114.097700	171.634400	233.296600	133.519500	136.666400		113.726700	108.739700	187.291400	181.927900	92.322900	114.477200					131.377100	173.518900	111.019200	157.342100	128.838400	110.546600	105.364500	117.077700	131.926900	106.691200
10.0	99.687000	52.909300	38.131200	66.049000	64.234100	47.331800					65.287000	94.066000	126.139200	154.987100	95.731000	146.121200	200.540700	113.952500	116.474900		83.990900	83.200700	159.258800	157.079700	77.954000	99.189100					109.733400	146.923300	90.909700	139.955000	101.725500	91.638900	86.938100	95.684300	110.541100	79.101300
11.0	75.238100	38.793800	27.598300	48.123900	47.637500	34.095100					49.576300	71.287500	99.710300	127.063900	71.948200	111.041000	157.143100	86.476300	89.061600		66.510800	65.751200	123.460600	122.107000	58.268100	76.320300					83.197900	112.187500	68.637800	114.687300	75.915700	67.095900	64.024100	69.526700	88.071000	61.410600
12.0	57.329700	29.274500	20.590900	35.685000	36.008400	25.889500					39.713800	54.570500	78.682300	105.592400	55.834500	85.213400	119.811400	65.860500	69.329500		54.137100	54.612500	94.668900	94.887000	45.189800	59.193700					63.697000	86.850600	53.286300	96.589700	57.141400	50.619900	47.777900	51.719000	71.589300	49.162800
13.0	38.715600	19.879000	13.948700	23.648100	24.438200	17.908800					28.368700	37.179400	55.671100	77.546000	38.522700	58.181100	82.120300	45.274300	48.251200		39.524000	40.043700	65.764400	66.521100	31.154000	41.743700					44.183300	60.114200	36.331700	71.633600	38.454700	33.762300	31.867000	34.356600	51.580800	34.481600
14.0	30.168400	15.783300	11.330700	17.969900	19.823600	14.593400					22.857700	29.937400	44.571600	62.802600	31.473000	44.984500	62.360000	34.381700	38.721500		32.237500	32.706600	49.814100	51.212100	24.710300	33.523400					34.477000	45.762000	29.132100	59.427200	29.295800	25.814600	24.715000	26.679300	41.409900	27.301000
15.0	19.748500	10.679000	7.654900	11.556100	13.252200	9.832900					15.361000	19.670300	29.544800	43.092100	20.962900	28.444800	39.706400	22.034700	26.136500		21.806600	22.802000	31.996400	33.005600	16.543700	22.767200					22.507200	29.699500	19.093900	40.763600	18.877300	16.683300	15.491600	17.236500	28.123400	18.276800
16.0	13.657500	7.714900	5.641000	7.941500	9.266300	7.089100					11.099500	13.806400	20.972300	31.157400	15.116700	19.770700	26.509200	14.954300	18.348500		16.337900	16.786700	21.578200	22.534400	11.832600	16.501300					15.977200	20.330600	13.520300	30.220500	13.134600	11.590500	10.885400	11.866800	20.028200	12.980000
17.0	9.566200	5.616400	3.900600	5.695400	6.713600	5.372700					6.679100	10.295600	15.600300	15.353700	9.848000	13.906600	18.580600	10.689400	13.740400		8.564900	8.951700	15.462600	16.430400	8.965600	12.601400					11.465800	14.689600	9.214000	15.534900	9.803400	8.284200	7.874100	8.671000	11.154400	6.867100
