# Supplementary material for: Spatial metabolomics reveals glycogen as an actionable target for pulmonary fibrosis
Source: Nat Commun. 2023 May 13;14:2759. doi: 10.1038/s41467-023-38437-1 (PMC10182559; doi:10.1038/s41467-023-38437-1)
Supplement: Supplementary file 4 — Source Data [file 41467_2023_38437_MOESM4_ESM.zip › source file/fig S4 Citrate.txt]

PBS	PBS	PBS	PBS	PBS	PBS	PBS	PBS	PBS	Bleo	Bleo	Bleo	Bleo	Bleo	Bleo	Bleo	Bleo	Bleo
0.166421700	0.120699240	0.162936990	0.119533742	0.119533742					0.07589370	0.04403494	0.03607964	0.03125702	0.05354841				
