# Supplementary material for: Spatial metabolomics reveals glycogen as an actionable target for pulmonary fibrosis
Source: Nat Commun. 2023 May 13;14:2759. doi: 10.1038/s41467-023-38437-1 (PMC10182559; doi:10.1038/s41467-023-38437-1)
Supplement: Supplementary file 4 — Source Data [file 41467_2023_38437_MOESM4_ESM.zip › source file/fig S4f G6P.txt]

	PBS	PBS	PBS	PBS	PBS	PBS	PBS	PBS	PBS	Bleo	Bleo	Bleo	Bleo	Bleo	Bleo	Bleo	Bleo	Bleo
WT	0.028119000	0.029534000	0.027165060	0.023143000	0.025144000					0.00404964	0.00232608	0.00322660	0.00127998	0.00179980				
