# Supplementary material for: Spatial metabolomics reveals glycogen as an actionable target for pulmonary fibrosis
Source: Nat Commun. 2023 May 13;14:2759. doi: 10.1038/s41467-023-38437-1 (PMC10182559; doi:10.1038/s41467-023-38437-1)
Supplement: Supplementary file 4 — Source Data [file 41467_2023_38437_MOESM4_ESM.zip › source file/fig 6j left.txt]

WT-Saline	WT-Bleo	LKO-Saline	LKO-Bleo
	112.106433	46.3407667	91.4936667
78.5667000	130.125200	31.3223000	40.2019667
37.8079667	140.803833	22.8200333	37.8787000
			31.4858667
			65.7135000
