# Supplementary material for: Spatial metabolomics reveals glycogen as an actionable target for pulmonary fibrosis
Source: Nat Commun. 2023 May 13;14:2759. doi: 10.1038/s41467-023-38437-1 (PMC10182559; doi:10.1038/s41467-023-38437-1)
Supplement: Supplementary file 4 — Source Data [file 41467_2023_38437_MOESM4_ESM.zip › source file/fig 6j right.txt]

WT-Saline	WT-Bleo	LKO-Saline	LKO-Bleo
	32.7622667	7.58370000	25.18323330
13.8115667	47.5639333	5.87716667	8.67710000
10.9382000	25.6996667	5.65043333	11.64340000
			8.45650000
			8.87353333
