# Supplementary material for: Spatial metabolomics reveals glycogen as an actionable target for pulmonary fibrosis
Source: Nat Commun. 2023 May 13;14:2759. doi: 10.1038/s41467-023-38437-1 (PMC10182559; doi:10.1038/s41467-023-38437-1)
Supplement: Supplementary file 4 — Source Data [file 41467_2023_38437_MOESM4_ESM.zip › source file/fig S5c.txt]

WT-Saline	WT-Bleo	LKO-Saline	LKO-Bleo
22.0102119	165.7686770	32.3255310	44.3178749
34.1292648	99.6255264	34.9472885	37.4087639
	242.8066100	40.5669479	34.6717339
			46.2831383
			46.7504272
