# Supplementary material for: Spatial metabolomics reveals glycogen as an actionable target for pulmonary fibrosis
Source: Nat Commun. 2023 May 13;14:2759. doi: 10.1038/s41467-023-38437-1 (PMC10182559; doi:10.1038/s41467-023-38437-1)
Supplement: Supplementary file 4 — Source Data [file 41467_2023_38437_MOESM4_ESM.zip › source file/fig 3j.txt]

N	F
27.311100	88.725200
27.176300	99.907900
25.482700	106.961100
46.180400	100.332700
33.958500	84.729200
20.955900	79.775300
30.909400	72.732300
	72.710100
	83.667100
	123.200600
	51.703900
	40.009000
	46.611500
	57.627100
	56.759200
	58.549400
	51.215800
	60.867400
	58.322200
	51.093200
	53.769100
	70.209400
	61.252500
	59.243600
	64.070500
	72.173800
	50.501100
	32.837500
	65.605600
