# Supplementary material for: Spatial metabolomics reveals glycogen as an actionable target for pulmonary fibrosis
Source: Nat Commun. 2023 May 13;14:2759. doi: 10.1038/s41467-023-38437-1 (PMC10182559; doi:10.1038/s41467-023-38437-1)
Supplement: Supplementary file 4 — Source Data [file 41467_2023_38437_MOESM4_ESM.zip › source file/fig 3i.txt]

N	F
34.551600	119.382900
30.477800	105.243500
22.397500	90.377300
43.974000	68.513700
33.968000	50.745100
17.602600	93.488300
27.937100	54.879000
	62.771500
	58.679700
	43.293200
	47.951400
	55.761500
	71.111800
	80.938200
	71.009100
	55.238400
	48.333600
	48.685300
	60.884400
	44.512900
	46.853900
	51.358500
	61.007400
	79.925000
	58.772400
	57.907200
	52.805300
	57.332400
	42.861700
