# Supplementary material for: Spatial metabolomics reveals glycogen as an actionable target for pulmonary fibrosis
Source: Nat Commun. 2023 May 13;14:2759. doi: 10.1038/s41467-023-38437-1 (PMC10182559; doi:10.1038/s41467-023-38437-1)
Supplement: Supplementary file 4 — Source Data [file 41467_2023_38437_MOESM4_ESM.zip › source file/fig S2n left.txt]

concentration	abundence	abundence	abundence
1000	379.6694	274.6113	10
100	34.1576	45.5971	10
40	16.9375	29.6441	10
20	8.5712	20.6289	10
10	5.7689	16.5624	10
1	3.1059	12.2588	10
