# Supplementary material for: Spatial metabolomics reveals glycogen as an actionable target for pulmonary fibrosis
Source: Nat Commun. 2023 May 13;14:2759. doi: 10.1038/s41467-023-38437-1 (PMC10182559; doi:10.1038/s41467-023-38437-1)
Supplement: Supplementary file 4 — Source Data [file 41467_2023_38437_MOESM4_ESM.zip › source file/fig 3h.txt]

N	F
40.179700	94.547300
37.483500	53.627400
22.826500	44.443200
34.356200	137.297000
30.243600	67.331700
27.946900	51.201300
40.262900	80.999400
	38.299700
	194.630500
	86.355300
	110.343100
	71.749700
	68.740400
	56.892900
	39.472300
	40.074200
	72.685000
	45.661500
	47.941100
	55.788400
	58.880100
	124.311300
	182.863900
	173.565900
	86.144600
	99.495900
	51.461000
