# Supplementary material for: Spatial metabolomics reveals glycogen as an actionable target for pulmonary fibrosis
Source: Nat Commun. 2023 May 13;14:2759. doi: 10.1038/s41467-023-38437-1 (PMC10182559; doi:10.1038/s41467-023-38437-1)
Supplement: Supplementary file 4 — Source Data [file 41467_2023_38437_MOESM4_ESM.zip › source file/fig S2n middle.txt]

N	F
19.20	324.5
89.10	415.7
59.40	832.7
110.50	418.4
67.12	367.0
