# Supplementary material for: Spatial metabolomics reveals glycogen as an actionable target for pulmonary fibrosis
Source: Nat Commun. 2023 May 13;14:2759. doi: 10.1038/s41467-023-38437-1 (PMC10182559; doi:10.1038/s41467-023-38437-1)
Supplement: Supplementary file 4 — Source Data [file 41467_2023_38437_MOESM4_ESM.zip › source file/fig 5k left.txt]

WT-Saline	WT-Bleo	LKO-Saline	LKO-Bleo
44.4608765	367.581970	83.1715622	113.5366520
111.5966950	166.845398	88.0840225	68.8305283
	447.004913	84.2125931	94.8031616
			135.6780850
			98.7620087
