# Supplementary material for: Spatial metabolomics reveals glycogen as an actionable target for pulmonary fibrosis
Source: Nat Commun. 2023 May 13;14:2759. doi: 10.1038/s41467-023-38437-1 (PMC10182559; doi:10.1038/s41467-023-38437-1)
Supplement: Supplementary file 4 — Source Data [file 41467_2023_38437_MOESM4_ESM.zip › source file/MALDI pixel export_fibrosis_fig 2_2.txt]

COVID_A43_LU
0			0.0000	0.0000	0.0000	0.0000	0.0000	0.0000	0.0000	0.0000	0.0000	0.0000	0.0000	0.0000	0.0000	0.0000	0.0000	0.0000	0.0000	0.0000	0.0000	0.0000	0.0000	0.0000	0.0000	0.0000	0.0000	0.0000	0.0000	0.0000	0.0000	0.0000	0.0000	0.0000	0.0000	0.0000	0.0000	0.0000	0.0000	0.0000	0.0000	0.0000	0.0000	0.0000	0.0000	0.0000	0.0000	0.0000	0.0000
			1	2	3	4	5	6	7	8	9	10	11	12	13	14	15	16	17	18	19	20	21	22	23	24	25	26	27	28	29	30	31	32	33	34	35	36	37	38	39	40	41	42	43	44	45	46	47
			500.1249	501.1225	502.1376	503.1388	504.1402	505.1026	506.0445	506.1293	507.2732	508.2805	520.1448	522.1231	523.1148	524.1415	525.1461	526.1583	527.0212	528.1807	534.1804	538.1606	539.1624	544.1144	545.1105	546.1264	547.1285	548.1407	550.1592	551.1594	564.1391	566.1220	568.1360	569.1444	570.1427	572.1088	586.9708	588.1026	589.1068	590.1135	591.1180	592.1308	593.2174	612.1942	625.1904	634.0777	642.1871	643.1855	650.0479
1	-8.4000	-5.4750	31.0000	0.0000	0.0000	25.0000	24.0000	20.0000	29.0000	29.0000	0.0000	24.0000	57.0000	43.0000	88.0000	0.0000	0.0000	0.0000	30.0000	0.0000	0.0000	27.0000	0.0000	20.0000	0.0000	0.0000	0.0000	0.0000	24.0000	0.0000	0.0000	0.0000	0.0000	21.0000	0.0000	0.0000	95.0000	38.0000	0.0000	0.0000	0.0000	0.0000	0.0000	0.0000	22.0000	0.0000	0.0000	0.0000	0.0000
2	-8.3250	-5.4750	306.0000	312.0000	71.0000	164.0000	203.0000	334.0000	111.0000	111.0000	332.0000	189.0000	553.0000	625.0000	219.0000	312.0000	295.0000	255.0000	333.0000	48.0000	108.0000	289.0000	311.0000	382.0000	364.0000	247.0000	339.0000	200.0000	1182.0000	880.0000	465.0000	280.0000	216.0000	312.0000	367.0000	115.0000	261.0000	413.0000	294.0000	347.0000	271.0000	155.0000	270.0000	409.0000	680.0000	180.0000	698.0000	515.0000	283.0000
3	-8.2500	-5.4750	151.0000	94.0000	56.0000	58.0000	111.0000	343.0000	72.0000	72.0000	283.0000	220.0000	539.0000	348.0000	140.0000	187.0000	172.0000	131.0000	312.0000	170.0000	71.0000	169.0000	219.0000	320.0000	89.0000	162.0000	165.0000	76.0000	433.0000	179.0000	296.0000	168.0000	387.0000	153.0000	235.0000	106.0000	362.0000	311.0000	171.0000	234.0000	251.0000	139.0000	85.0000	225.0000	402.0000	523.0000	334.0000	107.0000	256.0000
4	-8.1750	-5.4750	54.0000	157.0000	53.0000	58.0000	207.0000	166.0000	67.0000	67.0000	426.0000	173.0000	198.0000	452.0000	266.0000	203.0000	108.0000	349.0000	274.0000	164.0000	93.0000	195.0000	137.0000	363.0000	122.0000	68.0000	167.0000	243.0000	318.0000	212.0000	167.0000	175.0000	223.0000	64.0000	169.0000	109.0000	280.0000	106.0000	164.0000	195.0000	339.0000	188.0000	68.0000	310.0000	215.0000	132.0000	240.0000	251.0000	249.0000
5	-8.1000	-5.4750	271.0000	139.0000	25.0000	190.0000	152.0000	104.0000	181.0000	181.0000	187.0000	151.0000	337.0000	283.0000	163.0000	180.0000	0.0000	217.0000	205.0000	216.0000	43.0000	156.0000	184.0000	282.0000	126.0000	158.0000	224.0000	161.0000	404.0000	244.0000	191.0000	487.0000	346.0000	246.0000	149.0000	66.0000	415.0000	313.0000	160.0000	214.0000	75.0000	115.0000	226.0000	168.0000	453.0000	386.0000	166.0000	206.0000	243.0000
6	-8.0250	-5.4750	61.0000	139.0000	180.0000	23.0000	114.0000	195.0000	80.0000	80.0000	167.0000	95.0000	332.0000	302.0000	75.0000	131.0000	51.0000	240.0000	200.0000	118.0000	68.0000	162.0000	174.0000	255.0000	193.0000	133.0000	159.0000	157.0000	502.0000	196.0000	215.0000	184.0000	148.0000	220.0000	155.0000	85.0000	225.0000	313.0000	154.0000	326.0000	272.0000	206.0000	117.0000	318.0000	241.0000	368.0000	116.0000	304.0000	348.0000
7	-7.9500	-5.4750	262.0000	55.0000	44.0000	104.0000	137.0000	254.0000	71.0000	71.0000	191.0000	34.0000	296.0000	189.0000	45.0000	54.0000	96.0000	87.0000	84.0000	155.0000	75.0000	104.0000	208.0000	241.0000	155.0000	221.0000	140.0000	74.0000	289.0000	263.0000	174.0000	119.0000	287.0000	234.0000	263.0000	70.0000	274.0000	216.0000	89.0000	266.0000	158.0000	152.0000	120.0000	179.0000	322.0000	313.0000	259.0000	264.0000	384.0000
8	-7.8750	-5.4750	233.0000	234.0000	231.0000	100.0000	71.0000	234.0000	176.0000	176.0000	334.0000	156.0000	263.0000	244.0000	279.0000	187.0000	108.0000	132.0000	160.0000	199.0000	89.0000	168.0000	87.0000	350.0000	67.0000	177.0000	62.0000	24.0000	406.0000	208.0000	211.0000	199.0000	265.0000	258.0000	79.0000	139.0000	110.0000	237.0000	181.0000	177.0000	86.0000	104.0000	164.0000	189.0000	279.0000	166.0000	240.0000	153.0000	364.0000
9	-7.8000	-5.4750	141.0000	227.0000	125.0000	103.0000	144.0000	117.0000	19.0000	19.0000	202.0000	77.0000	415.0000	186.0000	121.0000	123.0000	20.0000	154.0000	155.0000	105.0000	21.0000	89.0000	138.0000	282.0000	155.0000	159.0000	98.0000	85.0000	521.0000	147.0000	153.0000	330.0000	239.0000	200.0000	112.0000	117.0000	245.0000	205.0000	178.0000	114.0000	159.0000	334.0000	85.0000	68.0000	351.0000	122.0000	123.0000	167.0000	214.0000
10	-7.7250	-5.4750	160.0000	90.0000	85.0000	154.0000	208.0000	275.0000	119.0000	119.0000	261.0000	96.0000	365.0000	174.0000	169.0000	175.0000	146.0000	168.0000	250.0000	105.0000	119.0000	96.0000	141.0000	221.0000	240.0000	47.0000	223.0000	244.0000	239.0000	183.0000	209.0000	163.0000	364.0000	164.0000	120.0000	288.0000	481.0000	214.0000	195.0000	269.0000	153.0000	138.0000	76.0000	289.0000	401.0000	533.0000	155.0000	175.0000	307.0000
11	-7.6500	-5.4750	156.0000	136.0000	118.0000	165.0000	191.0000	144.0000	52.0000	52.0000	144.0000	211.0000	314.0000	119.0000	103.0000	196.0000	66.0000	132.0000	134.0000	185.0000	49.0000	187.0000	244.0000	204.0000	167.0000	209.0000	117.0000	69.0000	188.0000	134.0000	230.0000	280.0000	399.0000	162.0000	147.0000	243.0000	479.0000	191.0000	285.0000	171.0000	173.0000	224.0000	118.0000	163.0000	591.0000	233.0000	288.0000	212.0000	236.0000
12	-7.5750	-5.4750	360.0000	134.0000	144.0000	104.0000	108.0000	168.0000	102.0000	102.0000	140.0000	196.0000	435.0000	99.0000	108.0000	187.0000	157.0000	240.0000	309.0000	112.0000	177.0000	160.0000	290.0000	295.0000	172.0000	166.0000	104.0000	151.0000	335.0000	307.0000	205.0000	174.0000	346.0000	218.0000	75.0000	70.0000	364.0000	229.0000	295.0000	209.0000	222.0000	107.0000	296.0000	241.0000	198.0000	316.0000	206.0000	155.0000	462.0000
13	-7.5000	-5.4750	183.0000	101.0000	79.0000	0.0000	110.0000	154.0000	89.0000	89.0000	234.0000	22.0000	422.0000	269.0000	134.0000	67.0000	153.0000	54.0000	212.0000	75.0000	20.0000	208.0000	119.0000	251.0000	187.0000	89.0000	244.0000	47.0000	338.0000	199.0000	127.0000	210.0000	285.0000	225.0000	209.0000	314.0000	310.0000	220.0000	130.0000	291.0000	154.0000	194.0000	64.0000	270.0000	293.0000	360.0000	172.0000	141.0000	324.0000
14	-7.4250	-5.4750	81.0000	41.0000	167.0000	176.0000	98.0000	75.0000	58.0000	58.0000	164.0000	80.0000	274.0000	299.0000	354.0000	216.0000	161.0000	103.0000	96.0000	230.0000	164.0000	279.0000	232.0000	334.0000	215.0000	247.0000	143.0000	92.0000	368.0000	90.0000	135.0000	155.0000	253.0000	127.0000	234.0000	59.0000	446.0000	312.0000	373.0000	177.0000	179.0000	127.0000	108.0000	123.0000	538.0000	432.0000	309.0000	239.0000	476.0000
15	-7.3500	-5.4750	204.0000	130.0000	249.0000	119.0000	0.0000	236.0000	101.0000	101.0000	121.0000	36.0000	277.0000	211.0000	166.0000	220.0000	51.0000	161.0000	168.0000	227.0000	24.0000	152.0000	118.0000	197.0000	198.0000	151.0000	219.0000	251.0000	241.0000	112.0000	132.0000	166.0000	230.0000	246.0000	103.0000	208.0000	496.0000	272.0000	122.0000	136.0000	163.0000	132.0000	105.0000	269.0000	189.0000	257.0000	140.0000	357.0000	271.0000
16	-9.2250	-5.4000	172.0000	152.0000	167.0000	133.0000	139.0000	162.0000	116.0000	116.0000	393.0000	135.0000	561.0000	452.0000	155.0000	238.0000	140.0000	331.0000	272.0000	139.0000	50.0000	246.0000	125.0000	406.0000	309.0000	155.0000	196.0000	135.0000	489.0000	223.0000	71.0000	254.0000	417.0000	267.0000	82.0000	268.0000	774.0000	403.0000	207.0000	173.0000	174.0000	179.0000	193.0000	259.0000	569.0000	614.0000	255.0000	237.0000	503.0000
17	-9.1500	-5.4000	124.0000	53.0000	90.0000	160.0000	65.0000	132.0000	104.0000	104.0000	227.0000	170.0000	357.0000	304.0000	154.0000	127.0000	230.0000	43.0000	158.0000	29.0000	40.0000	200.0000	52.0000	230.0000	165.0000	70.0000	121.0000	96.0000	177.0000	293.0000	258.0000	194.0000	353.0000	233.0000	223.0000	46.0000	289.0000	285.0000	232.0000	186.0000	163.0000	193.0000	101.0000	316.0000	307.0000	307.0000	219.0000	224.0000	228.0000
18	-9.0750	-5.4000	110.0000	18.0000	132.0000	109.0000	36.0000	82.0000	90.0000	90.0000	265.0000	99.0000	464.0000	138.0000	92.0000	307.0000	196.0000	148.0000	281.0000	143.0000	127.0000	121.0000	178.0000	339.0000	104.0000	64.0000	47.0000	71.0000	125.0000	211.0000	151.0000	45.0000	184.0000	224.0000	81.0000	48.0000	78.0000	143.0000	142.0000	144.0000	102.0000	176.0000	118.0000	448.0000	146.0000	179.0000	295.0000	212.0000	276.0000
19	-9.0000	-5.4000	177.0000	135.0000	56.0000	93.0000	53.0000	188.0000	119.0000	119.0000	82.0000	182.0000	426.0000	482.0000	264.0000	206.0000	109.0000	155.0000	215.0000	120.0000	116.0000	209.0000	78.0000	350.0000	216.0000	193.0000	128.0000	212.0000	254.0000	283.0000	103.0000	103.0000	330.0000	167.0000	188.0000	148.0000	347.0000	219.0000	228.0000	261.0000	104.0000	83.0000	95.0000	228.0000	298.0000	253.0000	118.0000	325.0000	298.0000
20	-8.9250	-5.4000	178.0000	102.0000	162.0000	301.0000	116.0000	342.0000	139.0000	139.0000	242.0000	247.0000	241.0000	247.0000	227.0000	258.0000	130.0000	240.0000	0.0000	148.0000	147.0000	108.0000	182.0000	289.0000	185.0000	126.0000	68.0000	236.0000	595.0000	345.0000	149.0000	176.0000	348.0000	198.0000	145.0000	136.0000	338.0000	183.0000	231.0000	152.0000	145.0000	236.0000	142.0000	528.0000	669.0000	484.0000	144.0000	302.0000	501.0000
21	-8.8500	-5.4000	41.0000	46.0000	226.0000	94.0000	137.0000	157.0000	54.0000	54.0000	104.0000	170.0000	282.0000	217.0000	196.0000	110.0000	68.0000	90.0000	491.0000	260.0000	49.0000	125.0000	140.0000	322.0000	203.0000	79.0000	235.0000	124.0000	751.0000	383.0000	128.0000	139.0000	479.0000	181.0000	249.0000	258.0000	388.0000	316.0000	271.0000	327.0000	206.0000	197.0000	245.0000	332.0000	423.0000	550.0000	270.0000	211.0000	616.0000
22	-8.7750	-5.4000	155.0000	78.0000	47.0000	299.0000	92.0000	298.0000	97.0000	97.0000	151.0000	125.0000	511.0000	292.0000	210.0000	193.0000	159.0000	229.0000	175.0000	155.0000	66.0000	220.0000	151.0000	274.0000	263.0000	140.0000	76.0000	232.0000	778.0000	166.0000	95.0000	283.0000	446.0000	208.0000	167.0000	139.0000	564.0000	417.0000	336.0000	243.0000	175.0000	164.0000	226.0000	208.0000	415.0000	595.0000	167.0000	331.0000	433.0000
23	-8.7000	-5.4000	45.0000	195.0000	224.0000	181.0000	119.0000	138.0000	146.0000	146.0000	150.0000	138.0000	288.0000	231.0000	143.0000	218.0000	60.0000	223.0000	141.0000	145.0000	142.0000	280.0000	231.0000	374.0000	210.0000	230.0000	122.0000	90.0000	396.0000	195.0000	100.0000	211.0000	287.0000	254.0000	76.0000	122.0000	532.0000	276.0000	206.0000	299.0000	163.0000	85.0000	181.0000	344.0000	400.0000	482.0000	357.0000	232.0000	603.0000
24	-8.6250	-5.4000	274.0000	110.0000	155.0000	175.0000	158.0000	213.0000	106.0000	81.0000	304.0000	134.0000	279.0000	199.0000	142.0000	183.0000	191.0000	181.0000	222.0000	124.0000	93.0000	124.0000	98.0000	403.0000	145.0000	224.0000	0.0000	102.0000	407.0000	256.0000	123.0000	169.0000	340.0000	156.0000	181.0000	100.0000	212.0000	196.0000	144.0000	158.0000	140.0000	131.0000	182.0000	240.0000	320.0000	294.0000	274.0000	132.0000	203.0000
25	-8.5500	-5.4000	91.0000	73.0000	119.0000	91.0000	46.0000	152.0000	55.0000	55.0000	346.0000	31.0000	218.0000	179.0000	148.0000	53.0000	160.0000	108.0000	144.0000	0.0000	87.0000	215.0000	96.0000	296.0000	179.0000	97.0000	186.0000	97.0000	455.0000	94.0000	145.0000	145.0000	162.0000	212.0000	95.0000	178.0000	323.0000	86.0000	161.0000	287.0000	154.0000	80.0000	95.0000	235.0000	194.0000	170.0000	168.0000	264.0000	282.0000
26	-8.4750	-5.4000	230.0000	142.0000	93.0000	0.0000	31.0000	162.0000	68.0000	68.0000	178.0000	108.0000	218.0000	307.0000	192.0000	178.0000	31.0000	147.0000	226.0000	162.0000	73.0000	51.0000	91.0000	348.0000	95.0000	286.0000	59.0000	159.0000	258.0000	324.0000	193.0000	164.0000	142.0000	88.0000	128.0000	69.0000	243.0000	262.0000	213.0000	171.0000	162.0000	63.0000	43.0000	205.0000	171.0000	172.0000	110.0000	222.0000	248.0000
27	-8.4000	-5.4000	259.0000	87.0000	100.0000	139.0000	97.0000	139.0000	155.0000	155.0000	175.0000	149.0000	372.0000	122.0000	139.0000	165.0000	103.0000	66.0000	364.0000	81.0000	108.0000	138.0000	191.0000	293.0000	278.0000	146.0000	250.0000	100.0000	308.0000	219.0000	185.0000	215.0000	372.0000	218.0000	220.0000	155.0000	393.0000	322.0000	99.0000	302.0000	213.0000	192.0000	150.0000	305.0000	180.0000	514.0000	154.0000	258.0000	323.0000
28	-8.3250	-5.4000	99.0000	157.0000	118.0000	47.0000	118.0000	106.0000	118.0000	118.0000	181.0000	344.0000	450.0000	319.0000	213.0000	167.0000	136.0000	175.0000	303.0000	19.0000	80.0000	188.0000	157.0000	307.0000	103.0000	329.0000	266.0000	220.0000	454.0000	415.0000	171.0000	102.0000	436.0000	59.0000	157.0000	81.0000	383.0000	199.0000	144.0000	174.0000	139.0000	62.0000	177.0000	273.0000	453.0000	135.0000	133.0000	122.0000	297.0000
29	-8.2500	-5.4000	164.0000	30.0000	23.0000	309.0000	112.0000	372.0000	87.0000	87.0000	476.0000	151.0000	196.0000	151.0000	160.0000	192.0000	127.0000	305.0000	129.0000	192.0000	99.0000	208.0000	183.0000	242.0000	115.0000	203.0000	39.0000	100.0000	565.0000	179.0000	278.0000	185.0000	428.0000	240.0000	102.0000	192.0000	355.0000	368.0000	75.0000	343.0000	96.0000	50.0000	172.0000	159.0000	288.0000	244.0000	255.0000	199.0000	356.0000
30	-8.1750	-5.4000	188.0000	198.0000	85.0000	66.0000	94.0000	202.0000	114.0000	92.0000	187.0000	123.0000	512.0000	165.0000	236.0000	346.0000	189.0000	194.0000	146.0000	44.0000	25.0000	85.0000	293.0000	286.0000	317.0000	250.0000	70.0000	101.0000	220.0000	244.0000	234.0000	111.0000	314.0000	195.0000	186.0000	149.0000	328.0000	229.0000	261.0000	160.0000	211.0000	87.0000	238.0000	132.0000	402.0000	205.0000	292.0000	195.0000	621.0000
31	-8.1000	-5.4000	233.0000	158.0000	146.0000	38.0000	164.0000	96.0000	57.0000	57.0000	177.0000	120.0000	274.0000	245.0000	181.0000	77.0000	231.0000	159.0000	102.0000	24.0000	82.0000	125.0000	104.0000	324.0000	316.0000	192.0000	182.0000	158.0000	384.0000	264.0000	282.0000	242.0000	462.0000	220.0000	175.0000	92.0000	492.0000	360.0000	193.0000	138.0000	174.0000	76.0000	185.0000	194.0000	368.0000	503.0000	217.0000	263.0000	357.0000
32	-8.0250	-5.4000	100.0000	133.0000	49.0000	71.0000	90.0000	115.0000	88.0000	88.0000	59.0000	232.0000	452.0000	197.0000	157.0000	161.0000	106.0000	108.0000	54.0000	94.0000	125.0000	29.0000	41.0000	144.0000	176.0000	223.0000	150.0000	121.0000	427.0000	193.0000	170.0000	157.0000	107.0000	104.0000	151.0000	170.0000	253.0000	240.0000	143.0000	208.0000	141.0000	108.0000	194.0000	166.0000	94.0000	255.0000	245.0000	353.0000	239.0000
33	-7.9500	-5.4000	122.0000	31.0000	108.0000	165.0000	122.0000	111.0000	44.0000	44.0000	64.0000	218.0000	194.0000	221.0000	122.0000	257.0000	46.0000	198.0000	303.0000	155.0000	155.0000	114.0000	188.0000	260.0000	191.0000	330.0000	52.0000	47.0000	261.0000	350.0000	132.0000	149.0000	316.0000	209.0000	165.0000	100.0000	292.0000	184.0000	263.0000	124.0000	198.0000	235.0000	44.0000	271.0000	427.0000	237.0000	285.0000	172.0000	224.0000
34	-7.8750	-5.4000	149.0000	84.0000	29.0000	82.0000	63.0000	232.0000	179.0000	179.0000	261.0000	120.0000	291.0000	278.0000	240.0000	196.0000	101.0000	357.0000	227.0000	47.0000	200.0000	196.0000	166.0000	436.0000	270.0000	117.0000	102.0000	20.0000	530.0000	476.0000	101.0000	194.0000	346.0000	234.0000	192.0000	183.0000	399.0000	305.0000	214.0000	336.0000	163.0000	124.0000	195.0000	285.0000	174.0000	355.0000	231.0000	141.0000	143.0000
35	-7.8000	-5.4000	189.0000	201.0000	28.0000	74.0000	72.0000	222.0000	111.0000	129.0000	147.0000	133.0000	245.0000	230.0000	312.0000	108.0000	88.0000	80.0000	189.0000	201.0000	85.0000	104.0000	41.0000	398.0000	90.0000	180.0000	84.0000	112.0000	434.0000	158.0000	231.0000	168.0000	184.0000	224.0000	119.0000	157.0000	353.0000	236.0000	204.0000	220.0000	132.0000	201.0000	248.0000	126.0000	379.0000	253.0000	184.0000	248.0000	368.0000
36	-7.7250	-5.4000	235.0000	153.0000	73.0000	96.0000	211.0000	375.0000	240.0000	240.0000	123.0000	209.0000	284.0000	183.0000	118.0000	162.0000	101.0000	107.0000	255.0000	77.0000	75.0000	156.0000	35.0000	424.0000	327.0000	145.0000	248.0000	108.0000	338.0000	239.0000	199.0000	236.0000	492.0000	176.0000	174.0000	166.0000	45.0000	176.0000	166.0000	252.0000	163.0000	208.0000	80.0000	205.0000	344.0000	331.0000	289.0000	173.0000	396.0000
37	-7.6500	-5.4000	147.0000	110.0000	226.0000	198.0000	106.0000	117.0000	28.0000	28.0000	158.0000	135.0000	393.0000	236.0000	189.0000	411.0000	123.0000	198.0000	186.0000	100.0000	209.0000	100.0000	121.0000	556.0000	203.0000	92.0000	34.0000	116.0000	363.0000	226.0000	189.0000	253.0000	458.0000	176.0000	150.0000	189.0000	603.0000	324.0000	387.0000	212.0000	314.0000	168.0000	303.0000	269.0000	545.0000	349.0000	292.0000	174.0000	576.0000
38	-7.5750	-5.4000	189.0000	363.0000	135.0000	162.0000	42.0000	147.0000	179.0000	179.0000	311.0000	0.0000	353.0000	164.0000	183.0000	312.0000	18.0000	196.0000	342.0000	122.0000	146.0000	130.0000	85.0000	370.0000	228.0000	166.0000	104.0000	161.0000	803.0000	269.0000	183.0000	122.0000	265.0000	162.0000	244.0000	188.0000	453.0000	247.0000	171.0000	308.0000	246.0000	160.0000	339.0000	240.0000	394.0000	272.0000	431.0000	174.0000	280.0000
39	-7.5000	-5.4000	208.0000	109.0000	176.0000	106.0000	55.0000	134.0000	167.0000	167.0000	157.0000	284.0000	387.0000	200.0000	97.0000	128.0000	65.0000	226.0000	284.0000	123.0000	97.0000	25.0000	89.0000	364.0000	108.0000	249.0000	114.0000	117.0000	330.0000	364.0000	272.0000	383.0000	314.0000	169.0000	162.0000	162.0000	381.0000	339.0000	184.0000	258.0000	173.0000	138.0000	127.0000	129.0000	270.0000	456.0000	139.0000	356.0000	408.0000
40	-7.4250	-5.4000	188.0000	99.0000	196.0000	91.0000	23.0000	147.0000	115.0000	115.0000	320.0000	81.0000	610.0000	247.0000	184.0000	119.0000	115.0000	199.0000	299.0000	176.0000	51.0000	41.0000	201.0000	356.0000	273.0000	195.0000	154.0000	117.0000	225.0000	130.0000	88.0000	168.0000	303.0000	191.0000	115.0000	160.0000	352.0000	295.0000	81.0000	206.0000	161.0000	78.0000	114.0000	356.0000	361.0000	479.0000	203.0000	179.0000	413.0000
41	-7.3500	-5.4000	134.0000	48.0000	143.0000	183.0000	107.0000	302.0000	130.0000	130.0000	228.0000	235.0000	378.0000	146.0000	131.0000	187.0000	91.0000	273.0000	91.0000	104.0000	115.0000	159.0000	121.0000	262.0000	166.0000	79.0000	188.0000	90.0000	229.0000	151.0000	190.0000	226.0000	277.0000	151.0000	182.0000	126.0000	357.0000	196.0000	303.0000	331.0000	33.0000	106.0000	141.0000	106.0000	382.0000	271.0000	254.0000	257.0000	475.0000
42	-7.2750	-5.4000	139.0000	25.0000	272.0000	48.0000	115.0000	91.0000	173.0000	173.0000	270.0000	96.0000	460.0000	261.0000	202.0000	208.0000	87.0000	264.0000	252.0000	112.0000	72.0000	170.0000	146.0000	236.0000	37.0000	169.0000	129.0000	119.0000	252.0000	135.0000	164.0000	201.0000	121.0000	89.0000	142.0000	181.0000	365.0000	302.0000	136.0000	194.0000	171.0000	125.0000	107.0000	54.0000	333.0000	243.0000	199.0000	397.0000	466.0000
43	-10.1250	-5.3250	104.0000	59.0000	85.0000	114.0000	48.0000	181.0000	123.0000	123.0000	155.0000	122.0000	276.0000	255.0000	200.0000	180.0000	155.0000	151.0000	107.0000	44.0000	59.0000	266.0000	202.0000	211.0000	169.0000	98.0000	137.0000	61.0000	351.0000	201.0000	137.0000	79.0000	168.0000	45.0000	99.0000	125.0000	207.0000	232.0000	175.0000	181.0000	123.0000	53.0000	116.0000	203.0000	251.0000	123.0000	309.0000	100.0000	395.0000
44	-10.0500	-5.3250	52.0000	64.0000	159.0000	94.0000	119.0000	179.0000	45.0000	45.0000	146.0000	125.0000	311.0000	163.0000	206.0000	66.0000	62.0000	89.0000	305.0000	90.0000	77.0000	92.0000	121.0000	91.0000	123.0000	148.0000	105.0000	109.0000	386.0000	144.0000	255.0000	122.0000	138.0000	83.0000	106.0000	38.0000	140.0000	274.0000	66.0000	38.0000	91.0000	118.0000	92.0000	233.0000	311.0000	106.0000	207.0000	228.0000	372.0000
45	-9.9750	-5.3250	64.0000	118.0000	74.0000	133.0000	76.0000	92.0000	101.0000	101.0000	158.0000	103.0000	600.0000	352.0000	226.0000	133.0000	83.0000	93.0000	181.0000	100.0000	162.0000	130.0000	73.0000	302.0000	177.0000	149.0000	161.0000	101.0000	170.0000	231.0000	217.0000	129.0000	308.0000	263.0000	101.0000	67.0000	254.0000	207.0000	238.0000	223.0000	172.0000	142.0000	103.0000	109.0000	187.0000	179.0000	516.0000	205.0000	308.0000
46	-9.9000	-5.3250	131.0000	157.0000	111.0000	145.0000	52.0000	226.0000	101.0000	101.0000	253.0000	70.0000	351.0000	284.0000	262.0000	106.0000	236.0000	94.0000	243.0000	109.0000	50.0000	115.0000	126.0000	350.0000	262.0000	131.0000	79.0000	96.0000	172.0000	289.0000	187.0000	99.0000	86.0000	88.0000	48.0000	137.0000	277.0000	101.0000	238.0000	165.0000	160.0000	212.0000	129.0000	146.0000	269.0000	418.0000	283.0000	258.0000	242.0000
47	-9.8250	-5.3250	92.0000	70.0000	131.0000	158.0000	48.0000	201.0000	105.0000	105.0000	137.0000	144.0000	306.0000	236.0000	125.0000	112.0000	19.0000	24.0000	290.0000	102.0000	97.0000	118.0000	217.0000	219.0000	194.0000	95.0000	171.0000	118.0000	125.0000	183.0000	253.0000	177.0000	164.0000	50.0000	224.0000	118.0000	372.0000	226.0000	158.0000	299.0000	152.0000	152.0000	163.0000	300.0000	178.0000	172.0000	163.0000	162.0000	217.0000
48	-9.7500	-5.3250	121.0000	113.0000	0.0000	56.0000	60.0000	93.0000	107.0000	107.0000	236.0000	69.0000	443.0000	270.0000	116.0000	138.0000	135.0000	91.0000	24.0000	59.0000	50.0000	181.0000	181.0000	381.0000	208.0000	244.0000	216.0000	62.0000	143.0000	273.0000	230.0000	110.0000	388.0000	180.0000	316.0000	161.0000	388.0000	63.0000	103.0000	154.0000	220.0000	177.0000	113.0000	272.0000	226.0000	288.0000	508.0000	174.0000	303.0000
49	-9.6750	-5.3250	143.0000	162.0000	102.0000	104.0000	62.0000	170.0000	206.0000	206.0000	246.0000	79.0000	437.0000	136.0000	28.0000	213.0000	101.0000	135.0000	78.0000	196.0000	161.0000	137.0000	105.0000	299.0000	108.0000	149.0000	149.0000	247.0000	76.0000	159.0000	210.0000	249.0000	107.0000	132.0000	247.0000	109.0000	337.0000	211.0000	107.0000	293.0000	98.0000	154.0000	142.0000	168.0000	376.0000	192.0000	216.0000	157.0000	126.0000
50	-9.6000	-5.3250	207.0000	200.0000	71.0000	24.0000	21.0000	84.0000	134.0000	134.0000	284.0000	67.0000	388.0000	262.0000	144.0000	239.0000	57.0000	59.0000	152.0000	153.0000	43.0000	206.0000	68.0000	475.0000	100.0000	86.0000	126.0000	193.0000	180.0000	292.0000	99.0000	199.0000	192.0000	138.0000	76.0000	85.0000	287.0000	211.0000	217.0000	208.0000	145.0000	158.0000	143.0000	251.0000	98.0000	226.0000	217.0000	215.0000	308.0000
51	-9.5250	-5.3250	77.0000	141.0000	183.0000	109.0000	86.0000	339.0000	23.0000	23.0000	218.0000	212.0000	342.0000	201.0000	135.0000	114.0000	96.0000	127.0000	250.0000	65.0000	77.0000	180.0000	106.0000	186.0000	213.0000	263.0000	167.0000	172.0000	195.0000	112.0000	184.0000	128.0000	203.0000	326.0000	144.0000	53.0000	279.0000	197.0000	248.0000	110.0000	70.0000	20.0000	19.0000	142.0000	342.0000	242.0000	280.0000	176.0000	325.0000
52	-9.4500	-5.3250	82.0000	53.0000	147.0000	115.0000	76.0000	184.0000	115.0000	115.0000	100.0000	184.0000	395.0000	208.0000	224.0000	76.0000	136.0000	137.0000	213.0000	87.0000	103.0000	244.0000	94.0000	309.0000	186.0000	119.0000	141.0000	203.0000	363.0000	200.0000	85.0000	122.0000	498.0000	143.0000	184.0000	153.0000	390.0000	245.0000	264.0000	133.0000	90.0000	128.0000	175.0000	194.0000	410.0000	343.0000	204.0000	259.0000	225.0000
53	-9.3750	-5.3250	290.0000	21.0000	68.0000	115.0000	116.0000	164.0000	96.0000	96.0000	153.0000	107.0000	347.0000	347.0000	299.0000	270.0000	109.0000	169.0000	86.0000	182.0000	87.0000	137.0000	283.0000	291.0000	197.0000	125.0000	269.0000	45.0000	356.0000	368.0000	166.0000	271.0000	255.0000	355.0000	221.0000	233.0000	504.0000	218.0000	113.0000	178.0000	276.0000	233.0000	120.0000	300.0000	329.0000	453.0000	309.0000	175.0000	474.0000
54	-9.3000	-5.3250	52.0000	164.0000	18.0000	143.0000	136.0000	151.0000	126.0000	126.0000	177.0000	115.0000	423.0000	258.0000	252.0000	125.0000	53.0000	212.0000	246.0000	215.0000	88.0000	254.0000	272.0000	324.0000	133.0000	177.0000	249.0000	138.0000	636.0000	451.0000	49.0000	256.0000	639.0000	294.0000	191.0000	107.0000	486.0000	207.0000	300.0000	375.0000	281.0000	171.0000	207.0000	268.0000	367.0000	398.0000	250.0000	287.0000	675.0000
55	-9.2250	-5.3250	188.0000	144.0000	121.0000	246.0000	64.0000	45.0000	198.0000	198.0000	282.0000	97.0000	582.0000	178.0000	309.0000	257.0000	148.0000	275.0000	269.0000	75.0000	126.0000	223.0000	120.0000	419.0000	207.0000	189.0000	29.0000	176.0000	365.0000	368.0000	134.0000	156.0000	360.0000	222.0000	217.0000	102.0000	249.0000	88.0000	183.0000	217.0000	96.0000	244.0000	162.0000	416.0000	330.0000	460.0000	227.0000	464.0000	723.0000
56	-9.1500	-5.3250	217.0000	148.0000	171.0000	114.0000	84.0000	169.0000	33.0000	33.0000	323.0000	202.0000	340.0000	186.0000	195.0000	104.0000	171.0000	235.0000	255.0000	182.0000	182.0000	93.0000	168.0000	226.0000	258.0000	231.0000	138.0000	77.0000	270.0000	245.0000	87.0000	117.0000	420.0000	125.0000	170.0000	75.0000	453.0000	155.0000	130.0000	294.0000	209.0000	119.0000	168.0000	321.0000	296.0000	198.0000	229.0000	259.0000	504.0000
57	-9.0750	-5.3250	241.0000	167.0000	150.0000	164.0000	148.0000	144.0000	152.0000	152.0000	174.0000	175.0000	428.0000	228.0000	300.0000	202.0000	216.0000	104.0000	260.0000	163.0000	118.0000	229.0000	72.0000	293.0000	153.0000	222.0000	196.0000	290.0000	561.0000	140.0000	99.0000	188.0000	187.0000	70.0000	195.0000	222.0000	147.0000	250.0000	149.0000	219.0000	243.0000	101.0000	21.0000	283.0000	266.0000	381.0000	264.0000	140.0000	335.0000
58	-9.0000	-5.3250	339.0000	122.0000	81.0000	142.0000	223.0000	195.0000	84.0000	84.0000	410.0000	171.0000	317.0000	235.0000	196.0000	151.0000	150.0000	198.0000	170.0000	215.0000	118.0000	252.0000	47.0000	381.0000	108.0000	164.0000	119.0000	81.0000	266.0000	238.0000	77.0000	157.0000	364.0000	213.0000	166.0000	229.0000	287.0000	371.0000	173.0000	430.0000	152.0000	49.0000	278.0000	277.0000	241.0000	451.0000	264.0000	269.0000	486.0000
59	-8.9250	-5.3250	170.0000	182.0000	203.0000	48.0000	53.0000	77.0000	185.0000	185.0000	268.0000	79.0000	263.0000	206.0000	260.0000	225.0000	187.0000	241.0000	93.0000	173.0000	75.0000	177.0000	140.0000	165.0000	253.0000	290.0000	244.0000	153.0000	476.0000	385.0000	62.0000	147.0000	525.0000	145.0000	262.0000	165.0000	508.0000	214.0000	127.0000	278.0000	163.0000	169.0000	168.0000	224.0000	507.0000	474.0000	68.0000	282.0000	395.0000
60	-8.8500	-5.3250	300.0000	196.0000	149.0000	174.0000	197.0000	142.0000	137.0000	137.0000	239.0000	238.0000	397.0000	148.0000	198.0000	210.0000	167.0000	91.0000	39.0000	141.0000	154.0000	89.0000	204.0000	370.0000	267.0000	111.0000	64.0000	67.0000	478.0000	338.0000	157.0000	119.0000	256.0000	394.0000	129.0000	280.0000	631.0000	432.0000	296.0000	332.0000	309.0000	116.0000	104.0000	447.0000	536.0000	474.0000	215.0000	252.0000	557.0000
61	-8.7750	-5.3250	159.0000	30.0000	140.0000	288.0000	47.0000	130.0000	142.0000	142.0000	132.0000	230.0000	647.0000	195.0000	126.0000	189.0000	106.0000	118.0000	291.0000	181.0000	99.0000	81.0000	148.0000	314.0000	343.0000	177.0000	133.0000	217.0000	620.0000	717.0000	85.0000	164.0000	714.0000	239.0000	180.0000	42.0000	489.0000	185.0000	232.0000	201.0000	272.0000	225.0000	300.0000	212.0000	608.0000	706.0000	209.0000	201.0000	565.0000
62	-8.7000	-5.3250	212.0000	188.0000	90.0000	138.0000	79.0000	210.0000	218.0000	218.0000	128.0000	253.0000	419.0000	154.0000	181.0000	169.0000	157.0000	190.0000	251.0000	140.0000	275.0000	243.0000	112.0000	291.0000	218.0000	150.0000	158.0000	224.0000	453.0000	473.0000	267.0000	364.0000	528.0000	262.0000	184.0000	28.0000	545.0000	328.0000	269.0000	296.0000	184.0000	156.0000	223.0000	196.0000	485.0000	557.0000	189.0000	81.0000	1076.0000
63	-8.6250	-5.3250	159.0000	127.0000	230.0000	138.0000	127.0000	90.0000	47.0000	47.0000	190.0000	64.0000	305.0000	276.0000	163.0000	140.0000	85.0000	289.0000	216.0000	103.0000	116.0000	178.0000	179.0000	313.0000	216.0000	134.0000	171.0000	103.0000	393.0000	410.0000	118.0000	204.0000	375.0000	258.0000	351.0000	115.0000	304.0000	126.0000	369.0000	389.0000	263.0000	127.0000	153.0000	192.0000	458.0000	478.0000	273.0000	174.0000	411.0000
64	-8.5500	-5.3250	230.0000	205.0000	133.0000	128.0000	86.0000	91.0000	170.0000	170.0000	332.0000	154.0000	523.0000	234.0000	272.0000	141.0000	128.0000	291.0000	281.0000	258.0000	168.0000	193.0000	47.0000	256.0000	220.0000	220.0000	168.0000	120.0000	462.0000	130.0000	178.0000	329.0000	536.0000	280.0000	142.0000	134.0000	604.0000	202.0000	252.0000	298.0000	96.0000	101.0000	98.0000	448.0000	385.0000	701.0000	302.0000	110.0000	473.0000
65	-8.4750	-5.3250	64.0000	167.0000	185.0000	213.0000	91.0000	252.0000	105.0000	105.0000	234.0000	214.0000	303.0000	296.0000	206.0000	152.0000	192.0000	92.0000	364.0000	233.0000	70.0000	107.0000	156.0000	326.0000	329.0000	193.0000	74.0000	89.0000	416.0000	291.0000	218.0000	324.0000	721.0000	253.0000	90.0000	38.0000	500.0000	277.0000	315.0000	271.0000	215.0000	106.0000	147.0000	330.0000	383.0000	354.0000	169.0000	256.0000	535.0000
66	-8.4000	-5.3250	109.0000	95.0000	57.0000	47.0000	111.0000	151.0000	66.0000	66.0000	230.0000	198.0000	459.0000	249.0000	257.0000	111.0000	54.0000	273.0000	255.0000	120.0000	189.0000	256.0000	57.0000	119.0000	260.0000	21.0000	139.0000	127.0000	443.0000	404.0000	175.0000	152.0000	392.0000	308.0000	106.0000	146.0000	310.0000	151.0000	217.0000	249.0000	144.0000	256.0000	208.0000	125.0000	323.0000	361.0000	192.0000	254.0000	393.0000
67	-8.3250	-5.3250	140.0000	46.0000	202.0000	20.0000	111.0000	199.0000	150.0000	150.0000	227.0000	0.0000	282.0000	233.0000	332.0000	195.0000	162.0000	263.0000	147.0000	170.0000	120.0000	170.0000	189.0000	257.0000	325.0000	292.0000	291.0000	209.0000	482.0000	524.0000	217.0000	143.0000	484.0000	174.0000	115.0000	173.0000	359.0000	173.0000	154.0000	249.0000	124.0000	385.0000	122.0000	275.0000	468.0000	521.0000	303.0000	346.0000	558.0000
68	-8.2500	-5.3250	174.0000	98.0000	0.0000	144.0000	279.0000	101.0000	160.0000	160.0000	121.0000	60.0000	410.0000	208.0000	229.0000	275.0000	241.0000	71.0000	273.0000	231.0000	53.0000	201.0000	86.0000	249.0000	266.0000	212.0000	208.0000	204.0000	681.0000	286.0000	152.0000	231.0000	622.0000	272.0000	111.0000	162.0000	315.0000	326.0000	347.0000	157.0000	151.0000	144.0000	259.0000	202.0000	399.0000	728.0000	215.0000	344.0000	521.0000
69	-8.1750	-5.3250	227.0000	282.0000	100.0000	193.0000	96.0000	155.0000	168.0000	168.0000	189.0000	42.0000	486.0000	154.0000	141.0000	158.0000	104.0000	129.0000	219.0000	214.0000	24.0000	187.0000	139.0000	192.0000	329.0000	191.0000	117.0000	264.0000	528.0000	375.0000	95.0000	181.0000	441.0000	375.0000	110.0000	86.0000	493.0000	338.0000	329.0000	468.0000	298.0000	290.0000	41.0000	279.0000	543.0000	484.0000	101.0000	286.0000	1224.0000
70	-8.1000	-5.3250	189.0000	192.0000	231.0000	104.0000	76.0000	205.0000	143.0000	143.0000	396.0000	105.0000	516.0000	220.0000	115.0000	214.0000	90.0000	271.0000	385.0000	127.0000	207.0000	208.0000	168.0000	338.0000	186.0000	314.0000	140.0000	145.0000	393.0000	223.0000	187.0000	192.0000	478.0000	292.0000	288.0000	191.0000	199.0000	262.0000	200.0000	198.0000	177.0000	50.0000	340.0000	434.0000	276.0000	598.0000	169.0000	304.0000	674.0000
71	-8.0250	-5.3250	124.0000	184.0000	93.0000	42.0000	47.0000	67.0000	116.0000	116.0000	305.0000	130.0000	488.0000	149.0000	115.0000	110.0000	145.0000	108.0000	184.0000	25.0000	78.0000	92.0000	185.0000	333.0000	169.0000	172.0000	34.0000	144.0000	303.0000	175.0000	22.0000	286.0000	536.0000	225.0000	115.0000	45.0000	516.0000	358.0000	219.0000	173.0000	192.0000	167.0000	305.0000	245.0000	314.0000	548.0000	313.0000	313.0000	649.0000
72	-7.9500	-5.3250	205.0000	189.0000	68.0000	136.0000	159.0000	267.0000	152.0000	126.0000	203.0000	138.0000	427.0000	174.0000	288.0000	268.0000	204.0000	67.0000	279.0000	52.0000	142.0000	181.0000	168.0000	345.0000	347.0000	120.0000	25.0000	109.0000	377.0000	423.0000	185.0000	153.0000	410.0000	258.0000	80.0000	142.0000	450.0000	389.0000	255.0000	224.0000	251.0000	92.0000	225.0000	276.0000	292.0000	437.0000	257.0000	212.0000	713.0000
73	-7.8750	-5.3250	232.0000	101.0000	180.0000	109.0000	170.0000	211.0000	22.0000	22.0000	190.0000	86.0000	407.0000	323.0000	93.0000	322.0000	87.0000	215.0000	204.0000	111.0000	146.0000	263.0000	154.0000	417.0000	68.0000	235.0000	235.0000	178.0000	310.0000	256.0000	198.0000	214.0000	324.0000	362.0000	236.0000	211.0000	488.0000	247.0000	279.0000	208.0000	327.0000	133.0000	75.0000	439.0000	539.0000	478.0000	281.0000	262.0000	563.0000
74	-7.8000	-5.3250	134.0000	99.0000	76.0000	128.0000	166.0000	196.0000	64.0000	64.0000	213.0000	117.0000	511.0000	216.0000	230.0000	147.0000	166.0000	132.0000	186.0000	270.0000	123.0000	233.0000	113.0000	368.0000	321.0000	165.0000	40.0000	79.0000	363.0000	234.0000	81.0000	192.0000	518.0000	351.0000	210.0000	108.0000	507.0000	219.0000	251.0000	312.0000	120.0000	137.0000	150.0000	319.0000	475.0000	529.0000	203.0000	299.0000	498.0000
75	-7.7250	-5.3250	295.0000	202.0000	36.0000	130.0000	107.0000	151.0000	177.0000	177.0000	149.0000	114.0000	332.0000	216.0000	139.0000	209.0000	95.0000	243.0000	336.0000	255.0000	69.0000	236.0000	78.0000	244.0000	132.0000	197.0000	134.0000	145.0000	465.0000	277.0000	205.0000	175.0000	819.0000	273.0000	214.0000	104.0000	410.0000	289.0000	178.0000	391.0000	159.0000	219.0000	127.0000	436.0000	422.0000	402.0000	95.0000	171.0000	674.0000
76	-7.6500	-5.3250	217.0000	69.0000	108.0000	162.0000	54.0000	293.0000	66.0000	66.0000	343.0000	141.0000	321.0000	150.0000	149.0000	198.0000	21.0000	225.0000	284.0000	56.0000	73.0000	129.0000	129.0000	376.0000	160.0000	106.0000	114.0000	253.0000	752.0000	196.0000	294.0000	139.0000	612.0000	177.0000	168.0000	161.0000	610.0000	385.0000	188.0000	290.0000	229.0000	146.0000	134.0000	405.0000	652.0000	648.0000	159.0000	283.0000	701.0000
77	-7.5750	-5.3250	227.0000	192.0000	126.0000	203.0000	187.0000	338.0000	128.0000	128.0000	104.0000	123.0000	295.0000	319.0000	237.0000	100.0000	106.0000	117.0000	237.0000	125.0000	114.0000	157.0000	255.0000	243.0000	139.0000	223.0000	90.0000	89.0000	496.0000	486.0000	123.0000	228.0000	610.0000	354.0000	188.0000	106.0000	390.0000	217.0000	249.0000	344.0000	145.0000	186.0000	55.0000	243.0000	559.0000	557.0000	240.0000	206.0000	897.0000
78	-7.5000	-5.3250	221.0000	136.0000	22.0000	84.0000	147.0000	254.0000	54.0000	54.0000	279.0000	107.0000	363.0000	258.0000	185.0000	299.0000	206.0000	202.0000	244.0000	48.0000	188.0000	226.0000	182.0000	239.0000	229.0000	56.0000	51.0000	135.0000	386.0000	358.0000	246.0000	413.0000	289.0000	162.0000	121.0000	239.0000	285.0000	167.0000	140.0000	138.0000	148.0000	265.0000	268.0000	285.0000	313.0000	203.0000	125.0000	217.0000	360.0000
79	-7.4250	-5.3250	376.0000	77.0000	234.0000	69.0000	190.0000	107.0000	206.0000	206.0000	166.0000	120.0000	377.0000	523.0000	395.0000	370.0000	82.0000	115.0000	300.0000	216.0000	106.0000	224.0000	92.0000	220.0000	297.0000	96.0000	115.0000	69.0000	368.0000	251.0000	131.0000	197.0000	483.0000	321.0000	43.0000	165.0000	531.0000	106.0000	350.0000	277.0000	352.0000	121.0000	246.0000	514.0000	395.0000	525.0000	186.0000	280.0000	564.0000
80	-7.3500	-5.3250	198.0000	201.0000	158.0000	179.0000	95.0000	189.0000	0.0000	0.0000	204.0000	230.0000	371.0000	401.0000	229.0000	129.0000	93.0000	155.0000	120.0000	91.0000	71.0000	135.0000	179.0000	145.0000	133.0000	136.0000	116.0000	141.0000	338.0000	278.0000	172.0000	191.0000	347.0000	113.0000	141.0000	37.0000	193.0000	399.0000	114.0000	175.0000	148.0000	68.0000	94.0000	188.0000	289.0000	273.0000	105.0000	178.0000	308.0000
81	-7.2750	-5.3250	86.0000	144.0000	100.0000	187.0000	194.0000	82.0000	106.0000	106.0000	320.0000	99.0000	482.0000	289.0000	211.0000	182.0000	43.0000	208.0000	176.0000	151.0000	86.0000	143.0000	147.0000	254.0000	333.0000	139.0000	139.0000	102.0000	117.0000	157.0000	91.0000	63.0000	309.0000	196.0000	173.0000	152.0000	251.0000	346.0000	148.0000	166.0000	229.0000	110.0000	92.0000	360.0000	303.0000	185.0000	171.0000	138.0000	161.0000
82	-7.2000	-5.3250	326.0000	86.0000	144.0000	110.0000	50.0000	244.0000	114.0000	114.0000	153.0000	84.0000	162.0000	204.0000	20.0000	47.0000	132.0000	123.0000	158.0000	47.0000	125.0000	224.0000	233.0000	186.0000	253.0000	179.0000	185.0000	80.0000	231.0000	222.0000	139.0000	227.0000	409.0000	181.0000	200.0000	59.0000	256.0000	283.0000	190.0000	194.0000	76.0000	169.0000	89.0000	187.0000	451.0000	192.0000	285.0000	240.0000	292.0000
83	-7.1250	-5.3250	92.0000	70.0000	153.0000	64.0000	92.0000	177.0000	131.0000	131.0000	99.0000	157.0000	281.0000	208.0000	181.0000	146.0000	24.0000	188.0000	167.0000	85.0000	43.0000	112.0000	80.0000	346.0000	193.0000	190.0000	117.0000	257.0000	164.0000	76.0000	160.0000	198.0000	247.0000	173.0000	136.0000	23.0000	269.0000	188.0000	177.0000	232.0000	74.0000	167.0000	115.0000	133.0000	275.0000	88.0000	426.0000	249.0000	205.0000
84	-10.9500	-5.2500	82.0000	110.0000	200.0000	166.0000	129.0000	195.0000	104.0000	104.0000	312.0000	0.0000	521.0000	416.0000	188.0000	168.0000	146.0000	99.0000	279.0000	211.0000	107.0000	148.0000	86.0000	198.0000	270.0000	293.0000	149.0000	159.0000	435.0000	484.0000	182.0000	198.0000	357.0000	252.0000	202.0000	119.0000	571.0000	284.0000	203.0000	220.0000	345.0000	354.0000	192.0000	282.0000	493.0000	398.0000	242.0000	273.0000	374.0000
85	-10.8750	-5.2500	161.0000	202.0000	88.0000	119.0000	20.0000	127.0000	133.0000	133.0000	318.0000	87.0000	379.0000	285.0000	70.0000	87.0000	324.0000	112.0000	142.0000	123.0000	100.0000	202.0000	253.0000	217.0000	68.0000	131.0000	101.0000	160.0000	153.0000	231.0000	82.0000	115.0000	141.0000	207.0000	246.0000	106.0000	344.0000	249.0000	25.0000	369.0000	231.0000	63.0000	179.0000	222.0000	182.0000	151.0000	190.0000	232.0000	302.0000
86	-10.8000	-5.2500	56.0000	78.0000	107.0000	96.0000	103.0000	194.0000	21.0000	21.0000	167.0000	53.0000	327.0000	118.0000	219.0000	99.0000	127.0000	175.0000	86.0000	27.0000	105.0000	114.0000	143.0000	203.0000	269.0000	143.0000	118.0000	162.0000	83.0000	150.0000	240.0000	113.0000	187.0000	195.0000	98.0000	89.0000	116.0000	166.0000	194.0000	139.0000	152.0000	124.0000	126.0000	290.0000	220.0000	294.0000	214.0000	366.0000	271.0000
87	-10.7250	-5.2500	118.0000	148.0000	19.0000	81.0000	100.0000	161.0000	160.0000	160.0000	310.0000	199.0000	288.0000	124.0000	237.0000	141.0000	103.0000	143.0000	370.0000	128.0000	92.0000	110.0000	100.0000	205.0000	183.0000	44.0000	72.0000	45.0000	186.0000	198.0000	117.0000	129.0000	232.0000	119.0000	91.0000	115.0000	352.0000	314.0000	171.0000	217.0000	197.0000	212.0000	72.0000	546.0000	276.0000	438.0000	241.0000	323.0000	490.0000
88	-10.6500	-5.2500	188.0000	229.0000	152.0000	210.0000	108.0000	112.0000	130.0000	130.0000	165.0000	93.0000	212.0000	183.0000	85.0000	44.0000	207.0000	228.0000	174.0000	206.0000	60.0000	201.0000	186.0000	277.0000	129.0000	102.0000	132.0000	42.0000	635.0000	502.0000	130.0000	212.0000	479.0000	304.0000	236.0000	51.0000	566.0000	338.0000	157.0000	172.0000	307.0000	118.0000	196.0000	349.0000	391.0000	316.0000	292.0000	361.0000	486.0000
89	-10.5750	-5.2500	138.0000	163.0000	258.0000	108.0000	209.0000	178.0000	129.0000	129.0000	315.0000	82.0000	141.0000	168.0000	147.0000	123.0000	86.0000	71.0000	136.0000	207.0000	198.0000	111.0000	232.0000	341.0000	183.0000	83.0000	67.0000	162.0000	361.0000	496.0000	139.0000	178.0000	362.0000	189.0000	218.0000	54.0000	570.0000	112.0000	230.0000	214.0000	152.0000	117.0000	194.0000	318.0000	475.0000	340.0000	171.0000	218.0000	321.0000
90	-10.5000	-5.2500	174.0000	71.0000	110.0000	256.0000	91.0000	74.0000	79.0000	88.0000	386.0000	142.0000	363.0000	202.0000	266.0000	49.0000	85.0000	172.0000	272.0000	103.0000	20.0000	165.0000	61.0000	250.0000	149.0000	287.0000	230.0000	129.0000	263.0000	226.0000	213.0000	328.0000	214.0000	241.0000	199.0000	63.0000	242.0000	311.0000	97.0000	427.0000	66.0000	242.0000	215.0000	217.0000	234.0000	151.0000	175.0000	272.0000	415.0000
91	-10.4250	-5.2500	106.0000	193.0000	165.0000	101.0000	135.0000	237.0000	133.0000	171.0000	168.0000	203.0000	510.0000	156.0000	89.0000	182.0000	171.0000	232.0000	132.0000	154.0000	149.0000	134.0000	145.0000	216.0000	136.0000	137.0000	102.0000	130.0000	337.0000	272.0000	174.0000	193.0000	429.0000	183.0000	273.0000	121.0000	583.0000	260.0000	309.0000	209.0000	250.0000	131.0000	138.0000	296.0000	485.0000	362.0000	327.0000	274.0000	704.0000
92	-10.3500	-5.2500	204.0000	159.0000	158.0000	110.0000	151.0000	167.0000	150.0000	150.0000	149.0000	122.0000	266.0000	251.0000	230.0000	252.0000	71.0000	297.0000	163.0000	197.0000	93.0000	144.0000	162.0000	483.0000	122.0000	98.0000	181.0000	242.0000	425.0000	227.0000	200.0000	168.0000	469.0000	229.0000	154.0000	154.0000	689.0000	400.0000	383.0000	170.0000	59.0000	211.0000	167.0000	440.0000	500.0000	540.0000	187.0000	410.0000	486.0000
93	-10.2750	-5.2500	45.0000	167.0000	0.0000	57.0000	22.0000	259.0000	130.0000	130.0000	188.0000	24.0000	325.0000	293.0000	196.0000	87.0000	199.0000	208.0000	162.0000	76.0000	97.0000	145.0000	199.0000	340.0000	168.0000	288.0000	164.0000	123.0000	413.0000	245.0000	63.0000	264.0000	479.0000	183.0000	139.0000	69.0000	519.0000	303.0000	206.0000	290.0000	113.0000	70.0000	135.0000	452.0000	212.0000	310.0000	173.0000	141.0000	357.0000
94	-10.2000	-5.2500	206.0000	226.0000	156.0000	242.0000	174.0000	126.0000	226.0000	226.0000	243.0000	193.0000	335.0000	254.0000	190.0000	135.0000	114.0000	260.0000	235.0000	121.0000	63.0000	196.0000	188.0000	345.0000	268.0000	263.0000	147.0000	169.0000	238.0000	228.0000	156.0000	185.0000	364.0000	257.0000	315.0000	100.0000	455.0000	457.0000	180.0000	113.0000	213.0000	209.0000	263.0000	361.0000	412.0000	466.0000	351.0000	199.0000	349.0000
95	-10.1250	-5.2500	134.0000	162.0000	200.0000	124.0000	40.0000	43.0000	131.0000	131.0000	328.0000	219.0000	406.0000	217.0000	112.0000	46.0000	160.0000	207.0000	208.0000	71.0000	104.0000	126.0000	67.0000	500.0000	19.0000	77.0000	52.0000	89.0000	208.0000	108.0000	85.0000	139.0000	223.0000	96.0000	184.0000	20.0000	337.0000	196.0000	236.0000	285.0000	183.0000	185.0000	45.0000	194.0000	382.0000	206.0000	315.0000	393.0000	410.0000
96	-10.0500	-5.2500	63.0000	67.0000	28.0000	57.0000	24.0000	105.0000	127.0000	127.0000	309.0000	245.0000	300.0000	316.0000	171.0000	175.0000	193.0000	116.0000	111.0000	237.0000	160.0000	246.0000	182.0000	156.0000	168.0000	94.0000	174.0000	80.0000	292.0000	104.0000	202.0000	166.0000	252.0000	445.0000	29.0000	88.0000	383.0000	224.0000	269.0000	281.0000	243.0000	123.0000	143.0000	151.0000	396.0000	208.0000	247.0000	305.0000	199.0000
97	-9.9750	-5.2500	105.0000	44.0000	145.0000	24.0000	101.0000	224.0000	151.0000	151.0000	313.0000	186.0000	278.0000	310.0000	162.0000	192.0000	27.0000	238.0000	38.0000	74.0000	49.0000	77.0000	162.0000	173.0000	227.0000	104.0000	165.0000	160.0000	419.0000	434.0000	140.0000	261.0000	295.0000	114.0000	163.0000	98.0000	343.0000	318.0000	300.0000	199.0000	148.0000	192.0000	93.0000	109.0000	238.0000	392.0000	99.0000	378.0000	271.0000
98	-9.9000	-5.2500	120.0000	44.0000	87.0000	128.0000	18.0000	84.0000	46.0000	46.0000	189.0000	139.0000	367.0000	380.0000	241.0000	55.0000	79.0000	194.0000	225.0000	69.0000	76.0000	200.0000	135.0000	394.0000	118.0000	226.0000	100.0000	160.0000	309.0000	381.0000	65.0000	85.0000	168.0000	192.0000	81.0000	26.0000	284.0000	222.0000	174.0000	272.0000	223.0000	110.0000	142.0000	244.0000	335.0000	356.0000	223.0000	360.0000	387.0000
99	-9.8250	-5.2500	127.0000	64.0000	85.0000	71.0000	83.0000	134.0000	19.0000	19.0000	212.0000	126.0000	221.0000	227.0000	197.0000	140.0000	207.0000	105.0000	268.0000	65.0000	43.0000	88.0000	105.0000	154.0000	179.0000	121.0000	100.0000	101.0000	128.0000	121.0000	117.0000	277.0000	420.0000	147.0000	144.0000	136.0000	331.0000	347.0000	44.0000	71.0000	170.0000	148.0000	182.0000	139.0000	358.0000	239.0000	361.0000	227.0000	209.0000
100	-9.7500	-5.2500	150.0000	82.0000	159.0000	137.0000	234.0000	274.0000	83.0000	83.0000	176.0000	85.0000	504.0000	144.0000	270.0000	163.0000	102.0000	183.0000	112.0000	48.0000	70.0000	195.0000	109.0000	436.0000	145.0000	55.0000	155.0000	185.0000	283.0000	96.0000	111.0000	63.0000	173.0000	188.0000	158.0000	77.0000	382.0000	164.0000	232.0000	154.0000	200.0000	201.0000	85.0000	190.0000	372.0000	179.0000	442.0000	365.0000	209.0000
101	-9.6750	-5.2500	205.0000	129.0000	187.0000	105.0000	80.0000	45.0000	205.0000	205.0000	304.0000	165.0000	227.0000	309.0000	166.0000	223.0000	53.0000	57.0000	18.0000	152.0000	70.0000	407.0000	196.0000	374.0000	128.0000	78.0000	127.0000	158.0000	157.0000	202.0000	201.0000	259.0000	256.0000	220.0000	239.0000	106.0000	152.0000	98.0000	177.0000	313.0000	147.0000	98.0000	145.0000	162.0000	252.0000	304.0000	273.0000	236.0000	239.0000
102	-9.6000	-5.2500	103.0000	60.0000	184.0000	115.0000	106.0000	133.0000	194.0000	194.0000	58.0000	91.0000	312.0000	309.0000	116.0000	144.0000	93.0000	205.0000	178.0000	251.0000	83.0000	113.0000	245.0000	286.0000	152.0000	84.0000	0.0000	177.0000	272.0000	82.0000	92.0000	88.0000	288.0000	212.0000	108.0000	102.0000	179.0000	225.0000	145.0000	267.0000	65.0000	143.0000	102.0000	98.0000	243.0000	148.0000	99.0000	197.0000	234.0000
103	-9.5250	-5.2500	177.0000	97.0000	22.0000	180.0000	237.0000	124.0000	26.0000	26.0000	200.0000	101.0000	159.0000	247.0000	141.0000	230.0000	86.0000	226.0000	133.0000	64.0000	23.0000	208.0000	146.0000	222.0000	207.0000	152.0000	89.0000	103.0000	214.0000	296.0000	120.0000	99.0000	357.0000	128.0000	265.0000	20.0000	269.0000	143.0000	254.0000	105.0000	89.0000	228.0000	102.0000	124.0000	164.0000	159.0000	350.0000	184.0000	236.0000
104	-9.4500	-5.2500	73.0000	66.0000	115.0000	155.0000	56.0000	263.0000	255.0000	255.0000	124.0000	102.0000	354.0000	389.0000	236.0000	176.0000	45.0000	153.0000	126.0000	119.0000	53.0000	200.0000	114.0000	495.0000	223.0000	58.0000	176.0000	177.0000	556.0000	293.0000	109.0000	67.0000	561.0000	152.0000	138.0000	68.0000	154.0000	223.0000	125.0000	225.0000	271.0000	63.0000	166.0000	125.0000	360.0000	145.0000	273.0000	187.0000	472.0000
105	-9.3750	-5.2500	197.0000	185.0000	147.0000	91.0000	182.0000	126.0000	96.0000	96.0000	143.0000	113.0000	265.0000	132.0000	21.0000	358.0000	151.0000	186.0000	92.0000	117.0000	103.0000	295.0000	42.0000	324.0000	171.0000	150.0000	122.0000	19.0000	327.0000	303.0000	203.0000	221.0000	366.0000	247.0000	128.0000	194.0000	115.0000	239.0000	248.0000	207.0000	112.0000	234.0000	101.0000	132.0000	361.0000	246.0000	189.0000	273.0000	269.0000
106	-9.3000	-5.2500	86.0000	74.0000	25.0000	0.0000	41.0000	117.0000	78.0000	78.0000	285.0000	171.0000	430.0000	155.0000	116.0000	273.0000	151.0000	170.0000	173.0000	61.0000	6.0000	81.0000	117.0000	365.0000	114.0000	185.0000	63.0000	220.0000	518.0000	153.0000	162.0000	288.0000	138.0000	279.0000	236.0000	247.0000	283.0000	267.0000	94.0000	242.0000	176.0000	48.0000	130.0000	238.0000	183.0000	504.0000	284.0000	178.0000	409.0000
107	-9.2250	-5.2500	123.0000	202.0000	49.0000	86.0000	297.0000	261.0000	92.0000	92.0000	223.0000	98.0000	200.0000	170.0000	67.0000	167.0000	18.0000	171.0000	147.0000	92.0000	141.0000	224.0000	94.0000	251.0000	320.0000	43.0000	44.0000	19.0000	584.0000	543.0000	148.0000	175.0000	524.0000	182.0000	95.0000	142.0000	198.0000	131.0000	147.0000	141.0000	43.0000	20.0000	242.0000	271.0000	366.0000	547.0000	215.0000	188.0000	672.0000
108	-9.1500	-5.2500	112.0000	53.0000	157.0000	94.0000	30.0000	180.0000	192.0000	192.0000	69.0000	139.0000	357.0000	211.0000	150.0000	199.0000	183.0000	179.0000	155.0000	39.0000	128.0000	106.0000	124.0000	261.0000	118.0000	141.0000	233.0000	171.0000	418.0000	526.0000	109.0000	230.0000	165.0000	162.0000	132.0000	80.0000	341.0000	166.0000	351.0000	55.0000	105.0000	136.0000	106.0000	97.0000	212.0000	361.0000	216.0000	376.0000	451.0000
109	-9.0750	-5.2500	92.0000	42.0000	117.0000	25.0000	66.0000	153.0000	28.0000	28.0000	151.0000	163.0000	194.0000	246.0000	173.0000	198.0000	104.0000	141.0000	163.0000	70.0000	136.0000	210.0000	79.0000	330.0000	121.0000	244.0000	143.0000	138.0000	657.0000	288.0000	120.0000	348.0000	583.0000	142.0000	152.0000	73.0000	304.0000	258.0000	146.0000	271.0000	62.0000	116.0000	194.0000	265.0000	229.0000	156.0000	305.0000	258.0000	408.0000
110	-9.0000	-5.2500	205.0000	154.0000	125.0000	147.0000	72.0000	353.0000	149.0000	149.0000	133.0000	45.0000	359.0000	180.0000	152.0000	179.0000	93.0000	111.0000	238.0000	176.0000	179.0000	109.0000	153.0000	300.0000	224.0000	194.0000	249.0000	109.0000	541.0000	279.0000	265.0000	221.0000	407.0000	270.0000	143.0000	199.0000	390.0000	332.0000	268.0000	283.0000	93.0000	191.0000	126.0000	237.0000	347.0000	176.0000	341.0000	218.0000	426.0000
111	-8.9250	-5.2500	181.0000	137.0000	171.0000	204.0000	118.0000	243.0000	48.0000	48.0000	237.0000	54.0000	291.0000	217.0000	191.0000	269.0000	135.0000	93.0000	312.0000	0.0000	114.0000	127.0000	124.0000	194.0000	261.0000	282.0000	140.0000	245.0000	543.0000	374.0000	119.0000	266.0000	259.0000	328.0000	201.0000	69.0000	377.0000	218.0000	215.0000	239.0000	128.0000	67.0000	156.0000	403.0000	501.0000	274.0000	366.0000	290.0000	466.0000
112	-8.8500	-5.2500	150.0000	108.0000	149.0000	102.0000	155.0000	142.0000	43.0000	43.0000	135.0000	121.0000	157.0000	202.0000	176.0000	135.0000	150.0000	222.0000	207.0000	156.0000	163.0000	127.0000	151.0000	447.0000	240.0000	185.0000	159.0000	176.0000	701.0000	249.0000	235.0000	342.0000	335.0000	94.0000	118.0000	182.0000	305.0000	165.0000	192.0000	123.0000	264.0000	84.0000	206.0000	248.0000	331.0000	439.0000	145.0000	268.0000	587.0000
113	-8.7750	-5.2500	318.0000	87.0000	126.0000	30.0000	48.0000	157.0000	49.0000	49.0000	328.0000	132.0000	323.0000	356.0000	247.0000	60.0000	126.0000	92.0000	97.0000	134.0000	115.0000	328.0000	174.0000	249.0000	137.0000	114.0000	85.0000	117.0000	669.0000	446.0000	101.0000	115.0000	453.0000	221.0000	162.0000	221.0000	367.0000	153.0000	135.0000	206.0000	239.0000	90.0000	242.0000	216.0000	361.0000	459.0000	177.0000	100.0000	549.0000
114	-8.7000	-5.2500	203.0000	123.0000	104.0000	250.0000	39.0000	113.0000	63.0000	63.0000	168.0000	163.0000	311.0000	252.0000	263.0000	203.0000	108.0000	132.0000	398.0000	115.0000	49.0000	90.0000	139.0000	249.0000	158.0000	196.0000	90.0000	174.0000	836.0000	725.0000	167.0000	313.0000	534.0000	240.0000	249.0000	220.0000	600.0000	255.0000	157.0000	348.0000	224.0000	235.0000	162.0000	219.0000	336.0000	711.0000	404.0000	168.0000	544.0000
115	-8.6250	-5.2500	39.0000	169.0000	199.0000	40.0000	161.0000	24.0000	95.0000	95.0000	181.0000	130.0000	205.0000	329.0000	222.0000	148.0000	124.0000	165.0000	283.0000	113.0000	109.0000	268.0000	128.0000	311.0000	200.0000	163.0000	194.0000	214.0000	322.0000	349.0000	150.0000	250.0000	417.0000	198.0000	123.0000	140.0000	403.0000	165.0000	197.0000	256.0000	258.0000	112.0000	181.0000	256.0000	264.0000	569.0000	391.0000	252.0000	474.0000
116	-8.5500	-5.2500	402.0000	73.0000	180.0000	336.0000	90.0000	167.0000	48.0000	48.0000	172.0000	57.0000	369.0000	304.0000	143.0000	162.0000	142.0000	148.0000	295.0000	156.0000	174.0000	59.0000	218.0000	335.0000	142.0000	196.0000	162.0000	138.0000	366.0000	458.0000	149.0000	272.0000	528.0000	132.0000	297.0000	176.0000	412.0000	405.0000	295.0000	249.0000	172.0000	121.0000	169.0000	561.0000	372.0000	409.0000	319.0000	281.0000	873.0000
117	-8.4750	-5.2500	200.0000	147.0000	160.0000	89.0000	154.0000	198.0000	108.0000	108.0000	186.0000	163.0000	323.0000	209.0000	72.0000	274.0000	99.0000	218.0000	250.0000	259.0000	91.0000	33.0000	167.0000	174.0000	433.0000	92.0000	240.0000	49.0000	495.0000	443.0000	71.0000	244.0000	420.0000	329.0000	233.0000	117.0000	659.0000	268.0000	219.0000	290.0000	81.0000	53.0000	203.0000	343.0000	528.0000	728.0000	137.0000	333.0000	775.0000
118	-8.4000	-5.2500	209.0000	116.0000	138.0000	229.0000	222.0000	254.0000	100.0000	100.0000	165.0000	191.0000	417.0000	168.0000	264.0000	117.0000	252.0000	70.0000	228.0000	184.0000	46.0000	74.0000	161.0000	378.0000	209.0000	127.0000	120.0000	53.0000	449.0000	246.0000	224.0000	205.0000	419.0000	344.0000	231.0000	104.0000	747.0000	340.0000	170.0000	243.0000	248.0000	162.0000	269.0000	334.0000	514.0000	416.0000	247.0000	204.0000	471.0000
119	-8.3250	-5.2500	275.0000	255.0000	94.0000	186.0000	178.0000	119.0000	212.0000	212.0000	189.0000	198.0000	369.0000	187.0000	186.0000	152.0000	70.0000	241.0000	247.0000	158.0000	50.0000	115.0000	114.0000	377.0000	313.0000	140.0000	123.0000	40.0000	503.0000	394.0000	134.0000	258.0000	577.0000	147.0000	187.0000	45.0000	371.0000	322.0000	149.0000	318.0000	249.0000	114.0000	175.0000	356.0000	423.0000	797.0000	378.0000	310.0000	659.0000
120	-8.2500	-5.2500	246.0000	143.0000	180.0000	103.0000	108.0000	297.0000	169.0000	169.0000	201.0000	103.0000	296.0000	238.0000	307.0000	67.0000	71.0000	226.0000	160.0000	146.0000	309.0000	201.0000	100.0000	428.0000	231.0000	39.0000	196.0000	120.0000	930.0000	248.0000	147.0000	361.0000	410.0000	410.0000	177.0000	58.0000	312.0000	211.0000	140.0000	220.0000	264.0000	322.0000	258.0000	424.0000	357.0000	614.0000	515.0000	336.0000	951.0000
121	-8.1750	-5.2500	132.0000	142.0000	112.0000	46.0000	200.0000	176.0000	131.0000	131.0000	202.0000	51.0000	274.0000	212.0000	140.0000	270.0000	179.0000	152.0000	272.0000	137.0000	65.0000	192.0000	90.0000	318.0000	164.0000	83.0000	60.0000	268.0000	724.0000	389.0000	230.0000	188.0000	347.0000	337.0000	215.0000	186.0000	339.0000	215.0000	243.0000	232.0000	194.0000	89.0000	203.0000	286.0000	305.0000	360.0000	400.0000	163.0000	640.0000
122	-8.1000	-5.2500	148.0000	71.0000	133.0000	247.0000	180.0000	181.0000	154.0000	154.0000	327.0000	122.0000	541.0000	321.0000	303.0000	319.0000	68.0000	234.0000	322.0000	218.0000	51.0000	88.0000	81.0000	294.0000	187.0000	191.0000	36.0000	137.0000	733.0000	140.0000	302.0000	254.0000	639.0000	164.0000	290.0000	65.0000	594.0000	289.0000	302.0000	286.0000	409.0000	282.0000	92.0000	235.0000	321.0000	434.0000	310.0000	320.0000	950.0000
123	-8.0250	-5.2500	82.0000	150.0000	115.0000	169.0000	40.0000	293.0000	168.0000	168.0000	238.0000	114.0000	290.0000	161.0000	269.0000	144.0000	211.0000	215.0000	313.0000	161.0000	141.0000	181.0000	132.0000	306.0000	84.0000	145.0000	70.0000	199.0000	526.0000	711.0000	117.0000	256.0000	636.0000	394.0000	89.0000	205.0000	557.0000	292.0000	243.0000	343.0000	209.0000	270.0000	199.0000	438.0000	417.0000	924.0000	228.0000	269.0000	645.0000
124	-7.9500	-5.2500	219.0000	249.0000	159.0000	134.0000	104.0000	229.0000	133.0000	133.0000	138.0000	112.0000	473.0000	267.0000	211.0000	111.0000	110.0000	230.0000	278.0000	165.0000	145.0000	137.0000	147.0000	325.0000	262.0000	157.0000	262.0000	118.0000	760.0000	404.0000	266.0000	358.0000	442.0000	400.0000	193.0000	240.0000	722.0000	361.0000	237.0000	265.0000	375.0000	416.0000	270.0000	311.0000	351.0000	806.0000	213.0000	427.0000	1005.0000
125	-7.8750	-5.2500	330.0000	216.0000	233.0000	112.0000	37.0000	199.0000	190.0000	190.0000	141.0000	118.0000	341.0000	191.0000	179.0000	280.0000	118.0000	22.0000	238.0000	247.0000	159.0000	137.0000	107.0000	430.0000	201.0000	261.0000	147.0000	82.0000	524.0000	205.0000	390.0000	188.0000	540.0000	330.0000	212.0000	63.0000	450.0000	327.0000	295.0000	249.0000	145.0000	174.0000	92.0000	275.0000	698.0000	696.0000	209.0000	108.0000	613.0000
126	-7.8000	-5.2500	109.0000	99.0000	117.0000	80.0000	111.0000	131.0000	117.0000	117.0000	206.0000	58.0000	287.0000	403.0000	242.0000	63.0000	60.0000	230.0000	183.0000	255.0000	153.0000	0.0000	92.0000	411.0000	149.0000	161.0000	259.0000	189.0000	745.0000	244.0000	251.0000	181.0000	345.0000	255.0000	213.0000	160.0000	488.0000	213.0000	296.0000	48.0000	248.0000	165.0000	217.0000	259.0000	473.0000	662.0000	167.0000	301.0000	920.0000
127	-7.7250	-5.2500	171.0000	159.0000	92.0000	152.0000	113.0000	149.0000	89.0000	89.0000	257.0000	121.0000	509.0000	350.0000	263.0000	281.0000	139.0000	98.0000	183.0000	210.0000	58.0000	272.0000	188.0000	355.0000	260.0000	110.0000	220.0000	176.0000	376.0000	125.0000	256.0000	353.0000	350.0000	344.0000	155.0000	115.0000	513.0000	110.0000	168.0000	321.0000	237.0000	102.0000	224.0000	377.0000	324.0000	642.0000	265.0000	213.0000	726.0000
128	-7.6500	-5.2500	229.0000	187.0000	145.0000	153.0000	106.0000	186.0000	134.0000	134.0000	276.0000	107.0000	316.0000	230.0000	143.0000	221.0000	95.0000	83.0000	372.0000	158.0000	79.0000	56.0000	200.0000	490.0000	248.0000	189.0000	95.0000	94.0000	649.0000	338.0000	187.0000	126.0000	473.0000	312.0000	199.0000	54.0000	589.0000	325.0000	214.0000	377.0000	195.0000	133.0000	237.0000	125.0000	475.0000	580.0000	309.0000	342.0000	607.0000
129	-7.5750	-5.2500	185.0000	0.0000	167.0000	243.0000	191.0000	190.0000	195.0000	195.0000	180.0000	262.0000	405.0000	180.0000	213.0000	104.0000	74.0000	291.0000	358.0000	174.0000	177.0000	144.0000	285.0000	524.0000	242.0000	131.0000	170.0000	161.0000	904.0000	408.0000	291.0000	373.0000	422.0000	248.0000	245.0000	152.0000	396.0000	200.0000	184.0000	324.0000	209.0000	309.0000	217.0000	229.0000	468.0000	758.0000	275.0000	212.0000	435.0000
130	-7.5000	-5.2500	226.0000	143.0000	98.0000	212.0000	156.0000	222.0000	175.0000	175.0000	172.0000	141.0000	273.0000	303.0000	155.0000	82.0000	199.0000	187.0000	170.0000	28.0000	138.0000	260.0000	144.0000	408.0000	187.0000	80.0000	41.0000	181.0000	501.0000	307.0000	128.0000	146.0000	472.0000	311.0000	95.0000	170.0000	602.0000	311.0000	310.0000	127.0000	144.0000	167.0000	118.0000	393.0000	492.0000	535.0000	247.0000	298.0000	580.0000
131	-7.4250	-5.2500	118.0000	200.0000	157.0000	204.0000	90.0000	132.0000	191.0000	191.0000	339.0000	81.0000	261.0000	421.0000	149.0000	167.0000	66.0000	387.0000	236.0000	47.0000	119.0000	135.0000	78.0000	428.0000	353.0000	217.0000	49.0000	197.0000	612.0000	463.0000	244.0000	288.0000	774.0000	470.0000	200.0000	292.0000	496.0000	411.0000	291.0000	352.0000	109.0000	260.0000	151.0000	244.0000	382.0000	758.0000	143.0000	154.0000	584.0000
132	-7.3500	-5.2500	59.0000	131.0000	176.0000	23.0000	136.0000	248.0000	147.0000	147.0000	261.0000	112.0000	280.0000	310.0000	258.0000	288.0000	25.0000	39.0000	209.0000	184.0000	195.0000	162.0000	242.0000	285.0000	127.0000	186.0000	143.0000	190.0000	395.0000	253.0000	115.0000	326.0000	240.0000	295.0000	206.0000	141.0000	560.0000	248.0000	366.0000	177.0000	63.0000	166.0000	145.0000	156.0000	371.0000	381.0000	386.0000	211.0000	499.0000
133	-7.2750	-5.2500	203.0000	203.0000	27.0000	199.0000	93.0000	20.0000	120.0000	120.0000	115.0000	147.0000	374.0000	119.0000	169.0000	72.0000	84.0000	168.0000	102.0000	71.0000	93.0000	168.0000	219.0000	164.0000	85.0000	163.0000	168.0000	88.0000	324.0000	340.0000	185.0000	331.0000	366.0000	141.0000	141.0000	115.0000	440.0000	239.0000	198.0000	157.0000	105.0000	201.0000	146.0000	395.0000	441.0000	352.0000	301.0000	328.0000	250.0000
134	-7.2000	-5.2500	80.0000	161.0000	78.0000	76.0000	171.0000	104.0000	87.0000	87.0000	232.0000	149.0000	332.0000	200.0000	96.0000	133.0000	100.0000	207.0000	124.0000	229.0000	116.0000	358.0000	182.0000	400.0000	100.0000	150.0000	89.0000	101.0000	265.0000	245.0000	23.0000	311.0000	62.0000	201.0000	184.0000	88.0000	573.0000	145.0000	217.0000	99.0000	67.0000	274.0000	141.0000	165.0000	288.0000	483.0000	263.0000	114.0000	389.0000
135	-11.9250	-5.1750	121.0000	225.0000	49.0000	104.0000	104.0000	316.0000	76.0000	76.0000	456.0000	194.0000	396.0000	197.0000	223.0000	167.0000	119.0000	124.0000	105.0000	83.0000	85.0000	97.0000	187.0000	283.0000	189.0000	174.0000	189.0000	180.0000	172.0000	346.0000	171.0000	220.0000	342.0000	224.0000	116.0000	114.0000	316.0000	174.0000	124.0000	258.0000	67.0000	175.0000	190.0000	323.0000	264.0000	188.0000	443.0000	405.0000	123.0000
136	-11.8500	-5.1750	304.0000	86.0000	128.0000	115.0000	46.0000	118.0000	103.0000	103.0000	138.0000	157.0000	174.0000	166.0000	304.0000	54.0000	100.0000	178.0000	243.0000	48.0000	164.0000	212.0000	114.0000	166.0000	174.0000	131.0000	129.0000	98.0000	280.0000	274.0000	205.0000	59.0000	88.0000	88.0000	148.0000	171.0000	218.0000	188.0000	96.0000	153.0000	238.0000	107.0000	227.0000	102.0000	124.0000	284.0000	179.0000	41.0000	287.0000
137	-11.7750	-5.1750	91.0000	137.0000	90.0000	186.0000	99.0000	205.0000	83.0000	65.0000	192.0000	92.0000	364.0000	260.0000	176.0000	260.0000	95.0000	129.0000	232.0000	69.0000	68.0000	141.0000	123.0000	331.0000	95.0000	50.0000	100.0000	64.0000	323.0000	223.0000	139.0000	81.0000	353.0000	216.0000	111.0000	106.0000	587.0000	171.0000	390.0000	264.0000	164.0000	129.0000	77.0000	202.0000	303.0000	314.0000	319.0000	187.0000	333.0000
138	-11.7000	-5.1750	190.0000	125.0000	292.0000	205.0000	147.0000	351.0000	187.0000	187.0000	131.0000	217.0000	372.0000	293.0000	297.0000	213.0000	184.0000	201.0000	117.0000	55.0000	61.0000	251.0000	142.0000	342.0000	105.0000	273.0000	107.0000	194.0000	292.0000	392.0000	273.0000	179.0000	402.0000	197.0000	208.0000	113.0000	331.0000	173.0000	128.0000	280.0000	186.0000	71.0000	181.0000	136.0000	473.0000	374.0000	227.0000	224.0000	364.0000
139	-11.6250	-5.1750	75.0000	215.0000	150.0000	111.0000	194.0000	337.0000	137.0000	137.0000	204.0000	236.0000	446.0000	264.0000	94.0000	172.0000	123.0000	162.0000	212.0000	195.0000	59.0000	59.0000	247.0000	429.0000	180.0000	118.0000	255.0000	212.0000	264.0000	394.0000	221.0000	256.0000	341.0000	141.0000	277.0000	58.0000	450.0000	196.0000	81.0000	292.0000	232.0000	220.0000	180.0000	226.0000	448.0000	313.0000	227.0000	211.0000	302.0000
140	-11.5500	-5.1750	377.0000	163.0000	226.0000	108.0000	67.0000	155.0000	85.0000	85.0000	132.0000	128.0000	167.0000	249.0000	177.0000	122.0000	105.0000	137.0000	67.0000	154.0000	71.0000	199.0000	185.0000	518.0000	172.0000	154.0000	71.0000	94.0000	403.0000	177.0000	156.0000	155.0000	268.0000	196.0000	121.0000	140.0000	249.0000	159.0000	195.0000	167.0000	172.0000	113.0000	131.0000	192.0000	366.0000	317.0000	272.0000	201.0000	281.0000
141	-11.4750	-5.1750	185.0000	95.0000	101.0000	113.0000	155.0000	232.0000	122.0000	122.0000	384.0000	170.0000	269.0000	249.0000	238.0000	133.0000	90.0000	238.0000	155.0000	63.0000	93.0000	153.0000	193.0000	204.0000	125.0000	287.0000	0.0000	77.0000	346.0000	285.0000	160.0000	133.0000	255.0000	267.0000	133.0000	83.0000	281.0000	229.0000	251.0000	466.0000	306.0000	118.0000	170.0000	125.0000	223.0000	435.0000	76.0000	292.0000	281.0000
142	-11.4000	-5.1750	100.0000	98.0000	67.0000	211.0000	234.0000	142.0000	55.0000	55.0000	409.0000	107.0000	361.0000	244.0000	184.0000	50.0000	77.0000	349.0000	285.0000	83.0000	146.0000	94.0000	105.0000	483.0000	125.0000	193.0000	74.0000	108.0000	224.0000	210.0000	143.0000	159.0000	398.0000	219.0000	140.0000	138.0000	418.0000	165.0000	249.0000	106.0000	140.0000	154.0000	86.0000	134.0000	160.0000	382.0000	103.0000	182.0000	459.0000
143	-11.3250	-5.1750	124.0000	136.0000	190.0000	94.0000	58.0000	165.0000	58.0000	58.0000	238.0000	54.0000	289.0000	194.0000	90.0000	80.0000	148.0000	392.0000	147.0000	152.0000	26.0000	149.0000	335.0000	216.0000	274.0000	296.0000	69.0000	175.0000	172.0000	353.0000	204.0000	235.0000	585.0000	145.0000	111.0000	119.0000	405.0000	333.0000	210.0000	311.0000	160.0000	285.0000	300.0000	207.0000	341.0000	413.0000	239.0000	238.0000	588.0000
144	-11.2500	-5.1750	184.0000	31.0000	80.0000	34.0000	96.0000	53.0000	188.0000	188.0000	119.0000	107.0000	553.0000	210.0000	145.0000	209.0000	105.0000	287.0000	317.0000	170.0000	72.0000	222.0000	91.0000	221.0000	290.0000	76.0000	156.0000	175.0000	347.0000	215.0000	99.0000	109.0000	346.0000	228.0000	183.0000	66.0000	346.0000	289.0000	67.0000	295.0000	195.0000	160.0000	140.0000	189.0000	428.0000	167.0000	462.0000	111.0000	418.0000
145	-11.1750	-5.1750	107.0000	69.0000	132.0000	169.0000	97.0000	206.0000	68.0000	68.0000	210.0000	126.0000	347.0000	219.0000	166.0000	27.0000	88.0000	162.0000	213.0000	217.0000	79.0000	180.0000	176.0000	225.0000	210.0000	240.0000	89.0000	178.0000	396.0000	244.0000	185.0000	147.0000	492.0000	197.0000	145.0000	152.0000	347.0000	339.0000	59.0000	267.0000	143.0000	282.0000	125.0000	360.0000	544.0000	424.0000	119.0000	283.0000	466.0000
146	-11.1000	-5.1750	213.0000	69.0000	150.0000	90.0000	176.0000	167.0000	114.0000	114.0000	341.0000	53.0000	379.0000	344.0000	233.0000	207.0000	278.0000	98.0000	50.0000	82.0000	132.0000	157.0000	59.0000	695.0000	305.0000	126.0000	45.0000	118.0000	477.0000	243.0000	183.0000	195.0000	455.0000	75.0000	157.0000	126.0000	696.0000	354.0000	326.0000	171.0000	96.0000	262.0000	159.0000	184.0000	541.0000	311.0000	324.0000	147.0000	287.0000
147	-11.0250	-5.1750	154.0000	155.0000	138.0000	224.0000	41.0000	329.0000	18.0000	18.0000	209.0000	139.0000	292.0000	143.0000	158.0000	165.0000	116.0000	255.0000	287.0000	182.0000	63.0000	99.0000	212.0000	326.0000	204.0000	130.0000	67.0000	169.0000	611.0000	331.0000	143.0000	311.0000	425.0000	259.0000	175.0000	213.0000	513.0000	326.0000	177.0000	180.0000	250.0000	136.0000	71.0000	276.0000	381.0000	522.0000	193.0000	126.0000	349.0000
148	-10.9500	-5.1750	331.0000	132.0000	151.0000	178.0000	56.0000	232.0000	188.0000	188.0000	149.0000	106.0000	121.0000	204.0000	374.0000	164.0000	227.0000	145.0000	313.0000	151.0000	114.0000	229.0000	50.0000	257.0000	190.0000	181.0000	72.0000	77.0000	262.0000	388.0000	177.0000	138.0000	533.0000	134.0000	69.0000	188.0000	239.0000	111.0000	133.0000	281.0000	175.0000	83.0000	110.0000	210.0000	285.0000	153.0000	299.0000	109.0000	264.0000
149	-10.8750	-5.1750	71.0000	146.0000	162.0000	42.0000	56.0000	25.0000	179.0000	179.0000	139.0000	103.0000	210.0000	165.0000	84.0000	151.0000	152.0000	117.0000	78.0000	31.0000	28.0000	150.0000	113.0000	255.0000	194.0000	215.0000	37.0000	94.0000	125.0000	162.0000	121.0000	310.0000	300.0000	109.0000	211.0000	86.0000	182.0000	182.0000	42.0000	152.0000	105.0000	76.0000	18.0000	129.0000	179.0000	309.0000	199.0000	162.0000	417.0000
150	-10.8000	-5.1750	117.0000	70.0000	150.0000	129.0000	79.0000	180.0000	87.0000	87.0000	61.0000	69.0000	295.0000	183.0000	110.0000	124.0000	182.0000	83.0000	60.0000	89.0000	47.0000	129.0000	105.0000	198.0000	42.0000	53.0000	242.0000	135.0000	315.0000	211.0000	137.0000	136.0000	198.0000	20.0000	122.0000	178.0000	110.0000	194.0000	32.0000	113.0000	221.0000	68.0000	122.0000	87.0000	275.0000	227.0000	285.0000	293.0000	216.0000
151	-10.7250	-5.1750	190.0000	109.0000	81.0000	137.0000	163.0000	116.0000	60.0000	60.0000	233.0000	182.0000	153.0000	186.0000	53.0000	145.0000	101.0000	84.0000	278.0000	0.0000	143.0000	190.0000	248.0000	257.0000	156.0000	167.0000	25.0000	166.0000	528.0000	204.0000	55.0000	199.0000	316.0000	55.0000	247.0000	220.0000	180.0000	267.0000	196.0000	67.0000	139.0000	106.0000	199.0000	240.0000	379.0000	294.0000	292.0000	181.0000	375.0000
152	-10.6500	-5.1750	267.0000	94.0000	138.0000	158.0000	47.0000	135.0000	85.0000	85.0000	237.0000	182.0000	394.0000	255.0000	148.0000	134.0000	68.0000	113.0000	275.0000	168.0000	203.0000	126.0000	240.0000	274.0000	196.0000	143.0000	124.0000	121.0000	556.0000	467.0000	20.0000	193.0000	483.0000	312.0000	289.0000	163.0000	629.0000	222.0000	197.0000	262.0000	59.0000	163.0000	95.0000	426.0000	660.0000	510.0000	200.0000	333.0000	369.0000
153	-10.5750	-5.1750	189.0000	226.0000	154.0000	146.0000	100.0000	146.0000	124.0000	124.0000	346.0000	0.0000	508.0000	181.0000	143.0000	202.0000	153.0000	135.0000	271.0000	59.0000	45.0000	251.0000	179.0000	322.0000	368.0000	241.0000	293.0000	163.0000	639.0000	212.0000	197.0000	298.0000	435.0000	261.0000	125.0000	102.0000	701.0000	491.0000	128.0000	448.0000	308.0000	114.0000	390.0000	460.0000	707.0000	614.0000	173.0000	213.0000	660.0000
154	-10.5000	-5.1750	232.0000	201.0000	200.0000	163.0000	39.0000	200.0000	115.0000	115.0000	214.0000	225.0000	455.0000	231.0000	85.0000	208.0000	47.0000	240.0000	122.0000	110.0000	0.0000	169.0000	199.0000	332.0000	197.0000	184.0000	113.0000	160.0000	608.0000	552.0000	91.0000	148.0000	578.0000	318.0000	230.0000	115.0000	525.0000	408.0000	378.0000	221.0000	165.0000	93.0000	180.0000	320.0000	556.0000	346.0000	369.0000	155.0000	610.0000
155	-10.4250	-5.1750	160.0000	143.0000	24.0000	108.0000	102.0000	155.0000	169.0000	169.0000	274.0000	171.0000	248.0000	314.0000	264.0000	154.0000	95.0000	207.0000	282.0000	125.0000	178.0000	208.0000	221.0000	380.0000	208.0000	120.0000	178.0000	185.0000	729.0000	560.0000	137.0000	168.0000	687.0000	448.0000	193.0000	151.0000	411.0000	412.0000	262.0000	287.0000	193.0000	229.0000	134.0000	325.0000	354.0000	666.0000	173.0000	149.0000	522.0000
156	-10.3500	-5.1750	214.0000	151.0000	113.0000	66.0000	49.0000	306.0000	67.0000	67.0000	311.0000	187.0000	522.0000	416.0000	295.0000	154.0000	83.0000	76.0000	394.0000	171.0000	122.0000	186.0000	114.0000	239.0000	158.0000	187.0000	102.0000	161.0000	839.0000	607.0000	178.0000	370.0000	390.0000	443.0000	203.0000	98.0000	465.0000	263.0000	298.0000	353.0000	203.0000	133.0000	141.0000	392.0000	317.0000	533.0000	374.0000	431.0000	727.0000
157	-10.2750	-5.1750	204.0000	121.0000	162.0000	202.0000	42.0000	256.0000	0.0000	0.0000	62.0000	190.0000	354.0000	272.0000	175.0000	241.0000	114.0000	355.0000	330.0000	204.0000	82.0000	92.0000	91.0000	392.0000	266.0000	356.0000	136.0000	223.0000	495.0000	711.0000	127.0000	137.0000	304.0000	115.0000	174.0000	202.0000	380.0000	299.0000	260.0000	110.0000	309.0000	163.0000	195.0000	215.0000	567.0000	277.0000	224.0000	316.0000	502.0000
158	-10.2000	-5.1750	124.0000	100.0000	107.0000	183.0000	77.0000	50.0000	104.0000	104.0000	183.0000	87.0000	354.0000	373.0000	220.0000	131.0000	79.0000	166.0000	259.0000	146.0000	144.0000	124.0000	22.0000	443.0000	140.0000	43.0000	50.0000	194.0000	565.0000	326.0000	164.0000	211.0000	483.0000	203.0000	320.0000	162.0000	384.0000	393.0000	299.0000	295.0000	260.0000	81.0000	181.0000	350.0000	395.0000	447.0000	245.0000	194.0000	749.0000
159	-10.1250	-5.1750	225.0000	112.0000	55.0000	241.0000	199.0000	215.0000	30.0000	30.0000	268.0000	56.0000	429.0000	188.0000	144.0000	60.0000	184.0000	87.0000	146.0000	262.0000	20.0000	163.0000	102.0000	445.0000	121.0000	146.0000	78.0000	84.0000	304.0000	350.0000	254.0000	182.0000	324.0000	245.0000	169.0000	140.0000	247.0000	226.0000	164.0000	204.0000	130.0000	127.0000	131.0000	112.0000	484.0000	64.0000	192.0000	150.0000	304.0000
160	-10.0500	-5.1750	143.0000	128.0000	99.0000	160.0000	111.0000	18.0000	231.0000	231.0000	228.0000	75.0000	374.0000	197.0000	180.0000	128.0000	52.0000	102.0000	131.0000	126.0000	0.0000	186.0000	107.0000	183.0000	244.0000	179.0000	74.0000	126.0000	249.0000	209.0000	96.0000	108.0000	310.0000	256.0000	170.0000	50.0000	296.0000	260.0000	135.0000	141.0000	230.0000	80.0000	142.0000	192.0000	347.0000	160.0000	246.0000	229.0000	175.0000
161	-9.9750	-5.1750	147.0000	43.0000	106.0000	72.0000	97.0000	166.0000	20.0000	20.0000	263.0000	86.0000	445.0000	234.0000	194.0000	81.0000	101.0000	107.0000	97.0000	44.0000	113.0000	277.0000	115.0000	247.0000	69.0000	96.0000	222.0000	129.0000	115.0000	180.0000	106.0000	229.0000	327.0000	117.0000	120.0000	180.0000	346.0000	236.0000	120.0000	191.0000	166.0000	214.0000	78.0000	99.0000	264.0000	295.0000	338.0000	121.0000	541.0000
162	-9.9000	-5.1750	153.0000	107.0000	193.0000	130.0000	116.0000	209.0000	187.0000	187.0000	266.0000	120.0000	195.0000	402.0000	230.0000	177.0000	104.0000	194.0000	157.0000	79.0000	86.0000	126.0000	217.0000	301.0000	195.0000	92.0000	147.0000	142.0000	351.0000	413.0000	101.0000	163.0000	261.0000	239.0000	112.0000	271.0000	394.0000	248.0000	238.0000	270.0000	121.0000	152.0000	132.0000	85.0000	347.0000	66.0000	204.0000	182.0000	298.0000
163	-9.8250	-5.1750	64.0000	131.0000	71.0000	180.0000	93.0000	74.0000	84.0000	84.0000	298.0000	191.0000	266.0000	277.0000	200.0000	47.0000	160.0000	41.0000	230.0000	214.0000	0.0000	173.0000	128.0000	369.0000	171.0000	202.0000	53.0000	211.0000	305.0000	124.0000	136.0000	218.0000	101.0000	61.0000	160.0000	59.0000	359.0000	245.0000	92.0000	257.0000	136.0000	219.0000	97.0000	141.0000	258.0000	286.0000	428.0000	195.0000	217.0000
164	-9.7500	-5.1750	215.0000	22.0000	180.0000	72.0000	53.0000	95.0000	199.0000	199.0000	204.0000	202.0000	119.0000	153.0000	204.0000	288.0000	148.0000	193.0000	62.0000	75.0000	111.0000	168.0000	104.0000	202.0000	172.0000	201.0000	99.0000	80.0000	161.0000	125.0000	211.0000	138.0000	290.0000	132.0000	139.0000	79.0000	465.0000	161.0000	205.0000	253.0000	80.0000	150.0000	112.0000	247.0000	248.0000	174.0000	439.0000	327.0000	64.0000
165	-9.6750	-5.1750	198.0000	63.0000	84.0000	154.0000	120.0000	307.0000	75.0000	75.0000	256.0000	152.0000	277.0000	276.0000	114.0000	211.0000	170.0000	155.0000	261.0000	208.0000	81.0000	222.0000	172.0000	331.0000	212.0000	160.0000	135.0000	89.0000	202.0000	101.0000	99.0000	124.0000	245.0000	237.0000	187.0000	44.0000	263.0000	322.0000	81.0000	188.0000	173.0000	146.0000	196.0000	136.0000	367.0000	192.0000	300.0000	242.0000	269.0000
166	-9.6000	-5.1750	285.0000	0.0000	77.0000	108.0000	81.0000	224.0000	67.0000	67.0000	220.0000	91.0000	296.0000	133.0000	165.0000	68.0000	119.0000	191.0000	133.0000	172.0000	22.0000	174.0000	31.0000	316.0000	55.0000	115.0000	90.0000	62.0000	220.0000	216.0000	173.0000	298.0000	313.0000	121.0000	167.0000	23.0000	103.0000	467.0000	200.0000	217.0000	153.0000	0.0000	150.0000	150.0000	209.0000	239.0000	258.0000	274.0000	155.0000
167	-9.5250	-5.1750	237.0000	334.0000	18.0000	87.0000	67.0000	159.0000	192.0000	192.0000	226.0000	248.0000	341.0000	265.0000	98.0000	121.0000	122.0000	44.0000	208.0000	168.0000	105.0000	74.0000	220.0000	317.0000	135.0000	139.0000	244.0000	106.0000	273.0000	223.0000	106.0000	195.0000	188.0000	66.0000	189.0000	151.0000	322.0000	156.0000	375.0000	185.0000	210.0000	193.0000	119.0000	227.0000	229.0000	154.0000	193.0000	261.0000	307.0000
168	-9.4500	-5.1750	320.0000	180.0000	185.0000	152.0000	136.0000	172.0000	47.0000	47.0000	403.0000	157.0000	148.0000	422.0000	162.0000	176.0000	137.0000	230.0000	74.0000	90.0000	52.0000	125.0000	143.0000	530.0000	112.0000	124.0000	268.0000	220.0000	491.0000	249.0000	134.0000	202.0000	334.0000	102.0000	83.0000	134.0000	328.0000	158.0000	117.0000	135.0000	160.0000	133.0000	132.0000	192.0000	296.0000	341.0000	474.0000	325.0000	456.0000
169	-9.3750	-5.1750	311.0000	192.0000	279.0000	53.0000	76.0000	186.0000	131.0000	131.0000	127.0000	92.0000	379.0000	210.0000	280.0000	166.0000	219.0000	205.0000	130.0000	202.0000	148.0000	69.0000	164.0000	249.0000	249.0000	167.0000	303.0000	134.0000	279.0000	323.0000	118.0000	145.0000	350.0000	289.0000	48.0000	56.0000	257.0000	153.0000	91.0000	139.0000	117.0000	129.0000	241.0000	105.0000	192.0000	411.0000	155.0000	287.0000	532.0000
170	-9.3000	-5.1750	295.0000	102.0000	223.0000	143.0000	193.0000	99.0000	140.0000	140.0000	206.0000	75.0000	274.0000	290.0000	262.0000	63.0000	183.0000	190.0000	257.0000	40.0000	69.0000	126.0000	219.0000	293.0000	130.0000	199.0000	83.0000	118.0000	1115.0000	433.0000	236.0000	290.0000	432.0000	229.0000	238.0000	301.0000	382.0000	238.0000	164.0000	233.0000	323.0000	199.0000	143.0000	286.0000	323.0000	633.0000	177.0000	148.0000	719.0000
171	-9.2250	-5.1750	221.0000	176.0000	142.0000	194.0000	103.0000	68.0000	118.0000	118.0000	411.0000	148.0000	174.0000	204.0000	183.0000	216.0000	64.0000	305.0000	158.0000	145.0000	84.0000	149.0000	170.0000	397.0000	143.0000	198.0000	126.0000	109.0000	769.0000	655.0000	36.0000	80.0000	277.0000	93.0000	201.0000	81.0000	259.0000	271.0000	139.0000	168.0000	96.0000	71.0000	141.0000	139.0000	285.0000	426.0000	433.0000	287.0000	456.0000
172	-9.1500	-5.1750	159.0000	229.0000	115.0000	27.0000	148.0000	170.0000	75.0000	75.0000	149.0000	0.0000	264.0000	327.0000	187.0000	254.0000	57.0000	115.0000	211.0000	46.0000	69.0000	239.0000	246.0000	135.0000	240.0000	362.0000	129.0000	79.0000	654.0000	379.0000	243.0000	182.0000	268.0000	261.0000	160.0000	53.0000	68.0000	136.0000	304.0000	82.0000	330.0000	169.0000	145.0000	220.0000	389.0000	211.0000	289.0000	279.0000	404.0000
173	-9.0750	-5.1750	270.0000	74.0000	20.0000	112.0000	84.0000	90.0000	69.0000	69.0000	174.0000	141.0000	391.0000	156.0000	132.0000	88.0000	161.0000	405.0000	315.0000	185.0000	120.0000	245.0000	221.0000	285.0000	172.0000	237.0000	50.0000	251.0000	702.0000	376.0000	89.0000	198.0000	463.0000	351.0000	259.0000	165.0000	428.0000	249.0000	83.0000	251.0000	211.0000	268.0000	92.0000	201.0000	478.0000	434.0000	211.0000	180.0000	798.0000
174	-9.0000	-5.1750	223.0000	192.0000	116.0000	180.0000	84.0000	128.0000	143.0000	143.0000	283.0000	231.0000	478.0000	222.0000	182.0000	153.0000	221.0000	110.0000	216.0000	108.0000	178.0000	115.0000	173.0000	463.0000	236.0000	127.0000	150.0000	168.0000	315.0000	338.0000	111.0000	97.0000	298.0000	517.0000	139.0000	95.0000	308.0000	242.0000	57.0000	315.0000	254.0000	188.0000	273.0000	298.0000	257.0000	219.0000	250.0000	217.0000	468.0000
175	-8.9250	-5.1750	242.0000	103.0000	218.0000	51.0000	211.0000	157.0000	85.0000	85.0000	152.0000	197.0000	366.0000	422.0000	58.0000	206.0000	207.0000	127.0000	318.0000	150.0000	125.0000	205.0000	192.0000	330.0000	193.0000	212.0000	153.0000	107.0000	419.0000	290.0000	174.0000	46.0000	428.0000	170.0000	172.0000	105.0000	196.0000	312.0000	308.0000	253.0000	96.0000	235.0000	193.0000	139.0000	167.0000	288.0000	257.0000	201.0000	314.0000
176	-8.8500	-5.1750	188.0000	143.0000	131.0000	199.0000	79.0000	246.0000	124.0000	124.0000	181.0000	135.0000	469.0000	341.0000	225.0000	45.0000	159.0000	180.0000	266.0000	106.0000	113.0000	78.0000	80.0000	322.0000	303.0000	58.0000	173.0000	119.0000	666.0000	342.0000	143.0000	265.0000	388.0000	321.0000	119.0000	124.0000	397.0000	136.0000	325.0000	227.0000	119.0000	234.0000	168.0000	406.0000	657.0000	559.0000	120.0000	195.0000	395.0000
177	-8.7750	-5.1750	256.0000	58.0000	130.0000	30.0000	40.0000	215.0000	170.0000	170.0000	108.0000	162.0000	66.0000	276.0000	126.0000	178.0000	159.0000	357.0000	286.0000	164.0000	146.0000	185.0000	246.0000	257.0000	243.0000	212.0000	34.0000	172.0000	691.0000	272.0000	211.0000	275.0000	302.0000	161.0000	124.0000	202.0000	86.0000	311.0000	193.0000	173.0000	205.0000	106.0000	181.0000	222.0000	228.0000	71.0000	223.0000	222.0000	296.0000
178	-8.7000	-5.1750	199.0000	174.0000	78.0000	26.0000	121.0000	98.0000	149.0000	149.0000	231.0000	218.0000	321.0000	256.0000	306.0000	270.0000	101.0000	232.0000	168.0000	90.0000	152.0000	155.0000	91.0000	228.0000	299.0000	176.0000	132.0000	86.0000	367.0000	217.0000	292.0000	273.0000	217.0000	214.0000	21.0000	118.0000	248.0000	286.0000	207.0000	184.0000	279.0000	195.0000	116.0000	319.0000	232.0000	247.0000	336.0000	328.0000	570.0000
179	-8.6250	-5.1750	89.0000	42.0000	188.0000	106.0000	64.0000	77.0000	73.0000	73.0000	277.0000	66.0000	345.0000	340.0000	170.0000	126.0000	61.0000	171.0000	173.0000	223.0000	123.0000	235.0000	166.0000	200.0000	212.0000	115.0000	97.0000	131.0000	369.0000	423.0000	89.0000	117.0000	453.0000	164.0000	378.0000	135.0000	442.0000	264.0000	263.0000	243.0000	137.0000	167.0000	255.0000	304.0000	384.0000	274.0000	327.0000	111.0000	534.0000
180	-8.5500	-5.1750	163.0000	0.0000	131.0000	149.0000	28.0000	293.0000	144.0000	162.0000	148.0000	106.0000	246.0000	238.0000	192.0000	323.0000	235.0000	75.0000	182.0000	263.0000	170.0000	106.0000	161.0000	306.0000	244.0000	100.0000	124.0000	47.0000	590.0000	231.0000	297.0000	317.0000	756.0000	376.0000	120.0000	186.0000	184.0000	241.0000	325.0000	143.0000	169.0000	146.0000	289.0000	300.0000	586.0000	474.0000	239.0000	269.0000	467.0000
181	-8.4750	-5.1750	138.0000	202.0000	182.0000	238.0000	178.0000	100.0000	119.0000	119.0000	243.0000	144.0000	273.0000	265.0000	174.0000	434.0000	171.0000	117.0000	283.0000	125.0000	165.0000	162.0000	180.0000	302.0000	130.0000	292.0000	111.0000	139.0000	704.0000	550.0000	303.0000	271.0000	815.0000	433.0000	138.0000	48.0000	518.0000	357.0000	282.0000	204.0000	97.0000	108.0000	210.0000	281.0000	408.0000	621.0000	237.0000	322.0000	682.0000
182	-8.4000	-5.1750	102.0000	101.0000	85.0000	278.0000	58.0000	115.0000	61.0000	61.0000	241.0000	203.0000	333.0000	185.0000	221.0000	242.0000	74.0000	171.0000	404.0000	122.0000	117.0000	176.0000	135.0000	200.0000	209.0000	272.0000	132.0000	157.0000	562.0000	357.0000	249.0000	189.0000	400.0000	349.0000	212.0000	19.0000	323.0000	263.0000	279.0000	283.0000	142.0000	275.0000	85.0000	334.0000	408.0000	421.0000	217.0000	299.0000	728.0000
183	-8.3250	-5.1750	350.0000	167.0000	103.0000	22.0000	98.0000	166.0000	142.0000	142.0000	240.0000	104.0000	309.0000	177.0000	67.0000	233.0000	81.0000	306.0000	309.0000	205.0000	43.0000	317.0000	232.0000	182.0000	286.0000	26.0000	158.0000	159.0000	641.0000	611.0000	42.0000	111.0000	593.0000	298.0000	134.0000	194.0000	331.0000	240.0000	184.0000	270.0000	134.0000	313.0000	172.0000	239.0000	221.0000	416.0000	277.0000	217.0000	710.0000
184	-8.2500	-5.1750	332.0000	289.0000	154.0000	362.0000	164.0000	235.0000	229.0000	229.0000	233.0000	220.0000	301.0000	380.0000	141.0000	194.0000	127.0000	206.0000	545.0000	157.0000	144.0000	56.0000	237.0000	326.0000	182.0000	63.0000	188.0000	105.0000	730.0000	459.0000	276.0000	218.0000	388.0000	327.0000	219.0000	177.0000	476.0000	206.0000	346.0000	220.0000	189.0000	179.0000	195.0000	319.0000	601.0000	593.0000	217.0000	295.0000	739.0000
185	-8.1750	-5.1750	193.0000	82.0000	75.0000	178.0000	114.0000	136.0000	63.0000	63.0000	96.0000	186.0000	353.0000	197.0000	243.0000	188.0000	93.0000	125.0000	285.0000	185.0000	98.0000	153.0000	73.0000	349.0000	208.0000	204.0000	233.0000	106.0000	874.0000	412.0000	62.0000	229.0000	772.0000	262.0000	172.0000	141.0000	481.0000	202.0000	287.0000	351.0000	288.0000	239.0000	238.0000	134.0000	328.0000	697.0000	231.0000	286.0000	531.0000
186	-8.1000	-5.1750	94.0000	206.0000	199.0000	134.0000	85.0000	124.0000	82.0000	82.0000	215.0000	98.0000	307.0000	488.0000	238.0000	214.0000	173.0000	186.0000	220.0000	106.0000	101.0000	68.0000	211.0000	331.0000	116.0000	220.0000	94.0000	187.0000	535.0000	352.0000	295.0000	111.0000	647.0000	171.0000	212.0000	74.0000	526.0000	87.0000	177.0000	321.0000	207.0000	201.0000	206.0000	261.0000	370.0000	337.0000	228.0000	241.0000	503.0000
187	-8.0250	-5.1750	303.0000	186.0000	266.0000	109.0000	199.0000	209.0000	105.0000	105.0000	355.0000	45.0000	219.0000	147.0000	179.0000	203.0000	60.0000	237.0000	265.0000	249.0000	52.0000	167.0000	266.0000	189.0000	101.0000	127.0000	135.0000	209.0000	561.0000	335.0000	339.0000	252.0000	371.0000	228.0000	90.0000	75.0000	455.0000	316.0000	276.0000	369.0000	80.0000	117.0000	225.0000	223.0000	306.0000	496.0000	399.0000	145.0000	563.0000
188	-7.9500	-5.1750	211.0000	153.0000	180.0000	153.0000	53.0000	130.0000	49.0000	49.0000	228.0000	98.0000	273.0000	251.0000	243.0000	278.0000	199.0000	131.0000	276.0000	207.0000	84.0000	104.0000	186.0000	372.0000	213.0000	123.0000	77.0000	186.0000	688.0000	402.0000	113.0000	269.0000	622.0000	260.0000	71.0000	91.0000	353.0000	392.0000	223.0000	160.0000	178.0000	207.0000	185.0000	228.0000	551.0000	566.0000	215.0000	168.0000	540.0000
189	-7.8750	-5.1750	164.0000	131.0000	211.0000	88.0000	100.0000	123.0000	190.0000	190.0000	150.0000	51.0000	323.0000	350.0000	121.0000	176.0000	160.0000	87.0000	150.0000	88.0000	155.0000	170.0000	78.0000	309.0000	170.0000	205.0000	153.0000	159.0000	648.0000	316.0000	204.0000	267.0000	575.0000	260.0000	172.0000	203.0000	524.0000	359.0000	237.0000	190.0000	126.0000	271.0000	146.0000	434.0000	359.0000	524.0000	218.0000	379.0000	890.0000
190	-7.8000	-5.1750	214.0000	150.0000	122.0000	166.0000	132.0000	198.0000	154.0000	154.0000	302.0000	94.0000	275.0000	154.0000	262.0000	71.0000	101.0000	144.0000	297.0000	206.0000	172.0000	99.0000	138.0000	479.0000	361.0000	70.0000	0.0000	75.0000	578.0000	439.0000	241.0000	260.0000	397.0000	260.0000	189.0000	231.0000	307.0000	411.0000	317.0000	251.0000	398.0000	89.0000	217.0000	273.0000	392.0000	335.0000	345.0000	32.0000	597.0000
191	-7.7250	-5.1750	188.0000	174.0000	213.0000	134.0000	231.0000	195.0000	51.0000	71.0000	206.0000	107.0000	293.0000	219.0000	164.0000	320.0000	102.0000	182.0000	196.0000	219.0000	90.0000	206.0000	197.0000	234.0000	191.0000	227.0000	0.0000	72.0000	1012.0000	393.0000	226.0000	346.0000	581.0000	400.0000	130.0000	234.0000	348.0000	310.0000	172.0000	236.0000	316.0000	176.0000	172.0000	190.0000	283.0000	676.0000	321.0000	222.0000	511.0000
192	-7.6500	-5.1750	266.0000	82.0000	167.0000	163.0000	172.0000	110.0000	49.0000	49.0000	330.0000	70.0000	394.0000	438.0000	153.0000	102.0000	157.0000	117.0000	496.0000	71.0000	153.0000	218.0000	112.0000	431.0000	160.0000	324.0000	83.0000	143.0000	1106.0000	683.0000	126.0000	295.0000	562.0000	344.0000	166.0000	217.0000	321.0000	341.0000	180.0000	194.0000	305.0000	142.0000	175.0000	388.0000	532.0000	717.0000	269.0000	122.0000	764.0000
193	-7.5750	-5.1750	87.0000	109.0000	152.0000	239.0000	306.0000	190.0000	181.0000	181.0000	234.0000	129.0000	302.0000	224.0000	225.0000	148.0000	213.0000	122.0000	264.0000	159.0000	24.0000	302.0000	23.0000	257.0000	128.0000	176.0000	209.0000	118.0000	1095.0000	777.0000	102.0000	183.0000	796.0000	191.0000	169.0000	143.0000	636.0000	306.0000	342.0000	356.0000	122.0000	159.0000	179.0000	364.0000	531.0000	840.0000	277.0000	210.0000	983.0000
194	-7.5000	-5.1750	222.0000	70.0000	155.0000	121.0000	139.0000	107.0000	291.0000	291.0000	271.0000	48.0000	406.0000	460.0000	150.0000	321.0000	64.0000	240.0000	288.0000	116.0000	103.0000	201.0000	205.0000	332.0000	349.0000	238.0000	114.0000	245.0000	473.0000	241.0000	135.0000	298.0000	696.0000	384.0000	141.0000	373.0000	485.0000	274.0000	344.0000	509.0000	356.0000	233.0000	228.0000	294.0000	446.0000	792.0000	132.0000	389.0000	654.0000
195	-7.4250	-5.1750	266.0000	63.0000	221.0000	164.0000	219.0000	89.0000	114.0000	114.0000	266.0000	154.0000	299.0000	125.0000	136.0000	139.0000	154.0000	55.0000	153.0000	207.0000	42.0000	112.0000	245.0000	262.0000	167.0000	151.0000	131.0000	159.0000	445.0000	332.0000	169.0000	306.0000	318.0000	214.0000	185.0000	215.0000	472.0000	427.0000	315.0000	162.0000	162.0000	128.0000	203.0000	363.0000	475.0000	533.0000	110.0000	344.0000	448.0000
196	-7.3500	-5.1750	289.0000	98.0000	103.0000	92.0000	116.0000	120.0000	48.0000	48.0000	418.0000	212.0000	269.0000	215.0000	228.0000	236.0000	208.0000	297.0000	148.0000	129.0000	234.0000	206.0000	239.0000	434.0000	345.0000	98.0000	115.0000	174.0000	623.0000	315.0000	238.0000	205.0000	419.0000	201.0000	115.0000	125.0000	527.0000	226.0000	255.0000	345.0000	153.0000	164.0000	181.0000	326.0000	392.0000	753.0000	251.0000	175.0000	136.0000
197	-7.2750	-5.1750	323.0000	168.0000	148.0000	134.0000	104.0000	137.0000	196.0000	196.0000	247.0000	95.0000	342.0000	274.0000	203.0000	199.0000	233.0000	128.0000	276.0000	61.0000	49.0000	178.0000	252.0000	248.0000	167.0000	232.0000	127.0000	48.0000	193.0000	236.0000	215.0000	258.0000	396.0000	298.0000	111.0000	155.0000	678.0000	235.0000	227.0000	343.0000	68.0000	444.0000	206.0000	281.0000	469.0000	268.0000	248.0000	403.0000	516.0000
198	-7.2000	-5.1750	150.0000	99.0000	88.0000	98.0000	96.0000	155.0000	191.0000	191.0000	237.0000	98.0000	337.0000	262.0000	184.0000	147.0000	133.0000	197.0000	72.0000	138.0000	100.0000	88.0000	64.0000	229.0000	209.0000	147.0000	100.0000	152.0000	218.0000	224.0000	150.0000	273.0000	321.0000	241.0000	162.0000	44.0000	564.0000	298.0000	125.0000	242.0000	172.0000	134.0000	164.0000	317.0000	238.0000	180.0000	183.0000	184.0000	350.0000
199	-7.1250	-5.1750	155.0000	40.0000	196.0000	135.0000	18.0000	149.0000	124.0000	124.0000	60.0000	44.0000	300.0000	101.0000	157.0000	196.0000	115.0000	164.0000	115.0000	90.0000	93.0000	180.0000	46.0000	215.0000	240.0000	153.0000	204.0000	115.0000	130.0000	161.0000	118.0000	231.0000	252.0000	106.0000	123.0000	120.0000	436.0000	287.0000	198.0000	147.0000	100.0000	172.0000	0.0000	158.0000	234.0000	139.0000	303.0000	221.0000	506.0000
200	-12.9000	-5.1000	75.0000	64.0000	98.0000	133.0000	30.0000	169.0000	32.0000	32.0000	120.0000	237.0000	675.0000	208.0000	199.0000	151.0000	83.0000	70.0000	56.0000	94.0000	57.0000	293.0000	338.0000	198.0000	99.0000	24.0000	25.0000	38.0000	162.0000	160.0000	241.0000	95.0000	140.0000	290.0000	63.0000	26.0000	164.0000	208.0000	214.0000	134.0000	108.0000	51.0000	64.0000	104.0000	167.0000	168.0000	211.0000	151.0000	234.0000
201	-12.8250	-5.1000	128.0000	52.0000	116.0000	39.0000	68.0000	102.0000	106.0000	106.0000	192.0000	163.0000	75.0000	196.0000	91.0000	114.0000	56.0000	96.0000	147.0000	132.0000	97.0000	231.0000	176.0000	280.0000	129.0000	143.0000	136.0000	70.0000	390.0000	69.0000	125.0000	207.0000	190.0000	109.0000	81.0000	198.0000	116.0000	246.0000	319.0000	202.0000	119.0000	83.0000	123.0000	287.0000	278.0000	102.0000	118.0000	78.0000	342.0000
202	-12.7500	-5.1000	206.0000	163.0000	113.0000	131.0000	95.0000	125.0000	46.0000	46.0000	219.0000	31.0000	245.0000	301.0000	214.0000	24.0000	85.0000	113.0000	113.0000	145.0000	120.0000	134.0000	234.0000	190.0000	240.0000	107.0000	90.0000	99.0000	180.0000	272.0000	53.0000	56.0000	257.0000	125.0000	88.0000	89.0000	141.0000	95.0000	100.0000	174.0000	151.0000	193.0000	129.0000	236.0000	287.0000	188.0000	345.0000	245.0000	318.0000
203	-12.6750	-5.1000	0.0000	125.0000	59.0000	23.0000	130.0000	159.0000	108.0000	108.0000	59.0000	25.0000	304.0000	355.0000	158.0000	81.0000	100.0000	117.0000	183.0000	31.0000	77.0000	106.0000	115.0000	322.0000	206.0000	234.0000	112.0000	65.0000	75.0000	231.0000	188.0000	171.0000	115.0000	185.0000	58.0000	64.0000	263.0000	177.0000	66.0000	171.0000	50.0000	96.0000	0.0000	82.0000	209.0000	24.0000	305.0000	241.0000	119.0000
204	-12.6000	-5.1000	53.0000	39.0000	32.0000	75.0000	170.0000	59.0000	46.0000	46.0000	209.0000	64.0000	349.0000	342.0000	169.0000	157.0000	43.0000	101.0000	185.0000	85.0000	60.0000	118.0000	226.0000	260.0000	157.0000	88.0000	135.0000	44.0000	120.0000	236.0000	209.0000	158.0000	301.0000	53.0000	124.0000	160.0000	166.0000	192.0000	72.0000	77.0000	99.0000	142.0000	147.0000	177.0000	150.0000	234.0000	205.0000	247.0000	305.0000
205	-12.5250	-5.1000	111.0000	133.0000	128.0000	194.0000	42.0000	274.0000	97.0000	97.0000	103.0000	119.0000	419.0000	228.0000	173.0000	139.0000	156.0000	260.0000	274.0000	124.0000	75.0000	93.0000	96.0000	266.0000	147.0000	206.0000	39.0000	142.0000	189.0000	55.0000	198.0000	278.0000	240.0000	285.0000	186.0000	65.0000	445.0000	90.0000	251.0000	324.0000	195.0000	156.0000	60.0000	208.0000	373.0000	491.0000	197.0000	172.0000	794.0000
206	-12.4500	-5.1000	51.0000	151.0000	96.0000	20.0000	128.0000	132.0000	227.0000	245.0000	63.0000	44.0000	239.0000	140.0000	192.0000	262.0000	81.0000	56.0000	180.0000	126.0000	96.0000	185.0000	109.0000	236.0000	57.0000	167.0000	81.0000	71.0000	365.0000	294.0000	196.0000	64.0000	436.0000	153.0000	164.0000	58.0000	197.0000	157.0000	66.0000	81.0000	69.0000	57.0000	155.0000	116.0000	390.0000	238.0000	407.0000	283.0000	148.0000
207	-12.3750	-5.1000	210.0000	207.0000	119.0000	139.0000	143.0000	175.0000	160.0000	160.0000	386.0000	222.0000	283.0000	294.0000	215.0000	195.0000	191.0000	86.0000	104.0000	80.0000	21.0000	186.0000	129.0000	407.0000	208.0000	98.0000	86.0000	115.0000	368.0000	365.0000	165.0000	176.0000	195.0000	147.0000	200.0000	61.0000	408.0000	241.0000	71.0000	202.0000	129.0000	71.0000	128.0000	190.0000	301.0000	389.0000	327.0000	136.0000	173.0000
208	-12.3000	-5.1000	237.0000	24.0000	139.0000	54.0000	88.0000	244.0000	119.0000	119.0000	207.0000	220.0000	244.0000	97.0000	133.0000	72.0000	241.0000	77.0000	202.0000	57.0000	45.0000	89.0000	120.0000	200.0000	223.0000	70.0000	119.0000	148.0000	155.0000	193.0000	121.0000	229.0000	196.0000	205.0000	176.0000	70.0000	264.0000	249.0000	140.0000	114.0000	234.0000	80.0000	160.0000	256.0000	181.0000	317.0000	214.0000	128.0000	301.0000
209	-12.2250	-5.1000	199.0000	290.0000	38.0000	88.0000	137.0000	79.0000	41.0000	41.0000	246.0000	88.0000	319.0000	311.0000	195.0000	303.0000	145.0000	66.0000	230.0000	206.0000	83.0000	295.0000	234.0000	380.0000	183.0000	264.0000	124.0000	167.0000	479.0000	387.0000	149.0000	154.0000	392.0000	257.0000	133.0000	52.0000	300.0000	243.0000	240.0000	66.0000	233.0000	192.0000	130.0000	301.0000	323.0000	261.0000	282.0000	208.0000	397.0000
210	-12.1500	-5.1000	183.0000	137.0000	103.0000	119.0000	174.0000	167.0000	126.0000	126.0000	313.0000	146.0000	487.0000	261.0000	110.0000	141.0000	109.0000	113.0000	297.0000	169.0000	204.0000	260.0000	185.0000	448.0000	329.0000	115.0000	145.0000	110.0000	432.0000	467.0000	236.0000	224.0000	414.0000	260.0000	149.0000	119.0000	585.0000	343.0000	204.0000	302.0000	120.0000	370.0000	102.0000	317.0000	470.0000	672.0000	195.0000	338.0000	335.0000
211	-12.0750	-5.1000	92.0000	102.0000	93.0000	187.0000	134.0000	271.0000	257.0000	257.0000	137.0000	79.0000	250.0000	359.0000	277.0000	295.0000	64.0000	194.0000	284.0000	158.0000	122.0000	159.0000	168.0000	328.0000	169.0000	167.0000	165.0000	47.0000	505.0000	324.0000	133.0000	107.0000	333.0000	144.0000	69.0000	129.0000	165.0000	248.0000	155.0000	269.0000	232.0000	204.0000	73.0000	155.0000	235.0000	240.0000	249.0000	258.0000	424.0000
212	-12.0000	-5.1000	146.0000	297.0000	204.0000	219.0000	117.0000	245.0000	236.0000	236.0000	182.0000	103.0000	292.0000	312.0000	297.0000	62.0000	164.0000	162.0000	290.0000	74.0000	123.0000	252.0000	182.0000	421.0000	157.0000	135.0000	184.0000	67.0000	442.0000	378.0000	106.0000	441.0000	176.0000	349.0000	173.0000	207.0000	611.0000	267.0000	338.0000	376.0000	340.0000	121.0000	255.0000	165.0000	533.0000	705.0000	273.0000	184.0000	584.0000
213	-11.9250	-5.1000	174.0000	84.0000	131.0000	143.0000	164.0000	156.0000	19.0000	19.0000	48.0000	281.0000	155.0000	251.0000	185.0000	81.0000	195.0000	205.0000	300.0000	133.0000	166.0000	77.0000	143.0000	327.0000	186.0000	44.0000	179.0000	19.0000	478.0000	329.0000	158.0000	268.0000	250.0000	130.0000	114.0000	85.0000	277.0000	214.0000	272.0000	100.0000	301.0000	123.0000	130.0000	321.0000	335.0000	426.0000	307.0000	174.0000	515.0000
214	-11.8500	-5.1000	84.0000	0.0000	67.0000	99.0000	43.0000	111.0000	57.0000	57.0000	143.0000	135.0000	253.0000	284.0000	114.0000	211.0000	113.0000	205.0000	198.0000	145.0000	128.0000	220.0000	173.0000	285.0000	290.0000	175.0000	69.0000	132.0000	428.0000	401.0000	137.0000	128.0000	256.0000	198.0000	141.0000	22.0000	630.0000	175.0000	226.0000	265.0000	133.0000	74.0000	163.0000	230.0000	383.0000	407.0000	257.0000	290.0000	417.0000
215	-11.7750	-5.1000	146.0000	122.0000	135.0000	169.0000	157.0000	122.0000	73.0000	73.0000	157.0000	102.0000	375.0000	395.0000	303.0000	218.0000	198.0000	85.0000	216.0000	166.0000	55.0000	115.0000	118.0000	303.0000	210.0000	191.0000	133.0000	87.0000	342.0000	366.0000	101.0000	235.0000	668.0000	297.0000	109.0000	96.0000	376.0000	187.0000	291.0000	265.0000	281.0000	200.0000	52.0000	533.0000	344.0000	390.0000	225.0000	290.0000	661.0000
216	-11.7000	-5.1000	190.0000	131.0000	86.0000	87.0000	195.0000	137.0000	131.0000	131.0000	210.0000	132.0000	470.0000	225.0000	226.0000	304.0000	211.0000	232.0000	213.0000	130.0000	48.0000	239.0000	189.0000	384.0000	168.0000	246.0000	342.0000	72.0000	406.0000	432.0000	95.0000	267.0000	409.0000	477.0000	181.0000	92.0000	579.0000	387.0000	162.0000	525.0000	242.0000	191.0000	122.0000	194.0000	610.0000	367.0000	274.0000	265.0000	403.0000
217	-11.6250	-5.1000	304.0000	147.0000	128.0000	234.0000	115.0000	190.0000	153.0000	153.0000	65.0000	296.0000	299.0000	272.0000	263.0000	129.0000	163.0000	194.0000	376.0000	243.0000	92.0000	76.0000	321.0000	324.0000	224.0000	39.0000	158.0000	83.0000	475.0000	282.0000	208.0000	154.0000	600.0000	284.0000	202.0000	114.0000	566.0000	449.0000	284.0000	391.0000	340.0000	166.0000	258.0000	355.0000	748.0000	383.0000	247.0000	356.0000	564.0000
218	-11.5500	-5.1000	313.0000	266.0000	133.0000	46.0000	196.0000	171.0000	162.0000	162.0000	233.0000	224.0000	409.0000	233.0000	214.0000	202.0000	132.0000	222.0000	246.0000	176.0000	126.0000	207.0000	326.0000	472.0000	153.0000	197.0000	194.0000	185.0000	525.0000	473.0000	132.0000	331.0000	589.0000	250.0000	125.0000	120.0000	595.0000	312.0000	208.0000	406.0000	258.0000	163.0000	104.0000	458.0000	344.0000	698.0000	240.0000	333.0000	563.0000
219	-11.4750	-5.1000	206.0000	118.0000	115.0000	235.0000	79.0000	105.0000	0.0000	0.0000	173.0000	150.0000	459.0000	222.0000	151.0000	60.0000	48.0000	19.0000	264.0000	92.0000	46.0000	129.0000	173.0000	379.0000	149.0000	151.0000	134.0000	280.0000	554.0000	403.0000	162.0000	248.0000	336.0000	361.0000	76.0000	200.0000	267.0000	277.0000	188.0000	241.0000	151.0000	314.0000	272.0000	240.0000	573.0000	491.0000	157.0000	312.0000	647.0000
220	-11.4000	-5.1000	112.0000	60.0000	158.0000	146.0000	89.0000	152.0000	118.0000	118.0000	204.0000	108.0000	297.0000	323.0000	151.0000	243.0000	115.0000	268.0000	271.0000	106.0000	0.0000	199.0000	143.0000	165.0000	89.0000	315.0000	103.0000	188.0000	519.0000	297.0000	252.0000	109.0000	519.0000	111.0000	249.0000	202.0000	460.0000	414.0000	95.0000	193.0000	232.0000	212.0000	104.0000	153.0000	345.0000	250.0000	187.0000	256.0000	433.0000
221	-11.3250	-5.1000	145.0000	79.0000	156.0000	134.0000	86.0000	251.0000	302.0000	302.0000	130.0000	125.0000	495.0000	407.0000	363.0000	109.0000	295.0000	282.0000	287.0000	77.0000	114.0000	153.0000	140.0000	325.0000	270.0000	136.0000	146.0000	98.0000	553.0000	332.0000	178.0000	375.0000	395.0000	208.0000	180.0000	189.0000	345.0000	294.0000	162.0000	329.0000	199.0000	141.0000	18.0000	243.0000	235.0000	572.0000	142.0000	446.0000	676.0000
222	-11.2500	-5.1000	172.0000	101.0000	208.0000	241.0000	136.0000	259.0000	98.0000	98.0000	204.0000	128.0000	336.0000	185.0000	256.0000	254.0000	147.0000	142.0000	156.0000	85.0000	162.0000	115.0000	86.0000	351.0000	197.0000	204.0000	110.0000	122.0000	609.0000	311.0000	174.0000	459.0000	568.0000	157.0000	124.0000	123.0000	358.0000	394.0000	202.0000	183.0000	179.0000	140.0000	241.0000	94.0000	320.0000	397.0000	358.0000	353.0000	526.0000
223	-11.1750	-5.1000	134.0000	116.0000	132.0000	224.0000	46.0000	109.0000	136.0000	136.0000	349.0000	174.0000	233.0000	361.0000	159.0000	201.0000	81.0000	221.0000	283.0000	120.0000	152.0000	187.0000	123.0000	377.0000	94.0000	278.0000	239.0000	141.0000	304.0000	235.0000	157.0000	128.0000	384.0000	348.0000	173.0000	145.0000	375.0000	392.0000	143.0000	348.0000	144.0000	76.0000	119.0000	393.0000	441.0000	406.0000	287.0000	192.0000	532.0000
224	-11.1000	-5.1000	104.0000	103.0000	96.0000	181.0000	39.0000	132.0000	116.0000	116.0000	125.0000	166.0000	423.0000	227.0000	90.0000	129.0000	124.0000	258.0000	251.0000	199.0000	126.0000	266.0000	173.0000	244.0000	188.0000	63.0000	92.0000	244.0000	544.0000	423.0000	91.0000	181.0000	458.0000	232.0000	202.0000	94.0000	380.0000	213.0000	265.0000	343.0000	161.0000	319.0000	193.0000	355.0000	488.0000	759.0000	276.0000	351.0000	644.0000
225	-11.0250	-5.1000	215.0000	180.0000	213.0000	184.0000	161.0000	263.0000	133.0000	133.0000	301.0000	127.0000	228.0000	324.0000	346.0000	240.0000	101.0000	163.0000	368.0000	20.0000	70.0000	181.0000	184.0000	381.0000	330.0000	145.0000	148.0000	89.0000	889.0000	583.0000	270.0000	123.0000	285.0000	146.0000	163.0000	179.0000	537.0000	264.0000	369.0000	340.0000	207.0000	202.0000	225.0000	134.0000	389.0000	330.0000	263.0000	122.0000	270.0000
226	-10.9500	-5.1000	277.0000	159.0000	171.0000	161.0000	156.0000	196.0000	48.0000	48.0000	91.0000	103.0000	609.0000	328.0000	221.0000	137.0000	151.0000	162.0000	337.0000	204.0000	130.0000	108.0000	197.0000	242.0000	331.0000	280.0000	87.0000	127.0000	496.0000	356.0000	167.0000	203.0000	385.0000	191.0000	320.0000	114.0000	452.0000	332.0000	137.0000	396.0000	257.0000	191.0000	214.0000	394.0000	500.0000	457.0000	155.0000	221.0000	484.0000
227	-10.8750	-5.1000	228.0000	97.0000	48.0000	226.0000	201.0000	75.0000	168.0000	168.0000	166.0000	26.0000	450.0000	257.0000	241.0000	203.0000	98.0000	170.0000	212.0000	179.0000	61.0000	186.0000	102.0000	430.0000	194.0000	225.0000	122.0000	68.0000	359.0000	329.0000	166.0000	306.0000	341.0000	64.0000	96.0000	191.0000	459.0000	211.0000	133.0000	152.0000	88.0000	171.0000	234.0000	292.0000	358.0000	419.0000	296.0000	147.0000	427.0000
228	-10.8000	-5.1000	158.0000	238.0000	57.0000	22.0000	147.0000	107.0000	97.0000	97.0000	329.0000	140.0000	212.0000	148.0000	219.0000	292.0000	101.0000	127.0000	78.0000	94.0000	31.0000	112.0000	89.0000	249.0000	241.0000	159.0000	75.0000	222.0000	274.0000	198.0000	104.0000	192.0000	244.0000	340.0000	234.0000	96.0000	124.0000	441.0000	75.0000	190.0000	131.0000	29.0000	51.0000	156.0000	241.0000	294.0000	109.0000	165.0000	185.0000
229	-10.7250	-5.1000	98.0000	81.0000	90.0000	211.0000	146.0000	218.0000	179.0000	179.0000	196.0000	93.0000	427.0000	227.0000	160.0000	211.0000	176.0000	112.0000	194.0000	78.0000	185.0000	227.0000	185.0000	294.0000	311.0000	246.0000	148.0000	138.0000	560.0000	327.0000	154.0000	307.0000	497.0000	272.0000	53.0000	203.0000	378.0000	465.0000	258.0000	259.0000	72.0000	209.0000	102.0000	418.0000	260.0000	298.0000	192.0000	313.0000	647.0000
230	-10.6500	-5.1000	123.0000	198.0000	221.0000	88.0000	232.0000	167.0000	317.0000	317.0000	230.0000	18.0000	145.0000	214.0000	200.0000	152.0000	152.0000	221.0000	252.0000	215.0000	71.0000	106.0000	83.0000	339.0000	146.0000	240.0000	22.0000	125.0000	443.0000	311.0000	197.0000	340.0000	596.0000	298.0000	197.0000	314.0000	404.0000	173.0000	203.0000	204.0000	475.0000	89.0000	51.0000	302.0000	395.0000	570.0000	382.0000	211.0000	873.0000
231	-10.5750	-5.1000	231.0000	207.0000	91.0000	76.0000	64.0000	127.0000	89.0000	89.0000	270.0000	101.0000	382.0000	213.0000	156.0000	183.0000	141.0000	136.0000	281.0000	309.0000	55.0000	119.0000	163.0000	344.0000	360.0000	182.0000	127.0000	72.0000	654.0000	374.0000	162.0000	151.0000	399.0000	174.0000	127.0000	216.0000	261.0000	208.0000	110.0000	318.0000	117.0000	200.0000	58.0000	293.0000	337.0000	213.0000	243.0000	146.0000	681.0000
232	-10.5000	-5.1000	247.0000	167.0000	87.0000	80.0000	250.0000	122.0000	142.0000	142.0000	216.0000	21.0000	368.0000	284.0000	110.0000	113.0000	165.0000	192.0000	126.0000	235.0000	120.0000	155.0000	97.0000	275.0000	267.0000	63.0000	148.0000	114.0000	622.0000	422.0000	273.0000	269.0000	624.0000	265.0000	102.0000	44.0000	534.0000	150.0000	226.0000	176.0000	264.0000	122.0000	177.0000	121.0000	558.0000	435.0000	197.0000	233.0000	510.0000
233	-10.4250	-5.1000	161.0000	255.0000	199.0000	171.0000	235.0000	159.0000	311.0000	311.0000	249.0000	197.0000	476.0000	413.0000	228.0000	103.0000	141.0000	242.0000	88.0000	107.0000	126.0000	139.0000	20.0000	386.0000	241.0000	78.0000	98.0000	144.0000	757.0000	249.0000	168.0000	335.0000	646.0000	176.0000	196.0000	77.0000	442.0000	265.0000	133.0000	367.0000	181.0000	161.0000	213.0000	277.0000	275.0000	501.0000	278.0000	268.0000	490.0000
234	-10.3500	-5.1000	214.0000	349.0000	155.0000	176.0000	63.0000	94.0000	146.0000	146.0000	223.0000	65.0000	443.0000	423.0000	237.0000	199.0000	177.0000	125.0000	327.0000	100.0000	184.0000	129.0000	104.0000	528.0000	315.0000	264.0000	168.0000	183.0000	1053.0000	705.0000	302.0000	376.0000	454.0000	235.0000	160.0000	99.0000	509.0000	408.0000	237.0000	367.0000	429.0000	395.0000	300.0000	437.0000	228.0000	696.0000	250.0000	216.0000	651.0000
235	-10.2750	-5.1000	191.0000	176.0000	96.0000	194.0000	59.0000	90.0000	166.0000	166.0000	418.0000	141.0000	513.0000	273.0000	273.0000	326.0000	111.0000	289.0000	120.0000	211.0000	170.0000	138.0000	228.0000	173.0000	338.0000	283.0000	100.0000	221.0000	975.0000	811.0000	191.0000	198.0000	547.0000	259.0000	135.0000	336.0000	304.0000	217.0000	253.0000	320.0000	252.0000	216.0000	206.0000	480.0000	308.0000	569.0000	210.0000	279.0000	716.0000
236	-10.2000	-5.1000	341.0000	118.0000	197.0000	197.0000	84.0000	150.0000	124.0000	124.0000	124.0000	212.0000	347.0000	286.0000	188.0000	123.0000	174.0000	103.0000	203.0000	184.0000	209.0000	113.0000	106.0000	375.0000	294.0000	280.0000	158.0000	104.0000	678.0000	614.0000	173.0000	196.0000	650.0000	343.0000	250.0000	124.0000	502.0000	407.0000	239.0000	528.0000	272.0000	104.0000	195.0000	267.0000	368.0000	304.0000	221.0000	269.0000	721.0000
237	-10.1250	-5.1000	115.0000	155.0000	126.0000	170.0000	168.0000	142.0000	135.0000	135.0000	195.0000	41.0000	261.0000	291.0000	238.0000	204.0000	250.0000	133.0000	120.0000	237.0000	97.0000	222.0000	136.0000	266.0000	109.0000	182.0000	139.0000	122.0000	461.0000	382.0000	116.0000	108.0000	445.0000	161.0000	216.0000	190.0000	350.0000	280.0000	208.0000	298.0000	191.0000	227.0000	148.0000	172.0000	380.0000	460.0000	221.0000	292.0000	319.0000
238	-10.0500	-5.1000	245.0000	187.0000	109.0000	151.0000	43.0000	152.0000	137.0000	137.0000	81.0000	132.0000	430.0000	147.0000	181.0000	105.0000	71.0000	214.0000	147.0000	178.0000	25.0000	92.0000	68.0000	325.0000	197.0000	118.0000	48.0000	26.0000	20.0000	259.0000	158.0000	195.0000	215.0000	343.0000	116.0000	109.0000	127.0000	152.0000	211.0000	100.0000	105.0000	105.0000	44.0000	162.0000	396.0000	184.0000	229.0000	202.0000	345.0000
239	-9.9750	-5.1000	149.0000	80.0000	183.0000	104.0000	49.0000	140.0000	133.0000	133.0000	141.0000	160.0000	223.0000	224.0000	122.0000	264.0000	182.0000	218.0000	133.0000	210.0000	103.0000	214.0000	154.0000	326.0000	283.0000	166.0000	86.0000	105.0000	345.0000	293.0000	199.0000	69.0000	88.0000	168.0000	165.0000	58.0000	305.0000	66.0000	104.0000	146.0000	52.0000	193.0000	57.0000	179.0000	268.0000	282.0000	112.0000	184.0000	256.0000
240	-9.9000	-5.1000	175.0000	163.0000	117.0000	82.0000	186.0000	150.0000	168.0000	168.0000	170.0000	99.0000	145.0000	165.0000	417.0000	88.0000	56.0000	186.0000	212.0000	49.0000	24.0000	279.0000	153.0000	283.0000	86.0000	125.0000	151.0000	93.0000	282.0000	209.0000	120.0000	122.0000	243.0000	84.0000	218.0000	115.0000	176.0000	260.0000	190.0000	250.0000	146.0000	202.0000	264.0000	199.0000	291.0000	216.0000	252.0000	297.0000	391.0000
241	-9.8250	-5.1000	130.0000	51.0000	0.0000	121.0000	219.0000	175.0000	95.0000	95.0000	391.0000	95.0000	216.0000	225.0000	106.0000	140.0000	120.0000	133.0000	55.0000	52.0000	97.0000	163.0000	114.0000	297.0000	109.0000	109.0000	124.0000	0.0000	251.0000	129.0000	138.0000	185.0000	74.0000	184.0000	174.0000	77.0000	207.0000	423.0000	209.0000	140.0000	117.0000	0.0000	114.0000	133.0000	157.0000	98.0000	532.0000	326.0000	134.0000
242	-9.7500	-5.1000	22.0000	157.0000	55.0000	138.0000	66.0000	116.0000	125.0000	125.0000	98.0000	51.0000	199.0000	121.0000	147.0000	147.0000	26.0000	0.0000	140.0000	117.0000	67.0000	130.0000	253.0000	321.0000	200.0000	309.0000	145.0000	84.0000	109.0000	161.0000	209.0000	182.0000	258.0000	40.0000	43.0000	108.0000	212.0000	82.0000	26.0000	105.0000	83.0000	161.0000	139.0000	139.0000	303.0000	205.0000	299.0000	144.0000	197.0000
243	-9.6750	-5.1000	74.0000	121.0000	43.0000	138.0000	64.0000	144.0000	96.0000	96.0000	136.0000	40.0000	234.0000	260.0000	217.0000	198.0000	203.0000	178.0000	110.0000	97.0000	43.0000	132.0000	50.0000	302.0000	182.0000	261.0000	84.0000	163.0000	205.0000	260.0000	0.0000	186.0000	227.0000	258.0000	203.0000	166.0000	300.0000	208.0000	200.0000	351.0000	76.0000	103.0000	186.0000	131.0000	324.0000	117.0000	220.0000	225.0000	179.0000
244	-9.6000	-5.1000	117.0000	202.0000	83.0000	51.0000	51.0000	297.0000	149.0000	176.0000	175.0000	101.0000	194.0000	174.0000	133.0000	188.0000	149.0000	255.0000	144.0000	147.0000	0.0000	117.0000	78.0000	427.0000	224.0000	113.0000	53.0000	103.0000	248.0000	179.0000	137.0000	139.0000	305.0000	183.0000	63.0000	93.0000	107.0000	297.0000	169.0000	110.0000	100.0000	77.0000	96.0000	143.0000	251.0000	93.0000	259.0000	191.0000	379.0000
245	-9.5250	-5.1000	192.0000	59.0000	180.0000	125.0000	182.0000	320.0000	214.0000	214.0000	242.0000	168.0000	149.0000	164.0000	165.0000	290.0000	0.0000	99.0000	132.0000	166.0000	43.0000	151.0000	154.0000	422.0000	414.0000	193.0000	142.0000	169.0000	306.0000	308.0000	121.0000	200.0000	265.0000	218.0000	215.0000	94.0000	264.0000	266.0000	179.0000	238.0000	302.0000	175.0000	95.0000	226.0000	191.0000	129.0000	97.0000	102.0000	299.0000
246	-9.4500	-5.1000	182.0000	256.0000	136.0000	100.0000	237.0000	215.0000	68.0000	68.0000	140.0000	133.0000	401.0000	345.0000	261.0000	336.0000	136.0000	159.0000	297.0000	89.0000	90.0000	191.0000	112.0000	713.0000	190.0000	153.0000	209.0000	51.0000	646.0000	373.0000	200.0000	210.0000	431.0000	352.0000	245.0000	76.0000	418.0000	437.0000	247.0000	270.0000	90.0000	280.0000	26.0000	325.0000	319.0000	465.0000	268.0000	149.0000	723.0000
247	-9.3750	-5.1000	89.0000	171.0000	188.0000	168.0000	172.0000	187.0000	143.0000	143.0000	196.0000	98.0000	409.0000	473.0000	143.0000	168.0000	103.0000	119.0000	236.0000	94.0000	164.0000	176.0000	102.0000	369.0000	255.0000	248.0000	154.0000	188.0000	703.0000	340.0000	224.0000	241.0000	403.0000	470.0000	262.0000	176.0000	489.0000	292.0000	152.0000	290.0000	287.0000	74.0000	48.0000	137.0000	418.0000	608.0000	319.0000	231.0000	677.0000
248	-9.3000	-5.1000	118.0000	135.0000	131.0000	175.0000	328.0000	239.0000	19.0000	19.0000	246.0000	73.0000	380.0000	294.0000	317.0000	265.0000	184.0000	209.0000	353.0000	0.0000	112.0000	240.0000	121.0000	341.0000	213.0000	246.0000	54.0000	385.0000	1080.0000	725.0000	140.0000	216.0000	649.0000	261.0000	176.0000	152.0000	243.0000	192.0000	212.0000	219.0000	150.0000	164.0000	266.0000	355.0000	621.0000	662.0000	332.0000	271.0000	1099.0000
249	-9.2250	-5.1000	195.0000	86.0000	59.0000	133.0000	32.0000	96.0000	168.0000	168.0000	277.0000	91.0000	190.0000	252.0000	189.0000	292.0000	201.0000	172.0000	166.0000	22.0000	115.0000	167.0000	85.0000	115.0000	317.0000	26.0000	192.0000	99.0000	742.0000	497.0000	167.0000	117.0000	388.0000	187.0000	162.0000	226.0000	213.0000	133.0000	211.0000	133.0000	66.0000	118.0000	199.0000	154.0000	250.0000	221.0000	185.0000	188.0000	654.0000
250	-9.1500	-5.1000	260.0000	66.0000	190.0000	146.0000	100.0000	38.0000	0.0000	0.0000	183.0000	190.0000	563.0000	161.0000	224.0000	131.0000	103.0000	84.0000	116.0000	241.0000	71.0000	116.0000	78.0000	325.0000	194.0000	125.0000	133.0000	115.0000	776.0000	583.0000	246.0000	251.0000	394.0000	273.0000	112.0000	69.0000	283.0000	206.0000	132.0000	286.0000	228.0000	112.0000	126.0000	130.0000	334.0000	509.0000	297.0000	263.0000	492.0000
251	-9.0750	-5.1000	294.0000	150.0000	23.0000	118.0000	126.0000	253.0000	176.0000	176.0000	287.0000	206.0000	394.0000	308.0000	158.0000	201.0000	144.0000	274.0000	345.0000	114.0000	87.0000	247.0000	157.0000	405.0000	314.0000	93.0000	202.0000	62.0000	733.0000	514.0000	187.0000	268.0000	721.0000	312.0000	253.0000	244.0000	679.0000	297.0000	317.0000	217.0000	186.0000	328.0000	147.0000	321.0000	157.0000	384.0000	153.0000	201.0000	851.0000
252	-9.0000	-5.1000	89.0000	79.0000	62.0000	128.0000	71.0000	183.0000	93.0000	93.0000	189.0000	88.0000	228.0000	147.0000	252.0000	170.0000	123.0000	253.0000	183.0000	91.0000	145.0000	317.0000	296.0000	310.0000	249.0000	138.0000	111.0000	146.0000	469.0000	288.0000	139.0000	271.0000	458.0000	285.0000	206.0000	102.0000	198.0000	144.0000	72.0000	283.0000	160.0000	364.0000	76.0000	331.0000	296.0000	371.0000	174.0000	237.0000	463.0000
253	-8.9250	-5.1000	252.0000	170.0000	161.0000	172.0000	144.0000	146.0000	150.0000	150.0000	210.0000	114.0000	300.0000	346.0000	254.0000	212.0000	72.0000	103.0000	220.0000	240.0000	148.0000	51.0000	38.0000	291.0000	152.0000	354.0000	129.0000	132.0000	670.0000	332.0000	180.0000	199.0000	388.0000	136.0000	176.0000	139.0000	160.0000	168.0000	201.0000	139.0000	127.0000	201.0000	195.0000	195.0000	319.0000	279.0000	204.0000	276.0000	374.0000
254	-8.8500	-5.1000	85.0000	168.0000	110.0000	33.0000	167.0000	167.0000	103.0000	103.0000	148.0000	69.0000	211.0000	324.0000	249.0000	246.0000	136.0000	177.0000	224.0000	116.0000	23.0000	186.0000	24.0000	229.0000	138.0000	151.0000	88.0000	166.0000	449.0000	349.0000	52.0000	164.0000	326.0000	375.0000	101.0000	154.0000	202.0000	248.0000	95.0000	160.0000	112.0000	113.0000	78.0000	118.0000	248.0000	230.0000	345.0000	209.0000	475.0000
255	-8.7750	-5.1000	278.0000	176.0000	80.0000	87.0000	111.0000	116.0000	134.0000	134.0000	341.0000	48.0000	344.0000	389.0000	167.0000	119.0000	124.0000	57.0000	258.0000	25.0000	110.0000	137.0000	73.0000	424.0000	258.0000	199.0000	167.0000	140.0000	813.0000	612.0000	201.0000	311.0000	288.0000	302.0000	189.0000	87.0000	241.0000	238.0000	179.0000	344.0000	136.0000	123.0000	178.0000	305.0000	332.0000	334.0000	223.0000	210.0000	400.0000
256	-8.7000	-5.1000	196.0000	275.0000	74.0000	88.0000	59.0000	196.0000	67.0000	67.0000	48.0000	123.0000	227.0000	237.0000	199.0000	225.0000	121.0000	215.0000	201.0000	163.0000	130.0000	122.0000	159.0000	197.0000	229.0000	154.0000	83.0000	131.0000	1020.0000	532.0000	113.0000	183.0000	340.0000	143.0000	196.0000	151.0000	336.0000	308.0000	223.0000	262.0000	115.0000	167.0000	122.0000	157.0000	246.0000	234.0000	159.0000	218.0000	300.0000
257	-8.6250	-5.1000	111.0000	59.0000	225.0000	188.0000	42.0000	227.0000	84.0000	84.0000	169.0000	96.0000	294.0000	172.0000	243.0000	87.0000	210.0000	101.0000	177.0000	149.0000	158.0000	65.0000	120.0000	276.0000	159.0000	120.0000	71.0000	86.0000	968.0000	493.0000	179.0000	209.0000	544.0000	358.0000	140.0000	131.0000	359.0000	98.0000	153.0000	284.0000	140.0000	105.0000	232.0000	295.0000	395.0000	351.0000	202.0000	116.0000	296.0000
258	-8.5500	-5.1000	256.0000	132.0000	212.0000	42.0000	105.0000	152.0000	202.0000	202.0000	215.0000	70.0000	444.0000	279.0000	268.0000	159.0000	24.0000	285.0000	240.0000	161.0000	133.0000	119.0000	224.0000	356.0000	162.0000	247.0000	79.0000	161.0000	766.0000	325.0000	257.0000	231.0000	549.0000	376.0000	212.0000	198.0000	386.0000	129.0000	213.0000	184.0000	523.0000	254.0000	102.0000	237.0000	293.0000	646.0000	374.0000	291.0000	321.0000
259	-8.4750	-5.1000	41.0000	79.0000	285.0000	49.0000	99.0000	101.0000	94.0000	94.0000	125.0000	253.0000	301.0000	315.0000	59.0000	186.0000	216.0000	204.0000	221.0000	100.0000	109.0000	107.0000	145.0000	224.0000	196.0000	165.0000	61.0000	182.0000	335.0000	296.0000	128.0000	230.0000	535.0000	280.0000	181.0000	222.0000	350.0000	356.0000	250.0000	201.0000	108.0000	137.0000	185.0000	292.0000	236.0000	396.0000	390.0000	381.0000	408.0000
260	-8.4000	-5.1000	275.0000	306.0000	173.0000	90.0000	146.0000	114.0000	96.0000	96.0000	156.0000	174.0000	263.0000	317.0000	159.0000	112.0000	175.0000	206.0000	370.0000	110.0000	57.0000	166.0000	53.0000	409.0000	219.0000	140.0000	90.0000	118.0000	647.0000	298.0000	123.0000	181.0000	377.0000	113.0000	66.0000	54.0000	203.0000	224.0000	182.0000	265.0000	197.0000	198.0000	92.0000	324.0000	330.0000	414.0000	181.0000	145.0000	394.0000
261	-8.3250	-5.1000	158.0000	153.0000	47.0000	128.0000	135.0000	137.0000	113.0000	113.0000	226.0000	68.0000	290.0000	168.0000	169.0000	163.0000	147.0000	140.0000	87.0000	168.0000	106.0000	231.0000	210.0000	297.0000	117.0000	288.0000	28.0000	129.0000	395.0000	373.0000	136.0000	192.0000	210.0000	257.0000	102.0000	109.0000	259.0000	142.0000	96.0000	181.0000	174.0000	128.0000	143.0000	295.0000	293.0000	149.0000	79.0000	209.0000	442.0000
262	-8.2500	-5.1000	216.0000	195.0000	128.0000	154.0000	28.0000	126.0000	123.0000	123.0000	240.0000	115.0000	266.0000	130.0000	122.0000	175.0000	245.0000	133.0000	269.0000	128.0000	39.0000	40.0000	109.0000	343.0000	343.0000	57.0000	40.0000	138.0000	816.0000	558.0000	224.0000	274.0000	204.0000	300.0000	249.0000	125.0000	535.0000	64.0000	199.0000	301.0000	157.0000	266.0000	280.0000	397.0000	427.0000	485.0000	289.0000	185.0000	378.0000
263	-8.1750	-5.1000	221.0000	135.0000	83.0000	125.0000	96.0000	170.0000	98.0000	98.0000	228.0000	76.0000	204.0000	333.0000	114.0000	213.0000	111.0000	86.0000	381.0000	200.0000	199.0000	106.0000	136.0000	360.0000	200.0000	152.0000	159.0000	106.0000	1260.0000	499.0000	150.0000	265.0000	476.0000	294.0000	132.0000	173.0000	627.0000	129.0000	230.0000	301.0000	256.0000	255.0000	301.0000	535.0000	462.0000	547.0000	200.0000	123.0000	611.0000
264	-8.1000	-5.1000	189.0000	189.0000	179.0000	142.0000	116.0000	191.0000	133.0000	133.0000	158.0000	96.0000	279.0000	411.0000	192.0000	79.0000	69.0000	263.0000	148.0000	209.0000	176.0000	142.0000	171.0000	430.0000	272.0000	145.0000	179.0000	110.0000	1054.0000	791.0000	400.0000	222.0000	588.0000	225.0000	179.0000	46.0000	315.0000	357.0000	231.0000	268.0000	218.0000	282.0000	210.0000	171.0000	414.0000	658.0000	227.0000	347.0000	647.0000
265	-8.0250	-5.1000	199.0000	218.0000	127.0000	235.0000	63.0000	218.0000	58.0000	58.0000	235.0000	83.0000	262.0000	273.0000	206.0000	251.0000	104.0000	280.0000	151.0000	64.0000	86.0000	193.0000	314.0000	397.0000	234.0000	174.0000	148.0000	263.0000	829.0000	590.0000	97.0000	197.0000	401.0000	143.0000	97.0000	65.0000	53.0000	294.0000	210.0000	282.0000	69.0000	167.0000	179.0000	208.0000	520.0000	295.0000	206.0000	347.0000	463.0000
266	-7.9500	-5.1000	221.0000	124.0000	146.0000	69.0000	57.0000	66.0000	231.0000	231.0000	131.0000	108.0000	135.0000	142.0000	118.0000	265.0000	116.0000	100.0000	122.0000	94.0000	84.0000	250.0000	20.0000	375.0000	222.0000	99.0000	60.0000	132.0000	443.0000	355.0000	191.0000	197.0000	228.0000	215.0000	85.0000	173.0000	261.0000	214.0000	211.0000	160.0000	186.0000	58.0000	232.0000	210.0000	306.0000	241.0000	117.0000	66.0000	480.0000
267	-7.8750	-5.1000	118.0000	107.0000	208.0000	42.0000	109.0000	167.0000	36.0000	36.0000	234.0000	27.0000	221.0000	294.0000	151.0000	270.0000	225.0000	129.0000	185.0000	145.0000	49.0000	296.0000	185.0000	326.0000	268.0000	166.0000	76.0000	111.0000	535.0000	176.0000	158.0000	127.0000	450.0000	158.0000	121.0000	93.0000	302.0000	227.0000	124.0000	136.0000	177.0000	115.0000	86.0000	197.0000	337.0000	330.0000	207.0000	283.0000	486.0000
268	-7.8000	-5.1000	244.0000	97.0000	193.0000	97.0000	107.0000	217.0000	128.0000	166.0000	195.0000	137.0000	384.0000	264.0000	267.0000	291.0000	105.0000	41.0000	182.0000	112.0000	38.0000	123.0000	335.0000	392.0000	168.0000	145.0000	278.0000	207.0000	740.0000	441.0000	100.0000	242.0000	714.0000	304.0000	176.0000	113.0000	317.0000	254.0000	138.0000	176.0000	99.0000	266.0000	177.0000	393.0000	596.0000	567.0000	253.0000	295.0000	629.0000
269	-7.7250	-5.1000	178.0000	87.0000	127.0000	44.0000	58.0000	226.0000	101.0000	101.0000	170.0000	109.0000	335.0000	275.0000	193.0000	211.0000	154.0000	257.0000	278.0000	81.0000	84.0000	191.0000	47.0000	239.0000	223.0000	141.0000	122.0000	34.0000	623.0000	607.0000	148.0000	267.0000	449.0000	445.0000	224.0000	219.0000	424.0000	208.0000	312.0000	183.0000	165.0000	240.0000	137.0000	366.0000	290.0000	707.0000	229.0000	198.0000	455.0000
270	-7.6500	-5.1000	135.0000	106.0000	33.0000	205.0000	116.0000	133.0000	18.0000	18.0000	225.0000	210.0000	260.0000	370.0000	209.0000	181.0000	160.0000	165.0000	126.0000	81.0000	101.0000	108.0000	209.0000	241.0000	146.0000	47.0000	92.0000	131.0000	1203.0000	583.0000	146.0000	376.0000	506.0000	202.0000	350.0000	156.0000	480.0000	206.0000	173.0000	251.0000	284.0000	209.0000	142.0000	232.0000	264.0000	675.0000	204.0000	451.0000	674.0000
271	-7.5750	-5.1000	170.0000	227.0000	49.0000	302.0000	242.0000	314.0000	106.0000	106.0000	253.0000	167.0000	569.0000	190.0000	48.0000	247.0000	138.0000	121.0000	307.0000	195.0000	58.0000	151.0000	218.0000	493.0000	337.0000	137.0000	0.0000	140.0000	848.0000	430.0000	132.0000	162.0000	414.0000	363.0000	226.0000	188.0000	589.0000	289.0000	208.0000	502.0000	237.0000	143.0000	224.0000	451.0000	503.0000	769.0000	185.0000	248.0000	596.0000
272	-7.5000	-5.1000	316.0000	146.0000	273.0000	132.0000	53.0000	241.0000	265.0000	265.0000	310.0000	177.0000	407.0000	142.0000	186.0000	245.0000	166.0000	313.0000	234.0000	215.0000	269.0000	164.0000	186.0000	277.0000	390.0000	113.0000	71.0000	98.0000	293.0000	480.0000	191.0000	340.0000	608.0000	285.0000	160.0000	125.0000	840.0000	251.0000	244.0000	565.0000	99.0000	251.0000	273.0000	369.0000	561.0000	743.0000	219.0000	333.0000	1246.0000
273	-7.4250	-5.1000	166.0000	88.0000	178.0000	248.0000	87.0000	233.0000	205.0000	171.0000	366.0000	123.0000	483.0000	313.0000	181.0000	292.0000	197.0000	118.0000	167.0000	165.0000	144.0000	21.0000	225.0000	441.0000	282.0000	189.0000	86.0000	129.0000	215.0000	263.0000	45.0000	146.0000	342.0000	336.0000	180.0000	129.0000	208.0000	143.0000	396.0000	175.0000	157.0000	188.0000	165.0000	244.0000	243.0000	541.0000	297.0000	221.0000	474.0000
274	-7.3500	-5.1000	111.0000	143.0000	130.0000	180.0000	121.0000	148.0000	99.0000	99.0000	257.0000	171.0000	454.0000	298.0000	175.0000	307.0000	228.0000	57.0000	129.0000	125.0000	30.0000	43.0000	221.0000	337.0000	170.0000	216.0000	25.0000	49.0000	270.0000	143.0000	268.0000	118.0000	455.0000	333.0000	67.0000	102.0000	359.0000	188.0000	136.0000	147.0000	241.0000	213.0000	341.0000	169.0000	360.0000	258.0000	198.0000	358.0000	338.0000
275	-7.2750	-5.1000	182.0000	196.0000	111.0000	184.0000	268.0000	145.0000	131.0000	131.0000	288.0000	185.0000	176.0000	185.0000	234.0000	143.0000	193.0000	168.0000	142.0000	170.0000	122.0000	311.0000	173.0000	346.0000	225.0000	160.0000	157.0000	119.0000	78.0000	311.0000	282.0000	176.0000	217.0000	250.0000	169.0000	202.0000	384.0000	274.0000	282.0000	120.0000	251.0000	277.0000	253.0000	188.0000	584.0000	160.0000	134.0000	292.0000	265.0000
276	-7.2000	-5.1000	141.0000	114.0000	231.0000	74.0000	121.0000	201.0000	118.0000	118.0000	196.0000	45.0000	311.0000	288.0000	183.0000	200.0000	53.0000	128.0000	101.0000	47.0000	0.0000	170.0000	117.0000	250.0000	82.0000	244.0000	144.0000	219.0000	174.0000	213.0000	212.0000	212.0000	282.0000	115.0000	94.0000	139.0000	255.0000	154.0000	259.0000	171.0000	164.0000	195.0000	40.0000	291.0000	238.0000	330.0000	208.0000	153.0000	457.0000
277	-7.1250	-5.1000	158.0000	81.0000	154.0000	139.0000	126.0000	187.0000	199.0000	199.0000	279.0000	94.0000	497.0000	292.0000	220.0000	261.0000	315.0000	295.0000	90.0000	110.0000	40.0000	231.0000	246.0000	241.0000	168.0000	101.0000	121.0000	167.0000	244.0000	251.0000	108.0000	77.0000	357.0000	48.0000	136.0000	81.0000	84.0000	340.0000	282.0000	157.0000	178.0000	218.0000	76.0000	194.0000	257.0000	219.0000	199.0000	219.0000	350.0000
278	-13.2000	-5.0250	193.0000	123.0000	162.0000	157.0000	111.0000	313.0000	226.0000	226.0000	280.0000	170.0000	240.0000	238.0000	85.0000	306.0000	48.0000	70.0000	129.0000	77.0000	60.0000	197.0000	144.0000	279.0000	223.0000	278.0000	161.0000	213.0000	235.0000	88.0000	192.0000	180.0000	281.0000	135.0000	155.0000	52.0000	265.0000	216.0000	201.0000	200.0000	110.0000	123.0000	143.0000	70.0000	284.0000	264.0000	394.0000	188.0000	539.0000
279	-13.1250	-5.0250	98.0000	54.0000	51.0000	124.0000	129.0000	147.0000	230.0000	230.0000	247.0000	232.0000	274.0000	137.0000	135.0000	187.0000	88.0000	151.0000	53.0000	120.0000	25.0000	110.0000	83.0000	317.0000	118.0000	125.0000	103.0000	83.0000	286.0000	286.0000	133.0000	247.0000	376.0000	130.0000	145.0000	120.0000	191.0000	181.0000	147.0000	167.0000	70.0000	270.0000	73.0000	50.0000	416.0000	182.0000	306.0000	25.0000	349.0000
280	-13.0500	-5.0250	137.0000	100.0000	110.0000	99.0000	104.0000	146.0000	149.0000	149.0000	286.0000	52.0000	407.0000	254.0000	135.0000	137.0000	121.0000	225.0000	197.0000	180.0000	164.0000	143.0000	200.0000	422.0000	177.0000	158.0000	268.0000	97.0000	398.0000	187.0000	85.0000	218.0000	185.0000	177.0000	197.0000	113.0000	308.0000	221.0000	113.0000	265.0000	213.0000	79.0000	186.0000	308.0000	366.0000	325.0000	308.0000	162.0000	433.0000
281	-12.9750	-5.0250	177.0000	126.0000	0.0000	184.0000	87.0000	157.0000	165.0000	165.0000	284.0000	159.0000	282.0000	248.0000	144.0000	126.0000	185.0000	180.0000	219.0000	22.0000	81.0000	185.0000	187.0000	462.0000	136.0000	274.0000	135.0000	69.0000	355.0000	283.0000	74.0000	182.0000	459.0000	139.0000	88.0000	146.0000	487.0000	171.0000	26.0000	212.0000	151.0000	383.0000	234.0000	286.0000	465.0000	512.0000	267.0000	243.0000	395.0000
282	-12.9000	-5.0250	352.0000	76.0000	48.0000	67.0000	20.0000	269.0000	104.0000	104.0000	132.0000	146.0000	377.0000	202.0000	114.0000	309.0000	90.0000	81.0000	88.0000	74.0000	142.0000	160.0000	198.0000	177.0000	136.0000	148.0000	87.0000	143.0000	474.0000	261.0000	203.0000	149.0000	196.0000	174.0000	63.0000	109.0000	262.0000	294.0000	169.0000	128.0000	101.0000	102.0000	145.0000	249.0000	106.0000	398.0000	268.0000	282.0000	312.0000
283	-12.8250	-5.0250	90.0000	105.0000	136.0000	125.0000	68.0000	274.0000	113.0000	113.0000	201.0000	54.0000	282.0000	252.0000	279.0000	189.0000	153.0000	224.0000	280.0000	92.0000	94.0000	79.0000	162.0000	277.0000	108.0000	89.0000	146.0000	142.0000	319.0000	210.0000	96.0000	264.0000	274.0000	170.0000	83.0000	115.0000	303.0000	343.0000	151.0000	172.0000	122.0000	184.0000	51.0000	150.0000	435.0000	325.0000	205.0000	331.0000	602.0000
284	-12.7500	-5.0250	163.0000	191.0000	191.0000	195.0000	122.0000	236.0000	169.0000	169.0000	159.0000	98.0000	103.0000	448.0000	111.0000	306.0000	151.0000	168.0000	157.0000	178.0000	117.0000	105.0000	296.0000	323.0000	143.0000	135.0000	76.0000	103.0000	664.0000	421.0000	170.0000	303.0000	413.0000	271.0000	132.0000	66.0000	382.0000	127.0000	143.0000	235.0000	305.0000	168.0000	70.0000	180.0000	236.0000	549.0000	267.0000	245.0000	581.0000
285	-12.6750	-5.0250	154.0000	155.0000	207.0000	71.0000	0.0000	273.0000	82.0000	82.0000	322.0000	116.0000	265.0000	442.0000	162.0000	168.0000	157.0000	186.0000	249.0000	205.0000	166.0000	202.0000	132.0000	391.0000	352.0000	181.0000	71.0000	139.0000	456.0000	336.0000	206.0000	367.0000	608.0000	164.0000	421.0000	81.0000	372.0000	261.0000	216.0000	141.0000	279.0000	169.0000	201.0000	442.0000	282.0000	388.0000	234.0000	204.0000	693.0000
286	-12.6000	-5.0250	147.0000	144.0000	207.0000	85.0000	84.0000	140.0000	99.0000	99.0000	230.0000	262.0000	194.0000	126.0000	219.0000	193.0000	260.0000	69.0000	146.0000	127.0000	100.0000	70.0000	152.0000	476.0000	229.0000	167.0000	106.0000	143.0000	213.0000	206.0000	98.0000	20.0000	252.0000	170.0000	161.0000	76.0000	194.0000	277.0000	153.0000	150.0000	42.0000	74.0000	60.0000	106.0000	365.0000	345.0000	119.0000	201.0000	384.0000
287	-12.5250	-5.0250	232.0000	94.0000	51.0000	96.0000	209.0000	80.0000	132.0000	132.0000	278.0000	210.0000	203.0000	114.0000	139.0000	183.0000	256.0000	183.0000	168.0000	167.0000	41.0000	119.0000	115.0000	234.0000	194.0000	117.0000	235.0000	47.0000	794.0000	262.0000	157.0000	209.0000	385.0000	225.0000	146.0000	178.0000	552.0000	325.0000	375.0000	228.0000	183.0000	120.0000	160.0000	226.0000	527.0000	494.0000	208.0000	441.0000	400.0000
288	-12.4500	-5.0250	317.0000	124.0000	76.0000	105.0000	77.0000	179.0000	138.0000	138.0000	172.0000	143.0000	200.0000	410.0000	275.0000	67.0000	124.0000	70.0000	267.0000	143.0000	222.0000	317.0000	67.0000	321.0000	352.0000	276.0000	87.0000	73.0000	519.0000	237.0000	211.0000	142.0000	286.0000	132.0000	175.0000	51.0000	378.0000	219.0000	155.0000	282.0000	185.0000	159.0000	131.0000	332.0000	341.0000	334.0000	179.0000	210.0000	288.0000
289	-12.3750	-5.0250	260.0000	91.0000	84.0000	83.0000	133.0000	333.0000	110.0000	110.0000	203.0000	101.0000	347.0000	198.0000	261.0000	174.0000	136.0000	179.0000	243.0000	110.0000	64.0000	164.0000	212.0000	251.0000	151.0000	87.0000	68.0000	110.0000	395.0000	263.0000	232.0000	195.0000	238.0000	119.0000	106.0000	143.0000	368.0000	346.0000	203.0000	232.0000	336.0000	227.0000	170.0000	220.0000	381.0000	386.0000	243.0000	388.0000	303.0000
290	-12.3000	-5.0250	237.0000	127.0000	140.0000	120.0000	86.0000	195.0000	97.0000	97.0000	140.0000	139.0000	353.0000	204.0000	228.0000	156.0000	119.0000	134.0000	156.0000	132.0000	117.0000	188.0000	55.0000	425.0000	315.0000	152.0000	207.0000	117.0000	388.0000	186.0000	233.0000	202.0000	419.0000	173.0000	160.0000	353.0000	274.0000	287.0000	319.0000	96.0000	261.0000	123.0000	150.0000	410.0000	271.0000	542.0000	87.0000	299.0000	331.0000
291	-12.2250	-5.0250	211.0000	167.0000	62.0000	97.0000	156.0000	90.0000	74.0000	74.0000	284.0000	176.0000	310.0000	176.0000	247.0000	134.0000	0.0000	284.0000	187.0000	83.0000	63.0000	74.0000	204.0000	393.0000	135.0000	73.0000	149.0000	157.0000	734.0000	425.0000	182.0000	147.0000	476.0000	167.0000	78.0000	162.0000	358.0000	129.0000	228.0000	162.0000	177.0000	136.0000	111.0000	328.0000	430.0000	405.0000	221.0000	235.0000	334.0000
292	-12.1500	-5.0250	142.0000	144.0000	49.0000	154.0000	135.0000	278.0000	143.0000	143.0000	175.0000	182.0000	309.0000	354.0000	185.0000	204.0000	212.0000	76.0000	380.0000	216.0000	87.0000	171.0000	144.0000	320.0000	158.0000	111.0000	151.0000	222.0000	564.0000	411.0000	297.0000	366.0000	666.0000	258.0000	120.0000	90.0000	562.0000	298.0000	321.0000	360.0000	445.0000	198.0000	90.0000	330.0000	443.0000	438.0000	272.0000	316.0000	805.0000
293	-12.0750	-5.0250	84.0000	50.0000	121.0000	125.0000	146.0000	151.0000	191.0000	191.0000	100.0000	272.0000	331.0000	233.0000	157.0000	210.0000	185.0000	160.0000	296.0000	171.0000	99.0000	149.0000	191.0000	279.0000	308.0000	133.0000	266.0000	188.0000	723.0000	404.0000	263.0000	307.0000	300.0000	95.0000	271.0000	143.0000	479.0000	146.0000	124.0000	282.0000	123.0000	81.0000	159.0000	356.0000	420.0000	740.0000	164.0000	308.0000	862.0000
294	-12.0000	-5.0250	157.0000	44.0000	177.0000	203.0000	49.0000	233.0000	76.0000	76.0000	292.0000	218.0000	281.0000	127.0000	171.0000	323.0000	183.0000	86.0000	167.0000	48.0000	73.0000	141.0000	116.0000	335.0000	332.0000	268.0000	147.0000	114.0000	467.0000	323.0000	146.0000	112.0000	309.0000	283.0000	203.0000	139.0000	471.0000	169.0000	143.0000	94.0000	53.0000	162.0000	205.0000	274.0000	397.0000	353.0000	124.0000	265.0000	388.0000
295	-11.9250	-5.0250	227.0000	44.0000	221.0000	80.0000	46.0000	20.0000	27.0000	27.0000	331.0000	118.0000	330.0000	243.0000	281.0000	186.0000	124.0000	181.0000	280.0000	186.0000	213.0000	154.0000	100.0000	335.0000	271.0000	224.0000	75.0000	208.0000	447.0000	253.0000	265.0000	56.0000	346.0000	156.0000	176.0000	21.0000	387.0000	124.0000	289.0000	141.0000	266.0000	230.0000	152.0000	282.0000	516.0000	483.0000	231.0000	309.0000	436.0000
296	-11.8500	-5.0250	231.0000	259.0000	40.0000	164.0000	73.0000	130.0000	142.0000	142.0000	199.0000	211.0000	538.0000	213.0000	327.0000	23.0000	100.0000	176.0000	153.0000	90.0000	77.0000	167.0000	126.0000	191.0000	180.0000	236.0000	117.0000	121.0000	428.0000	243.0000	239.0000	177.0000	442.0000	260.0000	171.0000	197.0000	273.0000	398.0000	180.0000	233.0000	104.0000	76.0000	171.0000	255.0000	496.0000	443.0000	332.0000	270.0000	467.0000
297	-11.7750	-5.0250	410.0000	99.0000	157.0000	84.0000	172.0000	155.0000	100.0000	100.0000	155.0000	144.0000	216.0000	298.0000	219.0000	223.0000	53.0000	157.0000	242.0000	214.0000	130.0000	301.0000	20.0000	343.0000	97.0000	181.0000	220.0000	79.0000	582.0000	320.0000	138.0000	157.0000	421.0000	347.0000	181.0000	96.0000	400.0000	268.0000	186.0000	229.0000	139.0000	276.0000	211.0000	214.0000	408.0000	321.0000	171.0000	142.0000	414.0000
298	-11.7000	-5.0250	239.0000	103.0000	56.0000	177.0000	75.0000	130.0000	117.0000	117.0000	355.0000	178.0000	290.0000	389.0000	202.0000	161.0000	21.0000	274.0000	364.0000	133.0000	140.0000	102.0000	122.0000	486.0000	120.0000	158.0000	178.0000	131.0000	335.0000	427.0000	180.0000	195.0000	482.0000	297.0000	170.0000	237.0000	445.0000	272.0000	242.0000	139.0000	306.0000	237.0000	84.0000	457.0000	478.0000	401.0000	262.0000	151.0000	599.0000
299	-11.6250	-5.0250	166.0000	131.0000	198.0000	148.0000	53.0000	311.0000	153.0000	153.0000	133.0000	79.0000	292.0000	283.0000	178.0000	198.0000	75.0000	123.0000	417.0000	190.0000	141.0000	221.0000	133.0000	433.0000	130.0000	189.0000	112.0000	214.0000	782.0000	395.0000	276.0000	311.0000	532.0000	364.0000	123.0000	179.0000	423.0000	175.0000	180.0000	326.0000	165.0000	180.0000	102.0000	165.0000	425.0000	643.0000	446.0000	235.0000	654.0000
300	-11.5500	-5.0250	153.0000	205.0000	237.0000	133.0000	161.0000	106.0000	163.0000	163.0000	282.0000	179.0000	351.0000	191.0000	96.0000	59.0000	108.0000	293.0000	593.0000	150.0000	177.0000	251.0000	187.0000	420.0000	208.0000	69.0000	72.0000	179.0000	877.0000	452.0000	219.0000	271.0000	569.0000	342.0000	75.0000	78.0000	496.0000	236.0000	264.0000	349.0000	179.0000	161.0000	239.0000	279.0000	175.0000	674.0000	324.0000	318.0000	450.0000
301	-11.4750	-5.0250	119.0000	184.0000	133.0000	176.0000	97.0000	201.0000	76.0000	76.0000	200.0000	114.0000	231.0000	343.0000	202.0000	152.0000	0.0000	316.0000	266.0000	117.0000	72.0000	181.0000	174.0000	180.0000	158.0000	69.0000	74.0000	150.0000	473.0000	438.0000	203.0000	285.0000	491.0000	109.0000	54.0000	56.0000	394.0000	180.0000	301.0000	408.0000	146.0000	186.0000	98.0000	416.0000	557.0000	319.0000	126.0000	193.0000	363.0000
302	-11.4000	-5.0250	109.0000	250.0000	169.0000	152.0000	68.0000	173.0000	50.0000	50.0000	262.0000	128.0000	133.0000	298.0000	202.0000	128.0000	58.0000	178.0000	88.0000	146.0000	128.0000	262.0000	161.0000	276.0000	172.0000	155.0000	74.0000	156.0000	827.0000	586.0000	316.0000	261.0000	408.0000	278.0000	44.0000	123.0000	318.0000	248.0000	162.0000	204.0000	172.0000	192.0000	141.0000	180.0000	203.0000	585.0000	250.0000	179.0000	421.0000
303	-11.3250	-5.0250	222.0000	149.0000	119.0000	47.0000	91.0000	240.0000	93.0000	93.0000	116.0000	113.0000	361.0000	322.0000	212.0000	186.0000	92.0000	155.0000	351.0000	78.0000	190.0000	73.0000	182.0000	372.0000	74.0000	141.0000	133.0000	146.0000	1280.0000	485.0000	335.0000	244.0000	625.0000	225.0000	211.0000	113.0000	652.0000	295.0000	204.0000	260.0000	268.0000	201.0000	148.0000	328.0000	296.0000	380.0000	214.0000	127.0000	627.0000
304	-11.2500	-5.0250	108.0000	117.0000	57.0000	172.0000	85.0000	63.0000	153.0000	153.0000	328.0000	142.0000	384.0000	233.0000	279.0000	147.0000	70.0000	261.0000	115.0000	78.0000	100.0000	274.0000	95.0000	278.0000	71.0000	163.0000	26.0000	90.0000	864.0000	830.0000	241.0000	361.0000	437.0000	240.0000	120.0000	136.0000	357.0000	250.0000	122.0000	270.0000	171.0000	144.0000	121.0000	326.0000	431.0000	379.0000	289.0000	109.0000	333.0000
305	-11.1750	-5.0250	245.0000	55.0000	130.0000	103.0000	176.0000	226.0000	72.0000	72.0000	208.0000	234.0000	411.0000	346.0000	218.0000	114.0000	223.0000	186.0000	374.0000	197.0000	155.0000	146.0000	107.0000	227.0000	220.0000	68.0000	132.0000	167.0000	794.0000	859.0000	317.0000	169.0000	578.0000	333.0000	334.0000	95.0000	536.0000	327.0000	214.0000	242.0000	209.0000	374.0000	187.0000	293.0000	503.0000	713.0000	397.0000	301.0000	473.0000
306	-11.1000	-5.0250	230.0000	130.0000	73.0000	69.0000	120.0000	161.0000	130.0000	130.0000	264.0000	83.0000	376.0000	367.0000	269.0000	366.0000	92.0000	222.0000	378.0000	187.0000	175.0000	79.0000	80.0000	379.0000	267.0000	208.0000	119.0000	213.0000	681.0000	465.0000	117.0000	250.0000	391.0000	198.0000	186.0000	164.0000	371.0000	218.0000	140.0000	340.0000	154.0000	135.0000	104.0000	353.0000	428.0000	365.0000	206.0000	170.0000	660.0000
307	-11.0250	-5.0250	173.0000	51.0000	128.0000	171.0000	129.0000	190.0000	98.0000	98.0000	209.0000	116.0000	328.0000	245.0000	234.0000	323.0000	100.0000	236.0000	225.0000	159.0000	126.0000	60.0000	46.0000	229.0000	234.0000	308.0000	194.0000	86.0000	396.0000	441.0000	189.0000	322.0000	363.0000	246.0000	244.0000	53.0000	152.0000	298.0000	126.0000	209.0000	102.0000	243.0000	73.0000	254.0000	372.0000	239.0000	171.0000	265.0000	552.0000
308	-10.9500	-5.0250	148.0000	104.0000	172.0000	62.0000	26.0000	242.0000	57.0000	57.0000	165.0000	68.0000	481.0000	324.0000	309.0000	283.0000	94.0000	190.0000	182.0000	89.0000	84.0000	155.0000	147.0000	453.0000	359.0000	263.0000	171.0000	245.0000	179.0000	286.0000	132.0000	119.0000	603.0000	277.0000	146.0000	188.0000	318.0000	487.0000	111.0000	466.0000	177.0000	157.0000	163.0000	227.0000	271.0000	297.0000	385.0000	359.0000	545.0000
309	-10.8750	-5.0250	63.0000	139.0000	108.0000	118.0000	52.0000	150.0000	97.0000	97.0000	196.0000	158.0000	188.0000	194.0000	147.0000	162.0000	81.0000	110.0000	388.0000	82.0000	66.0000	99.0000	44.0000	190.0000	109.0000	193.0000	76.0000	208.0000	520.0000	278.0000	167.0000	169.0000	337.0000	219.0000	70.0000	134.0000	105.0000	322.0000	217.0000	156.0000	175.0000	99.0000	112.0000	196.0000	420.0000	256.0000	225.0000	278.0000	511.0000
310	-10.8000	-5.0250	113.0000	76.0000	252.0000	38.0000	61.0000	163.0000	51.0000	51.0000	164.0000	170.0000	239.0000	242.0000	183.0000	67.0000	76.0000	67.0000	123.0000	211.0000	33.0000	154.0000	256.0000	212.0000	171.0000	96.0000	107.0000	66.0000	508.0000	324.0000	22.0000	111.0000	309.0000	217.0000	173.0000	111.0000	189.0000	95.0000	228.0000	151.0000	149.0000	161.0000	211.0000	256.0000	130.0000	317.0000	354.0000	134.0000	435.0000
311	-10.7250	-5.0250	179.0000	167.0000	100.0000	69.0000	170.0000	100.0000	25.0000	25.0000	353.0000	207.0000	336.0000	438.0000	208.0000	175.0000	125.0000	48.0000	355.0000	196.0000	187.0000	136.0000	233.0000	259.0000	282.0000	236.0000	184.0000	254.0000	703.0000	505.0000	239.0000	314.0000	448.0000	365.0000	214.0000	169.0000	510.0000	103.0000	184.0000	294.0000	432.0000	121.0000	118.0000	262.0000	299.0000	378.0000	259.0000	360.0000	575.0000
312	-10.6500	-5.0250	275.0000	81.0000	94.0000	153.0000	139.0000	81.0000	29.0000	29.0000	196.0000	146.0000	288.0000	196.0000	134.0000	216.0000	116.0000	236.0000	272.0000	136.0000	117.0000	158.0000	137.0000	159.0000	156.0000	377.0000	54.0000	152.0000	489.0000	373.0000	207.0000	170.0000	467.0000	196.0000	241.0000	80.0000	244.0000	380.0000	167.0000	238.0000	168.0000	160.0000	432.0000	255.0000	578.0000	393.0000	336.0000	292.0000	437.0000
313	-10.5750	-5.0250	219.0000	97.0000	214.0000	70.0000	116.0000	151.0000	40.0000	40.0000	221.0000	171.0000	186.0000	160.0000	222.0000	54.0000	116.0000	144.0000	185.0000	205.0000	131.0000	179.0000	136.0000	223.0000	211.0000	87.0000	134.0000	140.0000	328.0000	201.0000	166.0000	387.0000	724.0000	135.0000	176.0000	231.0000	286.0000	291.0000	172.0000	195.0000	198.0000	112.0000	180.0000	301.0000	345.0000	415.0000	305.0000	409.0000	822.0000
314	-10.5000	-5.0250	165.0000	164.0000	47.0000	83.0000	75.0000	159.0000	76.0000	76.0000	379.0000	121.0000	298.0000	66.0000	140.0000	139.0000	186.0000	212.0000	339.0000	114.0000	136.0000	83.0000	193.0000	274.0000	157.0000	127.0000	147.0000	98.0000	373.0000	214.0000	127.0000	169.0000	435.0000	230.0000	207.0000	143.0000	360.0000	287.0000	116.0000	267.0000	295.0000	223.0000	196.0000	307.0000	263.0000	311.0000	106.0000	193.0000	436.0000
315	-10.4250	-5.0250	203.0000	258.0000	177.0000	270.0000	165.0000	108.0000	122.0000	122.0000	125.0000	134.0000	415.0000	300.0000	203.0000	319.0000	32.0000	166.0000	103.0000	138.0000	152.0000	174.0000	219.0000	160.0000	92.0000	229.0000	18.0000	174.0000	476.0000	487.0000	139.0000	198.0000	478.0000	183.0000	247.0000	77.0000	410.0000	136.0000	155.0000	91.0000	163.0000	223.0000	134.0000	169.0000	123.0000	311.0000	185.0000	221.0000	456.0000
316	-10.3500	-5.0250	156.0000	160.0000	35.0000	138.0000	238.0000	94.0000	142.0000	142.0000	125.0000	176.0000	363.0000	254.0000	95.0000	144.0000	198.0000	208.0000	199.0000	290.0000	114.0000	211.0000	109.0000	221.0000	453.0000	154.0000	230.0000	193.0000	1115.0000	564.0000	117.0000	215.0000	370.0000	527.0000	194.0000	156.0000	406.0000	322.0000	284.0000	269.0000	261.0000	183.0000	156.0000	287.0000	372.0000	604.0000	223.0000	284.0000	470.0000
317	-10.2750	-5.0250	342.0000	72.0000	33.0000	29.0000	71.0000	179.0000	118.0000	118.0000	233.0000	76.0000	394.0000	109.0000	263.0000	127.0000	135.0000	315.0000	158.0000	326.0000	142.0000	111.0000	239.0000	366.0000	155.0000	132.0000	215.0000	101.0000	605.0000	549.0000	209.0000	181.0000	698.0000	278.0000	224.0000	149.0000	389.0000	125.0000	155.0000	267.0000	201.0000	270.0000	91.0000	237.0000	369.0000	518.0000	238.0000	171.0000	815.0000
318	-10.2000	-5.0250	206.0000	165.0000	153.0000	186.0000	23.0000	124.0000	119.0000	119.0000	253.0000	152.0000	312.0000	132.0000	199.0000	140.0000	206.0000	199.0000	241.0000	95.0000	220.0000	204.0000	177.0000	534.0000	378.0000	49.0000	150.0000	151.0000	830.0000	684.0000	207.0000	215.0000	617.0000	281.0000	161.0000	119.0000	370.0000	305.0000	239.0000	246.0000	292.0000	120.0000	208.0000	368.0000	305.0000	480.0000	200.0000	244.0000	812.0000
319	-10.1250	-5.0250	180.0000	142.0000	145.0000	222.0000	87.0000	132.0000	66.0000	66.0000	250.0000	101.0000	350.0000	174.0000	259.0000	240.0000	142.0000	175.0000	178.0000	99.0000	215.0000	173.0000	175.0000	334.0000	161.0000	77.0000	123.0000	89.0000	851.0000	377.0000	124.0000	234.0000	375.0000	95.0000	222.0000	239.0000	412.0000	264.0000	277.0000	219.0000	189.0000	151.0000	117.0000	177.0000	446.0000	305.0000	127.0000	311.0000	383.0000
320	-10.0500	-5.0250	152.0000	98.0000	119.0000	157.0000	32.0000	181.0000	97.0000	97.0000	232.0000	121.0000	315.0000	159.0000	93.0000	198.0000	0.0000	126.0000	198.0000	132.0000	52.0000	111.0000	0.0000	410.0000	121.0000	85.0000	28.0000	161.0000	360.0000	67.0000	235.0000	134.0000	222.0000	124.0000	123.0000	144.0000	234.0000	137.0000	137.0000	176.0000	93.0000	45.0000	49.0000	234.0000	269.0000	234.0000	223.0000	247.0000	539.0000
321	-9.9750	-5.0250	191.0000	176.0000	123.0000	167.0000	94.0000	261.0000	41.0000	41.0000	212.0000	188.0000	296.0000	150.0000	188.0000	115.0000	149.0000	64.0000	121.0000	110.0000	86.0000	157.0000	118.0000	231.0000	149.0000	174.0000	62.0000	116.0000	373.0000	339.0000	159.0000	239.0000	303.0000	112.0000	187.0000	27.0000	223.0000	141.0000	213.0000	172.0000	19.0000	205.0000	83.0000	199.0000	280.0000	165.0000	251.0000	234.0000	335.0000
322	-9.9000	-5.0250	0.0000	44.0000	106.0000	71.0000	105.0000	99.0000	133.0000	133.0000	89.0000	137.0000	200.0000	119.0000	51.0000	116.0000	101.0000	78.0000	249.0000	131.0000	103.0000	201.0000	255.0000	260.0000	126.0000	273.0000	20.0000	21.0000	101.0000	200.0000	50.0000	129.0000	291.0000	87.0000	113.0000	95.0000	244.0000	223.0000	92.0000	344.0000	75.0000	96.0000	0.0000	117.0000	136.0000	106.0000	229.0000	206.0000	292.0000
323	-9.8250	-5.0250	156.0000	110.0000	67.0000	69.0000	123.0000	127.0000	57.0000	57.0000	303.0000	140.0000	154.0000	187.0000	109.0000	102.0000	148.0000	143.0000	105.0000	0.0000	109.0000	250.0000	99.0000	206.0000	148.0000	203.0000	122.0000	213.0000	164.0000	164.0000	120.0000	125.0000	239.0000	147.0000	36.0000	104.0000	97.0000	117.0000	154.0000	165.0000	82.0000	122.0000	139.0000	111.0000	188.0000	114.0000	252.0000	175.0000	339.0000
324	-9.7500	-5.0250	126.0000	162.0000	169.0000	168.0000	107.0000	106.0000	211.0000	211.0000	164.0000	96.0000	204.0000	255.0000	230.0000	112.0000	88.0000	110.0000	83.0000	99.0000	35.0000	136.0000	45.0000	304.0000	114.0000	141.0000	44.0000	124.0000	253.0000	272.0000	186.0000	116.0000	136.0000	133.0000	305.0000	137.0000	90.0000	100.0000	160.0000	160.0000	64.0000	88.0000	135.0000	196.0000	194.0000	139.0000	280.0000	320.0000	276.0000
325	-9.6750	-5.0250	25.0000	122.0000	98.0000	31.0000	121.0000	125.0000	290.0000	290.0000	193.0000	128.0000	189.0000	228.0000	179.0000	185.0000	24.0000	171.0000	248.0000	98.0000	0.0000	148.0000	69.0000	189.0000	171.0000	198.0000	133.0000	121.0000	150.0000	93.0000	190.0000	134.0000	192.0000	107.0000	203.0000	121.0000	27.0000	206.0000	167.0000	155.0000	144.0000	80.0000	63.0000	151.0000	214.0000	222.0000	327.0000	150.0000	301.0000
326	-9.6000	-5.0250	119.0000	127.0000	130.0000	215.0000	27.0000	262.0000	60.0000	60.0000	250.0000	123.0000	335.0000	79.0000	96.0000	205.0000	46.0000	273.0000	132.0000	230.0000	111.0000	76.0000	256.0000	250.0000	202.0000	171.0000	101.0000	82.0000	419.0000	434.0000	46.0000	167.0000	93.0000	232.0000	178.0000	101.0000	246.0000	323.0000	154.0000	232.0000	279.0000	127.0000	202.0000	171.0000	245.0000	265.0000	338.0000	132.0000	354.0000
327	-9.5250	-5.0250	200.0000	99.0000	211.0000	155.0000	143.0000	103.0000	118.0000	118.0000	157.0000	96.0000	379.0000	356.0000	125.0000	28.0000	240.0000	174.0000	243.0000	187.0000	94.0000	166.0000	134.0000	344.0000	238.0000	129.0000	149.0000	102.0000	354.0000	240.0000	202.0000	156.0000	318.0000	146.0000	216.0000	178.0000	387.0000	315.0000	140.0000	139.0000	278.0000	224.0000	271.0000	121.0000	439.0000	381.0000	181.0000	156.0000	585.0000
328	-9.4500	-5.0250	278.0000	225.0000	98.0000	327.0000	108.0000	153.0000	86.0000	86.0000	530.0000	193.0000	431.0000	293.0000	257.0000	223.0000	61.0000	358.0000	341.0000	89.0000	86.0000	152.0000	121.0000	388.0000	205.0000	156.0000	87.0000	125.0000	711.0000	408.0000	49.0000	77.0000	221.0000	166.0000	147.0000	271.0000	438.0000	247.0000	207.0000	242.0000	98.0000	413.0000	208.0000	378.0000	528.0000	438.0000	312.0000	219.0000	768.0000
329	-9.3750	-5.0250	155.0000	203.0000	123.0000	171.0000	174.0000	163.0000	45.0000	63.0000	328.0000	132.0000	259.0000	281.0000	251.0000	196.0000	207.0000	247.0000	144.0000	123.0000	113.0000	118.0000	159.0000	370.0000	111.0000	206.0000	126.0000	205.0000	996.0000	855.0000	39.0000	221.0000	561.0000	395.0000	152.0000	156.0000	490.0000	296.0000	284.0000	197.0000	260.0000	240.0000	365.0000	125.0000	562.0000	451.0000	177.0000	208.0000	953.0000
330	-9.3000	-5.0250	301.0000	141.0000	123.0000	203.0000	196.0000	86.0000	73.0000	73.0000	194.0000	183.0000	316.0000	267.0000	330.0000	315.0000	51.0000	211.0000	244.0000	88.0000	150.0000	239.0000	77.0000	224.0000	146.0000	218.0000	184.0000	219.0000	942.0000	826.0000	435.0000	393.0000	590.0000	213.0000	212.0000	242.0000	553.0000	239.0000	230.0000	268.0000	226.0000	215.0000	210.0000	236.0000	450.0000	636.0000	279.0000	336.0000	1151.0000
331	-9.2250	-5.0250	216.0000	125.0000	283.0000	190.0000	114.0000	95.0000	98.0000	98.0000	171.0000	108.0000	481.0000	263.0000	329.0000	222.0000	282.0000	290.0000	154.0000	120.0000	74.0000	327.0000	103.0000	269.0000	203.0000	211.0000	229.0000	160.0000	1109.0000	532.0000	72.0000	142.0000	548.0000	238.0000	46.0000	67.0000	343.0000	337.0000	312.0000	222.0000	194.0000	131.0000	140.0000	280.0000	473.0000	555.0000	183.0000	143.0000	631.0000
332	-9.1500	-5.0250	289.0000	138.0000	239.0000	105.0000	108.0000	215.0000	104.0000	104.0000	122.0000	74.0000	226.0000	310.0000	216.0000	229.0000	135.0000	261.0000	288.0000	18.0000	92.0000	142.0000	171.0000	234.0000	301.0000	189.0000	148.0000	106.0000	471.0000	407.0000	193.0000	178.0000	409.0000	385.0000	121.0000	129.0000	511.0000	298.0000	208.0000	366.0000	197.0000	116.0000	170.0000	278.0000	405.0000	169.0000	198.0000	166.0000	403.0000
333	-9.0750	-5.0250	124.0000	101.0000	150.0000	229.0000	175.0000	192.0000	72.0000	94.0000	198.0000	270.0000	177.0000	364.0000	262.0000	186.0000	184.0000	107.0000	241.0000	98.0000	157.0000	181.0000	162.0000	259.0000	361.0000	117.0000	108.0000	153.0000	687.0000	342.0000	127.0000	273.0000	618.0000	354.0000	143.0000	206.0000	295.0000	342.0000	311.0000	420.0000	234.0000	176.0000	164.0000	239.0000	546.0000	418.0000	175.0000	138.0000	860.0000
334	-9.0000	-5.0250	111.0000	178.0000	228.0000	137.0000	72.0000	295.0000	217.0000	217.0000	265.0000	186.0000	259.0000	262.0000	85.0000	143.0000	150.0000	82.0000	361.0000	62.0000	189.0000	208.0000	201.0000	271.0000	161.0000	165.0000	155.0000	120.0000	433.0000	427.0000	100.0000	281.0000	770.0000	324.0000	276.0000	189.0000	413.0000	257.0000	146.0000	246.0000	389.0000	98.0000	201.0000	180.0000	367.0000	489.0000	77.0000	331.0000	511.0000
335	-8.9250	-5.0250	292.0000	91.0000	58.0000	84.0000	49.0000	80.0000	149.0000	149.0000	132.0000	114.0000	191.0000	260.0000	195.0000	154.0000	85.0000	161.0000	166.0000	49.0000	183.0000	110.0000	168.0000	255.0000	225.0000	51.0000	125.0000	110.0000	776.0000	521.0000	90.0000	206.0000	237.0000	155.0000	142.0000	189.0000	158.0000	130.0000	147.0000	224.0000	205.0000	135.0000	76.0000	220.0000	343.0000	195.0000	114.0000	223.0000	329.0000
336	-8.8500	-5.0250	157.0000	45.0000	48.0000	209.0000	88.0000	147.0000	98.0000	98.0000	181.0000	159.0000	308.0000	269.0000	368.0000	214.0000	169.0000	177.0000	131.0000	87.0000	140.0000	208.0000	117.0000	325.0000	326.0000	243.0000	44.0000	41.0000	880.0000	578.0000	101.0000	228.0000	432.0000	239.0000	87.0000	167.0000	272.0000	160.0000	234.0000	112.0000	156.0000	138.0000	147.0000	135.0000	362.0000	209.0000	172.0000	283.0000	399.0000
337	-8.7750	-5.0250	229.0000	61.0000	107.0000	194.0000	103.0000	33.0000	70.0000	70.0000	195.0000	140.0000	159.0000	199.0000	154.0000	184.0000	74.0000	149.0000	115.0000	67.0000	66.0000	207.0000	298.0000	220.0000	138.0000	185.0000	181.0000	181.0000	686.0000	587.0000	204.0000	215.0000	212.0000	164.0000	298.0000	188.0000	91.0000	140.0000	235.0000	88.0000	161.0000	266.0000	118.0000	234.0000	312.0000	132.0000	277.0000	256.0000	442.0000
338	-8.7000	-5.0250	179.0000	36.0000	75.0000	126.0000	67.0000	150.0000	94.0000	94.0000	186.0000	104.0000	237.0000	232.0000	173.0000	150.0000	143.0000	70.0000	174.0000	125.0000	156.0000	113.0000	46.0000	203.0000	200.0000	260.0000	55.0000	36.0000	922.0000	712.0000	63.0000	203.0000	263.0000	196.0000	142.0000	108.0000	353.0000	212.0000	271.0000	130.0000	277.0000	107.0000	168.0000	304.0000	307.0000	250.0000	228.0000	234.0000	479.0000
339	-8.6250	-5.0250	116.0000	150.0000	120.0000	81.0000	73.0000	218.0000	66.0000	66.0000	75.0000	211.0000	185.0000	321.0000	274.0000	101.0000	56.0000	161.0000	298.0000	152.0000	105.0000	108.0000	153.0000	468.0000	151.0000	230.0000	75.0000	46.0000	785.0000	591.0000	216.0000	208.0000	481.0000	253.0000	78.0000	91.0000	222.0000	212.0000	47.0000	298.0000	225.0000	51.0000	38.0000	329.0000	507.0000	421.0000	307.0000	185.0000	353.0000
340	-8.5500	-5.0250	199.0000	113.0000	148.0000	179.0000	177.0000	122.0000	114.0000	114.0000	257.0000	95.0000	264.0000	246.0000	113.0000	164.0000	49.0000	210.0000	296.0000	77.0000	113.0000	214.0000	184.0000	231.0000	138.0000	162.0000	96.0000	64.0000	517.0000	474.0000	179.0000	168.0000	749.0000	227.0000	233.0000	97.0000	601.0000	300.0000	219.0000	230.0000	251.0000	139.0000	196.0000	521.0000	344.0000	542.0000	192.0000	264.0000	371.0000
341	-8.4750	-5.0250	363.0000	80.0000	115.0000	98.0000	126.0000	98.0000	65.0000	65.0000	163.0000	73.0000	178.0000	295.0000	299.0000	231.0000	89.0000	197.0000	156.0000	94.0000	65.0000	272.0000	101.0000	331.0000	256.0000	185.0000	130.0000	95.0000	595.0000	357.0000	82.0000	200.0000	281.0000	283.0000	145.0000	255.0000	319.0000	277.0000	181.0000	126.0000	227.0000	111.0000	158.0000	294.0000	393.0000	369.0000	259.0000	97.0000	904.0000
342	-8.4000	-5.0250	213.0000	147.0000	78.0000	61.0000	107.0000	140.0000	127.0000	127.0000	171.0000	84.0000	268.0000	169.0000	263.0000	121.0000	244.0000	162.0000	285.0000	0.0000	61.0000	156.0000	96.0000	232.0000	209.0000	129.0000	174.0000	218.0000	472.0000	108.0000	140.0000	281.0000	183.0000	181.0000	120.0000	121.0000	288.0000	199.0000	196.0000	419.0000	99.0000	328.0000	171.0000	293.0000	570.0000	335.0000	173.0000	222.0000	653.0000
343	-8.3250	-5.0250	230.0000	29.0000	61.0000	191.0000	56.0000	166.0000	0.0000	0.0000	250.0000	29.0000	591.0000	273.0000	193.0000	232.0000	151.0000	120.0000	280.0000	91.0000	64.0000	138.0000	70.0000	288.0000	232.0000	137.0000	122.0000	112.0000	727.0000	397.0000	227.0000	334.0000	540.0000	71.0000	168.0000	203.0000	277.0000	145.0000	142.0000	190.0000	205.0000	182.0000	165.0000	110.0000	302.0000	243.0000	192.0000	309.0000	582.0000
344	-8.2500	-5.0250	238.0000	135.0000	162.0000	148.0000	54.0000	190.0000	22.0000	22.0000	174.0000	138.0000	115.0000	373.0000	281.0000	276.0000	57.0000	180.0000	111.0000	86.0000	100.0000	175.0000	203.0000	184.0000	483.0000	157.0000	183.0000	81.0000	698.0000	543.0000	102.0000	196.0000	380.0000	85.0000	243.0000	35.0000	207.0000	189.0000	83.0000	108.0000	49.0000	101.0000	294.0000	228.0000	311.0000	277.0000	126.0000	195.0000	286.0000
345	-8.1750	-5.0250	123.0000	122.0000	210.0000	224.0000	146.0000	170.0000	87.0000	87.0000	332.0000	38.0000	116.0000	280.0000	81.0000	284.0000	48.0000	154.0000	229.0000	81.0000	74.0000	166.0000	99.0000	391.0000	175.0000	83.0000	151.0000	112.0000	933.0000	548.0000	185.0000	111.0000	372.0000	197.0000	253.0000	197.0000	385.0000	360.0000	92.0000	257.0000	246.0000	232.0000	225.0000	196.0000	560.0000	370.0000	238.0000	197.0000	521.0000
346	-8.1000	-5.0250	114.0000	132.0000	98.0000	155.0000	46.0000	264.0000	118.0000	118.0000	169.0000	151.0000	353.0000	272.0000	260.0000	216.0000	93.0000	163.0000	282.0000	204.0000	167.0000	240.0000	74.0000	353.0000	330.0000	286.0000	150.0000	91.0000	892.0000	541.0000	159.0000	193.0000	598.0000	289.0000	119.0000	169.0000	385.0000	291.0000	237.0000	183.0000	388.0000	89.0000	123.0000	382.0000	435.0000	492.0000	98.0000	383.0000	512.0000
347	-8.0250	-5.0250	209.0000	160.0000	27.0000	156.0000	129.0000	179.0000	216.0000	216.0000	186.0000	229.0000	262.0000	302.0000	160.0000	310.0000	51.0000	149.0000	279.0000	20.0000	94.0000	138.0000	65.0000	384.0000	42.0000	111.0000	149.0000	91.0000	465.0000	285.0000	140.0000	229.0000	476.0000	303.0000	336.0000	141.0000	552.0000	429.0000	141.0000	239.0000	124.0000	130.0000	89.0000	302.0000	363.0000	324.0000	237.0000	115.0000	753.0000
348	-7.9500	-5.0250	125.0000	79.0000	143.0000	90.0000	109.0000	230.0000	108.0000	108.0000	169.0000	103.0000	165.0000	166.0000	293.0000	149.0000	152.0000	20.0000	150.0000	74.0000	52.0000	175.0000	89.0000	194.0000	240.0000	119.0000	159.0000	140.0000	460.0000	247.0000	147.0000	112.0000	340.0000	279.0000	57.0000	355.0000	308.0000	185.0000	110.0000	290.0000	188.0000	213.0000	87.0000	364.0000	334.0000	294.0000	263.0000	304.0000	327.0000
349	-7.8750	-5.0250	161.0000	176.0000	109.0000	114.0000	122.0000	147.0000	99.0000	99.0000	237.0000	107.0000	227.0000	329.0000	198.0000	206.0000	277.0000	153.0000	156.0000	51.0000	244.0000	214.0000	68.0000	285.0000	270.0000	151.0000	98.0000	180.0000	575.0000	251.0000	191.0000	369.0000	354.0000	402.0000	173.0000	84.0000	167.0000	219.0000	132.0000	106.0000	72.0000	237.0000	175.0000	213.0000	408.0000	279.0000	311.0000	275.0000	527.0000
350	-7.8000	-5.0250	276.0000	76.0000	126.0000	67.0000	23.0000	176.0000	215.0000	215.0000	105.0000	187.0000	260.0000	290.0000	102.0000	166.0000	102.0000	178.0000	436.0000	171.0000	154.0000	120.0000	47.0000	158.0000	296.0000	166.0000	189.0000	200.0000	722.0000	708.0000	204.0000	164.0000	603.0000	241.0000	170.0000	99.0000	446.0000	157.0000	137.0000	247.0000	155.0000	165.0000	131.0000	199.0000	174.0000	510.0000	265.0000	283.0000	692.0000
351	-7.7250	-5.0250	177.0000	43.0000	95.0000	77.0000	101.0000	143.0000	122.0000	122.0000	93.0000	70.0000	264.0000	390.0000	68.0000	184.0000	146.0000	234.0000	223.0000	103.0000	53.0000	184.0000	159.0000	231.0000	170.0000	92.0000	138.0000	217.0000	693.0000	427.0000	111.0000	274.0000	574.0000	197.0000	190.0000	107.0000	270.0000	225.0000	296.0000	280.0000	201.0000	20.0000	166.0000	118.0000	289.0000	492.0000	278.0000	193.0000	505.0000
352	-7.6500	-5.0250	262.0000	207.0000	223.0000	96.0000	106.0000	157.0000	174.0000	174.0000	299.0000	109.0000	224.0000	178.0000	246.0000	155.0000	283.0000	168.0000	159.0000	171.0000	108.0000	80.0000	165.0000	180.0000	90.0000	158.0000	198.0000	153.0000	1004.0000	507.0000	152.0000	278.0000	626.0000	250.0000	254.0000	204.0000	292.0000	354.0000	91.0000	324.0000	188.0000	185.0000	115.0000	332.0000	279.0000	373.0000	192.0000	263.0000	801.0000
353	-7.5750	-5.0250	220.0000	87.0000	210.0000	173.0000	51.0000	402.0000	258.0000	258.0000	86.0000	91.0000	195.0000	289.0000	267.0000	227.0000	152.0000	274.0000	288.0000	192.0000	160.0000	234.0000	213.0000	340.0000	134.0000	124.0000	150.0000	95.0000	608.0000	515.0000	128.0000	347.0000	651.0000	413.0000	250.0000	45.0000	197.0000	203.0000	511.0000	254.0000	393.0000	98.0000	191.0000	377.0000	641.0000	612.0000	150.0000	183.0000	703.0000
354	-7.5000	-5.0250	84.0000	30.0000	140.0000	186.0000	124.0000	138.0000	52.0000	52.0000	71.0000	143.0000	84.0000	182.0000	155.0000	155.0000	166.0000	225.0000	269.0000	92.0000	99.0000	325.0000	127.0000	330.0000	239.0000	95.0000	252.0000	154.0000	528.0000	454.0000	120.0000	257.0000	591.0000	251.0000	152.0000	212.0000	524.0000	268.0000	152.0000	171.0000	255.0000	201.0000	332.0000	272.0000	616.0000	601.0000	322.0000	214.0000	821.0000
355	-7.4250	-5.0250	205.0000	0.0000	102.0000	108.0000	160.0000	63.0000	168.0000	168.0000	289.0000	176.0000	256.0000	125.0000	123.0000	294.0000	211.0000	95.0000	416.0000	203.0000	149.0000	165.0000	181.0000	293.0000	185.0000	124.0000	86.0000	132.0000	246.0000	305.0000	187.0000	98.0000	366.0000	132.0000	305.0000	92.0000	313.0000	98.0000	214.0000	219.0000	82.0000	272.0000	132.0000	314.0000	141.0000	259.0000	238.0000	213.0000	339.0000
356	-7.3500	-5.0250	172.0000	177.0000	72.0000	62.0000	110.0000	81.0000	54.0000	54.0000	147.0000	286.0000	230.0000	285.0000	49.0000	101.0000	25.0000	238.0000	152.0000	74.0000	71.0000	195.0000	118.0000	303.0000	120.0000	194.0000	126.0000	245.0000	425.0000	269.0000	165.0000	129.0000	217.0000	234.0000	179.0000	199.0000	311.0000	250.0000	233.0000	256.0000	145.0000	83.0000	70.0000	129.0000	490.0000	375.0000	104.0000	255.0000	324.0000
357	-7.2750	-5.0250	184.0000	118.0000	88.0000	56.0000	156.0000	161.0000	73.0000	73.0000	191.0000	265.0000	136.0000	331.0000	200.0000	198.0000	294.0000	160.0000	177.0000	158.0000	0.0000	229.0000	149.0000	256.0000	260.0000	172.0000	139.0000	123.0000	313.0000	104.0000	192.0000	249.0000	249.0000	139.0000	127.0000	96.0000	379.0000	214.0000	221.0000	229.0000	250.0000	106.0000	142.0000	147.0000	235.0000	273.0000	299.0000	205.0000	194.0000
358	-7.2000	-5.0250	128.0000	255.0000	72.0000	142.0000	62.0000	128.0000	84.0000	84.0000	115.0000	194.0000	82.0000	114.0000	143.0000	220.0000	51.0000	127.0000	97.0000	46.0000	69.0000	179.0000	123.0000	206.0000	182.0000	128.0000	184.0000	136.0000	129.0000	266.0000	151.0000	52.0000	191.0000	0.0000	236.0000	149.0000	212.0000	295.0000	126.0000	137.0000	170.0000	50.0000	25.0000	282.0000	359.0000	285.0000	278.0000	104.0000	464.0000
359	-13.5000	-4.9500	173.0000	22.0000	85.0000	95.0000	201.0000	225.0000	135.0000	135.0000	293.0000	94.0000	296.0000	206.0000	134.0000	133.0000	107.0000	202.0000	205.0000	56.0000	112.0000	183.0000	289.0000	169.0000	125.0000	102.0000	193.0000	127.0000	218.0000	208.0000	293.0000	205.0000	529.0000	74.0000	282.0000	128.0000	370.0000	108.0000	217.0000	271.0000	307.0000	83.0000	72.0000	233.0000	454.0000	43.0000	330.0000	280.0000	220.0000
360	-13.4250	-4.9500	94.0000	70.0000	125.0000	197.0000	103.0000	166.0000	224.0000	224.0000	196.0000	185.0000	323.0000	297.0000	93.0000	120.0000	115.0000	178.0000	312.0000	55.0000	0.0000	40.0000	67.0000	372.0000	221.0000	105.0000	76.0000	138.0000	194.0000	122.0000	192.0000	248.0000	257.0000	182.0000	121.0000	105.0000	322.0000	353.0000	93.0000	148.0000	43.0000	102.0000	72.0000	333.0000	314.0000	252.0000	333.0000	374.0000	340.0000
361	-13.3500	-4.9500	22.0000	68.0000	70.0000	141.0000	61.0000	72.0000	257.0000	257.0000	369.0000	152.0000	296.0000	388.0000	89.0000	75.0000	106.0000	232.0000	226.0000	96.0000	94.0000	179.0000	147.0000	225.0000	222.0000	0.0000	58.0000	237.0000	226.0000	41.0000	207.0000	106.0000	395.0000	157.0000	144.0000	187.0000	710.0000	259.0000	337.0000	97.0000	85.0000	124.0000	180.0000	192.0000	254.0000	530.0000	147.0000	159.0000	441.0000
362	-13.2750	-4.9500	101.0000	120.0000	92.0000	0.0000	139.0000	326.0000	44.0000	44.0000	181.0000	98.0000	281.0000	331.0000	195.0000	215.0000	114.0000	67.0000	173.0000	122.0000	0.0000	234.0000	158.0000	354.0000	242.0000	130.0000	95.0000	36.0000	221.0000	177.0000	105.0000	177.0000	161.0000	224.0000	152.0000	88.0000	181.0000	286.0000	174.0000	187.0000	108.0000	187.0000	270.0000	173.0000	229.0000	180.0000	308.0000	147.0000	407.0000
363	-13.2000	-4.9500	189.0000	113.0000	226.0000	132.0000	184.0000	267.0000	227.0000	227.0000	370.0000	237.0000	286.0000	102.0000	336.0000	146.0000	149.0000	134.0000	260.0000	160.0000	82.0000	214.0000	48.0000	285.0000	315.0000	177.0000	79.0000	189.0000	403.0000	296.0000	265.0000	226.0000	449.0000	393.0000	150.0000	68.0000	457.0000	352.0000	280.0000	358.0000	246.0000	269.0000	196.0000	223.0000	490.0000	832.0000	271.0000	241.0000	456.0000
364	-13.1250	-4.9500	253.0000	220.0000	212.0000	84.0000	114.0000	135.0000	95.0000	95.0000	172.0000	212.0000	400.0000	315.0000	195.0000	97.0000	173.0000	202.0000	202.0000	212.0000	85.0000	138.0000	140.0000	416.0000	209.0000	182.0000	230.0000	103.0000	562.0000	364.0000	163.0000	348.0000	610.0000	290.0000	241.0000	185.0000	620.0000	232.0000	364.0000	205.0000	186.0000	215.0000	329.0000	353.0000	359.0000	567.0000	443.0000	390.0000	691.0000
365	-13.0500	-4.9500	306.0000	218.0000	60.0000	85.0000	162.0000	276.0000	83.0000	65.0000	253.0000	126.0000	355.0000	295.0000	203.0000	162.0000	263.0000	170.0000	224.0000	155.0000	46.0000	121.0000	123.0000	439.0000	287.0000	308.0000	105.0000	145.0000	546.0000	444.0000	275.0000	281.0000	572.0000	419.0000	240.0000	29.0000	276.0000	285.0000	191.0000	266.0000	51.0000	173.0000	230.0000	355.0000	417.0000	445.0000	220.0000	241.0000	384.0000
366	-12.9750	-4.9500	271.0000	102.0000	138.0000	122.0000	153.0000	305.0000	97.0000	97.0000	210.0000	134.0000	439.0000	262.0000	317.0000	150.0000	93.0000	173.0000	229.0000	175.0000	192.0000	202.0000	96.0000	369.0000	294.0000	178.0000	150.0000	81.0000	1018.0000	466.0000	189.0000	244.0000	670.0000	105.0000	247.0000	105.0000	458.0000	358.0000	169.0000	195.0000	118.0000	189.0000	187.0000	348.0000	307.0000	498.0000	204.0000	190.0000	526.0000
367	-12.9000	-4.9500	171.0000	111.0000	208.0000	119.0000	74.0000	182.0000	92.0000	92.0000	221.0000	64.0000	257.0000	302.0000	288.0000	193.0000	240.0000	67.0000	205.0000	194.0000	47.0000	233.0000	139.0000	200.0000	88.0000	205.0000	136.0000	63.0000	354.0000	314.0000	172.0000	184.0000	327.0000	339.0000	45.0000	143.0000	334.0000	380.0000	241.0000	134.0000	101.0000	171.0000	151.0000	221.0000	357.0000	412.0000	145.0000	221.0000	339.0000
368	-12.8250	-4.9500	238.0000	90.0000	139.0000	118.0000	185.0000	169.0000	85.0000	85.0000	196.0000	208.0000	360.0000	232.0000	116.0000	82.0000	149.0000	179.0000	274.0000	304.0000	80.0000	279.0000	268.0000	367.0000	215.0000	182.0000	135.0000	195.0000	660.0000	246.0000	71.0000	229.0000	660.0000	178.0000	125.0000	299.0000	447.0000	372.0000	270.0000	239.0000	132.0000	113.0000	150.0000	316.0000	387.0000	666.0000	381.0000	276.0000	686.0000
369	-12.7500	-4.9500	171.0000	290.0000	53.0000	148.0000	111.0000	173.0000	41.0000	41.0000	151.0000	127.0000	273.0000	469.0000	143.0000	253.0000	208.0000	126.0000	285.0000	74.0000	115.0000	181.0000	159.0000	278.0000	245.0000	198.0000	98.0000	133.0000	570.0000	213.0000	132.0000	234.0000	261.0000	166.0000	136.0000	220.0000	168.0000	196.0000	131.0000	118.0000	153.0000	142.0000	174.0000	236.0000	331.0000	369.0000	395.0000	322.0000	300.0000
370	-12.6750	-4.9500	150.0000	226.0000	128.0000	144.0000	72.0000	181.0000	108.0000	108.0000	178.0000	136.0000	263.0000	377.0000	196.0000	182.0000	160.0000	176.0000	314.0000	230.0000	100.0000	150.0000	201.0000	370.0000	140.0000	244.0000	103.0000	69.0000	1035.0000	224.0000	229.0000	226.0000	498.0000	236.0000	302.0000	162.0000	462.0000	103.0000	199.0000	287.0000	164.0000	115.0000	74.0000	281.0000	471.0000	427.0000	296.0000	223.0000	620.0000
371	-12.6000	-4.9500	72.0000	152.0000	94.0000	155.0000	134.0000	116.0000	112.0000	112.0000	128.0000	247.0000	391.0000	202.0000	245.0000	184.0000	235.0000	152.0000	237.0000	62.0000	121.0000	183.0000	100.0000	326.0000	128.0000	151.0000	193.0000	152.0000	544.0000	119.0000	125.0000	102.0000	554.0000	136.0000	221.0000	204.0000	438.0000	228.0000	300.0000	184.0000	282.0000	115.0000	96.0000	239.0000	385.0000	682.0000	112.0000	157.0000	521.0000
372	-12.5250	-4.9500	136.0000	202.0000	218.0000	236.0000	241.0000	147.0000	140.0000	140.0000	329.0000	130.0000	459.0000	391.0000	127.0000	242.0000	189.0000	118.0000	361.0000	247.0000	105.0000	117.0000	84.0000	349.0000	282.0000	281.0000	150.0000	131.0000	815.0000	286.0000	212.0000	241.0000	660.0000	160.0000	165.0000	177.0000	241.0000	456.0000	297.0000	302.0000	236.0000	218.0000	288.0000	245.0000	691.0000	796.0000	259.0000	235.0000	570.0000
373	-12.4500	-4.9500	175.0000	92.0000	119.0000	187.0000	128.0000	298.0000	113.0000	113.0000	280.0000	132.0000	378.0000	213.0000	277.0000	204.0000	206.0000	115.0000	294.0000	257.0000	77.0000	71.0000	124.0000	251.0000	194.0000	180.0000	51.0000	90.0000	603.0000	414.0000	188.0000	160.0000	591.0000	258.0000	211.0000	217.0000	573.0000	329.0000	239.0000	203.0000	321.0000	40.0000	280.0000	359.0000	234.0000	384.0000	271.0000	195.0000	364.0000
374	-12.3750	-4.9500	234.0000	185.0000	98.0000	112.0000	112.0000	102.0000	99.0000	99.0000	190.0000	112.0000	224.0000	197.0000	27.0000	84.0000	127.0000	93.0000	191.0000	146.0000	20.0000	49.0000	122.0000	378.0000	211.0000	140.0000	55.0000	151.0000	829.0000	664.0000	83.0000	214.0000	257.0000	147.0000	211.0000	99.0000	242.0000	221.0000	62.0000	268.0000	124.0000	138.0000	146.0000	246.0000	220.0000	270.0000	315.0000	287.0000	564.0000
375	-12.3000	-4.9500	271.0000	150.0000	129.0000	119.0000	82.0000	226.0000	110.0000	110.0000	244.0000	91.0000	330.0000	210.0000	119.0000	124.0000	137.0000	319.0000	254.0000	170.0000	122.0000	154.0000	73.0000	243.0000	112.0000	146.0000	73.0000	87.0000	1015.0000	386.0000	136.0000	147.0000	354.0000	178.0000	135.0000	143.0000	454.0000	310.0000	231.0000	244.0000	127.0000	198.0000	167.0000	264.0000	289.0000	750.0000	179.0000	342.0000	571.0000
376	-12.2250	-4.9500	181.0000	168.0000	132.0000	66.0000	100.0000	179.0000	122.0000	122.0000	296.0000	149.0000	169.0000	377.0000	218.0000	64.0000	197.0000	305.0000	238.0000	79.0000	82.0000	124.0000	86.0000	367.0000	124.0000	115.0000	100.0000	100.0000	345.0000	308.0000	200.0000	207.0000	317.0000	249.0000	47.0000	185.0000	261.0000	281.0000	383.0000	286.0000	216.0000	179.0000	99.0000	137.0000	226.0000	474.0000	383.0000	147.0000	375.0000
377	-12.1500	-4.9500	251.0000	240.0000	75.0000	205.0000	158.0000	315.0000	188.0000	188.0000	127.0000	110.0000	257.0000	429.0000	178.0000	284.0000	114.0000	264.0000	69.0000	207.0000	117.0000	109.0000	227.0000	204.0000	226.0000	137.0000	75.0000	138.0000	713.0000	675.0000	89.0000	242.0000	564.0000	80.0000	150.0000	73.0000	434.0000	96.0000	151.0000	257.0000	316.0000	169.0000	196.0000	247.0000	379.0000	387.0000	269.0000	393.0000	670.0000
378	-12.0750	-4.9500	131.0000	115.0000	150.0000	219.0000	118.0000	101.0000	316.0000	316.0000	146.0000	47.0000	197.0000	256.0000	149.0000	147.0000	211.0000	255.0000	183.0000	114.0000	20.0000	156.0000	290.0000	299.0000	137.0000	99.0000	266.0000	138.0000	781.0000	318.0000	137.0000	229.0000	491.0000	217.0000	198.0000	129.0000	478.0000	359.0000	112.0000	497.0000	161.0000	253.0000	143.0000	258.0000	481.0000	441.0000	221.0000	127.0000	270.0000
379	-12.0000	-4.9500	133.0000	179.0000	139.0000	87.0000	43.0000	254.0000	99.0000	99.0000	180.0000	104.0000	140.0000	337.0000	245.0000	125.0000	150.0000	206.0000	402.0000	37.0000	211.0000	203.0000	162.0000	251.0000	199.0000	217.0000	23.0000	230.0000	668.0000	278.0000	205.0000	134.0000	414.0000	258.0000	262.0000	114.0000	431.0000	258.0000	148.0000	201.0000	205.0000	153.0000	67.0000	417.0000	494.0000	684.0000	224.0000	284.0000	924.0000
380	-11.9250	-4.9500	394.0000	193.0000	177.0000	49.0000	168.0000	175.0000	172.0000	172.0000	130.0000	161.0000	353.0000	247.0000	135.0000	155.0000	153.0000	105.0000	451.0000	78.0000	48.0000	70.0000	163.0000	389.0000	191.0000	207.0000	172.0000	136.0000	625.0000	611.0000	201.0000	234.0000	457.0000	221.0000	68.0000	110.0000	226.0000	254.0000	267.0000	201.0000	247.0000	347.0000	189.0000	240.0000	549.0000	432.0000	145.0000	297.0000	696.0000
381	-11.8500	-4.9500	220.0000	117.0000	71.0000	178.0000	234.0000	195.0000	90.0000	90.0000	259.0000	313.0000	529.0000	329.0000	269.0000	188.0000	262.0000	66.0000	155.0000	119.0000	91.0000	166.0000	107.0000	320.0000	292.0000	25.0000	199.0000	168.0000	894.0000	342.0000	317.0000	213.0000	431.0000	334.0000	177.0000	270.0000	432.0000	185.0000	167.0000	251.0000	253.0000	82.0000	148.0000	313.0000	387.0000	701.0000	144.0000	334.0000	693.0000
382	-11.7750	-4.9500	245.0000	93.0000	105.0000	219.0000	157.0000	68.0000	146.0000	146.0000	348.0000	115.0000	194.0000	298.0000	242.0000	64.0000	188.0000	127.0000	240.0000	131.0000	149.0000	107.0000	83.0000	174.0000	253.0000	72.0000	200.0000	201.0000	593.0000	236.0000	181.0000	250.0000	425.0000	86.0000	194.0000	80.0000	360.0000	164.0000	189.0000	158.0000	183.0000	120.0000	83.0000	256.0000	518.0000	383.0000	243.0000	221.0000	425.0000
383	-11.7000	-4.9500	133.0000	164.0000	78.0000	122.0000	121.0000	341.0000	146.0000	146.0000	191.0000	41.0000	433.0000	425.0000	220.0000	174.0000	223.0000	77.0000	272.0000	209.0000	98.0000	79.0000	113.0000	148.0000	460.0000	149.0000	172.0000	163.0000	836.0000	378.0000	226.0000	233.0000	355.0000	164.0000	269.0000	118.0000	309.0000	119.0000	133.0000	256.0000	243.0000	258.0000	130.0000	213.0000	372.0000	374.0000	252.0000	278.0000	613.0000
384	-11.6250	-4.9500	224.0000	120.0000	174.0000	138.0000	60.0000	134.0000	77.0000	77.0000	245.0000	125.0000	127.0000	458.0000	130.0000	227.0000	57.0000	139.0000	277.0000	117.0000	66.0000	121.0000	65.0000	537.0000	148.0000	186.0000	26.0000	172.0000	1347.0000	487.0000	185.0000	461.0000	548.0000	249.0000	273.0000	133.0000	449.0000	256.0000	403.0000	267.0000	266.0000	73.0000	147.0000	257.0000	392.0000	642.0000	149.0000	222.0000	438.0000
385	-11.5500	-4.9500	202.0000	212.0000	95.0000	145.0000	126.0000	141.0000	73.0000	73.0000	301.0000	257.0000	373.0000	392.0000	325.0000	111.0000	151.0000	143.0000	176.0000	260.0000	224.0000	263.0000	260.0000	405.0000	199.0000	130.0000	91.0000	107.0000	904.0000	168.0000	212.0000	229.0000	362.0000	146.0000	198.0000	102.0000	356.0000	215.0000	263.0000	180.0000	357.0000	231.0000	251.0000	200.0000	283.0000	451.0000	322.0000	202.0000	391.0000
386	-11.4750	-4.9500	92.0000	56.0000	163.0000	153.0000	152.0000	135.0000	108.0000	108.0000	206.0000	173.0000	242.0000	469.0000	77.0000	243.0000	72.0000	152.0000	286.0000	150.0000	67.0000	248.0000	185.0000	241.0000	224.0000	240.0000	93.0000	103.0000	948.0000	663.0000	160.0000	263.0000	401.0000	226.0000	74.0000	111.0000	297.0000	243.0000	158.0000	185.0000	131.0000	89.0000	82.0000	306.0000	395.0000	329.0000	252.0000	284.0000	124.0000
387	-11.4000	-4.9500	138.0000	204.0000	164.0000	189.0000	65.0000	30.0000	35.0000	35.0000	80.0000	126.0000	282.0000	320.0000	130.0000	100.0000	53.0000	177.0000	468.0000	190.0000	68.0000	222.0000	63.0000	407.0000	198.0000	88.0000	168.0000	70.0000	764.0000	492.0000	255.0000	77.0000	337.0000	351.0000	142.0000	189.0000	518.0000	174.0000	222.0000	339.0000	339.0000	201.0000	76.0000	273.0000	321.0000	553.0000	366.0000	277.0000	417.0000
388	-11.3250	-4.9500	95.0000	186.0000	182.0000	128.0000	152.0000	93.0000	146.0000	146.0000	218.0000	181.0000	400.0000	245.0000	201.0000	121.0000	111.0000	193.0000	337.0000	165.0000	185.0000	117.0000	84.0000	294.0000	154.0000	247.0000	143.0000	94.0000	817.0000	482.0000	182.0000	217.0000	473.0000	286.0000	126.0000	146.0000	252.0000	330.0000	215.0000	227.0000	46.0000	94.0000	233.0000	420.0000	270.0000	237.0000	275.0000	407.0000	552.0000
389	-11.2500	-4.9500	224.0000	144.0000	53.0000	184.0000	130.0000	150.0000	58.0000	58.0000	476.0000	88.0000	216.0000	185.0000	168.0000	471.0000	268.0000	195.0000	157.0000	88.0000	99.0000	164.0000	0.0000	418.0000	203.0000	177.0000	146.0000	154.0000	545.0000	292.0000	257.0000	290.0000	259.0000	22.0000	92.0000	72.0000	425.0000	155.0000	95.0000	301.0000	175.0000	208.0000	104.0000	351.0000	228.0000	397.0000	216.0000	172.0000	266.0000
390	-11.1750	-4.9500	172.0000	186.0000	242.0000	163.0000	70.0000	258.0000	173.0000	173.0000	269.0000	107.0000	268.0000	283.0000	146.0000	224.0000	204.0000	106.0000	109.0000	94.0000	43.0000	135.0000	130.0000	324.0000	129.0000	115.0000	156.0000	180.0000	774.0000	495.0000	157.0000	94.0000	457.0000	259.0000	203.0000	26.0000	423.0000	133.0000	118.0000	307.0000	156.0000	136.0000	150.0000	110.0000	459.0000	334.0000	223.0000	290.0000	551.0000
391	-11.1000	-4.9500	213.0000	63.0000	204.0000	86.0000	25.0000	205.0000	90.0000	90.0000	76.0000	395.0000	596.0000	323.0000	236.0000	204.0000	211.0000	134.0000	268.0000	160.0000	58.0000	181.0000	205.0000	336.0000	266.0000	146.0000	138.0000	101.0000	786.0000	384.0000	264.0000	204.0000	580.0000	220.0000	188.0000	138.0000	421.0000	310.0000	219.0000	380.0000	292.0000	129.0000	199.0000	373.0000	483.0000	587.0000	248.0000	240.0000	851.0000
392	-11.0250	-4.9500	175.0000	148.0000	146.0000	217.0000	153.0000	182.0000	94.0000	94.0000	170.0000	129.0000	353.0000	383.0000	125.0000	189.0000	71.0000	106.0000	356.0000	138.0000	116.0000	205.0000	124.0000	184.0000	147.0000	157.0000	292.0000	96.0000	516.0000	242.0000	107.0000	227.0000	459.0000	228.0000	96.0000	144.0000	356.0000	272.0000	217.0000	501.0000	292.0000	130.0000	90.0000	233.0000	437.0000	376.0000	283.0000	191.0000	413.0000
393	-10.9500	-4.9500	300.0000	229.0000	41.0000	155.0000	181.0000	186.0000	93.0000	93.0000	222.0000	253.0000	327.0000	425.0000	259.0000	164.0000	69.0000	177.0000	334.0000	122.0000	134.0000	212.0000	207.0000	267.0000	128.0000	240.0000	72.0000	165.0000	560.0000	616.0000	191.0000	191.0000	469.0000	330.0000	240.0000	129.0000	322.0000	210.0000	282.0000	114.0000	394.0000	107.0000	166.0000	388.0000	374.0000	443.0000	238.0000	266.0000	783.0000
394	-10.8750	-4.9500	330.0000	156.0000	187.0000	119.0000	120.0000	159.0000	184.0000	184.0000	97.0000	338.0000	389.0000	318.0000	214.0000	126.0000	0.0000	140.0000	291.0000	79.0000	140.0000	88.0000	212.0000	409.0000	241.0000	184.0000	192.0000	158.0000	434.0000	424.0000	101.0000	481.0000	570.0000	193.0000	138.0000	222.0000	467.0000	191.0000	271.0000	367.0000	123.0000	183.0000	228.0000	241.0000	437.0000	772.0000	249.0000	115.0000	574.0000
395	-10.8000	-4.9500	115.0000	82.0000	197.0000	195.0000	72.0000	263.0000	195.0000	195.0000	173.0000	175.0000	363.0000	210.0000	237.0000	190.0000	183.0000	261.0000	307.0000	230.0000	102.0000	214.0000	127.0000	280.0000	188.0000	238.0000	238.0000	159.0000	699.0000	500.0000	68.0000	106.0000	593.0000	251.0000	163.0000	124.0000	263.0000	369.0000	337.0000	255.0000	247.0000	192.0000	312.0000	166.0000	307.0000	704.0000	286.0000	225.0000	456.0000
396	-10.7250	-4.9500	172.0000	83.0000	58.0000	47.0000	153.0000	122.0000	202.0000	202.0000	104.0000	159.0000	224.0000	270.0000	93.0000	199.0000	122.0000	161.0000	81.0000	266.0000	61.0000	186.0000	147.0000	221.0000	228.0000	274.0000	51.0000	289.0000	736.0000	484.0000	118.0000	199.0000	226.0000	156.0000	88.0000	72.0000	209.0000	230.0000	150.0000	179.0000	154.0000	129.0000	269.0000	213.0000	488.0000	206.0000	234.0000	135.0000	258.0000
397	-10.6500	-4.9500	79.0000	105.0000	69.0000	110.0000	132.0000	245.0000	22.0000	22.0000	199.0000	177.0000	169.0000	214.0000	227.0000	99.0000	82.0000	189.0000	426.0000	192.0000	114.0000	44.0000	58.0000	348.0000	156.0000	26.0000	80.0000	142.0000	818.0000	462.0000	105.0000	200.0000	615.0000	96.0000	125.0000	106.0000	523.0000	500.0000	169.0000	486.0000	227.0000	278.0000	177.0000	382.0000	513.0000	689.0000	299.0000	365.0000	609.0000
398	-10.5750	-4.9500	97.0000	147.0000	49.0000	97.0000	74.0000	147.0000	111.0000	111.0000	123.0000	126.0000	306.0000	319.0000	217.0000	254.0000	43.0000	25.0000	289.0000	180.0000	44.0000	205.0000	44.0000	260.0000	180.0000	133.0000	190.0000	143.0000	578.0000	326.0000	175.0000	278.0000	346.0000	272.0000	82.0000	213.0000	384.0000	176.0000	342.0000	237.0000	131.0000	221.0000	20.0000	278.0000	435.0000	200.0000	222.0000	148.0000	445.0000
399	-10.5000	-4.9500	165.0000	179.0000	156.0000	130.0000	107.0000	312.0000	186.0000	186.0000	244.0000	268.0000	181.0000	325.0000	183.0000	280.0000	242.0000	240.0000	184.0000	70.0000	72.0000	28.0000	314.0000	271.0000	235.0000	98.0000	237.0000	74.0000	516.0000	304.0000	125.0000	213.0000	507.0000	207.0000	177.0000	204.0000	326.0000	203.0000	146.0000	320.0000	227.0000	115.0000	148.0000	223.0000	338.0000	320.0000	92.0000	350.0000	365.0000
400	-10.4250	-4.9500	310.0000	182.0000	141.0000	205.0000	44.0000	354.0000	112.0000	133.0000	525.0000	116.0000	319.0000	262.0000	199.0000	90.0000	213.0000	247.0000	354.0000	168.0000	267.0000	120.0000	85.0000	161.0000	282.0000	193.0000	133.0000	54.0000	713.0000	256.0000	196.0000	253.0000	467.0000	271.0000	168.0000	254.0000	412.0000	212.0000	170.0000	170.0000	283.0000	40.0000	209.0000	325.0000	502.0000	605.0000	146.0000	359.0000	624.0000
401	-10.3500	-4.9500	158.0000	66.0000	156.0000	89.0000	162.0000	288.0000	162.0000	162.0000	202.0000	176.0000	298.0000	299.0000	187.0000	141.0000	210.0000	73.0000	175.0000	131.0000	193.0000	245.0000	257.0000	240.0000	307.0000	122.0000	78.0000	262.0000	1051.0000	535.0000	74.0000	322.0000	590.0000	239.0000	315.0000	187.0000	505.0000	146.0000	264.0000	239.0000	208.0000	318.0000	237.0000	381.0000	318.0000	410.0000	312.0000	154.0000	475.0000
402	-10.2750	-4.9500	291.0000	74.0000	194.0000	140.0000	47.0000	239.0000	65.0000	65.0000	202.0000	44.0000	198.0000	478.0000	257.0000	326.0000	51.0000	155.0000	160.0000	162.0000	79.0000	148.0000	154.0000	280.0000	141.0000	442.0000	174.0000	194.0000	785.0000	332.0000	144.0000	377.0000	332.0000	178.0000	127.0000	139.0000	234.0000	170.0000	159.0000	231.0000	126.0000	267.0000	162.0000	143.0000	399.0000	190.0000	249.0000	221.0000	408.0000
403	-10.2000	-4.9500	222.0000	183.0000	161.0000	140.0000	293.0000	119.0000	133.0000	133.0000	189.0000	164.0000	105.0000	244.0000	206.0000	162.0000	79.0000	146.0000	257.0000	91.0000	243.0000	80.0000	191.0000	189.0000	144.0000	161.0000	73.0000	139.0000	1238.0000	494.0000	75.0000	283.0000	738.0000	123.0000	208.0000	144.0000	596.0000	329.0000	223.0000	231.0000	248.0000	206.0000	63.0000	304.0000	443.0000	781.0000	175.0000	317.0000	904.0000
404	-10.1250	-4.9500	264.0000	199.0000	169.0000	173.0000	68.0000	232.0000	251.0000	251.0000	343.0000	96.0000	223.0000	281.0000	329.0000	231.0000	164.0000	268.0000	585.0000	207.0000	201.0000	144.0000	55.0000	387.0000	236.0000	253.0000	94.0000	126.0000	631.0000	674.0000	237.0000	169.0000	519.0000	248.0000	139.0000	96.0000	566.0000	294.0000	330.0000	262.0000	120.0000	280.0000	21.0000	495.0000	477.0000	802.0000	270.0000	195.0000	1170.0000
405	-10.0500	-4.9500	144.0000	190.0000	313.0000	143.0000	34.0000	180.0000	167.0000	167.0000	335.0000	200.0000	252.0000	296.0000	203.0000	229.0000	83.0000	257.0000	264.0000	50.0000	104.0000	216.0000	216.0000	294.0000	245.0000	287.0000	115.0000	110.0000	722.0000	486.0000	155.0000	307.0000	467.0000	385.0000	217.0000	143.0000	527.0000	131.0000	131.0000	208.0000	146.0000	174.0000	168.0000	491.0000	459.0000	539.0000	197.0000	257.0000	925.0000
406	-9.9750	-4.9500	254.0000	140.0000	28.0000	110.0000	131.0000	291.0000	236.0000	236.0000	181.0000	53.0000	278.0000	286.0000	153.0000	98.0000	105.0000	142.0000	92.0000	78.0000	55.0000	189.0000	191.0000	317.0000	303.0000	273.0000	183.0000	218.0000	363.0000	276.0000	120.0000	166.0000	322.0000	225.0000	116.0000	103.0000	158.0000	221.0000	179.0000	58.0000	164.0000	160.0000	101.0000	195.0000	94.0000	148.0000	223.0000	215.0000	240.0000
407	-9.9000	-4.9500	78.0000	114.0000	92.0000	116.0000	120.0000	55.0000	154.0000	154.0000	290.0000	192.0000	209.0000	164.0000	111.0000	128.0000	48.0000	205.0000	138.0000	53.0000	159.0000	124.0000	190.0000	249.0000	111.0000	190.0000	137.0000	237.0000	381.0000	155.0000	289.0000	52.0000	201.0000	129.0000	202.0000	74.0000	50.0000	246.0000	117.0000	123.0000	0.0000	92.0000	108.0000	126.0000	95.0000	104.0000	349.0000	239.0000	263.0000
408	-9.8250	-4.9500	22.0000	70.0000	48.0000	165.0000	75.0000	254.0000	111.0000	111.0000	256.0000	184.0000	262.0000	321.0000	78.0000	119.0000	84.0000	191.0000	67.0000	204.0000	131.0000	110.0000	164.0000	225.0000	237.0000	289.0000	53.0000	49.0000	404.0000	292.0000	93.0000	129.0000	213.0000	89.0000	55.0000	178.0000	206.0000	211.0000	34.0000	143.0000	251.0000	124.0000	230.0000	109.0000	375.0000	136.0000	137.0000	142.0000	437.0000
409	-9.7500	-4.9500	177.0000	187.0000	63.0000	73.0000	119.0000	198.0000	91.0000	91.0000	90.0000	108.0000	394.0000	411.0000	137.0000	109.0000	94.0000	175.0000	118.0000	75.0000	87.0000	49.0000	76.0000	297.0000	112.0000	262.0000	138.0000	160.0000	283.0000	297.0000	135.0000	264.0000	192.0000	77.0000	79.0000	34.0000	282.0000	259.0000	170.0000	136.0000	285.0000	159.0000	165.0000	114.0000	142.0000	208.0000	172.0000	222.0000	415.0000
410	-9.6750	-4.9500	136.0000	116.0000	125.0000	40.0000	116.0000	153.0000	0.0000	0.0000	159.0000	129.0000	360.0000	267.0000	226.0000	173.0000	169.0000	193.0000	82.0000	65.0000	77.0000	73.0000	188.0000	195.0000	140.0000	230.0000	78.0000	175.0000	535.0000	206.0000	68.0000	287.0000	433.0000	311.0000	206.0000	159.0000	523.0000	255.0000	253.0000	177.0000	311.0000	243.0000	256.0000	555.0000	316.0000	400.0000	303.0000	182.0000	546.0000
411	-9.6000	-4.9500	206.0000	51.0000	150.0000	184.0000	69.0000	153.0000	114.0000	114.0000	214.0000	143.0000	350.0000	307.0000	89.0000	208.0000	159.0000	106.0000	190.0000	97.0000	79.0000	140.0000	232.0000	447.0000	245.0000	125.0000	166.0000	185.0000	731.0000	351.0000	177.0000	140.0000	425.0000	510.0000	242.0000	279.0000	664.0000	201.0000	238.0000	282.0000	202.0000	115.0000	245.0000	490.0000	550.0000	695.0000	251.0000	297.0000	735.0000
412	-9.5250	-4.9500	164.0000	170.0000	84.0000	109.0000	111.0000	146.0000	111.0000	111.0000	245.0000	96.0000	142.0000	332.0000	209.0000	265.0000	227.0000	147.0000	153.0000	106.0000	32.0000	188.0000	160.0000	306.0000	88.0000	144.0000	138.0000	120.0000	446.0000	506.0000	122.0000	211.0000	304.0000	240.0000	264.0000	174.0000	387.0000	419.0000	189.0000	169.0000	135.0000	143.0000	121.0000	265.0000	699.0000	335.0000	266.0000	174.0000	755.0000
413	-9.4500	-4.9500	196.0000	115.0000	81.0000	204.0000	127.0000	256.0000	68.0000	68.0000	130.0000	88.0000	296.0000	292.0000	58.0000	164.0000	213.0000	239.0000	267.0000	104.0000	83.0000	99.0000	164.0000	289.0000	298.0000	184.0000	69.0000	237.0000	920.0000	351.0000	186.0000	226.0000	403.0000	255.0000	96.0000	37.0000	282.0000	260.0000	214.0000	277.0000	277.0000	185.0000	249.0000	343.0000	520.0000	633.0000	205.0000	248.0000	1050.0000
414	-9.3750	-4.9500	215.0000	187.0000	55.0000	77.0000	166.0000	181.0000	102.0000	102.0000	90.0000	190.0000	267.0000	253.0000	209.0000	141.0000	165.0000	59.0000	71.0000	79.0000	44.0000	195.0000	256.0000	209.0000	99.0000	24.0000	196.0000	155.0000	649.0000	457.0000	210.0000	171.0000	288.0000	192.0000	72.0000	130.0000	214.0000	138.0000	218.0000	239.0000	141.0000	199.0000	145.0000	100.0000	363.0000	281.0000	307.0000	314.0000	318.0000
415	-9.3000	-4.9500	325.0000	209.0000	38.0000	161.0000	142.0000	122.0000	146.0000	146.0000	241.0000	105.0000	468.0000	141.0000	179.0000	159.0000	123.0000	233.0000	478.0000	209.0000	203.0000	110.0000	43.0000	395.0000	200.0000	132.0000	99.0000	178.0000	655.0000	588.0000	50.0000	250.0000	527.0000	236.0000	181.0000	93.0000	354.0000	281.0000	164.0000	342.0000	64.0000	209.0000	109.0000	304.0000	319.0000	468.0000	272.0000	271.0000	720.0000
416	-9.2250	-4.9500	305.0000	150.0000	72.0000	272.0000	152.0000	140.0000	97.0000	97.0000	89.0000	102.0000	323.0000	424.0000	246.0000	264.0000	102.0000	204.0000	237.0000	114.0000	76.0000	315.0000	92.0000	277.0000	269.0000	208.0000	101.0000	97.0000	668.0000	333.0000	128.0000	158.0000	453.0000	244.0000	108.0000	132.0000	353.0000	284.0000	150.0000	66.0000	151.0000	173.0000	107.0000	215.0000	315.0000	288.0000	89.0000	164.0000	571.0000
417	-9.1500	-4.9500	243.0000	141.0000	183.0000	177.0000	0.0000	119.0000	168.0000	168.0000	217.0000	159.0000	387.0000	228.0000	72.0000	84.0000	101.0000	261.0000	198.0000	63.0000	158.0000	118.0000	219.0000	468.0000	224.0000	162.0000	121.0000	208.0000	899.0000	442.0000	212.0000	284.0000	581.0000	299.0000	128.0000	180.0000	235.0000	230.0000	227.0000	246.0000	217.0000	109.0000	193.0000	552.0000	375.0000	410.0000	281.0000	327.0000	660.0000
418	-9.0750	-4.9500	249.0000	125.0000	79.0000	222.0000	25.0000	249.0000	153.0000	153.0000	275.0000	91.0000	233.0000	84.0000	305.0000	135.0000	166.0000	57.0000	130.0000	23.0000	86.0000	204.0000	113.0000	260.0000	147.0000	135.0000	169.0000	22.0000	465.0000	198.0000	127.0000	353.0000	364.0000	68.0000	151.0000	85.0000	210.0000	252.0000	80.0000	214.0000	223.0000	104.0000	66.0000	113.0000	347.0000	318.0000	217.0000	382.0000	305.0000
419	-9.0000	-4.9500	117.0000	25.0000	123.0000	48.0000	157.0000	160.0000	162.0000	162.0000	262.0000	93.0000	317.0000	250.0000	225.0000	202.0000	159.0000	89.0000	223.0000	131.0000	81.0000	277.0000	207.0000	188.0000	134.0000	237.0000	155.0000	198.0000	324.0000	338.0000	150.0000	159.0000	484.0000	320.0000	132.0000	95.0000	428.0000	149.0000	176.0000	425.0000	201.0000	290.0000	102.0000	316.0000	387.0000	270.0000	313.0000	193.0000	528.0000
420	-8.9250	-4.9500	175.0000	136.0000	218.0000	111.0000	49.0000	153.0000	96.0000	96.0000	259.0000	168.0000	265.0000	175.0000	418.0000	299.0000	185.0000	382.0000	292.0000	101.0000	93.0000	296.0000	86.0000	293.0000	265.0000	432.0000	123.0000	144.0000	689.0000	368.0000	109.0000	288.0000	323.0000	111.0000	235.0000	108.0000	422.0000	125.0000	123.0000	253.0000	177.0000	213.0000	243.0000	339.0000	241.0000	302.0000	239.0000	226.0000	468.0000
421	-8.8500	-4.9500	106.0000	52.0000	70.0000	51.0000	149.0000	232.0000	198.0000	198.0000	196.0000	30.0000	352.0000	277.0000	123.0000	115.0000	123.0000	106.0000	115.0000	90.0000	81.0000	141.0000	111.0000	212.0000	288.0000	137.0000	208.0000	164.0000	630.0000	369.0000	120.0000	89.0000	336.0000	178.0000	109.0000	25.0000	182.0000	194.0000	189.0000	114.0000	91.0000	131.0000	93.0000	444.0000	266.0000	272.0000	318.0000	220.0000	533.0000
422	-8.7750	-4.9500	170.0000	182.0000	33.0000	86.0000	265.0000	162.0000	79.0000	79.0000	177.0000	168.0000	221.0000	265.0000	116.0000	294.0000	172.0000	223.0000	202.0000	195.0000	56.0000	201.0000	148.0000	199.0000	198.0000	105.0000	150.0000	106.0000	501.0000	662.0000	68.0000	245.0000	304.0000	155.0000	147.0000	48.0000	326.0000	250.0000	156.0000	108.0000	40.0000	117.0000	111.0000	241.0000	269.0000	358.0000	203.0000	162.0000	354.0000
423	-8.7000	-4.9500	305.0000	206.0000	47.0000	300.0000	100.0000	163.0000	261.0000	261.0000	170.0000	318.0000	265.0000	443.0000	290.0000	110.0000	140.0000	164.0000	375.0000	340.0000	69.0000	144.0000	94.0000	396.0000	186.0000	225.0000	138.0000	141.0000	793.0000	530.0000	282.0000	292.0000	439.0000	360.0000	210.0000	106.0000	417.0000	158.0000	214.0000	352.0000	88.0000	172.0000	252.0000	303.0000	318.0000	776.0000	194.0000	259.0000	874.0000
424	-8.6250	-4.9500	139.0000	139.0000	169.0000	86.0000	89.0000	81.0000	31.0000	51.0000	256.0000	137.0000	286.0000	153.0000	181.0000	282.0000	149.0000	281.0000	297.0000	177.0000	18.0000	123.0000	127.0000	190.0000	161.0000	156.0000	37.0000	159.0000	508.0000	444.0000	77.0000	371.0000	415.0000	305.0000	164.0000	51.0000	212.0000	211.0000	255.0000	255.0000	103.0000	309.0000	144.0000	361.0000	239.0000	214.0000	436.0000	272.0000	613.0000
425	-8.5500	-4.9500	195.0000	208.0000	107.0000	105.0000	94.0000	120.0000	228.0000	228.0000	210.0000	192.0000	263.0000	220.0000	169.0000	79.0000	192.0000	159.0000	174.0000	50.0000	18.0000	84.0000	124.0000	130.0000	153.0000	141.0000	56.0000	178.0000	556.0000	366.0000	142.0000	0.0000	323.0000	262.0000	150.0000	35.0000	353.0000	309.0000	164.0000	199.0000	116.0000	68.0000	193.0000	321.0000	270.0000	242.0000	174.0000	252.0000	318.0000
426	-8.4750	-4.9500	218.0000	164.0000	119.0000	98.0000	94.0000	19.0000	72.0000	72.0000	245.0000	233.0000	250.0000	296.0000	208.0000	310.0000	175.0000	187.0000	225.0000	125.0000	72.0000	325.0000	117.0000	294.0000	91.0000	151.0000	68.0000	158.0000	874.0000	503.0000	217.0000	350.0000	356.0000	260.0000	223.0000	49.0000	237.0000	243.0000	106.0000	130.0000	91.0000	107.0000	161.0000	169.0000	401.0000	165.0000	170.0000	297.0000	415.0000
427	-8.4000	-4.9500	126.0000	164.0000	238.0000	75.0000	128.0000	113.0000	76.0000	76.0000	231.0000	235.0000	312.0000	358.0000	266.0000	236.0000	225.0000	183.0000	275.0000	169.0000	129.0000	198.0000	228.0000	459.0000	127.0000	67.0000	116.0000	141.0000	658.0000	346.0000	235.0000	342.0000	584.0000	314.0000	141.0000	266.0000	485.0000	287.0000	219.0000	186.0000	213.0000	142.0000	134.0000	384.0000	390.0000	448.0000	224.0000	319.0000	826.0000
428	-8.3250	-4.9500	91.0000	195.0000	103.0000	98.0000	249.0000	130.0000	164.0000	164.0000	410.0000	68.0000	308.0000	191.0000	310.0000	188.0000	130.0000	143.0000	275.0000	146.0000	90.0000	126.0000	168.0000	356.0000	82.0000	329.0000	121.0000	136.0000	994.0000	683.0000	364.0000	229.0000	367.0000	280.0000	150.0000	147.0000	699.0000	337.0000	254.0000	249.0000	290.0000	146.0000	119.0000	317.0000	265.0000	579.0000	313.0000	237.0000	646.0000
429	-8.2500	-4.9500	208.0000	181.0000	99.0000	146.0000	59.0000	216.0000	125.0000	125.0000	179.0000	75.0000	299.0000	188.0000	148.0000	206.0000	115.0000	128.0000	280.0000	300.0000	196.0000	203.0000	105.0000	301.0000	149.0000	147.0000	125.0000	88.0000	1464.0000	810.0000	286.0000	353.0000	694.0000	404.0000	150.0000	227.0000	313.0000	257.0000	282.0000	392.0000	326.0000	90.0000	274.0000	344.0000	394.0000	421.0000	185.0000	183.0000	531.0000
430	-8.1750	-4.9500	148.0000	36.0000	104.0000	44.0000	19.0000	243.0000	73.0000	73.0000	245.0000	171.0000	361.0000	528.0000	289.0000	119.0000	74.0000	141.0000	181.0000	132.0000	59.0000	218.0000	195.0000	198.0000	276.0000	297.0000	229.0000	126.0000	944.0000	522.0000	70.0000	132.0000	311.0000	164.0000	238.0000	51.0000	252.0000	224.0000	142.0000	353.0000	293.0000	220.0000	187.0000	325.0000	425.0000	343.0000	247.0000	246.0000	455.0000
431	-8.1000	-4.9500	166.0000	110.0000	28.0000	104.0000	110.0000	76.0000	45.0000	45.0000	137.0000	102.0000	164.0000	265.0000	176.0000	247.0000	175.0000	144.0000	179.0000	68.0000	74.0000	93.0000	202.0000	379.0000	354.0000	153.0000	189.0000	102.0000	601.0000	330.0000	28.0000	270.0000	281.0000	226.0000	204.0000	154.0000	334.0000	134.0000	267.0000	267.0000	116.0000	52.0000	72.0000	137.0000	344.0000	444.0000	258.0000	151.0000	537.0000
432	-8.0250	-4.9500	176.0000	72.0000	95.0000	76.0000	67.0000	147.0000	138.0000	138.0000	116.0000	246.0000	306.0000	230.0000	143.0000	212.0000	136.0000	114.0000	275.0000	349.0000	71.0000	225.0000	281.0000	280.0000	356.0000	311.0000	84.0000	239.0000	621.0000	324.0000	178.0000	133.0000	301.0000	179.0000	88.0000	128.0000	300.0000	279.0000	289.0000	187.0000	182.0000	171.0000	104.0000	222.0000	396.0000	413.0000	244.0000	235.0000	356.0000
433	-7.9500	-4.9500	75.0000	121.0000	157.0000	63.0000	86.0000	142.0000	103.0000	103.0000	158.0000	146.0000	181.0000	192.0000	160.0000	204.0000	70.0000	254.0000	361.0000	136.0000	115.0000	227.0000	200.0000	268.0000	110.0000	122.0000	141.0000	99.0000	658.0000	374.0000	49.0000	198.0000	500.0000	525.0000	189.0000	74.0000	321.0000	266.0000	118.0000	299.0000	242.0000	219.0000	162.0000	276.0000	353.0000	493.0000	192.0000	178.0000	623.0000
434	-7.8750	-4.9500	97.0000	90.0000	165.0000	66.0000	115.0000	58.0000	131.0000	131.0000	169.0000	74.0000	151.0000	77.0000	192.0000	171.0000	172.0000	189.0000	183.0000	45.0000	28.0000	218.0000	0.0000	256.0000	324.0000	161.0000	131.0000	44.0000	943.0000	418.0000	164.0000	122.0000	397.0000	121.0000	122.0000	121.0000	204.0000	210.0000	158.0000	185.0000	159.0000	158.0000	98.0000	311.0000	184.0000	350.0000	254.0000	138.0000	360.0000
435	-7.8000	-4.9500	193.0000	97.0000	76.0000	70.0000	215.0000	203.0000	177.0000	177.0000	98.0000	62.0000	156.0000	280.0000	229.0000	211.0000	39.0000	218.0000	221.0000	0.0000	178.0000	144.0000	151.0000	291.0000	204.0000	164.0000	206.0000	28.0000	663.0000	406.0000	136.0000	46.0000	346.0000	166.0000	79.0000	163.0000	188.0000	156.0000	250.0000	139.0000	187.0000	118.0000	90.0000	214.0000	378.0000	175.0000	205.0000	237.0000	276.0000
436	-7.7250	-4.9500	287.0000	143.0000	301.0000	264.0000	113.0000	232.0000	217.0000	217.0000	244.0000	141.0000	207.0000	323.0000	221.0000	128.0000	0.0000	199.0000	306.0000	176.0000	137.0000	328.0000	130.0000	341.0000	233.0000	177.0000	158.0000	167.0000	735.0000	556.0000	206.0000	168.0000	316.0000	190.0000	144.0000	185.0000	281.0000	246.0000	200.0000	262.0000	178.0000	195.0000	139.0000	317.0000	202.0000	330.0000	95.0000	307.0000	439.0000
437	-7.6500	-4.9500	129.0000	46.0000	142.0000	94.0000	159.0000	108.0000	114.0000	136.0000	204.0000	201.0000	294.0000	314.0000	318.0000	110.0000	210.0000	51.0000	202.0000	104.0000	185.0000	145.0000	28.0000	349.0000	290.0000	98.0000	140.0000	80.0000	959.0000	445.0000	75.0000	173.0000	617.0000	385.0000	107.0000	203.0000	422.0000	213.0000	220.0000	222.0000	202.0000	151.0000	199.0000	241.0000	560.0000	796.0000	287.0000	240.0000	734.0000
438	-7.5750	-4.9500	136.0000	271.0000	212.0000	236.0000	204.0000	136.0000	152.0000	152.0000	307.0000	144.0000	444.0000	234.0000	89.0000	249.0000	125.0000	208.0000	251.0000	144.0000	191.0000	120.0000	245.0000	439.0000	260.0000	162.0000	232.0000	208.0000	816.0000	756.0000	220.0000	239.0000	736.0000	257.0000	213.0000	81.0000	443.0000	441.0000	274.0000	295.0000	204.0000	158.0000	245.0000	311.0000	407.0000	635.0000	140.0000	207.0000	1018.0000
439	-7.5000	-4.9500	305.0000	331.0000	24.0000	99.0000	272.0000	340.0000	96.0000	96.0000	187.0000	159.0000	259.0000	334.0000	344.0000	188.0000	72.0000	235.0000	269.0000	108.0000	212.0000	216.0000	331.0000	533.0000	122.0000	241.0000	161.0000	144.0000	795.0000	382.0000	174.0000	114.0000	782.0000	135.0000	317.0000	50.0000	544.0000	349.0000	268.0000	411.0000	391.0000	224.0000	101.0000	380.0000	372.0000	1025.0000	233.0000	383.0000	959.0000
440	-7.4250	-4.9500	190.0000	42.0000	61.0000	336.0000	0.0000	166.0000	47.0000	47.0000	382.0000	176.0000	210.0000	50.0000	149.0000	171.0000	50.0000	218.0000	251.0000	127.0000	146.0000	51.0000	220.0000	286.0000	239.0000	269.0000	313.0000	224.0000	434.0000	178.0000	89.0000	119.0000	499.0000	324.0000	196.0000	152.0000	340.0000	252.0000	68.0000	258.0000	196.0000	111.0000	106.0000	275.0000	394.0000	447.0000	247.0000	204.0000	495.0000
441	-7.3500	-4.9500	119.0000	69.0000	113.0000	96.0000	30.0000	139.0000	77.0000	77.0000	437.0000	24.0000	292.0000	204.0000	209.0000	71.0000	118.0000	59.0000	174.0000	0.0000	70.0000	184.0000	169.0000	224.0000	130.0000	138.0000	144.0000	118.0000	387.0000	261.0000	230.0000	145.0000	420.0000	185.0000	171.0000	116.0000	278.0000	197.0000	231.0000	82.0000	88.0000	146.0000	161.0000	154.0000	381.0000	151.0000	369.0000	321.0000	319.0000
442	-7.2750	-4.9500	142.0000	112.0000	40.0000	26.0000	178.0000	153.0000	152.0000	152.0000	274.0000	178.0000	247.0000	158.0000	217.0000	149.0000	68.0000	115.0000	100.0000	134.0000	29.0000	184.0000	159.0000	292.0000	242.0000	89.0000	151.0000	43.0000	154.0000	139.0000	224.0000	213.0000	438.0000	238.0000	142.0000	93.0000	444.0000	305.0000	178.0000	92.0000	247.0000	92.0000	181.0000	120.0000	290.0000	277.0000	152.0000	189.0000	376.0000
443	-7.2000	-4.9500	257.0000	366.0000	183.0000	43.0000	44.0000	67.0000	68.0000	68.0000	135.0000	74.0000	331.0000	332.0000	170.0000	95.0000	0.0000	37.0000	171.0000	48.0000	113.0000	127.0000	171.0000	281.0000	152.0000	231.0000	0.0000	111.0000	188.0000	140.0000	27.0000	178.0000	232.0000	220.0000	178.0000	145.0000	351.0000	227.0000	237.0000	191.0000	260.0000	183.0000	96.0000	316.0000	429.0000	180.0000	145.0000	208.0000	396.0000
444	-7.1250	-4.9500	184.0000	86.0000	195.0000	61.0000	74.0000	191.0000	206.0000	206.0000	138.0000	193.0000	485.0000	383.0000	206.0000	129.0000	159.0000	210.0000	67.0000	19.0000	118.0000	70.0000	151.0000	196.0000	77.0000	120.0000	125.0000	193.0000	172.0000	253.0000	119.0000	291.0000	400.0000	148.0000	168.0000	130.0000	527.0000	238.0000	217.0000	301.0000	225.0000	52.0000	24.0000	271.0000	301.0000	370.0000	250.0000	216.0000	696.0000
445	-13.7250	-4.8750	88.0000	135.0000	77.0000	97.0000	95.0000	187.0000	166.0000	166.0000	244.0000	189.0000	489.0000	214.0000	210.0000	117.0000	47.0000	198.0000	229.0000	133.0000	193.0000	71.0000	123.0000	185.0000	240.0000	114.0000	210.0000	172.0000	371.0000	351.0000	146.0000	239.0000	330.0000	334.0000	211.0000	200.0000	351.0000	242.0000	258.0000	131.0000	167.0000	266.0000	111.0000	340.0000	547.0000	820.0000	214.0000	405.0000	449.0000
446	-13.6500	-4.8750	129.0000	181.0000	66.0000	201.0000	73.0000	130.0000	53.0000	53.0000	253.0000	87.0000	254.0000	162.0000	104.0000	144.0000	161.0000	178.0000	88.0000	235.0000	139.0000	165.0000	204.0000	269.0000	250.0000	194.0000	182.0000	161.0000	381.0000	164.0000	122.0000	275.0000	445.0000	174.0000	248.0000	65.0000	363.0000	99.0000	144.0000	343.0000	158.0000	177.0000	225.0000	192.0000	363.0000	350.0000	275.0000	230.0000	449.0000
447	-13.5750	-4.8750	224.0000	376.0000	220.0000	133.0000	94.0000	189.0000	92.0000	92.0000	140.0000	160.0000	320.0000	270.0000	402.0000	321.0000	65.0000	171.0000	338.0000	194.0000	116.0000	160.0000	97.0000	510.0000	165.0000	100.0000	195.0000	186.0000	491.0000	206.0000	169.0000	350.0000	500.0000	275.0000	189.0000	151.0000	480.0000	261.0000	273.0000	417.0000	204.0000	239.0000	193.0000	281.0000	575.0000	626.0000	132.0000	299.0000	480.0000
448	-13.5000	-4.8750	308.0000	106.0000	145.0000	128.0000	148.0000	203.0000	147.0000	147.0000	237.0000	178.0000	379.0000	245.0000	172.0000	260.0000	105.0000	164.0000	308.0000	147.0000	129.0000	224.0000	157.0000	282.0000	109.0000	312.0000	170.0000	105.0000	347.0000	290.0000	254.0000	302.0000	582.0000	165.0000	200.0000	185.0000	465.0000	218.0000	357.0000	182.0000	96.0000	219.0000	211.0000	259.0000	522.0000	593.0000	236.0000	267.0000	499.0000
449	-13.4250	-4.8750	190.0000	182.0000	139.0000	97.0000	86.0000	133.0000	98.0000	98.0000	282.0000	124.0000	229.0000	351.0000	283.0000	372.0000	163.0000	161.0000	171.0000	0.0000	148.0000	133.0000	218.0000	345.0000	228.0000	157.0000	78.0000	217.0000	484.0000	552.0000	244.0000	196.0000	335.0000	257.0000	201.0000	149.0000	569.0000	310.0000	272.0000	323.0000	298.0000	334.0000	160.0000	157.0000	282.0000	454.0000	260.0000	219.0000	560.0000
450	-13.3500	-4.8750	78.0000	138.0000	167.0000	150.0000	105.0000	78.0000	142.0000	142.0000	158.0000	223.0000	237.0000	336.0000	338.0000	157.0000	168.0000	144.0000	257.0000	84.0000	87.0000	321.0000	88.0000	353.0000	184.0000	219.0000	262.0000	213.0000	542.0000	317.0000	123.0000	147.0000	365.0000	289.0000	226.0000	139.0000	280.0000	318.0000	222.0000	242.0000	31.0000	187.0000	114.0000	508.0000	391.0000	552.0000	125.0000	283.0000	507.0000
451	-13.2750	-4.8750	120.0000	69.0000	115.0000	116.0000	107.0000	142.0000	55.0000	55.0000	257.0000	154.0000	231.0000	189.0000	269.0000	171.0000	118.0000	105.0000	186.0000	56.0000	100.0000	77.0000	101.0000	348.0000	170.0000	117.0000	172.0000	176.0000	306.0000	325.0000	210.0000	179.0000	263.0000	155.0000	142.0000	61.0000	246.0000	180.0000	167.0000	270.0000	196.0000	126.0000	152.0000	311.0000	313.0000	400.0000	311.0000	57.0000	477.0000
452	-13.2000	-4.8750	199.0000	45.0000	97.0000	164.0000	128.0000	114.0000	144.0000	144.0000	146.0000	161.0000	148.0000	206.0000	115.0000	116.0000	124.0000	136.0000	161.0000	79.0000	97.0000	149.0000	163.0000	155.0000	129.0000	214.0000	101.0000	141.0000	503.0000	151.0000	151.0000	99.0000	380.0000	210.0000	84.0000	82.0000	272.0000	88.0000	246.0000	102.0000	169.0000	31.0000	44.0000	172.0000	433.0000	245.0000	414.0000	227.0000	216.0000
453	-13.1250	-4.8750	214.0000	233.0000	89.0000	187.0000	132.0000	50.0000	54.0000	54.0000	336.0000	118.0000	381.0000	316.0000	89.0000	151.0000	45.0000	248.0000	241.0000	59.0000	66.0000	204.0000	202.0000	448.0000	199.0000	281.0000	97.0000	146.0000	468.0000	462.0000	96.0000	187.0000	374.0000	211.0000	177.0000	75.0000	225.0000	150.0000	137.0000	327.0000	154.0000	147.0000	189.0000	252.0000	353.0000	471.0000	204.0000	383.0000	493.0000
454	-13.0500	-4.8750	226.0000	189.0000	88.0000	93.0000	69.0000	85.0000	244.0000	244.0000	166.0000	269.0000	370.0000	329.0000	195.0000	158.0000	81.0000	221.0000	224.0000	138.0000	174.0000	235.0000	42.0000	199.0000	186.0000	239.0000	168.0000	203.0000	614.0000	391.0000	194.0000	299.0000	482.0000	434.0000	226.0000	22.0000	406.0000	261.0000	201.0000	253.0000	228.0000	238.0000	74.0000	252.0000	531.0000	677.0000	352.0000	251.0000	444.0000
455	-12.9750	-4.8750	194.0000	46.0000	124.0000	211.0000	149.0000	217.0000	170.0000	170.0000	211.0000	180.0000	452.0000	144.0000	70.0000	145.0000	143.0000	242.0000	198.0000	77.0000	39.0000	330.0000	180.0000	235.0000	159.0000	259.0000	48.0000	87.0000	993.0000	403.0000	110.0000	306.0000	789.0000	419.0000	272.0000	253.0000	346.0000	268.0000	27.0000	164.0000	255.0000	231.0000	232.0000	279.0000	308.0000	460.0000	213.0000	237.0000	659.0000
456	-12.9000	-4.8750	188.0000	206.0000	72.0000	114.0000	67.0000	206.0000	141.0000	141.0000	236.0000	202.0000	239.0000	416.0000	137.0000	129.0000	123.0000	183.0000	245.0000	215.0000	65.0000	188.0000	142.0000	223.0000	258.0000	144.0000	0.0000	139.0000	819.0000	693.0000	227.0000	338.0000	386.0000	253.0000	113.0000	65.0000	292.0000	306.0000	289.0000	211.0000	275.0000	245.0000	205.0000	116.0000	330.0000	581.0000	320.0000	376.0000	715.0000
457	-12.8250	-4.8750	151.0000	181.0000	171.0000	132.0000	47.0000	253.0000	104.0000	104.0000	204.0000	146.0000	265.0000	295.0000	211.0000	198.0000	120.0000	183.0000	256.0000	101.0000	129.0000	163.0000	317.0000	384.0000	399.0000	69.0000	93.0000	135.0000	1013.0000	429.0000	201.0000	248.0000	637.0000	126.0000	41.0000	146.0000	495.0000	415.0000	114.0000	191.0000	163.0000	122.0000	89.0000	419.0000	631.0000	425.0000	229.0000	299.0000	442.0000
458	-12.7500	-4.8750	161.0000	62.0000	188.0000	188.0000	91.0000	132.0000	123.0000	123.0000	318.0000	148.0000	318.0000	179.0000	184.0000	111.0000	80.0000	66.0000	44.0000	50.0000	33.0000	83.0000	92.0000	368.0000	110.0000	189.0000	38.0000	145.0000	288.0000	775.0000	147.0000	150.0000	390.0000	323.0000	92.0000	160.0000	300.0000	216.0000	168.0000	131.0000	215.0000	107.0000	163.0000	58.0000	373.0000	215.0000	115.0000	173.0000	353.0000
459	-12.6750	-4.8750	324.0000	142.0000	96.0000	168.0000	50.0000	123.0000	72.0000	72.0000	265.0000	199.0000	331.0000	245.0000	166.0000	254.0000	75.0000	158.0000	183.0000	117.0000	82.0000	150.0000	190.0000	429.0000	250.0000	211.0000	102.0000	273.0000	827.0000	487.0000	231.0000	231.0000	648.0000	312.0000	222.0000	133.0000	380.0000	239.0000	162.0000	251.0000	231.0000	302.0000	164.0000	273.0000	266.0000	581.0000	221.0000	336.0000	578.0000
460	-12.6000	-4.8750	93.0000	215.0000	61.0000	99.0000	153.0000	78.0000	118.0000	118.0000	227.0000	199.0000	350.0000	255.0000	278.0000	282.0000	159.0000	72.0000	212.0000	186.0000	52.0000	199.0000	157.0000	361.0000	122.0000	77.0000	97.0000	78.0000	985.0000	351.0000	174.0000	140.0000	328.0000	182.0000	341.0000	190.0000	571.0000	244.0000	180.0000	228.0000	136.0000	255.0000	51.0000	267.0000	299.0000	281.0000	189.0000	417.0000	323.0000
461	-12.5250	-4.8750	74.0000	148.0000	228.0000	131.0000	134.0000	191.0000	69.0000	69.0000	227.0000	220.0000	208.0000	264.0000	71.0000	214.0000	211.0000	212.0000	264.0000	19.0000	63.0000	124.0000	234.0000	296.0000	272.0000	232.0000	112.0000	70.0000	1074.0000	420.0000	155.0000	189.0000	481.0000	252.0000	316.0000	122.0000	323.0000	119.0000	72.0000	371.0000	252.0000	64.0000	28.0000	332.0000	480.0000	502.0000	327.0000	248.0000	540.0000
462	-12.4500	-4.8750	77.0000	182.0000	83.0000	83.0000	0.0000	91.0000	91.0000	91.0000	101.0000	109.0000	450.0000	187.0000	235.0000	282.0000	152.0000	119.0000	157.0000	40.0000	75.0000	101.0000	93.0000	342.0000	184.0000	121.0000	59.0000	94.0000	1004.0000	459.0000	78.0000	242.0000	512.0000	233.0000	156.0000	112.0000	371.0000	277.0000	131.0000	347.0000	297.0000	130.0000	219.0000	326.0000	487.0000	357.0000	121.0000	447.0000	591.0000
463	-12.3750	-4.8750	166.0000	135.0000	236.0000	139.0000	76.0000	205.0000	143.0000	143.0000	151.0000	81.0000	138.0000	243.0000	332.0000	240.0000	268.0000	80.0000	233.0000	192.0000	58.0000	120.0000	186.0000	333.0000	165.0000	194.0000	172.0000	136.0000	1104.0000	582.0000	197.0000	167.0000	187.0000	271.0000	337.0000	177.0000	272.0000	250.0000	142.0000	222.0000	207.0000	45.0000	163.0000	174.0000	599.0000	436.0000	186.0000	255.0000	323.0000
464	-12.3000	-4.8750	170.0000	100.0000	0.0000	141.0000	66.0000	108.0000	91.0000	91.0000	254.0000	134.0000	256.0000	346.0000	290.0000	45.0000	132.0000	178.0000	207.0000	25.0000	49.0000	180.0000	51.0000	436.0000	213.0000	166.0000	46.0000	69.0000	445.0000	660.0000	177.0000	179.0000	492.0000	204.0000	337.0000	84.0000	472.0000	461.0000	313.0000	258.0000	183.0000	117.0000	131.0000	311.0000	548.0000	422.0000	325.0000	204.0000	534.0000
465	-12.2250	-4.8750	227.0000	96.0000	185.0000	130.0000	42.0000	204.0000	111.0000	111.0000	235.0000	174.0000	332.0000	269.0000	321.0000	320.0000	112.0000	239.0000	242.0000	86.0000	76.0000	140.0000	107.0000	330.0000	301.0000	91.0000	95.0000	23.0000	584.0000	475.0000	205.0000	300.0000	587.0000	306.0000	200.0000	59.0000	105.0000	171.0000	199.0000	254.0000	198.0000	158.0000	175.0000	326.0000	411.0000	503.0000	227.0000	330.0000	534.0000
466	-12.1500	-4.8750	213.0000	156.0000	59.0000	210.0000	48.0000	101.0000	105.0000	105.0000	315.0000	145.0000	45.0000	396.0000	217.0000	109.0000	173.0000	219.0000	314.0000	150.0000	72.0000	82.0000	67.0000	213.0000	208.0000	116.0000	126.0000	152.0000	947.0000	255.0000	150.0000	149.0000	601.0000	268.0000	131.0000	182.0000	315.0000	233.0000	139.0000	339.0000	200.0000	108.0000	154.0000	513.0000	317.0000	267.0000	250.0000	319.0000	623.0000
467	-12.0750	-4.8750	309.0000	143.0000	96.0000	150.0000	150.0000	108.0000	135.0000	116.0000	214.0000	120.0000	351.0000	290.0000	214.0000	121.0000	177.0000	135.0000	245.0000	106.0000	86.0000	126.0000	223.0000	195.0000	194.0000	219.0000	76.0000	150.0000	947.0000	541.0000	181.0000	309.0000	378.0000	295.0000	165.0000	125.0000	471.0000	307.0000	181.0000	226.0000	253.0000	197.0000	187.0000	308.0000	375.0000	609.0000	113.0000	381.0000	407.0000
468	-12.0000	-4.8750	196.0000	90.0000	113.0000	86.0000	41.0000	206.0000	62.0000	62.0000	263.0000	77.0000	185.0000	429.0000	288.0000	89.0000	86.0000	228.0000	203.0000	127.0000	99.0000	182.0000	45.0000	480.0000	289.0000	130.0000	76.0000	65.0000	352.0000	412.0000	139.0000	187.0000	379.0000	133.0000	141.0000	67.0000	291.0000	321.0000	197.0000	328.0000	250.0000	271.0000	282.0000	276.0000	187.0000	264.0000	278.0000	172.0000	621.0000
469	-11.9250	-4.8750	204.0000	159.0000	129.0000	244.0000	156.0000	152.0000	93.0000	93.0000	215.0000	76.0000	304.0000	299.0000	147.0000	239.0000	242.0000	129.0000	300.0000	83.0000	208.0000	129.0000	180.0000	172.0000	279.0000	101.0000	108.0000	193.0000	556.0000	344.0000	274.0000	159.0000	162.0000	234.0000	70.0000	95.0000	323.0000	107.0000	124.0000	141.0000	71.0000	270.0000	290.0000	219.0000	395.0000	219.0000	294.0000	346.0000	388.0000
470	-11.8500	-4.8750	173.0000	330.0000	99.0000	98.0000	63.0000	104.0000	147.0000	147.0000	89.0000	167.0000	227.0000	247.0000	272.0000	195.0000	187.0000	115.0000	198.0000	87.0000	28.0000	178.0000	295.0000	416.0000	292.0000	163.0000	231.0000	99.0000	600.0000	274.0000	218.0000	173.0000	552.0000	320.0000	251.0000	176.0000	349.0000	93.0000	98.0000	236.0000	319.0000	169.0000	226.0000	124.0000	405.0000	332.0000	201.0000	131.0000	807.0000
471	-11.7750	-4.8750	59.0000	51.0000	117.0000	86.0000	78.0000	154.0000	40.0000	40.0000	255.0000	40.0000	460.0000	430.0000	175.0000	113.0000	203.0000	117.0000	336.0000	85.0000	162.0000	107.0000	46.0000	267.0000	111.0000	47.0000	116.0000	178.0000	885.0000	311.0000	159.0000	339.0000	308.0000	341.0000	124.0000	78.0000	356.0000	273.0000	164.0000	247.0000	178.0000	36.0000	142.0000	177.0000	102.0000	215.0000	208.0000	219.0000	474.0000
472	-11.7000	-4.8750	168.0000	0.0000	131.0000	116.0000	131.0000	51.0000	95.0000	113.0000	295.0000	180.0000	213.0000	138.0000	295.0000	150.0000	250.0000	219.0000	382.0000	143.0000	116.0000	105.0000	119.0000	342.0000	65.0000	120.0000	182.0000	142.0000	1104.0000	522.0000	65.0000	189.0000	436.0000	255.0000	209.0000	239.0000	235.0000	345.0000	219.0000	343.0000	304.0000	194.0000	302.0000	262.0000	755.0000	422.0000	200.0000	121.0000	508.0000
473	-11.6250	-4.8750	59.0000	196.0000	119.0000	82.0000	46.0000	143.0000	196.0000	196.0000	80.0000	81.0000	329.0000	404.0000	207.0000	220.0000	196.0000	245.0000	125.0000	205.0000	184.0000	169.0000	144.0000	297.0000	201.0000	259.0000	175.0000	86.0000	1095.0000	662.0000	146.0000	174.0000	367.0000	337.0000	334.0000	140.0000	419.0000	309.0000	192.0000	286.0000	150.0000	205.0000	177.0000	164.0000	185.0000	168.0000	247.0000	129.0000	210.0000
474	-11.5500	-4.8750	248.0000	130.0000	177.0000	93.0000	183.0000	43.0000	59.0000	59.0000	316.0000	77.0000	386.0000	172.0000	320.0000	218.0000	94.0000	278.0000	327.0000	170.0000	162.0000	167.0000	51.0000	365.0000	222.0000	253.0000	66.0000	191.0000	986.0000	294.0000	291.0000	246.0000	627.0000	212.0000	210.0000	110.0000	370.0000	241.0000	204.0000	335.0000	347.0000	227.0000	173.0000	302.0000	526.0000	184.0000	274.0000	389.0000	535.0000
475	-11.4750	-4.8750	123.0000	52.0000	99.0000	30.0000	22.0000	30.0000	54.0000	54.0000	119.0000	176.0000	171.0000	274.0000	371.0000	231.0000	103.0000	201.0000	110.0000	137.0000	73.0000	183.0000	112.0000	326.0000	170.0000	236.0000	52.0000	106.0000	595.0000	366.0000	156.0000	44.0000	240.0000	153.0000	122.0000	18.0000	115.0000	242.0000	191.0000	104.0000	161.0000	142.0000	127.0000	215.0000	310.0000	110.0000	335.0000	212.0000	123.0000
476	-11.4000	-4.8750	84.0000	240.0000	187.0000	198.0000	133.0000	251.0000	30.0000	30.0000	344.0000	102.0000	251.0000	327.0000	142.0000	359.0000	109.0000	141.0000	247.0000	213.0000	114.0000	50.0000	40.0000	408.0000	146.0000	103.0000	169.0000	42.0000	907.0000	588.0000	290.0000	342.0000	373.0000	227.0000	171.0000	168.0000	331.0000	196.0000	336.0000	199.0000	187.0000	201.0000	190.0000	510.0000	447.0000	298.0000	271.0000	306.0000	662.0000
477	-11.3250	-4.8750	148.0000	50.0000	52.0000	220.0000	124.0000	184.0000	106.0000	106.0000	223.0000	112.0000	172.0000	141.0000	233.0000	222.0000	108.0000	102.0000	166.0000	111.0000	0.0000	164.0000	246.0000	475.0000	278.0000	101.0000	153.0000	173.0000	749.0000	416.0000	198.0000	178.0000	390.0000	177.0000	188.0000	93.0000	176.0000	187.0000	84.0000	237.0000	162.0000	73.0000	207.0000	208.0000	270.0000	306.0000	360.0000	243.0000	310.0000
478	-11.2500	-4.8750	104.0000	143.0000	122.0000	187.0000	263.0000	137.0000	228.0000	228.0000	232.0000	113.0000	304.0000	221.0000	217.0000	111.0000	173.0000	153.0000	204.0000	120.0000	56.0000	183.0000	136.0000	396.0000	288.0000	176.0000	64.0000	115.0000	666.0000	585.0000	128.0000	166.0000	478.0000	223.0000	163.0000	76.0000	215.0000	180.0000	171.0000	280.0000	214.0000	242.0000	210.0000	257.0000	289.0000	272.0000	241.0000	329.0000	216.0000
479	-11.1750	-4.8750	236.0000	43.0000	22.0000	67.0000	129.0000	142.0000	59.0000	59.0000	40.0000	171.0000	375.0000	295.0000	306.0000	264.0000	263.0000	75.0000	147.0000	165.0000	85.0000	140.0000	105.0000	322.0000	39.0000	141.0000	122.0000	163.0000	744.0000	449.0000	62.0000	140.0000	382.0000	251.0000	158.0000	90.0000	129.0000	182.0000	249.0000	220.0000	132.0000	185.0000	144.0000	181.0000	170.0000	208.0000	208.0000	293.0000	358.0000
480	-11.1000	-4.8750	120.0000	28.0000	164.0000	151.0000	23.0000	103.0000	127.0000	127.0000	217.0000	120.0000	332.0000	227.0000	218.0000	185.0000	49.0000	329.0000	70.0000	212.0000	210.0000	284.0000	122.0000	435.0000	190.0000	83.0000	63.0000	124.0000	747.0000	306.0000	60.0000	135.0000	540.0000	297.0000	154.0000	152.0000	387.0000	152.0000	105.0000	296.0000	252.0000	173.0000	169.0000	255.0000	280.0000	174.0000	224.0000	270.0000	470.0000
481	-11.0250	-4.8750	154.0000	231.0000	121.0000	57.0000	199.0000	175.0000	102.0000	102.0000	307.0000	105.0000	316.0000	433.0000	273.0000	255.0000	49.0000	241.0000	179.0000	41.0000	90.0000	141.0000	147.0000	333.0000	197.0000	106.0000	72.0000	90.0000	965.0000	424.0000	124.0000	170.0000	529.0000	254.0000	128.0000	47.0000	410.0000	206.0000	149.0000	92.0000	215.0000	100.0000	289.0000	378.0000	353.0000	525.0000	304.0000	278.0000	544.0000
482	-10.9500	-4.8750	252.0000	86.0000	166.0000	124.0000	83.0000	195.0000	76.0000	76.0000	263.0000	169.0000	252.0000	347.0000	142.0000	119.0000	161.0000	218.0000	222.0000	198.0000	137.0000	102.0000	160.0000	352.0000	69.0000	231.0000	245.0000	203.0000	680.0000	525.0000	154.0000	154.0000	560.0000	174.0000	133.0000	20.0000	424.0000	481.0000	183.0000	231.0000	308.0000	176.0000	210.0000	313.0000	240.0000	233.0000	148.0000	363.0000	571.0000
483	-10.8750	-4.8750	204.0000	144.0000	268.0000	114.0000	154.0000	190.0000	165.0000	165.0000	227.0000	140.0000	267.0000	180.0000	258.0000	88.0000	129.0000	173.0000	310.0000	102.0000	102.0000	107.0000	51.0000	330.0000	123.0000	137.0000	132.0000	282.0000	680.0000	444.0000	321.0000	173.0000	580.0000	164.0000	92.0000	99.0000	240.0000	284.0000	172.0000	238.0000	66.0000	195.0000	277.0000	133.0000	340.0000	397.0000	198.0000	245.0000	518.0000
484	-10.8000	-4.8750	178.0000	73.0000	118.0000	204.0000	221.0000	68.0000	258.0000	258.0000	215.0000	182.0000	344.0000	252.0000	258.0000	292.0000	126.0000	94.0000	367.0000	147.0000	138.0000	209.0000	173.0000	202.0000	317.0000	168.0000	135.0000	76.0000	767.0000	513.0000	192.0000	140.0000	313.0000	276.0000	126.0000	74.0000	304.0000	367.0000	142.0000	220.0000	174.0000	367.0000	191.0000	149.0000	365.0000	323.0000	357.0000	112.0000	394.0000
485	-10.7250	-4.8750	141.0000	137.0000	41.0000	169.0000	138.0000	100.0000	84.0000	84.0000	190.0000	164.0000	237.0000	414.0000	210.0000	247.0000	78.0000	139.0000	164.0000	59.0000	167.0000	134.0000	98.0000	258.0000	196.0000	233.0000	97.0000	140.0000	725.0000	449.0000	69.0000	100.0000	245.0000	229.0000	59.0000	150.0000	126.0000	234.0000	354.0000	125.0000	144.0000	240.0000	132.0000	287.0000	139.0000	41.0000	283.0000	197.0000	175.0000
486	-10.6500	-4.8750	167.0000	165.0000	108.0000	29.0000	81.0000	183.0000	149.0000	149.0000	76.0000	71.0000	106.0000	209.0000	235.0000	322.0000	186.0000	265.0000	169.0000	196.0000	51.0000	104.0000	117.0000	222.0000	128.0000	84.0000	117.0000	167.0000	802.0000	338.0000	40.0000	172.0000	385.0000	175.0000	127.0000	46.0000	354.0000	311.0000	177.0000	142.0000	239.0000	127.0000	67.0000	301.0000	335.0000	305.0000	227.0000	180.0000	375.0000
487	-10.5750	-4.8750	177.0000	157.0000	81.0000	87.0000	42.0000	193.0000	150.0000	150.0000	195.0000	177.0000	344.0000	273.0000	121.0000	285.0000	118.0000	194.0000	290.0000	155.0000	34.0000	216.0000	19.0000	175.0000	173.0000	133.0000	168.0000	139.0000	509.0000	374.0000	143.0000	143.0000	532.0000	243.0000	289.0000	69.0000	203.0000	301.0000	70.0000	114.0000	246.0000	106.0000	62.0000	250.0000	193.0000	245.0000	264.0000	168.0000	438.0000
488	-10.5000	-4.8750	97.0000	140.0000	157.0000	186.0000	20.0000	25.0000	60.0000	60.0000	295.0000	95.0000	52.0000	209.0000	243.0000	251.0000	143.0000	207.0000	266.0000	139.0000	128.0000	104.0000	167.0000	268.0000	199.0000	112.0000	102.0000	209.0000	584.0000	343.0000	160.0000	277.0000	408.0000	353.0000	93.0000	233.0000	276.0000	252.0000	295.0000	230.0000	108.0000	367.0000	177.0000	248.0000	136.0000	416.0000	199.0000	251.0000	263.0000
489	-10.4250	-4.8750	234.0000	175.0000	154.0000	262.0000	60.0000	384.0000	45.0000	45.0000	155.0000	90.0000	260.0000	184.0000	189.0000	130.0000	42.0000	81.0000	143.0000	146.0000	28.0000	22.0000	165.0000	260.0000	90.0000	256.0000	226.0000	133.0000	647.0000	287.0000	77.0000	237.0000	431.0000	205.0000	41.0000	131.0000	206.0000	52.0000	155.0000	202.0000	99.0000	98.0000	70.0000	243.0000	324.0000	336.0000	250.0000	104.0000	354.0000
490	-10.3500	-4.8750	195.0000	137.0000	141.0000	119.0000	119.0000	136.0000	88.0000	88.0000	125.0000	83.0000	308.0000	317.0000	151.0000	236.0000	148.0000	84.0000	146.0000	132.0000	186.0000	100.0000	51.0000	311.0000	235.0000	60.0000	127.0000	133.0000	932.0000	482.0000	65.0000	445.0000	531.0000	184.0000	52.0000	135.0000	440.0000	243.0000	88.0000	280.0000	222.0000	156.0000	220.0000	367.0000	383.0000	400.0000	308.0000	225.0000	566.0000
491	-10.2750	-4.8750	152.0000	170.0000	122.0000	215.0000	180.0000	181.0000	97.0000	97.0000	137.0000	119.0000	306.0000	354.0000	127.0000	193.0000	112.0000	247.0000	70.0000	179.0000	94.0000	68.0000	103.0000	203.0000	157.0000	149.0000	110.0000	159.0000	616.0000	161.0000	148.0000	319.0000	474.0000	290.0000	94.0000	100.0000	239.0000	77.0000	269.0000	299.0000	223.0000	159.0000	54.0000	325.0000	308.0000	318.0000	161.0000	204.0000	257.0000
492	-10.2000	-4.8750	177.0000	200.0000	89.0000	240.0000	124.0000	250.0000	139.0000	139.0000	241.0000	217.0000	402.0000	494.0000	212.0000	272.0000	281.0000	196.0000	444.0000	257.0000	171.0000	302.0000	319.0000	471.0000	81.0000	140.0000	82.0000	140.0000	1080.0000	582.0000	190.0000	197.0000	696.0000	381.0000	154.0000	158.0000	415.0000	355.0000	339.0000	390.0000	259.0000	117.0000	144.0000	365.0000	349.0000	660.0000	204.0000	170.0000	946.0000
493	-10.1250	-4.8750	153.0000	148.0000	65.0000	76.0000	110.0000	196.0000	26.0000	26.0000	119.0000	109.0000	200.0000	236.0000	214.0000	90.0000	261.0000	378.0000	311.0000	115.0000	140.0000	200.0000	166.0000	334.0000	251.0000	148.0000	45.0000	125.0000	1021.0000	438.0000	108.0000	167.0000	555.0000	214.0000	212.0000	110.0000	364.0000	219.0000	187.0000	248.0000	267.0000	121.0000	119.0000	260.0000	612.0000	739.0000	180.0000	338.0000	971.0000
494	-10.0500	-4.8750	233.0000	174.0000	51.0000	86.0000	110.0000	299.0000	138.0000	138.0000	452.0000	241.0000	402.0000	352.0000	190.0000	318.0000	152.0000	323.0000	249.0000	77.0000	166.0000	266.0000	133.0000	393.0000	408.0000	211.0000	109.0000	114.0000	905.0000	587.0000	118.0000	250.0000	516.0000	175.0000	24.0000	143.0000	372.0000	174.0000	236.0000	204.0000	174.0000	168.0000	237.0000	212.0000	310.0000	593.0000	238.0000	211.0000	824.0000
495	-9.9750	-4.8750	102.0000	115.0000	150.0000	98.0000	203.0000	41.0000	69.0000	69.0000	140.0000	186.0000	405.0000	257.0000	178.0000	46.0000	48.0000	164.0000	220.0000	62.0000	174.0000	169.0000	190.0000	447.0000	137.0000	166.0000	114.0000	44.0000	676.0000	378.0000	119.0000	275.0000	469.0000	204.0000	205.0000	88.0000	264.0000	154.0000	171.0000	436.0000	147.0000	160.0000	169.0000	249.0000	494.0000	253.0000	203.0000	245.0000	563.0000
496	-9.9000	-4.8750	190.0000	135.0000	136.0000	150.0000	198.0000	151.0000	62.0000	42.0000	279.0000	249.0000	102.0000	597.0000	385.0000	218.0000	94.0000	249.0000	182.0000	113.0000	77.0000	233.0000	183.0000	612.0000	209.0000	225.0000	103.0000	210.0000	1462.0000	727.0000	221.0000	201.0000	350.0000	231.0000	290.0000	124.0000	412.0000	166.0000	326.0000	287.0000	107.0000	264.0000	373.0000	416.0000	303.0000	342.0000	289.0000	351.0000	511.0000
497	-9.8250	-4.8750	274.0000	209.0000	184.0000	123.0000	100.0000	158.0000	264.0000	264.0000	306.0000	207.0000	217.0000	451.0000	341.0000	371.0000	170.0000	209.0000	113.0000	74.0000	63.0000	302.0000	144.0000	96.0000	154.0000	200.0000	135.0000	190.0000	908.0000	588.0000	177.0000	206.0000	168.0000	252.0000	169.0000	76.0000	300.0000	129.0000	192.0000	186.0000	168.0000	72.0000	90.0000	199.0000	394.0000	252.0000	264.0000	184.0000	473.0000
498	-9.7500	-4.8750	117.0000	104.0000	115.0000	90.0000	142.0000	202.0000	166.0000	191.0000	309.0000	125.0000	301.0000	462.0000	49.0000	157.0000	145.0000	296.0000	170.0000	119.0000	104.0000	180.0000	165.0000	215.0000	205.0000	174.0000	101.0000	204.0000	682.0000	447.0000	172.0000	176.0000	531.0000	170.0000	228.0000	96.0000	436.0000	237.0000	136.0000	97.0000	243.0000	216.0000	137.0000	327.0000	446.0000	343.0000	225.0000	258.0000	789.0000
499	-9.6750	-4.8750	166.0000	101.0000	122.0000	136.0000	214.0000	238.0000	204.0000	204.0000	254.0000	246.0000	328.0000	427.0000	303.0000	129.0000	208.0000	373.0000	245.0000	133.0000	155.0000	150.0000	203.0000	274.0000	152.0000	214.0000	215.0000	246.0000	861.0000	636.0000	227.0000	336.0000	716.0000	336.0000	288.0000	139.0000	631.0000	261.0000	207.0000	98.0000	246.0000	342.0000	229.0000	439.0000	367.0000	884.0000	308.0000	272.0000	1120.0000
500	-9.6000	-4.8750	182.0000	140.0000	158.0000	209.0000	198.0000	107.0000	254.0000	254.0000	347.0000	213.0000	206.0000	391.0000	240.0000	276.0000	125.0000	268.0000	209.0000	55.0000	108.0000	338.0000	199.0000	295.0000	224.0000	200.0000	118.0000	292.0000	366.0000	471.0000	279.0000	380.0000	487.0000	406.0000	183.0000	136.0000	317.0000	208.0000	189.0000	435.0000	176.0000	228.0000	86.0000	323.0000	462.0000	366.0000	189.0000	349.0000	825.0000
501	-9.5250	-4.8750	329.0000	75.0000	143.0000	80.0000	166.0000	251.0000	266.0000	266.0000	148.0000	244.0000	301.0000	283.0000	102.0000	186.0000	135.0000	223.0000	214.0000	213.0000	82.0000	349.0000	303.0000	264.0000	235.0000	111.0000	81.0000	102.0000	570.0000	597.0000	210.0000	189.0000	372.0000	220.0000	180.0000	21.0000	204.0000	237.0000	70.0000	168.0000	180.0000	87.0000	240.0000	249.0000	322.0000	79.0000	233.0000	326.0000	547.0000
502	-9.4500	-4.8750	73.0000	164.0000	212.0000	75.0000	74.0000	75.0000	94.0000	94.0000	180.0000	101.0000	232.0000	229.0000	45.0000	166.0000	163.0000	181.0000	94.0000	163.0000	42.0000	171.0000	48.0000	399.0000	186.0000	101.0000	44.0000	189.0000	347.0000	477.0000	137.0000	189.0000	368.0000	250.0000	215.0000	73.0000	131.0000	84.0000	116.0000	140.0000	197.0000	216.0000	145.0000	46.0000	165.0000	248.0000	413.0000	321.0000	483.0000
503	-9.3750	-4.8750	90.0000	66.0000	118.0000	157.0000	64.0000	203.0000	126.0000	126.0000	268.0000	134.0000	216.0000	250.0000	263.0000	116.0000	105.0000	139.0000	92.0000	84.0000	44.0000	202.0000	112.0000	212.0000	166.0000	222.0000	115.0000	173.0000	359.0000	320.0000	162.0000	58.0000	303.0000	202.0000	132.0000	245.0000	299.0000	246.0000	157.0000	358.0000	144.0000	127.0000	167.0000	279.0000	351.0000	301.0000	142.0000	314.0000	667.0000
504	-9.3000	-4.8750	217.0000	80.0000	70.0000	76.0000	47.0000	131.0000	167.0000	167.0000	209.0000	98.0000	334.0000	357.0000	168.0000	354.0000	221.0000	257.0000	103.0000	112.0000	35.0000	191.0000	161.0000	227.0000	250.0000	200.0000	194.0000	147.0000	496.0000	394.0000	244.0000	92.0000	323.0000	239.0000	101.0000	161.0000	170.0000	342.0000	262.0000	283.0000	220.0000	195.0000	129.0000	295.0000	306.0000	304.0000	151.0000	220.0000	586.0000
505	-9.2250	-4.8750	135.0000	71.0000	121.0000	320.0000	0.0000	145.0000	113.0000	113.0000	256.0000	159.0000	344.0000	125.0000	301.0000	96.0000	275.0000	185.0000	175.0000	164.0000	110.0000	67.0000	93.0000	366.0000	284.0000	180.0000	149.0000	184.0000	400.0000	335.0000	239.0000	247.0000	277.0000	129.0000	152.0000	132.0000	185.0000	330.0000	135.0000	178.0000	97.0000	285.0000	187.0000	269.0000	312.0000	290.0000	145.0000	242.0000	465.0000
506	-9.1500	-4.8750	109.0000	220.0000	70.0000	50.0000	112.0000	111.0000	116.0000	116.0000	289.0000	154.0000	326.0000	320.0000	218.0000	142.0000	161.0000	161.0000	40.0000	213.0000	45.0000	245.0000	150.0000	239.0000	185.0000	159.0000	47.0000	193.0000	541.0000	186.0000	164.0000	102.0000	398.0000	262.0000	30.0000	80.0000	167.0000	324.0000	248.0000	139.0000	62.0000	22.0000	74.0000	165.0000	296.0000	305.0000	148.0000	204.0000	274.0000
507	-9.0750	-4.8750	88.0000	49.0000	122.0000	43.0000	64.0000	185.0000	163.0000	163.0000	387.0000	165.0000	162.0000	209.0000	103.0000	123.0000	0.0000	273.0000	164.0000	63.0000	156.0000	96.0000	137.0000	189.0000	95.0000	48.0000	88.0000	108.0000	660.0000	335.0000	218.0000	143.0000	453.0000	245.0000	92.0000	96.0000	90.0000	146.0000	216.0000	263.0000	178.0000	223.0000	183.0000	412.0000	499.0000	336.0000	277.0000	216.0000	445.0000
508	-9.0000	-4.8750	217.0000	257.0000	82.0000	161.0000	178.0000	209.0000	120.0000	120.0000	110.0000	75.0000	261.0000	205.0000	93.0000	157.0000	157.0000	215.0000	90.0000	204.0000	191.0000	191.0000	135.0000	318.0000	223.0000	101.0000	45.0000	47.0000	750.0000	552.0000	170.0000	200.0000	336.0000	182.0000	149.0000	94.0000	260.0000	170.0000	239.0000	393.0000	231.0000	255.0000	110.0000	202.0000	366.0000	358.0000	324.0000	132.0000	618.0000
509	-8.9250	-4.8750	121.0000	280.0000	175.0000	120.0000	127.0000	108.0000	32.0000	32.0000	146.0000	56.0000	181.0000	191.0000	122.0000	168.0000	252.0000	238.0000	281.0000	203.0000	250.0000	161.0000	81.0000	481.0000	116.0000	163.0000	231.0000	266.0000	669.0000	438.0000	184.0000	518.0000	374.0000	125.0000	272.0000	253.0000	464.0000	249.0000	183.0000	252.0000	362.0000	122.0000	306.0000	273.0000	378.0000	559.0000	218.0000	188.0000	935.0000
510	-8.8500	-4.8750	85.0000	122.0000	104.0000	125.0000	59.0000	163.0000	52.0000	52.0000	245.0000	251.0000	273.0000	410.0000	124.0000	105.0000	219.0000	179.0000	43.0000	133.0000	116.0000	147.0000	217.0000	306.0000	142.0000	156.0000	82.0000	194.0000	809.0000	311.0000	217.0000	303.0000	742.0000	206.0000	224.0000	100.0000	395.0000	196.0000	199.0000	320.0000	246.0000	189.0000	305.0000	259.0000	206.0000	601.0000	254.0000	314.0000	655.0000
511	-8.7750	-4.8750	172.0000	106.0000	154.0000	22.0000	138.0000	87.0000	153.0000	153.0000	180.0000	119.0000	482.0000	267.0000	184.0000	156.0000	207.0000	315.0000	184.0000	75.0000	302.0000	50.0000	164.0000	423.0000	125.0000	142.0000	0.0000	291.0000	515.0000	555.0000	101.0000	323.0000	453.0000	463.0000	162.0000	224.0000	343.0000	204.0000	110.0000	268.0000	270.0000	140.0000	515.0000	509.0000	362.0000	268.0000	174.0000	128.0000	503.0000
512	-8.7000	-4.8750	77.0000	138.0000	51.0000	75.0000	46.0000	142.0000	165.0000	165.0000	142.0000	187.0000	372.0000	216.0000	243.0000	246.0000	276.0000	235.0000	173.0000	251.0000	131.0000	220.0000	92.0000	250.0000	199.0000	257.0000	96.0000	136.0000	904.0000	297.0000	197.0000	251.0000	257.0000	381.0000	354.0000	90.0000	453.0000	346.0000	252.0000	252.0000	155.0000	104.0000	161.0000	241.0000	355.0000	359.0000	350.0000	216.0000	352.0000
513	-8.6250	-4.8750	171.0000	112.0000	118.0000	221.0000	52.0000	79.0000	125.0000	125.0000	77.0000	150.0000	198.0000	163.0000	384.0000	191.0000	144.0000	45.0000	150.0000	176.0000	101.0000	70.0000	196.0000	394.0000	107.0000	105.0000	20.0000	92.0000	928.0000	388.0000	90.0000	213.0000	515.0000	251.0000	150.0000	57.0000	406.0000	260.0000	231.0000	295.0000	139.0000	242.0000	161.0000	287.0000	431.0000	456.0000	217.0000	383.0000	561.0000
514	-8.5500	-4.8750	244.0000	42.0000	32.0000	180.0000	89.0000	269.0000	68.0000	68.0000	214.0000	146.0000	259.0000	248.0000	286.0000	208.0000	188.0000	257.0000	273.0000	110.0000	95.0000	138.0000	87.0000	255.0000	195.0000	124.0000	82.0000	50.0000	565.0000	570.0000	193.0000	166.0000	399.0000	305.0000	154.0000	91.0000	150.0000	312.0000	146.0000	333.0000	172.0000	141.0000	74.0000	163.0000	307.0000	323.0000	502.0000	213.0000	517.0000
515	-8.4750	-4.8750	130.0000	118.0000	136.0000	127.0000	111.0000	145.0000	52.0000	52.0000	310.0000	222.0000	190.0000	221.0000	199.0000	189.0000	26.0000	157.0000	273.0000	113.0000	152.0000	117.0000	148.0000	333.0000	175.0000	174.0000	77.0000	107.0000	971.0000	514.0000	226.0000	166.0000	415.0000	217.0000	78.0000	234.0000	204.0000	265.0000	81.0000	416.0000	222.0000	177.0000	206.0000	236.0000	255.0000	224.0000	185.0000	331.0000	353.0000
516	-8.4000	-4.8750	225.0000	173.0000	82.0000	53.0000	99.0000	136.0000	129.0000	129.0000	206.0000	202.0000	237.0000	364.0000	102.0000	122.0000	116.0000	206.0000	174.0000	58.0000	55.0000	102.0000	118.0000	302.0000	122.0000	184.0000	60.0000	139.0000	625.0000	533.0000	243.0000	142.0000	266.0000	267.0000	48.0000	43.0000	198.0000	122.0000	122.0000	169.0000	158.0000	116.0000	82.0000	218.0000	193.0000	196.0000	260.0000	208.0000	302.0000
517	-8.3250	-4.8750	244.0000	192.0000	25.0000	312.0000	79.0000	184.0000	226.0000	226.0000	169.0000	144.0000	257.0000	292.0000	199.0000	327.0000	81.0000	190.0000	111.0000	128.0000	139.0000	156.0000	180.0000	254.0000	201.0000	115.0000	204.0000	39.0000	880.0000	473.0000	120.0000	171.0000	447.0000	277.0000	205.0000	145.0000	362.0000	277.0000	238.0000	302.0000	197.0000	289.0000	130.0000	229.0000	418.0000	424.0000	196.0000	163.0000	575.0000
518	-8.2500	-4.8750	59.0000	339.0000	154.0000	33.0000	147.0000	308.0000	193.0000	193.0000	296.0000	193.0000	284.0000	469.0000	214.0000	209.0000	218.0000	43.0000	258.0000	119.0000	132.0000	159.0000	343.0000	309.0000	187.0000	153.0000	60.0000	204.0000	1030.0000	597.0000	88.0000	245.0000	645.0000	287.0000	156.0000	93.0000	540.0000	318.0000	174.0000	233.0000	236.0000	313.0000	148.0000	346.0000	442.0000	561.0000	276.0000	287.0000	844.0000
519	-8.1750	-4.8750	97.0000	163.0000	20.0000	98.0000	92.0000	295.0000	177.0000	177.0000	138.0000	175.0000	375.0000	217.0000	216.0000	116.0000	139.0000	98.0000	168.0000	91.0000	54.0000	107.0000	171.0000	252.0000	190.0000	115.0000	170.0000	235.0000	798.0000	542.0000	87.0000	224.0000	396.0000	266.0000	185.0000	74.0000	348.0000	340.0000	213.0000	143.0000	170.0000	197.0000	159.0000	130.0000	331.0000	560.0000	337.0000	172.0000	549.0000
520	-8.1000	-4.8750	234.0000	171.0000	77.0000	193.0000	0.0000	148.0000	96.0000	96.0000	116.0000	72.0000	253.0000	156.0000	188.0000	170.0000	111.0000	208.0000	122.0000	294.0000	90.0000	176.0000	117.0000	368.0000	425.0000	174.0000	96.0000	213.0000	619.0000	336.0000	135.0000	241.0000	469.0000	174.0000	206.0000	125.0000	264.0000	294.0000	265.0000	158.0000	156.0000	124.0000	113.0000	188.0000	237.0000	472.0000	137.0000	278.0000	477.0000
521	-8.0250	-4.8750	272.0000	205.0000	198.0000	86.0000	105.0000	46.0000	138.0000	138.0000	157.0000	131.0000	339.0000	277.0000	153.0000	164.0000	74.0000	189.0000	220.0000	106.0000	114.0000	147.0000	107.0000	216.0000	102.0000	136.0000	24.0000	82.0000	750.0000	533.0000	86.0000	78.0000	401.0000	394.0000	50.0000	70.0000	375.0000	117.0000	213.0000	329.0000	143.0000	66.0000	69.0000	163.0000	295.0000	262.0000	237.0000	224.0000	406.0000
522	-7.9500	-4.8750	173.0000	63.0000	201.0000	129.0000	97.0000	142.0000	134.0000	134.0000	292.0000	106.0000	325.0000	217.0000	162.0000	172.0000	178.0000	97.0000	217.0000	188.0000	93.0000	236.0000	115.0000	198.0000	151.0000	70.0000	42.0000	74.0000	714.0000	652.0000	187.0000	89.0000	324.0000	349.0000	119.0000	192.0000	364.0000	200.0000	266.0000	168.0000	147.0000	166.0000	124.0000	280.0000	385.0000	341.0000	291.0000	157.0000	513.0000
523	-7.8750	-4.8750	74.0000	157.0000	128.0000	153.0000	197.0000	265.0000	60.0000	60.0000	165.0000	93.0000	346.0000	312.0000	212.0000	157.0000	73.0000	71.0000	151.0000	96.0000	47.0000	52.0000	27.0000	171.0000	201.0000	69.0000	154.0000	88.0000	589.0000	341.0000	186.0000	250.0000	384.0000	241.0000	178.0000	154.0000	330.0000	112.0000	184.0000	295.0000	211.0000	157.0000	96.0000	197.0000	318.0000	373.0000	143.0000	246.0000	272.0000
524	-7.8000	-4.8750	203.0000	131.0000	43.0000	132.0000	131.0000	160.0000	171.0000	171.0000	205.0000	145.0000	214.0000	237.0000	125.0000	132.0000	188.0000	175.0000	210.0000	226.0000	106.0000	189.0000	156.0000	194.0000	120.0000	288.0000	244.0000	102.0000	387.0000	105.0000	171.0000	263.0000	263.0000	213.0000	68.0000	84.0000	230.0000	118.0000	111.0000	46.0000	80.0000	74.0000	216.0000	138.0000	333.0000	142.0000	236.0000	188.0000	276.0000
525	-7.7250	-4.8750	295.0000	106.0000	108.0000	24.0000	139.0000	170.0000	46.0000	46.0000	337.0000	97.0000	269.0000	333.0000	121.0000	125.0000	113.0000	125.0000	279.0000	123.0000	114.0000	179.0000	64.0000	269.0000	378.0000	199.0000	62.0000	144.0000	681.0000	496.0000	168.0000	172.0000	563.0000	401.0000	88.0000	111.0000	262.0000	266.0000	137.0000	197.0000	171.0000	194.0000	196.0000	238.0000	399.0000	345.0000	172.0000	269.0000	574.0000
526	-7.6500	-4.8750	109.0000	205.0000	127.0000	48.0000	0.0000	94.0000	171.0000	171.0000	288.0000	78.0000	301.0000	295.0000	207.0000	148.0000	175.0000	105.0000	259.0000	35.0000	99.0000	130.0000	89.0000	184.0000	193.0000	224.0000	81.0000	51.0000	468.0000	426.0000	183.0000	262.0000	611.0000	197.0000	220.0000	141.0000	367.0000	148.0000	274.0000	251.0000	140.0000	136.0000	160.0000	421.0000	479.0000	390.0000	180.0000	193.0000	490.0000
527	-7.5750	-4.8750	206.0000	142.0000	55.0000	67.0000	84.0000	128.0000	84.0000	84.0000	186.0000	155.0000	329.0000	205.0000	160.0000	180.0000	129.0000	197.0000	212.0000	351.0000	21.0000	252.0000	214.0000	203.0000	221.0000	126.0000	54.0000	107.0000	471.0000	253.0000	190.0000	200.0000	356.0000	290.0000	296.0000	70.0000	310.0000	314.0000	196.0000	142.0000	207.0000	223.0000	103.0000	179.0000	490.0000	529.0000	167.0000	282.0000	497.0000
528	-7.5000	-4.8750	166.0000	169.0000	67.0000	56.0000	211.0000	75.0000	258.0000	258.0000	155.0000	160.0000	438.0000	270.0000	180.0000	115.0000	129.0000	109.0000	349.0000	197.0000	76.0000	82.0000	165.0000	380.0000	175.0000	94.0000	99.0000	258.0000	769.0000	366.0000	190.0000	132.0000	440.0000	286.0000	98.0000	131.0000	564.0000	230.0000	190.0000	214.0000	200.0000	158.0000	210.0000	356.0000	599.0000	827.0000	210.0000	383.0000	434.0000
529	-7.4250	-4.8750	128.0000	139.0000	176.0000	162.0000	130.0000	169.0000	138.0000	138.0000	199.0000	136.0000	268.0000	322.0000	210.0000	160.0000	52.0000	197.0000	269.0000	129.0000	66.0000	113.0000	188.0000	405.0000	391.0000	145.0000	134.0000	186.0000	445.0000	424.0000	107.0000	304.0000	638.0000	328.0000	146.0000	138.0000	358.0000	156.0000	195.0000	226.0000	285.0000	93.0000	213.0000	251.0000	320.0000	637.0000	215.0000	131.0000	435.0000
530	-7.3500	-4.8750	252.0000	278.0000	31.0000	110.0000	49.0000	250.0000	55.0000	55.0000	188.0000	33.0000	189.0000	207.0000	151.0000	84.0000	85.0000	252.0000	173.0000	105.0000	44.0000	243.0000	152.0000	388.0000	142.0000	171.0000	139.0000	129.0000	192.0000	67.0000	130.0000	278.0000	431.0000	130.0000	183.0000	90.0000	315.0000	174.0000	227.0000	277.0000	133.0000	90.0000	97.0000	149.0000	287.0000	306.0000	125.0000	215.0000	327.0000
531	-7.2750	-4.8750	184.0000	152.0000	137.0000	90.0000	165.0000	191.0000	123.0000	123.0000	295.0000	110.0000	445.0000	264.0000	100.0000	210.0000	75.0000	250.0000	121.0000	209.0000	106.0000	84.0000	194.0000	263.0000	286.0000	136.0000	94.0000	89.0000	153.0000	274.0000	156.0000	262.0000	401.0000	264.0000	46.0000	124.0000	350.0000	197.0000	279.0000	230.0000	237.0000	118.0000	203.0000	235.0000	346.0000	348.0000	274.0000	266.0000	492.0000
532	-7.2000	-4.8750	72.0000	154.0000	130.0000	254.0000	114.0000	109.0000	266.0000	266.0000	127.0000	156.0000	339.0000	273.0000	108.0000	155.0000	131.0000	174.0000	206.0000	59.0000	89.0000	190.0000	233.0000	172.0000	366.0000	188.0000	147.0000	206.0000	200.0000	340.0000	44.0000	133.0000	249.0000	238.0000	125.0000	19.0000	292.0000	293.0000	143.0000	280.0000	66.0000	280.0000	104.0000	158.0000	412.0000	207.0000	250.0000	255.0000	363.0000
533	-15.4500	-4.8000	206.0000	121.0000	133.0000	120.0000	217.0000	156.0000	127.0000	127.0000	336.0000	95.0000	419.0000	423.0000	336.0000	268.0000	61.0000	296.0000	121.0000	147.0000	217.0000	257.0000	192.0000	150.0000	355.0000	185.0000	170.0000	184.0000	421.0000	344.0000	294.0000	200.0000	257.0000	218.0000	197.0000	52.0000	343.0000	212.0000	41.0000	252.0000	183.0000	396.0000	109.0000	408.0000	472.0000	184.0000	299.0000	405.0000	400.0000
534	-15.3750	-4.8000	38.0000	217.0000	65.0000	154.0000	97.0000	122.0000	106.0000	106.0000	198.0000	115.0000	261.0000	305.0000	182.0000	131.0000	144.0000	86.0000	169.0000	97.0000	54.0000	187.0000	83.0000	190.0000	156.0000	117.0000	125.0000	47.0000	131.0000	159.0000	103.0000	248.0000	265.0000	108.0000	184.0000	29.0000	705.0000	322.0000	212.0000	280.0000	151.0000	88.0000	88.0000	179.0000	464.0000	297.0000	257.0000	176.0000	383.0000
535	-15.3000	-4.8000	125.0000	54.0000	51.0000	193.0000	28.0000	218.0000	99.0000	99.0000	183.0000	0.0000	375.0000	149.0000	45.0000	22.0000	222.0000	155.0000	207.0000	68.0000	43.0000	197.0000	231.0000	233.0000	121.0000	152.0000	51.0000	76.0000	205.0000	184.0000	200.0000	218.0000	206.0000	165.0000	64.0000	68.0000	191.0000	243.0000	189.0000	276.0000	112.0000	120.0000	198.0000	194.0000	241.0000	245.0000	452.0000	229.0000	130.0000
536	-15.2250	-4.8000	97.0000	140.0000	116.0000	138.0000	126.0000	191.0000	169.0000	169.0000	181.0000	162.0000	294.0000	347.0000	143.0000	123.0000	134.0000	302.0000	162.0000	116.0000	97.0000	253.0000	68.0000	300.0000	44.0000	114.0000	0.0000	127.0000	169.0000	189.0000	119.0000	193.0000	212.0000	121.0000	270.0000	190.0000	387.0000	194.0000	25.0000	294.0000	175.0000	114.0000	129.0000	264.0000	348.0000	204.0000	220.0000	110.0000	306.0000
537	-15.1500	-4.8000	189.0000	134.0000	49.0000	59.0000	149.0000	135.0000	106.0000	106.0000	246.0000	42.0000	235.0000	262.0000	262.0000	261.0000	172.0000	171.0000	139.0000	75.0000	95.0000	155.0000	297.0000	215.0000	216.0000	43.0000	109.0000	105.0000	144.0000	174.0000	114.0000	219.0000	219.0000	64.0000	113.0000	51.0000	286.0000	219.0000	91.0000	361.0000	38.0000	169.0000	68.0000	136.0000	314.0000	177.0000	249.0000	231.0000	182.0000
538	-15.0750	-4.8000	323.0000	236.0000	130.0000	73.0000	194.0000	242.0000	43.0000	43.0000	228.0000	125.0000	235.0000	50.0000	236.0000	140.0000	144.0000	127.0000	163.0000	59.0000	199.0000	93.0000	43.0000	143.0000	173.0000	177.0000	209.0000	128.0000	201.0000	350.0000	197.0000	134.0000	254.0000	141.0000	92.0000	43.0000	163.0000	161.0000	330.0000	122.0000	57.0000	213.0000	142.0000	203.0000	172.0000	237.0000	332.0000	299.0000	306.0000
539	-15.0000	-4.8000	168.0000	262.0000	202.0000	146.0000	220.0000	246.0000	34.0000	34.0000	117.0000	189.0000	333.0000	197.0000	133.0000	279.0000	112.0000	89.0000	116.0000	46.0000	52.0000	144.0000	150.0000	306.0000	187.0000	259.0000	124.0000	131.0000	323.0000	192.0000	152.0000	164.0000	111.0000	146.0000	221.0000	213.0000	222.0000	277.0000	149.0000	246.0000	92.0000	84.0000	42.0000	99.0000	264.0000	206.0000	121.0000	222.0000	321.0000
540	-14.9250	-4.8000	54.0000	95.0000	39.0000	141.0000	77.0000	155.0000	111.0000	111.0000	131.0000	121.0000	322.0000	94.0000	230.0000	79.0000	140.0000	93.0000	193.0000	197.0000	100.0000	199.0000	232.0000	90.0000	82.0000	189.0000	192.0000	134.0000	184.0000	190.0000	120.0000	114.0000	193.0000	100.0000	116.0000	75.0000	196.0000	231.0000	73.0000	195.0000	159.0000	84.0000	75.0000	92.0000	136.0000	188.0000	307.0000	345.0000	272.0000
541	-14.8500	-4.8000	104.0000	131.0000	72.0000	116.0000	151.0000	164.0000	157.0000	157.0000	203.0000	0.0000	325.0000	200.0000	187.0000	155.0000	0.0000	211.0000	115.0000	76.0000	83.0000	198.0000	122.0000	194.0000	257.0000	188.0000	132.0000	171.0000	238.0000	231.0000	81.0000	222.0000	214.0000	98.0000	154.0000	19.0000	250.0000	367.0000	224.0000	24.0000	92.0000	87.0000	90.0000	398.0000	152.0000	121.0000	256.0000	300.0000	194.0000
542	-14.7750	-4.8000	109.0000	143.0000	52.0000	76.0000	55.0000	193.0000	56.0000	56.0000	202.0000	159.0000	46.0000	267.0000	64.0000	109.0000	70.0000	197.0000	97.0000	170.0000	120.0000	79.0000	205.0000	171.0000	254.0000	119.0000	146.0000	77.0000	71.0000	163.0000	71.0000	255.0000	150.0000	143.0000	154.0000	70.0000	356.0000	323.0000	271.0000	168.0000	177.0000	136.0000	91.0000	114.0000	235.0000	197.0000	183.0000	330.0000	239.0000
543	-14.7000	-4.8000	102.0000	157.0000	155.0000	47.0000	110.0000	269.0000	58.0000	58.0000	82.0000	112.0000	399.0000	196.0000	158.0000	69.0000	65.0000	140.0000	138.0000	197.0000	38.0000	128.0000	108.0000	310.0000	95.0000	233.0000	167.0000	179.0000	212.0000	158.0000	222.0000	167.0000	509.0000	204.0000	129.0000	49.0000	268.0000	271.0000	209.0000	154.0000	125.0000	121.0000	81.0000	114.0000	289.0000	260.0000	244.0000	165.0000	339.0000
544	-14.6250	-4.8000	213.0000	164.0000	73.0000	143.0000	55.0000	106.0000	171.0000	171.0000	169.0000	61.0000	154.0000	260.0000	176.0000	217.0000	118.0000	265.0000	360.0000	180.0000	97.0000	160.0000	124.0000	301.0000	91.0000	119.0000	82.0000	134.0000	222.0000	345.0000	216.0000	203.0000	256.0000	223.0000	137.0000	174.0000	345.0000	301.0000	167.0000	116.0000	118.0000	284.0000	185.0000	134.0000	373.0000	280.0000	276.0000	329.0000	251.0000
545	-14.5500	-4.8000	172.0000	87.0000	227.0000	144.0000	70.0000	259.0000	146.0000	146.0000	137.0000	91.0000	360.0000	72.0000	148.0000	184.0000	183.0000	116.0000	140.0000	69.0000	20.0000	172.0000	41.0000	206.0000	131.0000	149.0000	123.0000	67.0000	205.0000	178.0000	185.0000	187.0000	208.0000	147.0000	121.0000	108.0000	114.0000	211.0000	251.0000	100.0000	98.0000	93.0000	119.0000	256.0000	332.0000	132.0000	368.0000	157.0000	289.0000
546	-14.4750	-4.8000	199.0000	24.0000	95.0000	138.0000	34.0000	255.0000	74.0000	74.0000	336.0000	36.0000	299.0000	291.0000	193.0000	175.0000	138.0000	203.0000	124.0000	214.0000	44.0000	167.0000	147.0000	433.0000	206.0000	257.0000	161.0000	161.0000	201.0000	327.0000	216.0000	25.0000	150.0000	322.0000	179.0000	45.0000	170.0000	158.0000	221.0000	82.0000	254.0000	256.0000	121.0000	207.0000	336.0000	242.0000	366.0000	254.0000	310.0000
547	-14.4000	-4.8000	165.0000	42.0000	45.0000	110.0000	204.0000	144.0000	136.0000	136.0000	131.0000	71.0000	459.0000	284.0000	122.0000	70.0000	260.0000	244.0000	83.0000	156.0000	86.0000	85.0000	80.0000	279.0000	241.0000	77.0000	63.0000	400.0000	322.0000	287.0000	117.0000	152.0000	315.0000	138.0000	211.0000	227.0000	537.0000	235.0000	182.0000	219.0000	123.0000	293.0000	76.0000	339.0000	389.0000	393.0000	369.0000	373.0000	301.0000
548	-14.3250	-4.8000	131.0000	84.0000	130.0000	135.0000	143.0000	274.0000	124.0000	124.0000	218.0000	119.0000	495.0000	351.0000	105.0000	247.0000	170.0000	292.0000	340.0000	99.0000	108.0000	114.0000	45.0000	162.0000	245.0000	95.0000	107.0000	159.0000	560.0000	321.0000	130.0000	278.0000	530.0000	291.0000	169.0000	185.0000	704.0000	379.0000	209.0000	298.0000	182.0000	124.0000	200.0000	407.0000	498.0000	409.0000	142.0000	297.0000	361.0000
549	-14.2500	-4.8000	105.0000	221.0000	135.0000	133.0000	48.0000	145.0000	147.0000	147.0000	156.0000	210.0000	548.0000	259.0000	278.0000	234.0000	96.0000	114.0000	284.0000	147.0000	20.0000	209.0000	198.0000	408.0000	95.0000	175.0000	168.0000	107.0000	168.0000	202.0000	201.0000	246.0000	545.0000	192.0000	160.0000	122.0000	757.0000	315.0000	191.0000	238.0000	200.0000	106.0000	149.0000	201.0000	382.0000	350.0000	289.0000	191.0000	247.0000
550	-14.1750	-4.8000	136.0000	261.0000	98.0000	213.0000	50.0000	409.0000	62.0000	62.0000	317.0000	160.0000	645.0000	353.0000	193.0000	199.0000	102.0000	189.0000	293.0000	304.0000	83.0000	171.0000	138.0000	286.0000	197.0000	126.0000	239.0000	62.0000	384.0000	235.0000	146.0000	248.0000	533.0000	193.0000	168.0000	159.0000	925.0000	328.0000	162.0000	244.0000	173.0000	325.0000	175.0000	380.0000	425.0000	538.0000	150.0000	185.0000	427.0000
551	-14.1000	-4.8000	238.0000	108.0000	119.0000	140.0000	166.0000	229.0000	101.0000	101.0000	269.0000	216.0000	140.0000	369.0000	249.0000	191.0000	123.0000	132.0000	246.0000	22.0000	85.0000	218.0000	214.0000	299.0000	231.0000	87.0000	29.0000	126.0000	405.0000	201.0000	202.0000	120.0000	386.0000	167.0000	137.0000	161.0000	353.0000	296.0000	182.0000	312.0000	257.0000	244.0000	105.0000	172.0000	303.0000	460.0000	260.0000	241.0000	198.0000
552	-14.0250	-4.8000	122.0000	144.0000	89.0000	96.0000	159.0000	119.0000	73.0000	73.0000	362.0000	106.0000	211.0000	151.0000	135.0000	162.0000	71.0000	184.0000	39.0000	230.0000	63.0000	133.0000	90.0000	300.0000	313.0000	120.0000	140.0000	31.0000	253.0000	101.0000	189.0000	188.0000	365.0000	235.0000	102.0000	30.0000	256.0000	310.0000	172.0000	163.0000	118.0000	0.0000	48.0000	175.0000	348.0000	337.0000	259.0000	242.0000	289.0000
553	-13.9500	-4.8000	160.0000	182.0000	320.0000	98.0000	73.0000	103.0000	148.0000	148.0000	294.0000	143.0000	309.0000	181.0000	85.0000	84.0000	89.0000	166.0000	223.0000	86.0000	69.0000	178.0000	202.0000	271.0000	120.0000	41.0000	200.0000	125.0000	306.0000	105.0000	233.0000	264.0000	355.0000	212.0000	247.0000	123.0000	475.0000	264.0000	229.0000	231.0000	196.0000	120.0000	156.0000	189.0000	364.0000	328.0000	319.0000	336.0000	458.0000
554	-13.8750	-4.8000	126.0000	204.0000	89.0000	0.0000	147.0000	75.0000	127.0000	127.0000	106.0000	148.0000	286.0000	170.0000	109.0000	114.0000	88.0000	228.0000	129.0000	96.0000	100.0000	203.0000	154.0000	392.0000	221.0000	201.0000	136.0000	140.0000	42.0000	196.0000	75.0000	96.0000	162.0000	159.0000	128.0000	41.0000	439.0000	286.0000	138.0000	179.0000	156.0000	134.0000	178.0000	311.0000	297.0000	347.0000	232.0000	204.0000	328.0000
555	-13.8000	-4.8000	221.0000	249.0000	238.0000	207.0000	117.0000	122.0000	180.0000	180.0000	177.0000	101.0000	372.0000	317.0000	161.0000	99.0000	128.0000	301.0000	235.0000	162.0000	93.0000	131.0000	298.0000	286.0000	227.0000	207.0000	22.0000	195.0000	236.0000	202.0000	75.0000	218.0000	154.0000	261.0000	142.0000	118.0000	575.0000	349.0000	223.0000	305.0000	178.0000	237.0000	67.0000	366.0000	519.0000	543.0000	328.0000	254.0000	273.0000
556	-13.7250	-4.8000	179.0000	204.0000	182.0000	196.0000	224.0000	171.0000	85.0000	85.0000	197.0000	138.0000	328.0000	183.0000	152.0000	247.0000	136.0000	211.0000	191.0000	115.0000	51.0000	288.0000	181.0000	288.0000	198.0000	169.0000	125.0000	128.0000	560.0000	275.0000	107.0000	167.0000	405.0000	427.0000	205.0000	149.0000	272.0000	377.0000	294.0000	335.0000	385.0000	323.0000	132.0000	438.0000	448.0000	830.0000	291.0000	314.0000	405.0000
557	-13.6500	-4.8000	203.0000	0.0000	76.0000	156.0000	62.0000	296.0000	184.0000	184.0000	253.0000	188.0000	518.0000	464.0000	213.0000	73.0000	111.0000	250.0000	249.0000	175.0000	99.0000	195.0000	73.0000	253.0000	102.0000	177.0000	84.0000	60.0000	623.0000	432.0000	69.0000	442.0000	829.0000	192.0000	285.0000	197.0000	420.0000	325.0000	311.0000	217.0000	221.0000	98.0000	148.0000	284.0000	375.0000	841.0000	153.0000	187.0000	602.0000
558	-13.5750	-4.8000	237.0000	196.0000	164.0000	254.0000	127.0000	125.0000	116.0000	116.0000	292.0000	143.0000	280.0000	386.0000	59.0000	107.0000	92.0000	167.0000	150.0000	124.0000	112.0000	167.0000	343.0000	307.0000	175.0000	73.0000	162.0000	37.0000	308.0000	258.0000	247.0000	159.0000	244.0000	328.0000	130.0000	50.0000	189.0000	233.0000	221.0000	167.0000	155.0000	114.0000	206.0000	292.0000	316.0000	354.0000	202.0000	235.0000	493.0000
559	-13.5000	-4.8000	206.0000	184.0000	96.0000	72.0000	75.0000	163.0000	216.0000	216.0000	201.0000	51.0000	468.0000	186.0000	448.0000	168.0000	94.0000	76.0000	434.0000	169.0000	101.0000	166.0000	141.0000	312.0000	370.0000	174.0000	98.0000	107.0000	711.0000	343.0000	56.0000	194.0000	465.0000	262.0000	53.0000	154.0000	384.0000	281.0000	269.0000	310.0000	344.0000	208.0000	240.0000	461.0000	463.0000	630.0000	204.0000	227.0000	460.0000
560	-13.4250	-4.8000	297.0000	192.0000	196.0000	80.0000	83.0000	157.0000	68.0000	68.0000	173.0000	103.0000	322.0000	138.0000	81.0000	74.0000	232.0000	140.0000	146.0000	126.0000	22.0000	94.0000	75.0000	304.0000	300.0000	122.0000	56.0000	103.0000	437.0000	474.0000	113.0000	100.0000	575.0000	241.0000	106.0000	202.0000	253.0000	204.0000	252.0000	235.0000	159.0000	150.0000	111.0000	147.0000	405.0000	340.0000	209.0000	189.0000	701.0000
561	-13.3500	-4.8000	257.0000	95.0000	122.0000	65.0000	118.0000	167.0000	113.0000	113.0000	296.0000	206.0000	288.0000	228.0000	175.0000	223.0000	81.0000	203.0000	223.0000	163.0000	133.0000	131.0000	27.0000	206.0000	232.0000	130.0000	100.0000	102.0000	420.0000	116.0000	247.0000	275.0000	289.0000	177.0000	209.0000	125.0000	302.0000	253.0000	190.0000	245.0000	192.0000	166.0000	163.0000	399.0000	247.0000	298.0000	156.0000	182.0000	319.0000
562	-13.2750	-4.8000	175.0000	145.0000	183.0000	63.0000	159.0000	249.0000	67.0000	67.0000	200.0000	97.0000	138.0000	304.0000	158.0000	193.0000	241.0000	106.0000	137.0000	183.0000	23.0000	174.0000	142.0000	482.0000	149.0000	276.0000	46.0000	130.0000	731.0000	469.0000	120.0000	158.0000	345.0000	42.0000	173.0000	104.0000	276.0000	108.0000	219.0000	217.0000	201.0000	165.0000	128.0000	214.0000	188.0000	242.0000	288.0000	376.0000	465.0000
563	-13.2000	-4.8000	168.0000	266.0000	181.0000	76.0000	111.0000	239.0000	219.0000	219.0000	183.0000	114.0000	188.0000	297.0000	282.0000	220.0000	95.0000	173.0000	180.0000	124.0000	104.0000	215.0000	155.0000	242.0000	241.0000	233.0000	130.0000	141.0000	545.0000	359.0000	118.0000	209.0000	400.0000	155.0000	106.0000	144.0000	255.0000	354.0000	160.0000	296.0000	76.0000	224.0000	221.0000	224.0000	272.0000	317.0000	294.0000	178.0000	456.0000
564	-13.1250	-4.8000	213.0000	60.0000	241.0000	173.0000	240.0000	87.0000	72.0000	72.0000	245.0000	183.0000	334.0000	265.0000	104.0000	171.0000	47.0000	319.0000	240.0000	107.0000	56.0000	126.0000	86.0000	297.0000	263.0000	118.0000	278.0000	163.0000	508.0000	186.0000	221.0000	178.0000	491.0000	381.0000	134.0000	202.0000	269.0000	210.0000	229.0000	239.0000	265.0000	287.0000	188.0000	97.0000	371.0000	487.0000	259.0000	193.0000	346.0000
565	-13.0500	-4.8000	135.0000	131.0000	108.0000	41.0000	78.0000	100.0000	109.0000	109.0000	86.0000	163.0000	321.0000	186.0000	167.0000	189.0000	101.0000	163.0000	100.0000	105.0000	101.0000	126.0000	102.0000	333.0000	167.0000	82.0000	162.0000	100.0000	678.0000	335.0000	287.0000	199.0000	334.0000	28.0000	125.0000	0.0000	164.0000	279.0000	255.0000	178.0000	251.0000	214.0000	157.0000	152.0000	242.0000	249.0000	145.0000	243.0000	338.0000
566	-12.9750	-4.8000	94.0000	113.0000	87.0000	49.0000	53.0000	126.0000	19.0000	19.0000	233.0000	120.0000	311.0000	268.0000	251.0000	40.0000	120.0000	173.0000	208.0000	53.0000	120.0000	243.0000	50.0000	248.0000	228.0000	47.0000	197.0000	148.0000	787.0000	533.0000	84.0000	264.0000	352.0000	207.0000	228.0000	125.0000	120.0000	167.0000	182.0000	123.0000	142.0000	104.0000	122.0000	172.0000	244.0000	234.0000	275.0000	153.0000	267.0000
567	-12.9000	-4.8000	221.0000	296.0000	203.0000	127.0000	34.0000	249.0000	98.0000	98.0000	161.0000	164.0000	254.0000	238.0000	230.0000	247.0000	238.0000	169.0000	340.0000	253.0000	154.0000	230.0000	143.0000	470.0000	199.0000	256.0000	199.0000	108.0000	1145.0000	402.0000	152.0000	350.0000	445.0000	211.0000	95.0000	202.0000	480.0000	389.0000	229.0000	369.0000	246.0000	202.0000	291.0000	366.0000	436.0000	338.0000	215.0000	455.0000	640.0000
568	-12.8250	-4.8000	66.0000	167.0000	218.0000	20.0000	43.0000	200.0000	186.0000	186.0000	121.0000	213.0000	371.0000	217.0000	62.0000	122.0000	123.0000	118.0000	170.0000	144.0000	83.0000	279.0000	115.0000	317.0000	128.0000	122.0000	214.0000	64.0000	811.0000	388.0000	113.0000	217.0000	433.0000	139.0000	133.0000	296.0000	340.0000	176.0000	186.0000	269.0000	78.0000	0.0000	97.0000	160.0000	370.0000	362.0000	239.0000	253.0000	441.0000
569	-12.7500	-4.8000	216.0000	53.0000	79.0000	279.0000	211.0000	83.0000	142.0000	142.0000	170.0000	126.0000	412.0000	309.0000	396.0000	145.0000	190.0000	203.0000	296.0000	67.0000	119.0000	87.0000	70.0000	294.0000	200.0000	196.0000	142.0000	62.0000	1066.0000	529.0000	131.0000	271.0000	578.0000	329.0000	131.0000	121.0000	712.0000	216.0000	287.0000	189.0000	174.0000	127.0000	63.0000	264.0000	418.0000	535.0000	298.0000	176.0000	550.0000
570	-12.6750	-4.8000	238.0000	128.0000	239.0000	100.0000	81.0000	189.0000	77.0000	77.0000	299.0000	141.0000	352.0000	174.0000	165.0000	170.0000	214.0000	269.0000	119.0000	153.0000	153.0000	177.0000	205.0000	159.0000	235.0000	168.0000	26.0000	104.0000	824.0000	462.0000	294.0000	178.0000	587.0000	160.0000	137.0000	77.0000	473.0000	190.0000	191.0000	435.0000	158.0000	73.0000	238.0000	233.0000	278.0000	495.0000	293.0000	104.0000	437.0000
571	-12.6000	-4.8000	183.0000	174.0000	213.0000	91.0000	156.0000	196.0000	103.0000	103.0000	74.0000	172.0000	289.0000	151.0000	229.0000	39.0000	93.0000	114.0000	365.0000	27.0000	48.0000	161.0000	84.0000	418.0000	157.0000	277.0000	32.0000	142.0000	665.0000	322.0000	96.0000	276.0000	310.0000	261.0000	143.0000	0.0000	170.0000	81.0000	232.0000	208.0000	219.0000	226.0000	210.0000	219.0000	328.0000	211.0000	106.0000	361.0000	448.0000
572	-12.5250	-4.8000	239.0000	256.0000	100.0000	91.0000	78.0000	139.0000	24.0000	24.0000	218.0000	106.0000	461.0000	393.0000	181.0000	411.0000	75.0000	111.0000	347.0000	27.0000	86.0000	136.0000	51.0000	325.0000	308.0000	282.0000	149.0000	149.0000	824.0000	280.0000	202.0000	126.0000	307.0000	197.0000	200.0000	179.0000	217.0000	241.0000	203.0000	246.0000	150.0000	109.0000	242.0000	134.0000	281.0000	111.0000	454.0000	188.0000	186.0000
573	-12.4500	-4.8000	338.0000	186.0000	178.0000	134.0000	156.0000	105.0000	88.0000	88.0000	331.0000	166.0000	134.0000	367.0000	154.0000	172.0000	88.0000	77.0000	280.0000	76.0000	34.0000	150.0000	98.0000	349.0000	190.0000	239.0000	94.0000	75.0000	1116.0000	787.0000	83.0000	105.0000	542.0000	208.0000	84.0000	74.0000	331.0000	131.0000	270.0000	173.0000	233.0000	22.0000	184.0000	159.0000	339.0000	433.0000	261.0000	282.0000	574.0000
574	-12.3750	-4.8000	167.0000	126.0000	55.0000	98.0000	122.0000	104.0000	111.0000	111.0000	91.0000	130.0000	150.0000	141.0000	310.0000	219.0000	87.0000	327.0000	174.0000	157.0000	99.0000	52.0000	374.0000	398.0000	130.0000	93.0000	112.0000	249.0000	1124.0000	566.0000	107.0000	144.0000	472.0000	181.0000	164.0000	78.0000	332.0000	167.0000	228.0000	77.0000	215.0000	122.0000	224.0000	170.0000	295.0000	321.0000	305.0000	235.0000	520.0000
575	-12.3000	-4.8000	322.0000	117.0000	42.0000	332.0000	157.0000	97.0000	136.0000	136.0000	152.0000	196.0000	135.0000	388.0000	198.0000	285.0000	229.0000	165.0000	446.0000	87.0000	234.0000	257.0000	385.0000	211.0000	215.0000	215.0000	239.0000	92.0000	1564.0000	609.0000	201.0000	334.0000	389.0000	258.0000	95.0000	188.0000	291.0000	367.0000	231.0000	278.0000	244.0000	226.0000	257.0000	385.0000	402.0000	244.0000	201.0000	261.0000	704.0000
576	-12.2250	-4.8000	200.0000	163.0000	235.0000	219.0000	109.0000	134.0000	124.0000	124.0000	162.0000	183.0000	219.0000	421.0000	405.0000	165.0000	28.0000	113.0000	133.0000	182.0000	74.0000	123.0000	128.0000	205.0000	213.0000	203.0000	144.0000	42.0000	745.0000	407.0000	246.0000	143.0000	366.0000	119.0000	212.0000	140.0000	174.0000	130.0000	151.0000	206.0000	256.0000	71.0000	121.0000	183.0000	242.0000	430.0000	235.0000	199.0000	413.0000
577	-12.1500	-4.8000	177.0000	223.0000	58.0000	158.0000	63.0000	112.0000	34.0000	34.0000	246.0000	168.0000	162.0000	189.0000	165.0000	153.0000	165.0000	245.0000	245.0000	111.0000	93.0000	48.0000	64.0000	206.0000	292.0000	286.0000	85.0000	160.0000	552.0000	402.0000	130.0000	303.0000	451.0000	217.0000	124.0000	169.0000	260.0000	209.0000	93.0000	233.0000	41.0000	171.0000	39.0000	52.0000	241.0000	296.0000	118.0000	236.0000	302.0000
578	-12.0750	-4.8000	97.0000	47.0000	177.0000	124.0000	209.0000	112.0000	143.0000	143.0000	296.0000	119.0000	388.0000	362.0000	184.0000	253.0000	78.0000	335.0000	230.0000	118.0000	128.0000	100.0000	100.0000	184.0000	246.0000	364.0000	175.0000	71.0000	808.0000	351.0000	79.0000	71.0000	383.0000	300.0000	109.0000	120.0000	304.0000	125.0000	221.0000	300.0000	230.0000	219.0000	110.0000	214.0000	400.0000	418.0000	283.0000	210.0000	318.0000
579	-12.0000	-4.8000	172.0000	242.0000	201.0000	228.0000	50.0000	159.0000	107.0000	107.0000	151.0000	162.0000	103.0000	268.0000	177.0000	94.0000	206.0000	193.0000	123.0000	177.0000	145.0000	165.0000	101.0000	278.0000	161.0000	173.0000	218.0000	219.0000	671.0000	415.0000	120.0000	155.0000	529.0000	85.0000	66.0000	190.0000	184.0000	292.0000	181.0000	226.0000	227.0000	304.0000	143.0000	277.0000	243.0000	314.0000	201.0000	196.0000	544.0000
580	-11.9250	-4.8000	346.0000	198.0000	167.0000	53.0000	110.0000	143.0000	129.0000	129.0000	239.0000	102.0000	163.0000	342.0000	50.0000	153.0000	42.0000	282.0000	242.0000	20.0000	158.0000	274.0000	208.0000	168.0000	167.0000	140.0000	168.0000	156.0000	873.0000	551.0000	217.0000	109.0000	369.0000	170.0000	127.0000	194.0000	142.0000	245.0000	114.0000	111.0000	74.0000	60.0000	196.0000	339.0000	257.0000	177.0000	219.0000	98.0000	372.0000
581	-11.8500	-4.8000	204.0000	235.0000	161.0000	57.0000	103.0000	197.0000	126.0000	126.0000	224.0000	90.0000	394.0000	254.0000	233.0000	154.0000	176.0000	69.0000	230.0000	186.0000	164.0000	170.0000	144.0000	309.0000	204.0000	196.0000	73.0000	129.0000	1031.0000	404.0000	126.0000	251.0000	630.0000	233.0000	231.0000	58.0000	252.0000	243.0000	223.0000	203.0000	147.0000	144.0000	245.0000	186.0000	328.0000	527.0000	240.0000	270.0000	447.0000
582	-11.7750	-4.8000	166.0000	205.0000	141.0000	163.0000	50.0000	65.0000	48.0000	48.0000	218.0000	92.0000	300.0000	355.0000	194.0000	478.0000	151.0000	226.0000	368.0000	96.0000	157.0000	135.0000	86.0000	322.0000	321.0000	120.0000	73.0000	81.0000	825.0000	509.0000	220.0000	228.0000	436.0000	209.0000	265.0000	45.0000	313.0000	280.0000	162.0000	207.0000	180.0000	193.0000	178.0000	291.0000	293.0000	552.0000	324.0000	115.0000	391.0000
583	-11.7000	-4.8000	118.0000	95.0000	90.0000	77.0000	95.0000	145.0000	24.0000	24.0000	220.0000	207.0000	179.0000	315.0000	123.0000	144.0000	133.0000	199.0000	405.0000	128.0000	18.0000	163.0000	242.0000	365.0000	158.0000	139.0000	20.0000	174.0000	1109.0000	507.0000	57.0000	240.0000	416.0000	338.0000	121.0000	77.0000	332.0000	265.0000	71.0000	393.0000	46.0000	103.0000	20.0000	124.0000	308.0000	230.0000	293.0000	201.0000	491.0000
584	-11.6250	-4.8000	125.0000	127.0000	204.0000	49.0000	129.0000	119.0000	193.0000	193.0000	285.0000	59.0000	414.0000	170.0000	138.0000	212.0000	206.0000	123.0000	308.0000	92.0000	42.0000	175.0000	106.0000	504.0000	147.0000	254.0000	122.0000	211.0000	1285.0000	612.0000	55.0000	281.0000	557.0000	303.0000	305.0000	67.0000	512.0000	448.0000	148.0000	356.0000	178.0000	211.0000	159.0000	277.0000	536.0000	456.0000	204.0000	260.0000	505.0000
585	-11.5500	-4.8000	78.0000	178.0000	131.0000	92.0000	92.0000	75.0000	25.0000	25.0000	208.0000	153.0000	239.0000	325.0000	281.0000	134.0000	95.0000	147.0000	178.0000	38.0000	189.0000	145.0000	109.0000	304.0000	187.0000	188.0000	119.0000	45.0000	576.0000	445.0000	127.0000	196.0000	435.0000	237.0000	271.0000	125.0000	201.0000	223.0000	322.0000	332.0000	321.0000	96.0000	99.0000	114.0000	494.0000	278.0000	190.0000	307.0000	275.0000
586	-11.4750	-4.8000	190.0000	93.0000	98.0000	0.0000	149.0000	165.0000	42.0000	42.0000	265.0000	167.0000	265.0000	240.0000	187.0000	176.0000	107.0000	145.0000	236.0000	89.0000	116.0000	145.0000	100.0000	339.0000	251.0000	193.0000	182.0000	254.0000	631.0000	299.0000	92.0000	231.0000	254.0000	194.0000	184.0000	24.0000	197.0000	114.0000	174.0000	77.0000	210.0000	171.0000	83.0000	245.0000	368.0000	224.0000	193.0000	268.0000	168.0000
587	-11.4000	-4.8000	213.0000	243.0000	147.0000	89.0000	128.0000	164.0000	151.0000	151.0000	361.0000	161.0000	183.0000	221.0000	259.0000	264.0000	47.0000	171.0000	192.0000	123.0000	125.0000	201.0000	267.0000	198.0000	193.0000	121.0000	146.0000	87.0000	733.0000	257.0000	182.0000	328.0000	417.0000	386.0000	98.0000	275.0000	441.0000	312.0000	260.0000	251.0000	93.0000	198.0000	182.0000	226.0000	307.0000	434.0000	157.0000	344.0000	315.0000
588	-11.3250	-4.8000	162.0000	194.0000	81.0000	169.0000	117.0000	100.0000	88.0000	88.0000	64.0000	119.0000	240.0000	69.0000	105.0000	122.0000	54.0000	76.0000	158.0000	148.0000	125.0000	295.0000	124.0000	178.0000	250.0000	156.0000	80.0000	59.0000	453.0000	384.0000	146.0000	206.0000	218.0000	214.0000	171.0000	145.0000	203.0000	128.0000	240.0000	330.0000	159.0000	134.0000	173.0000	233.0000	361.0000	150.0000	102.0000	157.0000	396.0000
589	-11.2500	-4.8000	43.0000	30.0000	147.0000	178.0000	22.0000	93.0000	216.0000	216.0000	229.0000	126.0000	386.0000	346.0000	191.0000	202.0000	74.0000	146.0000	235.0000	63.0000	258.0000	222.0000	168.0000	245.0000	214.0000	121.0000	106.0000	33.0000	757.0000	270.0000	173.0000	247.0000	475.0000	182.0000	29.0000	26.0000	170.0000	220.0000	99.0000	327.0000	89.0000	168.0000	131.0000	405.0000	275.0000	269.0000	101.0000	388.0000	592.0000
590	-11.1750	-4.8000	69.0000	42.0000	50.0000	103.0000	62.0000	190.0000	130.0000	130.0000	236.0000	204.0000	282.0000	353.0000	174.0000	179.0000	102.0000	130.0000	212.0000	138.0000	135.0000	151.0000	89.0000	201.0000	155.0000	380.0000	0.0000	105.0000	423.0000	261.0000	209.0000	123.0000	246.0000	220.0000	276.0000	87.0000	259.0000	91.0000	101.0000	324.0000	193.0000	151.0000	135.0000	183.0000	283.0000	235.0000	290.0000	230.0000	409.0000
591	-11.1000	-4.8000	296.0000	132.0000	141.0000	69.0000	23.0000	46.0000	256.0000	256.0000	254.0000	106.0000	113.0000	324.0000	122.0000	181.0000	97.0000	258.0000	107.0000	179.0000	47.0000	213.0000	93.0000	372.0000	228.0000	48.0000	185.0000	75.0000	1060.0000	397.0000	102.0000	182.0000	626.0000	168.0000	108.0000	128.0000	239.0000	228.0000	53.0000	185.0000	149.0000	283.0000	147.0000	177.0000	432.0000	563.0000	191.0000	207.0000	619.0000
592	-11.0250	-4.8000	313.0000	223.0000	229.0000	38.0000	131.0000	188.0000	149.0000	149.0000	325.0000	133.0000	251.0000	190.0000	407.0000	177.0000	96.0000	188.0000	192.0000	119.0000	161.0000	233.0000	177.0000	439.0000	105.0000	227.0000	212.0000	87.0000	840.0000	193.0000	181.0000	93.0000	469.0000	146.0000	213.0000	156.0000	466.0000	108.0000	191.0000	174.0000	370.0000	319.0000	188.0000	443.0000	370.0000	566.0000	196.0000	421.0000	609.0000
593	-10.9500	-4.8000	202.0000	111.0000	105.0000	154.0000	53.0000	61.0000	77.0000	77.0000	209.0000	91.0000	238.0000	161.0000	112.0000	185.0000	195.0000	174.0000	327.0000	192.0000	20.0000	42.0000	374.0000	327.0000	222.0000	245.0000	74.0000	253.0000	1363.0000	554.0000	228.0000	185.0000	440.0000	389.0000	67.0000	230.0000	229.0000	182.0000	318.0000	290.0000	242.0000	122.0000	121.0000	341.0000	235.0000	469.0000	255.0000	94.0000	485.0000
594	-10.8750	-4.8000	73.0000	83.0000	185.0000	112.0000	53.0000	100.0000	53.0000	53.0000	199.0000	146.0000	213.0000	125.0000	121.0000	127.0000	113.0000	192.0000	106.0000	95.0000	155.0000	111.0000	178.0000	405.0000	103.0000	287.0000	96.0000	163.0000	769.0000	560.0000	164.0000	102.0000	471.0000	141.0000	136.0000	153.0000	145.0000	282.0000	281.0000	238.0000	58.0000	77.0000	118.0000	154.0000	259.0000	348.0000	126.0000	210.0000	413.0000
595	-10.8000	-4.8000	207.0000	62.0000	18.0000	177.0000	23.0000	143.0000	49.0000	49.0000	213.0000	172.0000	364.0000	366.0000	120.0000	79.0000	100.0000	152.0000	158.0000	114.0000	50.0000	253.0000	220.0000	251.0000	278.0000	187.0000	57.0000	107.0000	599.0000	135.0000	371.0000	192.0000	135.0000	155.0000	234.0000	104.0000	300.0000	180.0000	99.0000	276.0000	207.0000	60.0000	99.0000	278.0000	422.0000	318.0000	158.0000	261.0000	441.0000
596	-10.7250	-4.8000	162.0000	220.0000	129.0000	67.0000	136.0000	52.0000	90.0000	90.0000	263.0000	79.0000	260.0000	216.0000	284.0000	266.0000	83.0000	282.0000	148.0000	84.0000	196.0000	170.0000	79.0000	189.0000	196.0000	222.0000	61.0000	118.0000	623.0000	195.0000	216.0000	340.0000	349.0000	171.0000	51.0000	107.0000	273.0000	155.0000	212.0000	203.0000	202.0000	211.0000	137.0000	241.0000	373.0000	454.0000	261.0000	128.0000	493.0000
597	-10.6500	-4.8000	224.0000	238.0000	197.0000	134.0000	21.0000	63.0000	196.0000	196.0000	286.0000	224.0000	305.0000	228.0000	104.0000	180.0000	66.0000	273.0000	107.0000	127.0000	100.0000	147.0000	176.0000	238.0000	319.0000	109.0000	215.0000	116.0000	232.0000	181.0000	293.0000	182.0000	251.0000	204.0000	78.0000	154.0000	189.0000	205.0000	399.0000	158.0000	175.0000	185.0000	115.0000	176.0000	345.0000	164.0000	212.0000	68.0000	301.0000
598	-10.5750	-4.8000	207.0000	168.0000	102.0000	185.0000	156.0000	129.0000	124.0000	124.0000	314.0000	72.0000	313.0000	412.0000	258.0000	306.0000	0.0000	175.0000	281.0000	160.0000	76.0000	215.0000	79.0000	200.0000	261.0000	150.0000	130.0000	83.0000	613.0000	294.0000	219.0000	130.0000	244.0000	273.0000	81.0000	167.0000	231.0000	253.0000	43.0000	145.0000	181.0000	69.0000	251.0000	189.0000	176.0000	214.0000	213.0000	179.0000	232.0000
599	-10.5000	-4.8000	122.0000	68.0000	75.0000	119.0000	129.0000	199.0000	147.0000	147.0000	118.0000	95.0000	133.0000	194.0000	145.0000	123.0000	149.0000	116.0000	200.0000	46.0000	80.0000	120.0000	95.0000	412.0000	194.0000	218.0000	94.0000	148.0000	349.0000	431.0000	176.0000	200.0000	140.0000	83.0000	178.0000	114.0000	229.0000	254.0000	191.0000	159.0000	97.0000	54.0000	237.0000	247.0000	324.0000	102.0000	424.0000	200.0000	317.0000
600	-10.4250	-4.8000	90.0000	153.0000	142.0000	118.0000	129.0000	103.0000	111.0000	111.0000	276.0000	170.0000	87.0000	245.0000	169.0000	94.0000	114.0000	132.0000	142.0000	48.0000	126.0000	92.0000	98.0000	422.0000	114.0000	54.0000	35.0000	87.0000	524.0000	173.0000	165.0000	116.0000	320.0000	139.0000	86.0000	46.0000	175.0000	294.0000	129.0000	208.0000	190.0000	174.0000	106.0000	211.0000	373.0000	281.0000	285.0000	277.0000	208.0000
601	-10.3500	-4.8000	254.0000	164.0000	123.0000	73.0000	40.0000	92.0000	170.0000	170.0000	256.0000	164.0000	205.0000	199.0000	167.0000	80.0000	175.0000	111.0000	143.0000	142.0000	110.0000	237.0000	157.0000	253.0000	251.0000	154.0000	84.0000	94.0000	657.0000	315.0000	96.0000	253.0000	203.0000	235.0000	115.0000	133.0000	310.0000	289.0000	131.0000	178.0000	100.0000	306.0000	317.0000	213.0000	266.0000	125.0000	155.0000	75.0000	382.0000
602	-10.2750	-4.8000	273.0000	98.0000	164.0000	142.0000	193.0000	221.0000	40.0000	40.0000	245.0000	146.0000	324.0000	180.0000	124.0000	264.0000	136.0000	198.0000	177.0000	0.0000	120.0000	151.0000	113.0000	89.0000	437.0000	269.0000	113.0000	110.0000	594.0000	373.0000	248.0000	244.0000	359.0000	293.0000	18.0000	18.0000	586.0000	123.0000	128.0000	320.0000	128.0000	114.0000	138.0000	288.0000	307.0000	194.0000	191.0000	216.0000	283.0000
603	-10.2000	-4.8000	43.0000	74.0000	203.0000	84.0000	154.0000	207.0000	202.0000	202.0000	154.0000	163.0000	349.0000	169.0000	106.0000	281.0000	217.0000	251.0000	251.0000	216.0000	52.0000	52.0000	67.0000	202.0000	127.0000	162.0000	219.0000	162.0000	704.0000	416.0000	248.0000	226.0000	513.0000	146.0000	188.0000	80.0000	256.0000	275.0000	194.0000	210.0000	54.0000	73.0000	205.0000	201.0000	339.0000	242.0000	254.0000	107.0000	800.0000
604	-10.1250	-4.8000	163.0000	205.0000	185.0000	99.0000	117.0000	214.0000	142.0000	142.0000	184.0000	121.0000	305.0000	542.0000	255.0000	339.0000	97.0000	364.0000	203.0000	114.0000	180.0000	180.0000	115.0000	468.0000	304.0000	23.0000	107.0000	132.0000	1023.0000	361.0000	106.0000	189.0000	485.0000	231.0000	327.0000	148.0000	479.0000	408.0000	181.0000	235.0000	232.0000	206.0000	237.0000	250.0000	555.0000	427.0000	159.0000	193.0000	654.0000
605	-10.0500	-4.8000	274.0000	180.0000	72.0000	251.0000	282.0000	182.0000	74.0000	74.0000	341.0000	113.0000	245.0000	314.0000	320.0000	350.0000	202.0000	332.0000	338.0000	97.0000	221.0000	117.0000	145.0000	294.0000	258.0000	236.0000	266.0000	240.0000	797.0000	492.0000	165.0000	196.0000	433.0000	164.0000	264.0000	225.0000	390.0000	218.0000	199.0000	246.0000	186.0000	189.0000	216.0000	244.0000	494.0000	663.0000	225.0000	392.0000	774.0000
606	-9.9750	-4.8000	106.0000	129.0000	184.0000	26.0000	73.0000	225.0000	137.0000	137.0000	291.0000	89.0000	347.0000	305.0000	282.0000	395.0000	127.0000	128.0000	92.0000	222.0000	96.0000	173.0000	87.0000	277.0000	313.0000	327.0000	137.0000	171.0000	941.0000	451.0000	268.0000	311.0000	622.0000	347.0000	178.0000	80.0000	410.0000	418.0000	202.0000	197.0000	304.0000	197.0000	111.0000	433.0000	335.0000	358.0000	425.0000	255.0000	726.0000
607	-9.9000	-4.8000	47.0000	164.0000	231.0000	73.0000	156.0000	124.0000	98.0000	98.0000	355.0000	195.0000	234.0000	302.0000	241.0000	126.0000	74.0000	121.0000	140.0000	187.0000	81.0000	95.0000	139.0000	167.0000	226.0000	163.0000	141.0000	313.0000	662.0000	278.0000	212.0000	205.0000	402.0000	263.0000	125.0000	213.0000	299.0000	230.0000	166.0000	236.0000	164.0000	116.0000	91.0000	115.0000	365.0000	380.0000	263.0000	475.0000	511.0000
608	-9.8250	-4.8000	218.0000	177.0000	120.0000	146.0000	151.0000	211.0000	304.0000	304.0000	159.0000	210.0000	366.0000	248.0000	177.0000	182.0000	139.0000	151.0000	292.0000	22.0000	109.0000	215.0000	127.0000	194.0000	127.0000	293.0000	121.0000	145.0000	694.0000	585.0000	164.0000	166.0000	488.0000	130.0000	160.0000	206.0000	195.0000	339.0000	124.0000	161.0000	323.0000	143.0000	156.0000	233.0000	460.0000	305.0000	131.0000	259.0000	622.0000
609	-9.7500	-4.8000	164.0000	185.0000	179.0000	0.0000	228.0000	143.0000	233.0000	233.0000	290.0000	103.0000	434.0000	443.0000	305.0000	201.0000	152.0000	197.0000	228.0000	90.0000	69.0000	370.0000	207.0000	287.0000	190.0000	161.0000	190.0000	167.0000	803.0000	498.0000	151.0000	520.0000	551.0000	200.0000	252.0000	71.0000	201.0000	339.0000	86.0000	195.0000	196.0000	102.0000	155.0000	328.0000	590.0000	442.0000	131.0000	332.0000	828.0000
610	-9.6750	-4.8000	122.0000	282.0000	174.0000	239.0000	277.0000	156.0000	110.0000	110.0000	333.0000	117.0000	507.0000	1418.0000	332.0000	137.0000	215.0000	329.0000	299.0000	92.0000	157.0000	405.0000	203.0000	165.0000	250.0000	177.0000	223.0000	561.0000	837.0000	545.0000	217.0000	821.0000	620.0000	223.0000	271.0000	161.0000	496.0000	256.0000	319.0000	291.0000	233.0000	155.0000	332.0000	361.0000	415.0000	636.0000	207.0000	277.0000	1215.0000
611	-9.6000	-4.8000	188.0000	116.0000	97.0000	239.0000	320.0000	121.0000	106.0000	106.0000	287.0000	179.0000	509.0000	1048.0000	343.0000	309.0000	135.0000	291.0000	182.0000	118.0000	155.0000	374.0000	245.0000	253.0000	227.0000	163.0000	149.0000	591.0000	647.0000	730.0000	241.0000	496.0000	370.0000	410.0000	194.0000	152.0000	636.0000	256.0000	316.0000	295.0000	316.0000	317.0000	160.0000	406.0000	475.0000	783.0000	340.0000	245.0000	1348.0000
612	-9.5250	-4.8000	238.0000	151.0000	152.0000	173.0000	163.0000	214.0000	139.0000	139.0000	226.0000	91.0000	362.0000	279.0000	286.0000	119.0000	93.0000	62.0000	305.0000	70.0000	102.0000	194.0000	75.0000	196.0000	267.0000	134.0000	109.0000	112.0000	950.0000	320.0000	94.0000	151.0000	299.0000	379.0000	60.0000	199.0000	292.0000	241.0000	230.0000	185.0000	191.0000	321.0000	208.0000	194.0000	421.0000	500.0000	330.0000	355.0000	686.0000
613	-9.4500	-4.8000	164.0000	66.0000	77.0000	70.0000	245.0000	216.0000	138.0000	138.0000	239.0000	132.0000	271.0000	281.0000	45.0000	239.0000	169.0000	143.0000	293.0000	144.0000	91.0000	396.0000	233.0000	407.0000	158.0000	230.0000	152.0000	214.0000	711.0000	647.0000	236.0000	356.0000	537.0000	212.0000	268.0000	58.0000	242.0000	115.0000	326.0000	127.0000	143.0000	104.0000	224.0000	151.0000	355.0000	434.0000	151.0000	303.0000	839.0000
614	-9.3750	-4.8000	166.0000	151.0000	52.0000	64.0000	62.0000	130.0000	51.0000	51.0000	221.0000	46.0000	408.0000	379.0000	239.0000	242.0000	421.0000	194.0000	346.0000	290.0000	59.0000	231.0000	93.0000	254.0000	98.0000	255.0000	202.0000	112.0000	818.0000	427.0000	206.0000	165.0000	340.0000	165.0000	49.0000	180.0000	410.0000	276.0000	272.0000	214.0000	115.0000	280.0000	194.0000	360.0000	351.0000	597.0000	253.0000	238.0000	771.0000
615	-9.3000	-4.8000	157.0000	70.0000	92.0000	133.0000	47.0000	219.0000	132.0000	132.0000	277.0000	190.0000	247.0000	310.0000	183.0000	130.0000	201.0000	207.0000	0.0000	94.0000	20.0000	127.0000	34.0000	263.0000	186.0000	163.0000	115.0000	43.0000	649.0000	180.0000	171.0000	142.0000	298.0000	183.0000	256.0000	148.0000	204.0000	225.0000	224.0000	351.0000	83.0000	68.0000	74.0000	175.0000	266.0000	148.0000	240.0000	150.0000	463.0000
616	-9.2250	-4.8000	199.0000	192.0000	156.0000	95.0000	52.0000	170.0000	25.0000	25.0000	135.0000	139.0000	368.0000	150.0000	217.0000	77.0000	222.0000	109.0000	254.0000	115.0000	151.0000	91.0000	100.0000	148.0000	77.0000	179.0000	51.0000	176.0000	345.0000	179.0000	80.0000	174.0000	306.0000	79.0000	165.0000	97.0000	191.0000	245.0000	196.0000	199.0000	184.0000	132.0000	69.0000	144.0000	186.0000	269.0000	366.0000	175.0000	598.0000
617	-9.1500	-4.8000	111.0000	249.0000	88.0000	183.0000	143.0000	129.0000	18.0000	18.0000	318.0000	247.0000	371.0000	342.0000	287.0000	210.0000	203.0000	45.0000	200.0000	117.0000	62.0000	232.0000	53.0000	297.0000	189.0000	185.0000	195.0000	155.0000	539.0000	183.0000	154.0000	197.0000	190.0000	227.0000	207.0000	24.0000	157.0000	47.0000	124.0000	23.0000	220.0000	109.0000	20.0000	186.0000	290.0000	290.0000	217.0000	232.0000	427.0000
618	-9.0750	-4.8000	263.0000	90.0000	118.0000	237.0000	127.0000	62.0000	163.0000	163.0000	196.0000	172.0000	335.0000	240.0000	200.0000	169.0000	80.0000	100.0000	169.0000	107.0000	173.0000	181.0000	133.0000	287.0000	227.0000	120.0000	93.0000	49.0000	537.0000	363.0000	130.0000	205.0000	391.0000	183.0000	150.0000	81.0000	124.0000	138.0000	194.0000	122.0000	304.0000	60.0000	126.0000	238.0000	184.0000	285.0000	192.0000	354.0000	445.0000
619	-9.0000	-4.8000	183.0000	120.0000	195.0000	295.0000	116.0000	222.0000	93.0000	93.0000	327.0000	84.0000	347.0000	326.0000	331.0000	205.0000	163.0000	275.0000	254.0000	101.0000	69.0000	164.0000	105.0000	276.0000	243.0000	268.0000	71.0000	102.0000	658.0000	491.0000	79.0000	169.0000	502.0000	220.0000	22.0000	112.0000	279.0000	155.0000	193.0000	307.0000	240.0000	268.0000	71.0000	114.0000	293.0000	300.0000	184.0000	216.0000	529.0000
620	-8.9250	-4.8000	207.0000	87.0000	175.0000	227.0000	156.0000	110.0000	161.0000	161.0000	360.0000	109.0000	334.0000	373.0000	126.0000	222.0000	71.0000	328.0000	197.0000	79.0000	182.0000	243.0000	169.0000	255.0000	270.0000	115.0000	167.0000	225.0000	566.0000	439.0000	144.0000	213.0000	389.0000	452.0000	164.0000	220.0000	396.0000	110.0000	196.0000	251.0000	308.0000	252.0000	292.0000	306.0000	287.0000	373.0000	419.0000	241.0000	682.0000
621	-8.8500	-4.8000	173.0000	155.0000	158.0000	46.0000	81.0000	158.0000	78.0000	78.0000	312.0000	218.0000	315.0000	192.0000	217.0000	218.0000	196.0000	117.0000	138.0000	70.0000	131.0000	126.0000	247.0000	455.0000	113.0000	193.0000	302.0000	137.0000	754.0000	318.0000	139.0000	116.0000	478.0000	177.0000	109.0000	223.0000	196.0000	92.0000	113.0000	207.0000	69.0000	123.0000	162.0000	141.0000	375.0000	125.0000	235.0000	246.0000	479.0000
622	-8.7750	-4.8000	254.0000	149.0000	90.0000	76.0000	93.0000	214.0000	166.0000	166.0000	159.0000	208.0000	280.0000	258.0000	107.0000	220.0000	73.0000	159.0000	355.0000	93.0000	75.0000	0.0000	169.0000	429.0000	214.0000	184.0000	207.0000	102.0000	795.0000	450.0000	163.0000	145.0000	420.0000	224.0000	83.0000	70.0000	361.0000	190.0000	49.0000	185.0000	248.0000	118.0000	77.0000	404.0000	272.0000	506.0000	167.0000	139.0000	621.0000
623	-8.7000	-4.8000	139.0000	171.0000	99.0000	210.0000	43.0000	221.0000	99.0000	99.0000	121.0000	195.0000	228.0000	281.0000	201.0000	88.0000	112.0000	305.0000	191.0000	141.0000	185.0000	108.0000	79.0000	276.0000	137.0000	141.0000	86.0000	153.0000	708.0000	241.0000	110.0000	213.0000	381.0000	167.0000	89.0000	93.0000	205.0000	138.0000	237.0000	189.0000	99.0000	187.0000	82.0000	208.0000	331.0000	424.0000	197.0000	199.0000	486.0000
624	-8.6250	-4.8000	185.0000	136.0000	169.0000	168.0000	121.0000	267.0000	111.0000	111.0000	186.0000	106.0000	194.0000	446.0000	212.0000	342.0000	193.0000	206.0000	248.0000	123.0000	91.0000	209.0000	202.0000	368.0000	134.0000	88.0000	26.0000	67.0000	848.0000	496.0000	213.0000	303.0000	537.0000	408.0000	209.0000	123.0000	312.0000	190.0000	370.0000	376.0000	239.0000	294.0000	246.0000	246.0000	286.0000	466.0000	84.0000	454.0000	600.0000
625	-8.5500	-4.8000	208.0000	187.0000	183.0000	68.0000	25.0000	108.0000	84.0000	84.0000	162.0000	118.0000	390.0000	225.0000	227.0000	182.0000	232.0000	304.0000	365.0000	207.0000	58.0000	74.0000	43.0000	418.0000	501.0000	109.0000	114.0000	149.0000	1272.0000	622.0000	236.0000	194.0000	517.0000	200.0000	223.0000	97.0000	426.0000	91.0000	103.0000	305.0000	218.0000	203.0000	172.0000	201.0000	393.0000	572.0000	243.0000	166.0000	553.0000
626	-8.4750	-4.8000	241.0000	61.0000	130.0000	110.0000	49.0000	145.0000	63.0000	63.0000	128.0000	75.0000	185.0000	359.0000	257.0000	211.0000	227.0000	153.0000	128.0000	115.0000	83.0000	201.0000	240.0000	282.0000	98.0000	281.0000	99.0000	138.0000	675.0000	281.0000	229.0000	138.0000	162.0000	145.0000	126.0000	157.0000	131.0000	88.0000	299.0000	326.0000	151.0000	138.0000	117.0000	168.0000	227.0000	160.0000	281.0000	124.0000	224.0000
627	-8.4000	-4.8000	128.0000	204.0000	90.0000	72.0000	112.0000	59.0000	122.0000	122.0000	328.0000	93.0000	166.0000	355.0000	150.0000	287.0000	322.0000	154.0000	47.0000	74.0000	126.0000	179.0000	164.0000	257.0000	141.0000	186.0000	159.0000	245.0000	755.0000	423.0000	185.0000	238.0000	340.0000	129.0000	343.0000	153.0000	159.0000	123.0000	131.0000	143.0000	165.0000	121.0000	205.0000	125.0000	111.0000	107.0000	235.0000	162.0000	395.0000
628	-8.3250	-4.8000	144.0000	199.0000	247.0000	148.0000	231.0000	189.0000	246.0000	246.0000	216.0000	47.0000	140.0000	279.0000	285.0000	175.0000	109.0000	260.0000	234.0000	178.0000	99.0000	181.0000	47.0000	224.0000	167.0000	213.0000	181.0000	188.0000	571.0000	329.0000	294.0000	141.0000	201.0000	436.0000	43.0000	186.0000	175.0000	313.0000	94.0000	257.0000	118.0000	317.0000	243.0000	189.0000	326.0000	225.0000	424.0000	199.0000	225.0000
629	-8.2500	-4.8000	375.0000	159.0000	81.0000	67.0000	42.0000	147.0000	122.0000	122.0000	343.0000	162.0000	274.0000	163.0000	151.0000	164.0000	54.0000	185.0000	190.0000	201.0000	74.0000	128.0000	151.0000	206.0000	224.0000	198.0000	157.0000	165.0000	550.0000	383.0000	141.0000	221.0000	436.0000	96.0000	44.0000	107.0000	224.0000	183.0000	186.0000	194.0000	95.0000	99.0000	171.0000	257.0000	341.0000	323.0000	95.0000	272.0000	446.0000
630	-8.1750	-4.8000	115.0000	22.0000	173.0000	77.0000	84.0000	216.0000	83.0000	83.0000	212.0000	156.0000	422.0000	119.0000	269.0000	269.0000	182.0000	76.0000	257.0000	140.0000	213.0000	141.0000	141.0000	313.0000	166.0000	199.0000	104.0000	156.0000	1025.0000	461.0000	113.0000	184.0000	394.0000	208.0000	371.0000	202.0000	201.0000	168.0000	164.0000	443.0000	155.0000	246.0000	265.0000	159.0000	373.0000	284.0000	106.0000	300.0000	623.0000
631	-8.1000	-4.8000	232.0000	104.0000	96.0000	71.0000	193.0000	139.0000	74.0000	74.0000	173.0000	169.0000	195.0000	279.0000	241.0000	267.0000	122.0000	157.0000	305.0000	89.0000	210.0000	124.0000	100.0000	320.0000	204.0000	151.0000	67.0000	54.0000	525.0000	278.0000	233.0000	101.0000	394.0000	239.0000	0.0000	124.0000	369.0000	232.0000	223.0000	289.0000	192.0000	146.0000	167.0000	329.0000	230.0000	436.0000	288.0000	220.0000	642.0000
632	-8.0250	-4.8000	393.0000	217.0000	93.0000	161.0000	124.0000	255.0000	119.0000	119.0000	363.0000	212.0000	253.0000	174.0000	219.0000	247.0000	237.0000	161.0000	281.0000	132.0000	211.0000	166.0000	42.0000	442.0000	219.0000	202.0000	76.0000	179.0000	1209.0000	484.0000	229.0000	264.0000	553.0000	134.0000	130.0000	210.0000	81.0000	204.0000	139.0000	317.0000	106.0000	126.0000	278.0000	408.0000	312.0000	297.0000	252.0000	276.0000	641.0000
633	-7.9500	-4.8000	265.0000	136.0000	95.0000	92.0000	52.0000	178.0000	230.0000	230.0000	95.0000	230.0000	290.0000	271.0000	191.0000	285.0000	147.0000	244.0000	409.0000	70.0000	213.0000	177.0000	115.0000	478.0000	278.0000	139.0000	106.0000	196.0000	708.0000	580.0000	206.0000	346.0000	575.0000	304.0000	198.0000	379.0000	238.0000	191.0000	197.0000	181.0000	181.0000	262.0000	162.0000	272.0000	431.0000	561.0000	100.0000	98.0000	626.0000
634	-7.8750	-4.8000	213.0000	52.0000	144.0000	205.0000	88.0000	228.0000	74.0000	74.0000	201.0000	192.0000	368.0000	319.0000	158.0000	196.0000	134.0000	91.0000	234.0000	174.0000	79.0000	211.0000	238.0000	268.0000	95.0000	179.0000	38.0000	120.0000	765.0000	403.0000	94.0000	199.0000	372.0000	209.0000	294.0000	235.0000	160.0000	212.0000	93.0000	269.0000	153.0000	101.0000	67.0000	261.0000	383.0000	405.0000	210.0000	270.0000	732.0000
635	-7.8000	-4.8000	194.0000	176.0000	155.0000	23.0000	50.0000	124.0000	131.0000	131.0000	253.0000	28.0000	311.0000	235.0000	92.0000	153.0000	116.0000	20.0000	261.0000	119.0000	144.0000	137.0000	128.0000	137.0000	215.0000	207.0000	20.0000	86.0000	672.0000	270.0000	146.0000	200.0000	305.0000	88.0000	173.0000	128.0000	182.0000	249.0000	164.0000	177.0000	176.0000	159.0000	137.0000	396.0000	628.0000	401.0000	142.0000	169.0000	438.0000
636	-7.7250	-4.8000	111.0000	150.0000	121.0000	96.0000	153.0000	170.0000	121.0000	121.0000	144.0000	274.0000	273.0000	314.0000	97.0000	126.0000	251.0000	137.0000	239.0000	184.0000	45.0000	221.0000	113.0000	385.0000	259.0000	273.0000	101.0000	204.0000	382.0000	430.0000	277.0000	255.0000	458.0000	254.0000	211.0000	320.0000	249.0000	312.0000	115.0000	203.0000	200.0000	181.0000	276.0000	367.0000	503.0000	641.0000	185.0000	187.0000	618.0000
637	-7.6500	-4.8000	286.0000	50.0000	162.0000	78.0000	46.0000	109.0000	49.0000	49.0000	172.0000	86.0000	352.0000	180.0000	113.0000	225.0000	58.0000	127.0000	270.0000	200.0000	158.0000	231.0000	87.0000	298.0000	257.0000	187.0000	127.0000	188.0000	524.0000	517.0000	219.0000	275.0000	395.0000	248.0000	66.0000	207.0000	234.0000	320.0000	190.0000	299.0000	143.0000	90.0000	107.0000	348.0000	283.0000	267.0000	224.0000	267.0000	473.0000
638	-7.5750	-4.8000	194.0000	128.0000	159.0000	177.0000	92.0000	83.0000	73.0000	73.0000	144.0000	100.0000	279.0000	138.0000	257.0000	191.0000	61.0000	98.0000	263.0000	120.0000	64.0000	162.0000	113.0000	244.0000	226.0000	275.0000	148.0000	111.0000	507.0000	562.0000	208.0000	350.0000	794.0000	266.0000	176.0000	100.0000	602.0000	406.0000	110.0000	245.0000	135.0000	248.0000	110.0000	393.0000	440.0000	647.0000	144.0000	190.0000	879.0000
639	-7.5000	-4.8000	175.0000	222.0000	202.0000	242.0000	197.0000	207.0000	245.0000	245.0000	196.0000	174.0000	265.0000	429.0000	212.0000	201.0000	168.0000	295.0000	231.0000	110.0000	286.0000	126.0000	53.0000	264.0000	83.0000	312.0000	272.0000	129.0000	529.0000	314.0000	141.0000	224.0000	561.0000	145.0000	169.0000	294.0000	568.0000	266.0000	239.0000	303.0000	229.0000	239.0000	249.0000	507.0000	281.0000	718.0000	359.0000	224.0000	742.0000
640	-7.4250	-4.8000	221.0000	136.0000	156.0000	222.0000	102.0000	149.0000	160.0000	160.0000	387.0000	212.0000	352.0000	207.0000	213.0000	224.0000	208.0000	246.0000	283.0000	78.0000	209.0000	187.0000	230.0000	517.0000	223.0000	170.0000	167.0000	146.0000	473.0000	405.0000	219.0000	303.0000	318.0000	170.0000	188.0000	265.0000	381.0000	267.0000	296.0000	239.0000	144.0000	256.0000	192.0000	279.0000	638.0000	521.0000	302.0000	231.0000	733.0000
641	-7.3500	-4.8000	451.0000	92.0000	129.0000	142.0000	186.0000	152.0000	160.0000	160.0000	235.0000	119.0000	440.0000	311.0000	289.0000	252.0000	131.0000	147.0000	192.0000	131.0000	85.0000	196.0000	126.0000	303.0000	73.0000	256.0000	173.0000	46.0000	419.0000	353.0000	106.0000	261.0000	365.0000	142.0000	87.0000	0.0000	363.0000	161.0000	210.0000	391.0000	208.0000	157.0000	217.0000	371.0000	422.0000	288.0000	211.0000	284.0000	525.0000
642	-7.2750	-4.8000	232.0000	128.0000	72.0000	159.0000	86.0000	192.0000	21.0000	21.0000	285.0000	209.0000	387.0000	295.0000	242.0000	152.0000	140.0000	205.0000	204.0000	180.0000	73.0000	187.0000	195.0000	389.0000	133.0000	229.0000	131.0000	183.0000	380.0000	317.0000	154.0000	248.0000	607.0000	177.0000	36.0000	108.0000	548.0000	323.0000	141.0000	184.0000	161.0000	85.0000	175.0000	245.0000	511.0000	575.0000	284.0000	132.0000	565.0000
643	-7.2000	-4.8000	43.0000	96.0000	84.0000	248.0000	81.0000	182.0000	239.0000	239.0000	178.0000	58.0000	271.0000	284.0000	42.0000	224.0000	138.0000	193.0000	145.0000	43.0000	99.0000	19.0000	101.0000	263.0000	169.0000	171.0000	161.0000	161.0000	115.0000	398.0000	165.0000	106.0000	267.0000	219.0000	93.0000	105.0000	202.0000	112.0000	150.0000	130.0000	90.0000	120.0000	251.0000	98.0000	300.0000	284.0000	298.0000	278.0000	379.0000
644	-16.3500	-4.7250	53.0000	173.0000	133.0000	254.0000	113.0000	292.0000	113.0000	113.0000	235.0000	236.0000	517.0000	215.0000	255.0000	117.0000	73.0000	205.0000	133.0000	293.0000	41.0000	179.0000	283.0000	404.0000	184.0000	126.0000	165.0000	69.0000	310.0000	233.0000	198.0000	175.0000	383.0000	167.0000	197.0000	133.0000	357.0000	225.0000	237.0000	354.0000	137.0000	231.0000	196.0000	229.0000	412.0000	316.0000	270.0000	263.0000	146.0000
645	-16.2750	-4.7250	309.0000	79.0000	145.0000	134.0000	0.0000	48.0000	70.0000	70.0000	303.0000	92.0000	205.0000	343.0000	151.0000	141.0000	63.0000	142.0000	54.0000	25.0000	76.0000	221.0000	209.0000	319.0000	209.0000	178.0000	226.0000	165.0000	269.0000	171.0000	69.0000	147.0000	255.0000	222.0000	208.0000	143.0000	358.0000	202.0000	185.0000	153.0000	48.0000	209.0000	159.0000	121.0000	385.0000	255.0000	266.0000	243.0000	428.0000
646	-16.2000	-4.7250	146.0000	121.0000	72.0000	52.0000	0.0000	148.0000	126.0000	126.0000	314.0000	311.0000	344.0000	144.0000	171.0000	87.0000	147.0000	163.0000	145.0000	94.0000	213.0000	301.0000	198.0000	221.0000	207.0000	140.0000	152.0000	118.0000	186.0000	84.0000	245.0000	254.0000	121.0000	148.0000	162.0000	108.0000	446.0000	240.0000	241.0000	271.0000	145.0000	146.0000	80.0000	350.0000	507.0000	298.0000	72.0000	224.0000	268.0000
647	-16.1250	-4.7250	124.0000	167.0000	170.0000	50.0000	106.0000	254.0000	198.0000	198.0000	167.0000	152.0000	386.0000	298.0000	464.0000	194.0000	101.0000	120.0000	284.0000	94.0000	105.0000	128.0000	148.0000	252.0000	243.0000	164.0000	174.0000	66.0000	21.0000	159.0000	102.0000	181.0000	483.0000	203.0000	214.0000	218.0000	557.0000	307.0000	126.0000	283.0000	220.0000	97.0000	215.0000	177.0000	328.0000	331.0000	282.0000	317.0000	362.0000
648	-16.0500	-4.7250	177.0000	318.0000	117.0000	158.0000	83.0000	280.0000	157.0000	157.0000	227.0000	181.0000	384.0000	305.0000	154.0000	231.0000	20.0000	285.0000	177.0000	198.0000	44.0000	68.0000	184.0000	254.0000	283.0000	175.0000	118.0000	137.0000	397.0000	221.0000	327.0000	436.0000	367.0000	181.0000	218.0000	0.0000	344.0000	448.0000	161.0000	240.0000	119.0000	145.0000	128.0000	299.0000	320.0000	233.0000	215.0000	241.0000	301.0000
649	-15.9750	-4.7250	142.0000	90.0000	127.0000	159.0000	214.0000	86.0000	199.0000	199.0000	201.0000	73.0000	511.0000	195.0000	22.0000	202.0000	78.0000	175.0000	94.0000	66.0000	46.0000	183.0000	25.0000	211.0000	120.0000	25.0000	133.0000	136.0000	214.0000	85.0000	199.0000	310.0000	286.0000	118.0000	65.0000	110.0000	703.0000	188.0000	263.0000	267.0000	156.0000	120.0000	95.0000	229.0000	393.0000	306.0000	303.0000	199.0000	241.0000
650	-15.9000	-4.7250	239.0000	72.0000	95.0000	249.0000	18.0000	191.0000	205.0000	205.0000	98.0000	20.0000	286.0000	301.0000	128.0000	123.0000	95.0000	251.0000	223.0000	110.0000	110.0000	242.0000	281.0000	252.0000	172.0000	45.0000	164.0000	176.0000	149.0000	232.0000	194.0000	164.0000	335.0000	176.0000	104.0000	75.0000	433.0000	375.0000	246.0000	83.0000	78.0000	33.0000	166.0000	261.0000	322.0000	360.0000	276.0000	282.0000	313.0000
651	-15.8250	-4.7250	163.0000	66.0000	112.0000	64.0000	76.0000	85.0000	94.0000	94.0000	240.0000	74.0000	271.0000	215.0000	79.0000	193.0000	108.0000	121.0000	65.0000	95.0000	168.0000	231.0000	104.0000	172.0000	63.0000	233.0000	121.0000	104.0000	130.0000	148.0000	204.0000	140.0000	335.0000	146.0000	210.0000	170.0000	301.0000	282.0000	189.0000	123.0000	46.0000	101.0000	206.0000	264.0000	361.0000	106.0000	181.0000	171.0000	116.0000
652	-15.7500	-4.7250	204.0000	235.0000	49.0000	95.0000	71.0000	227.0000	51.0000	51.0000	168.0000	247.0000	407.0000	152.0000	241.0000	145.0000	118.0000	24.0000	112.0000	0.0000	107.0000	131.0000	146.0000	169.0000	228.0000	67.0000	259.0000	85.0000	233.0000	234.0000	104.0000	95.0000	306.0000	223.0000	83.0000	29.0000	277.0000	229.0000	229.0000	288.0000	141.0000	79.0000	96.0000	115.0000	188.0000	225.0000	278.0000	172.0000	308.0000
653	-15.6750	-4.7250	108.0000	114.0000	84.0000	89.0000	71.0000	244.0000	128.0000	128.0000	20.0000	0.0000	150.0000	178.0000	142.0000	108.0000	39.0000	128.0000	25.0000	135.0000	137.0000	163.0000	188.0000	222.0000	224.0000	52.0000	108.0000	117.0000	356.0000	156.0000	54.0000	170.0000	121.0000	102.0000	139.0000	168.0000	56.0000	65.0000	133.0000	150.0000	60.0000	141.0000	193.0000	291.0000	309.0000	192.0000	346.0000	252.0000	112.0000
654	-15.6000	-4.7250	113.0000	145.0000	47.0000	30.0000	78.0000	137.0000	68.0000	68.0000	150.0000	185.0000	217.0000	203.0000	103.0000	140.0000	92.0000	142.0000	246.0000	51.0000	98.0000	125.0000	148.0000	166.0000	168.0000	80.0000	197.0000	96.0000	161.0000	134.0000	96.0000	199.0000	252.0000	91.0000	144.0000	186.0000	336.0000	190.0000	54.0000	188.0000	98.0000	95.0000	134.0000	220.0000	318.0000	293.0000	251.0000	235.0000	280.0000
655	-15.5250	-4.7250	48.0000	115.0000	0.0000	62.0000	110.0000	277.0000	131.0000	131.0000	81.0000	90.0000	193.0000	170.0000	159.0000	154.0000	177.0000	192.0000	51.0000	202.0000	25.0000	149.0000	100.0000	357.0000	186.0000	155.0000	167.0000	166.0000	167.0000	198.0000	98.0000	121.0000	264.0000	87.0000	79.0000	48.0000	279.0000	116.0000	388.0000	162.0000	50.0000	89.0000	149.0000	216.0000	197.0000	167.0000	188.0000	149.0000	277.0000
656	-15.4500	-4.7250	189.0000	134.0000	113.0000	205.0000	46.0000	212.0000	25.0000	25.0000	213.0000	42.0000	254.0000	280.0000	251.0000	145.0000	80.0000	81.0000	108.0000	20.0000	141.0000	174.0000	116.0000	237.0000	80.0000	202.0000	127.0000	101.0000	200.0000	270.0000	124.0000	175.0000	230.0000	104.0000	172.0000	76.0000	289.0000	97.0000	280.0000	182.0000	81.0000	178.0000	92.0000	145.0000	307.0000	384.0000	276.0000	356.0000	233.0000
657	-15.3750	-4.7250	97.0000	143.0000	65.0000	88.0000	96.0000	217.0000	205.0000	205.0000	400.0000	101.0000	418.0000	219.0000	143.0000	119.0000	156.0000	73.0000	118.0000	163.0000	88.0000	172.0000	91.0000	178.0000	265.0000	111.0000	121.0000	157.0000	558.0000	123.0000	129.0000	141.0000	418.0000	277.0000	176.0000	115.0000	290.0000	326.0000	72.0000	353.0000	163.0000	166.0000	167.0000	204.0000	193.0000	108.0000	200.0000	312.0000	329.0000
658	-15.3000	-4.7250	118.0000	118.0000	119.0000	110.0000	144.0000	262.0000	68.0000	68.0000	351.0000	60.0000	204.0000	201.0000	255.0000	146.0000	27.0000	180.0000	145.0000	151.0000	113.0000	198.0000	56.0000	313.0000	228.0000	165.0000	51.0000	159.0000	295.0000	176.0000	186.0000	125.0000	206.0000	302.0000	145.0000	145.0000	393.0000	299.0000	178.0000	97.0000	164.0000	57.0000	204.0000	113.0000	201.0000	321.0000	227.0000	177.0000	269.0000
659	-15.2250	-4.7250	84.0000	249.0000	78.0000	252.0000	141.0000	126.0000	145.0000	145.0000	130.0000	181.0000	380.0000	305.0000	76.0000	279.0000	73.0000	316.0000	147.0000	96.0000	145.0000	181.0000	121.0000	348.0000	70.0000	145.0000	141.0000	141.0000	294.0000	200.0000	132.0000	250.0000	259.0000	178.0000	133.0000	71.0000	472.0000	171.0000	201.0000	303.0000	169.0000	64.0000	123.0000	212.0000	402.0000	399.0000	260.0000	426.0000	410.0000
660	-15.1500	-4.7250	172.0000	72.0000	187.0000	124.0000	54.0000	258.0000	78.0000	78.0000	291.0000	189.0000	299.0000	161.0000	228.0000	190.0000	125.0000	43.0000	116.0000	211.0000	66.0000	254.0000	235.0000	243.0000	124.0000	157.0000	133.0000	211.0000	375.0000	117.0000	197.0000	265.0000	211.0000	114.0000	229.0000	66.0000	481.0000	110.0000	0.0000	289.0000	97.0000	190.0000	192.0000	246.0000	157.0000	158.0000	270.0000	193.0000	306.0000
661	-15.0750	-4.7250	136.0000	63.0000	140.0000	60.0000	18.0000	88.0000	84.0000	84.0000	100.0000	24.0000	283.0000	361.0000	107.0000	248.0000	197.0000	93.0000	260.0000	64.0000	98.0000	73.0000	231.0000	166.0000	155.0000	156.0000	224.0000	169.0000	311.0000	235.0000	198.0000	195.0000	266.0000	118.0000	199.0000	113.0000	265.0000	258.0000	214.0000	151.0000	88.0000	138.0000	130.0000	215.0000	188.0000	326.0000	202.0000	362.0000	323.0000
662	-15.0000	-4.7250	208.0000	110.0000	43.0000	133.0000	79.0000	270.0000	43.0000	43.0000	93.0000	171.0000	214.0000	601.0000	102.0000	291.0000	163.0000	260.0000	235.0000	150.0000	70.0000	327.0000	265.0000	306.0000	162.0000	281.0000	226.0000	161.0000	418.0000	223.0000	189.0000	72.0000	270.0000	219.0000	194.0000	47.0000	354.0000	360.0000	132.0000	102.0000	44.0000	102.0000	225.0000	161.0000	309.0000	99.0000	194.0000	389.0000	125.0000
663	-14.9250	-4.7250	120.0000	185.0000	120.0000	102.0000	69.0000	285.0000	161.0000	187.0000	149.0000	103.0000	167.0000	194.0000	236.0000	158.0000	251.0000	123.0000	115.0000	97.0000	74.0000	171.0000	78.0000	232.0000	166.0000	189.0000	161.0000	91.0000	191.0000	153.0000	113.0000	227.0000	360.0000	243.0000	172.0000	91.0000	336.0000	206.0000	278.0000	261.0000	127.0000	111.0000	43.0000	147.0000	544.0000	439.0000	221.0000	234.0000	187.0000
664	-14.8500	-4.7250	104.0000	154.0000	41.0000	106.0000	96.0000	84.0000	56.0000	56.0000	62.0000	51.0000	232.0000	256.0000	64.0000	133.0000	119.0000	130.0000	175.0000	148.0000	77.0000	137.0000	47.0000	344.0000	176.0000	122.0000	170.0000	64.0000	557.0000	346.0000	30.0000	165.0000	459.0000	137.0000	168.0000	48.0000	508.0000	516.0000	191.0000	212.0000	163.0000	139.0000	158.0000	280.0000	530.0000	489.0000	125.0000	132.0000	289.0000
665	-14.7750	-4.7250	197.0000	85.0000	81.0000	198.0000	140.0000	201.0000	27.0000	27.0000	264.0000	113.0000	278.0000	292.0000	111.0000	149.0000	161.0000	247.0000	261.0000	107.0000	111.0000	203.0000	162.0000	331.0000	202.0000	266.0000	90.0000	73.0000	232.0000	243.0000	133.0000	102.0000	365.0000	164.0000	239.0000	109.0000	449.0000	185.0000	154.0000	210.0000	145.0000	196.0000	170.0000	133.0000	324.0000	284.0000	172.0000	425.0000	235.0000
666	-14.7000	-4.7250	282.0000	66.0000	22.0000	122.0000	240.0000	177.0000	122.0000	122.0000	175.0000	238.0000	370.0000	186.0000	246.0000	275.0000	190.0000	96.0000	146.0000	47.0000	98.0000	71.0000	233.0000	366.0000	146.0000	135.0000	109.0000	182.0000	221.0000	213.0000	29.0000	209.0000	337.0000	362.0000	142.0000	68.0000	534.0000	386.0000	181.0000	159.0000	97.0000	257.0000	61.0000	181.0000	505.0000	443.0000	300.0000	298.0000	364.0000
667	-14.6250	-4.7250	272.0000	251.0000	111.0000	122.0000	109.0000	115.0000	174.0000	174.0000	196.0000	117.0000	246.0000	178.0000	101.0000	111.0000	111.0000	270.0000	254.0000	102.0000	109.0000	179.0000	108.0000	289.0000	215.0000	269.0000	79.0000	43.0000	256.0000	326.0000	220.0000	19.0000	594.0000	48.0000	73.0000	47.0000	531.0000	247.0000	160.0000	388.0000	186.0000	83.0000	72.0000	184.0000	415.0000	251.0000	217.0000	363.0000	282.0000
668	-14.5500	-4.7250	245.0000	128.0000	178.0000	121.0000	85.0000	101.0000	158.0000	158.0000	195.0000	38.0000	170.0000	273.0000	91.0000	224.0000	212.0000	246.0000	35.0000	42.0000	0.0000	200.0000	25.0000	427.0000	94.0000	226.0000	38.0000	20.0000	174.0000	149.0000	141.0000	128.0000	335.0000	129.0000	131.0000	85.0000	334.0000	116.0000	56.0000	194.0000	276.0000	109.0000	86.0000	146.0000	302.0000	220.0000	186.0000	155.0000	393.0000
669	-14.4750	-4.7250	231.0000	131.0000	143.0000	25.0000	79.0000	170.0000	159.0000	159.0000	239.0000	135.0000	321.0000	152.0000	137.0000	237.0000	264.0000	118.0000	177.0000	248.0000	38.0000	108.0000	187.0000	392.0000	194.0000	146.0000	105.0000	99.0000	145.0000	280.0000	203.0000	93.0000	308.0000	363.0000	85.0000	126.0000	557.0000	278.0000	273.0000	185.0000	119.0000	188.0000	182.0000	247.0000	554.0000	306.0000	254.0000	198.0000	202.0000
670	-14.4000	-4.7250	116.0000	177.0000	139.0000	68.0000	129.0000	200.0000	90.0000	90.0000	159.0000	51.0000	379.0000	168.0000	94.0000	137.0000	294.0000	153.0000	199.0000	209.0000	45.0000	219.0000	136.0000	203.0000	243.0000	202.0000	121.0000	158.0000	330.0000	184.0000	102.0000	198.0000	470.0000	235.0000	95.0000	134.0000	625.0000	308.0000	140.0000	218.0000	173.0000	28.0000	242.0000	354.0000	418.0000	627.0000	304.0000	369.0000	183.0000
671	-14.3250	-4.7250	257.0000	165.0000	240.0000	172.0000	91.0000	187.0000	134.0000	134.0000	180.0000	151.0000	432.0000	184.0000	174.0000	204.0000	170.0000	87.0000	75.0000	273.0000	25.0000	205.0000	111.0000	218.0000	139.0000	267.0000	87.0000	138.0000	304.0000	254.0000	256.0000	276.0000	445.0000	203.0000	174.0000	137.0000	472.0000	317.0000	364.0000	208.0000	114.0000	124.0000	126.0000	260.0000	431.0000	590.0000	538.0000	129.0000	419.0000
672	-14.2500	-4.7250	141.0000	214.0000	26.0000	66.0000	112.0000	261.0000	52.0000	52.0000	287.0000	282.0000	370.0000	229.0000	224.0000	282.0000	83.0000	229.0000	131.0000	240.0000	263.0000	175.0000	111.0000	354.0000	232.0000	137.0000	92.0000	231.0000	298.0000	180.0000	106.0000	162.0000	278.0000	274.0000	218.0000	109.0000	715.0000	437.0000	300.0000	191.0000	265.0000	85.0000	129.0000	270.0000	781.0000	597.0000	284.0000	400.0000	311.0000
673	-14.1750	-4.7250	238.0000	111.0000	47.0000	116.0000	109.0000	298.0000	102.0000	102.0000	140.0000	108.0000	295.0000	236.0000	232.0000	177.0000	118.0000	147.0000	519.0000	117.0000	48.0000	50.0000	252.0000	352.0000	277.0000	93.0000	68.0000	152.0000	323.0000	264.0000	156.0000	357.0000	607.0000	257.0000	165.0000	174.0000	667.0000	365.0000	170.0000	436.0000	175.0000	122.0000	169.0000	228.0000	549.0000	614.0000	209.0000	246.0000	297.0000
674	-14.1000	-4.7250	195.0000	218.0000	142.0000	147.0000	201.0000	136.0000	123.0000	123.0000	240.0000	147.0000	439.0000	389.0000	131.0000	216.0000	119.0000	233.0000	323.0000	113.0000	186.0000	135.0000	137.0000	271.0000	171.0000	75.0000	241.0000	427.0000	402.0000	64.0000	242.0000	376.0000	556.0000	442.0000	109.0000	121.0000	928.0000	255.0000	158.0000	187.0000	288.0000	138.0000	147.0000	365.0000	539.0000	617.0000	310.0000	233.0000	302.0000
675	-14.0250	-4.7250	44.0000	149.0000	142.0000	112.0000	85.0000	182.0000	165.0000	165.0000	166.0000	123.0000	434.0000	271.0000	118.0000	135.0000	87.0000	104.0000	162.0000	132.0000	95.0000	95.0000	111.0000	187.0000	120.0000	249.0000	98.0000	95.0000	270.0000	93.0000	173.0000	205.0000	192.0000	104.0000	175.0000	78.0000	437.0000	405.0000	220.0000	197.0000	87.0000	61.0000	194.0000	131.0000	423.0000	289.0000	341.0000	236.0000	158.0000
676	-13.9500	-4.7250	280.0000	291.0000	133.0000	152.0000	88.0000	244.0000	209.0000	209.0000	200.0000	69.0000	400.0000	255.0000	249.0000	199.0000	63.0000	140.0000	197.0000	144.0000	94.0000	50.0000	177.0000	282.0000	217.0000	230.0000	160.0000	65.0000	262.0000	177.0000	60.0000	148.0000	417.0000	240.0000	116.0000	127.0000	696.0000	295.0000	298.0000	294.0000	170.0000	274.0000	253.0000	136.0000	225.0000	514.0000	207.0000	258.0000	216.0000
677	-13.8750	-4.7250	148.0000	196.0000	23.0000	136.0000	162.0000	197.0000	84.0000	84.0000	138.0000	205.0000	405.0000	392.0000	94.0000	77.0000	185.0000	106.0000	272.0000	118.0000	57.0000	137.0000	160.0000	232.0000	275.0000	162.0000	51.0000	131.0000	351.0000	196.0000	53.0000	199.0000	426.0000	344.0000	144.0000	72.0000	729.0000	100.0000	211.0000	201.0000	149.0000	117.0000	127.0000	315.0000	574.0000	339.0000	92.0000	366.0000	394.0000
678	-13.8000	-4.7250	332.0000	214.0000	64.0000	140.0000	103.0000	198.0000	70.0000	70.0000	247.0000	67.0000	220.0000	169.0000	228.0000	200.0000	156.0000	189.0000	212.0000	22.0000	50.0000	50.0000	52.0000	471.0000	310.0000	295.0000	138.0000	44.0000	578.0000	601.0000	163.0000	358.0000	413.0000	271.0000	40.0000	86.0000	303.0000	345.0000	304.0000	326.0000	272.0000	131.0000	99.0000	262.0000	290.0000	390.0000	425.0000	280.0000	396.0000
679	-13.7250	-4.7250	207.0000	153.0000	111.0000	84.0000	63.0000	108.0000	213.0000	213.0000	272.0000	249.0000	310.0000	253.0000	197.0000	208.0000	75.0000	154.0000	230.0000	157.0000	83.0000	179.0000	286.0000	285.0000	329.0000	214.0000	26.0000	77.0000	837.0000	250.0000	190.0000	278.0000	475.0000	209.0000	134.0000	77.0000	468.0000	249.0000	139.0000	338.0000	268.0000	266.0000	160.0000	286.0000	235.0000	485.0000	150.0000	167.0000	441.0000
680	-13.6500	-4.7250	192.0000	131.0000	0.0000	189.0000	48.0000	113.0000	174.0000	174.0000	212.0000	206.0000	216.0000	374.0000	150.0000	306.0000	65.0000	134.0000	136.0000	138.0000	135.0000	177.0000	128.0000	197.0000	263.0000	146.0000	204.0000	107.0000	581.0000	185.0000	69.0000	93.0000	508.0000	292.0000	202.0000	135.0000	395.0000	347.0000	201.0000	225.0000	62.0000	244.0000	168.0000	111.0000	391.0000	436.0000	246.0000	127.0000	557.0000
681	-13.5750	-4.7250	168.0000	160.0000	53.0000	199.0000	36.0000	155.0000	86.0000	86.0000	226.0000	74.0000	247.0000	185.0000	207.0000	225.0000	167.0000	103.0000	126.0000	77.0000	44.0000	90.0000	192.0000	330.0000	162.0000	201.0000	97.0000	164.0000	322.0000	185.0000	47.0000	177.0000	282.0000	347.0000	145.0000	126.0000	223.0000	226.0000	115.0000	86.0000	368.0000	189.0000	0.0000	253.0000	317.0000	340.0000	189.0000	395.0000	276.0000
682	-13.5000	-4.7250	254.0000	122.0000	120.0000	144.0000	220.0000	148.0000	151.0000	151.0000	38.0000	82.0000	277.0000	311.0000	93.0000	208.0000	251.0000	278.0000	125.0000	171.0000	162.0000	211.0000	138.0000	348.0000	203.0000	162.0000	94.0000	145.0000	805.0000	298.0000	103.0000	155.0000	451.0000	132.0000	327.0000	128.0000	412.0000	125.0000	173.0000	317.0000	185.0000	129.0000	248.0000	394.0000	384.0000	758.0000	176.0000	243.0000	373.0000
683	-13.4250	-4.7250	91.0000	175.0000	153.0000	146.0000	116.0000	171.0000	91.0000	91.0000	186.0000	162.0000	315.0000	244.0000	362.0000	164.0000	123.0000	185.0000	370.0000	99.0000	74.0000	222.0000	251.0000	134.0000	245.0000	182.0000	20.0000	133.0000	1059.0000	451.0000	98.0000	260.0000	272.0000	345.0000	138.0000	137.0000	330.0000	261.0000	221.0000	341.0000	373.0000	187.0000	74.0000	231.0000	289.0000	656.0000	294.0000	182.0000	513.0000
684	-13.3500	-4.7250	147.0000	28.0000	271.0000	114.0000	161.0000	318.0000	76.0000	76.0000	136.0000	198.0000	322.0000	318.0000	276.0000	88.0000	185.0000	180.0000	280.0000	135.0000	171.0000	192.0000	203.0000	315.0000	258.0000	152.0000	166.0000	112.0000	812.0000	252.0000	101.0000	115.0000	484.0000	167.0000	94.0000	143.0000	193.0000	175.0000	284.0000	161.0000	128.0000	131.0000	212.0000	260.0000	349.0000	528.0000	137.0000	157.0000	620.0000
685	-13.2750	-4.7250	187.0000	98.0000	76.0000	82.0000	117.0000	206.0000	103.0000	103.0000	173.0000	216.0000	338.0000	284.0000	211.0000	158.0000	107.0000	245.0000	275.0000	296.0000	0.0000	249.0000	132.0000	302.0000	211.0000	164.0000	157.0000	68.0000	689.0000	215.0000	122.0000	371.0000	357.0000	157.0000	22.0000	176.0000	239.0000	292.0000	128.0000	268.0000	141.0000	318.0000	225.0000	182.0000	348.0000	355.0000	256.0000	164.0000	365.0000
686	-13.2000	-4.7250	90.0000	246.0000	150.0000	65.0000	46.0000	148.0000	147.0000	147.0000	129.0000	108.0000	330.0000	447.0000	196.0000	221.0000	136.0000	188.0000	241.0000	213.0000	263.0000	239.0000	245.0000	330.0000	267.0000	300.0000	79.0000	224.0000	929.0000	357.0000	236.0000	415.0000	503.0000	377.0000	119.0000	178.0000	500.0000	260.0000	208.0000	212.0000	235.0000	122.0000	243.0000	391.0000	490.0000	471.0000	243.0000	528.0000	456.0000
687	-13.1250	-4.7250	199.0000	260.0000	166.0000	67.0000	76.0000	278.0000	124.0000	124.0000	290.0000	101.0000	280.0000	240.0000	155.0000	213.0000	146.0000	181.0000	109.0000	166.0000	71.0000	175.0000	157.0000	334.0000	136.0000	116.0000	151.0000	211.0000	929.0000	976.0000	132.0000	236.0000	578.0000	148.0000	92.0000	23.0000	405.0000	197.0000	81.0000	204.0000	334.0000	239.0000	127.0000	172.0000	196.0000	418.0000	381.0000	219.0000	308.0000
688	-13.0500	-4.7250	92.0000	188.0000	222.0000	70.0000	0.0000	263.0000	250.0000	250.0000	199.0000	111.0000	380.0000	348.0000	279.0000	282.0000	188.0000	119.0000	194.0000	169.0000	143.0000	110.0000	109.0000	383.0000	61.0000	318.0000	153.0000	77.0000	1193.0000	623.0000	110.0000	357.0000	427.0000	226.0000	179.0000	124.0000	305.0000	134.0000	264.0000	196.0000	186.0000	99.0000	240.0000	243.0000	383.0000	343.0000	242.0000	138.0000	445.0000
689	-12.9750	-4.7250	212.0000	267.0000	233.0000	104.0000	103.0000	274.0000	200.0000	200.0000	181.0000	99.0000	393.0000	417.0000	196.0000	132.0000	104.0000	227.0000	104.0000	265.0000	171.0000	107.0000	122.0000	297.0000	244.0000	52.0000	68.0000	167.0000	1207.0000	458.0000	328.0000	250.0000	541.0000	145.0000	89.0000	91.0000	476.0000	270.0000	198.0000	246.0000	194.0000	152.0000	124.0000	309.0000	289.0000	431.0000	225.0000	172.0000	602.0000
690	-12.9000	-4.7250	91.0000	134.0000	119.0000	98.0000	122.0000	179.0000	64.0000	64.0000	288.0000	113.0000	223.0000	389.0000	228.0000	230.0000	168.0000	193.0000	321.0000	19.0000	158.0000	69.0000	21.0000	381.0000	314.0000	291.0000	201.0000	93.0000	1100.0000	589.0000	135.0000	117.0000	512.0000	197.0000	156.0000	171.0000	310.0000	297.0000	159.0000	218.0000	242.0000	92.0000	151.0000	306.0000	403.0000	509.0000	222.0000	203.0000	515.0000
691	-12.8250	-4.7250	242.0000	177.0000	205.0000	123.0000	97.0000	68.0000	129.0000	129.0000	304.0000	220.0000	232.0000	373.0000	364.0000	156.0000	200.0000	129.0000	216.0000	233.0000	33.0000	127.0000	150.0000	477.0000	100.0000	171.0000	176.0000	169.0000	988.0000	568.0000	164.0000	278.0000	484.0000	281.0000	182.0000	104.0000	426.0000	261.0000	147.0000	191.0000	280.0000	82.0000	42.0000	301.0000	553.0000	445.0000	187.0000	157.0000	730.0000
692	-12.7500	-4.7250	131.0000	77.0000	97.0000	156.0000	125.0000	121.0000	123.0000	123.0000	144.0000	101.0000	147.0000	267.0000	67.0000	88.0000	126.0000	149.0000	150.0000	90.0000	74.0000	132.0000	251.0000	360.0000	216.0000	224.0000	43.0000	104.0000	845.0000	421.0000	209.0000	197.0000	321.0000	288.0000	200.0000	80.0000	280.0000	287.0000	248.0000	339.0000	318.0000	89.0000	242.0000	110.0000	401.0000	264.0000	370.0000	183.0000	498.0000
693	-12.6750	-4.7250	370.0000	297.0000	217.0000	158.0000	138.0000	145.0000	165.0000	165.0000	146.0000	124.0000	424.0000	314.0000	120.0000	180.0000	125.0000	153.0000	210.0000	207.0000	0.0000	330.0000	200.0000	375.0000	424.0000	99.0000	50.0000	254.0000	1147.0000	330.0000	103.0000	260.0000	796.0000	489.0000	112.0000	135.0000	476.0000	219.0000	246.0000	272.0000	251.0000	116.0000	214.0000	459.0000	453.0000	558.0000	294.0000	185.0000	623.0000
694	-12.6000	-4.7250	69.0000	150.0000	176.0000	81.0000	85.0000	93.0000	140.0000	140.0000	216.0000	70.0000	311.0000	425.0000	181.0000	194.0000	125.0000	196.0000	289.0000	162.0000	253.0000	223.0000	135.0000	257.0000	205.0000	252.0000	103.0000	135.0000	1214.0000	460.0000	171.0000	199.0000	820.0000	171.0000	302.0000	57.0000	263.0000	147.0000	163.0000	250.0000	151.0000	171.0000	73.0000	426.0000	272.0000	289.0000	291.0000	293.0000	915.0000
695	-12.5250	-4.7250	203.0000	127.0000	132.0000	100.0000	131.0000	174.0000	85.0000	85.0000	194.0000	106.0000	362.0000	233.0000	135.0000	211.0000	208.0000	163.0000	359.0000	0.0000	138.0000	242.0000	91.0000	317.0000	219.0000	143.0000	57.0000	98.0000	577.0000	380.0000	167.0000	190.0000	429.0000	97.0000	46.0000	94.0000	286.0000	406.0000	265.0000	265.0000	146.0000	42.0000	137.0000	142.0000	484.0000	263.0000	208.0000	194.0000	491.0000
696	-12.4500	-4.7250	81.0000	109.0000	107.0000	45.0000	258.0000	271.0000	44.0000	44.0000	276.0000	63.0000	341.0000	204.0000	198.0000	280.0000	81.0000	228.0000	203.0000	165.0000	64.0000	233.0000	64.0000	293.0000	282.0000	145.0000	170.0000	108.0000	711.0000	431.0000	134.0000	407.0000	349.0000	254.0000	222.0000	26.0000	224.0000	229.0000	414.0000	176.0000	68.0000	168.0000	128.0000	332.0000	213.0000	414.0000	115.0000	129.0000	415.0000
697	-12.3750	-4.7250	122.0000	149.0000	176.0000	180.0000	28.0000	114.0000	80.0000	80.0000	132.0000	60.0000	230.0000	479.0000	156.0000	172.0000	90.0000	239.0000	187.0000	114.0000	106.0000	201.0000	237.0000	208.0000	137.0000	156.0000	50.0000	149.0000	1027.0000	421.0000	227.0000	114.0000	241.0000	131.0000	122.0000	205.0000	190.0000	143.0000	302.0000	330.0000	132.0000	170.0000	177.0000	355.0000	313.0000	187.0000	132.0000	289.0000	347.0000
698	-12.3000	-4.7250	70.0000	75.0000	27.0000	148.0000	88.0000	158.0000	133.0000	133.0000	308.0000	146.0000	233.0000	379.0000	252.0000	230.0000	223.0000	166.0000	200.0000	72.0000	140.0000	242.0000	96.0000	363.0000	306.0000	127.0000	101.0000	134.0000	577.0000	311.0000	204.0000	235.0000	763.0000	303.0000	108.0000	45.0000	686.0000	306.0000	164.0000	133.0000	301.0000	316.0000	361.0000	298.0000	576.0000	298.0000	203.0000	484.0000	581.0000
699	-12.2250	-4.7250	183.0000	176.0000	210.0000	184.0000	134.0000	139.0000	22.0000	22.0000	153.0000	135.0000	225.0000	288.0000	245.0000	190.0000	219.0000	89.0000	369.0000	75.0000	159.0000	149.0000	124.0000	226.0000	251.0000	189.0000	84.0000	60.0000	919.0000	561.0000	142.0000	158.0000	382.0000	289.0000	129.0000	40.0000	494.0000	163.0000	173.0000	289.0000	224.0000	127.0000	122.0000	306.0000	499.0000	430.0000	187.0000	252.0000	798.0000
700	-12.1500	-4.7250	142.0000	25.0000	144.0000	120.0000	261.0000	236.0000	133.0000	133.0000	260.0000	153.0000	352.0000	277.0000	311.0000	254.0000	131.0000	273.0000	182.0000	76.0000	144.0000	70.0000	123.0000	327.0000	92.0000	195.0000	145.0000	161.0000	520.0000	241.0000	121.0000	160.0000	300.0000	149.0000	203.0000	228.0000	372.0000	314.0000	187.0000	289.0000	160.0000	180.0000	214.0000	217.0000	294.0000	347.0000	366.0000	245.0000	535.0000
701	-12.0750	-4.7250	159.0000	84.0000	156.0000	110.0000	139.0000	157.0000	137.0000	137.0000	142.0000	128.0000	279.0000	314.0000	234.0000	125.0000	111.0000	118.0000	310.0000	181.0000	148.0000	143.0000	152.0000	394.0000	240.0000	215.0000	124.0000	100.0000	860.0000	300.0000	236.0000	224.0000	610.0000	292.0000	293.0000	79.0000	216.0000	200.0000	93.0000	313.0000	256.0000	186.0000	203.0000	263.0000	383.0000	370.0000	184.0000	243.0000	495.0000
702	-12.0000	-4.7250	246.0000	90.0000	201.0000	152.0000	167.0000	163.0000	48.0000	48.0000	181.0000	96.0000	224.0000	212.0000	211.0000	172.0000	117.0000	306.0000	323.0000	236.0000	131.0000	86.0000	208.0000	253.0000	115.0000	105.0000	195.0000	92.0000	1077.0000	375.0000	331.0000	205.0000	567.0000	185.0000	69.0000	96.0000	390.0000	533.0000	225.0000	455.0000	174.0000	196.0000	160.0000	477.0000	393.0000	365.0000	384.0000	161.0000	727.0000
703	-11.9250	-4.7250	334.0000	280.0000	131.0000	174.0000	134.0000	107.0000	151.0000	151.0000	221.0000	95.0000	259.0000	358.0000	205.0000	325.0000	77.0000	209.0000	399.0000	151.0000	159.0000	229.0000	76.0000	384.0000	200.0000	190.0000	125.0000	140.0000	1068.0000	279.0000	113.0000	366.0000	633.0000	170.0000	117.0000	209.0000	477.0000	358.0000	321.0000	208.0000	266.0000	173.0000	228.0000	278.0000	366.0000	507.0000	428.0000	182.0000	739.0000
704	-11.8500	-4.7250	157.0000	81.0000	204.0000	92.0000	177.0000	115.0000	126.0000	126.0000	141.0000	197.0000	315.0000	197.0000	197.0000	253.0000	158.0000	299.0000	213.0000	152.0000	120.0000	79.0000	150.0000	178.0000	305.0000	250.0000	108.0000	157.0000	783.0000	492.0000	76.0000	317.0000	590.0000	263.0000	298.0000	126.0000	468.0000	205.0000	326.0000	402.0000	263.0000	191.0000	104.0000	436.0000	587.0000	626.0000	328.0000	306.0000	414.0000
705	-11.7750	-4.7250	182.0000	51.0000	150.0000	80.0000	21.0000	220.0000	119.0000	119.0000	243.0000	127.0000	392.0000	318.0000	240.0000	182.0000	183.0000	133.0000	305.0000	64.0000	54.0000	20.0000	106.0000	221.0000	146.0000	132.0000	81.0000	52.0000	939.0000	446.0000	167.0000	259.0000	382.0000	49.0000	217.0000	199.0000	257.0000	196.0000	184.0000	408.0000	220.0000	164.0000	87.0000	294.0000	381.0000	364.0000	244.0000	180.0000	294.0000
706	-11.7000	-4.7250	275.0000	163.0000	73.0000	216.0000	167.0000	167.0000	65.0000	65.0000	145.0000	191.0000	238.0000	186.0000	149.0000	286.0000	167.0000	160.0000	224.0000	160.0000	118.0000	157.0000	131.0000	276.0000	253.0000	308.0000	119.0000	72.0000	812.0000	403.0000	119.0000	223.0000	476.0000	94.0000	196.0000	92.0000	278.0000	348.0000	253.0000	185.0000	170.0000	186.0000	152.0000	162.0000	352.0000	268.0000	314.0000	147.0000	451.0000
707	-11.6250	-4.7250	164.0000	232.0000	160.0000	161.0000	201.0000	197.0000	200.0000	200.0000	217.0000	45.0000	455.0000	328.0000	104.0000	109.0000	121.0000	202.0000	126.0000	224.0000	231.0000	135.0000	148.0000	493.0000	106.0000	303.0000	124.0000	101.0000	629.0000	379.0000	176.0000	192.0000	392.0000	139.0000	113.0000	168.0000	187.0000	307.0000	244.0000	361.0000	137.0000	179.0000	264.0000	125.0000	281.0000	266.0000	223.0000	282.0000	442.0000
708	-11.5500	-4.7250	177.0000	166.0000	229.0000	165.0000	98.0000	304.0000	139.0000	139.0000	164.0000	89.0000	218.0000	135.0000	120.0000	241.0000	176.0000	168.0000	110.0000	20.0000	74.0000	91.0000	88.0000	346.0000	201.0000	306.0000	132.0000	117.0000	657.0000	594.0000	182.0000	104.0000	330.0000	92.0000	69.0000	170.0000	295.0000	211.0000	247.0000	139.0000	265.0000	199.0000	131.0000	180.0000	219.0000	277.0000	218.0000	158.0000	257.0000
709	-11.4750	-4.7250	178.0000	111.0000	153.0000	55.0000	229.0000	139.0000	20.0000	20.0000	218.0000	148.0000	319.0000	286.0000	178.0000	247.0000	146.0000	294.0000	303.0000	182.0000	67.0000	283.0000	160.0000	259.0000	256.0000	241.0000	153.0000	140.0000	818.0000	527.0000	140.0000	195.0000	478.0000	262.0000	120.0000	18.0000	302.0000	297.0000	164.0000	137.0000	219.0000	106.0000	124.0000	369.0000	244.0000	353.0000	213.0000	282.0000	304.0000
710	-11.4000	-4.7250	306.0000	276.0000	118.0000	75.0000	30.0000	253.0000	169.0000	169.0000	91.0000	120.0000	343.0000	293.0000	181.0000	185.0000	105.0000	188.0000	197.0000	118.0000	164.0000	193.0000	150.0000	409.0000	290.0000	155.0000	150.0000	153.0000	1138.0000	401.0000	136.0000	240.0000	415.0000	282.0000	118.0000	259.0000	389.0000	223.0000	193.0000	378.0000	214.0000	326.0000	385.0000	352.0000	531.0000	447.0000	244.0000	322.0000	517.0000
711	-11.3250	-4.7250	159.0000	241.0000	95.0000	159.0000	238.0000	78.0000	86.0000	92.0000	256.0000	84.0000	185.0000	206.0000	167.0000	111.0000	125.0000	103.0000	273.0000	93.0000	114.0000	140.0000	132.0000	320.0000	113.0000	131.0000	109.0000	71.0000	692.0000	526.0000	272.0000	238.0000	310.0000	211.0000	147.0000	147.0000	190.0000	242.0000	50.0000	210.0000	214.0000	160.0000	211.0000	93.0000	481.0000	282.0000	146.0000	136.0000	519.0000
712	-11.2500	-4.7250	146.0000	143.0000	114.0000	174.0000	114.0000	188.0000	91.0000	91.0000	408.0000	69.0000	218.0000	119.0000	203.0000	186.0000	142.0000	80.0000	217.0000	86.0000	137.0000	143.0000	211.0000	414.0000	216.0000	275.0000	151.0000	150.0000	1028.0000	523.0000	224.0000	188.0000	532.0000	248.0000	111.0000	168.0000	496.0000	283.0000	248.0000	195.0000	181.0000	91.0000	252.0000	208.0000	405.0000	424.0000	342.0000	270.0000	666.0000
713	-11.1750	-4.7250	105.0000	124.0000	50.0000	144.0000	112.0000	238.0000	131.0000	131.0000	199.0000	95.0000	313.0000	200.0000	158.0000	252.0000	179.0000	200.0000	131.0000	38.0000	113.0000	113.0000	127.0000	347.0000	195.0000	181.0000	129.0000	191.0000	662.0000	405.0000	95.0000	180.0000	426.0000	367.0000	172.0000	110.0000	223.0000	328.0000	212.0000	304.0000	58.0000	179.0000	118.0000	158.0000	385.0000	331.0000	277.0000	209.0000	274.0000
714	-11.1000	-4.7250	97.0000	110.0000	49.0000	28.0000	94.0000	122.0000	156.0000	156.0000	264.0000	266.0000	165.0000	158.0000	234.0000	49.0000	81.0000	114.0000	192.0000	170.0000	131.0000	146.0000	316.0000	428.0000	179.0000	209.0000	105.0000	166.0000	755.0000	333.0000	279.0000	142.0000	405.0000	267.0000	26.0000	100.0000	216.0000	121.0000	169.0000	189.0000	178.0000	46.0000	85.0000	116.0000	277.0000	78.0000	91.0000	286.0000	202.0000
715	-11.0250	-4.7250	207.0000	139.0000	99.0000	61.0000	129.0000	254.0000	51.0000	51.0000	282.0000	0.0000	175.0000	341.0000	289.0000	151.0000	154.0000	153.0000	191.0000	235.0000	189.0000	192.0000	122.0000	361.0000	247.0000	194.0000	140.0000	145.0000	661.0000	450.0000	233.0000	166.0000	271.0000	101.0000	161.0000	82.0000	414.0000	287.0000	160.0000	208.0000	251.0000	99.0000	168.0000	255.0000	256.0000	205.0000	225.0000	204.0000	296.0000
716	-10.9500	-4.7250	121.0000	53.0000	124.0000	138.0000	173.0000	131.0000	140.0000	140.0000	154.0000	57.0000	248.0000	478.0000	23.0000	182.0000	120.0000	158.0000	230.0000	247.0000	55.0000	122.0000	222.0000	152.0000	190.0000	163.0000	142.0000	159.0000	913.0000	350.0000	124.0000	75.0000	350.0000	236.0000	192.0000	171.0000	349.0000	275.0000	136.0000	166.0000	122.0000	170.0000	254.0000	248.0000	293.0000	448.0000	210.0000	363.0000	575.0000
717	-10.8750	-4.7250	181.0000	164.0000	143.0000	135.0000	194.0000	93.0000	48.0000	48.0000	134.0000	94.0000	153.0000	261.0000	228.0000	103.0000	147.0000	190.0000	130.0000	109.0000	78.0000	202.0000	39.0000	300.0000	109.0000	214.0000	93.0000	124.0000	628.0000	266.0000	77.0000	245.0000	270.0000	190.0000	194.0000	83.0000	159.0000	177.0000	164.0000	182.0000	150.0000	113.0000	186.0000	189.0000	467.0000	450.0000	319.0000	350.0000	288.0000
718	-10.8000	-4.7250	248.0000	134.0000	98.0000	78.0000	127.0000	161.0000	67.0000	67.0000	250.0000	93.0000	207.0000	288.0000	304.0000	183.0000	174.0000	106.0000	176.0000	193.0000	174.0000	185.0000	104.0000	232.0000	248.0000	173.0000	140.0000	110.0000	1114.0000	493.0000	240.0000	380.0000	329.0000	373.0000	224.0000	110.0000	236.0000	171.0000	243.0000	222.0000	323.0000	173.0000	97.0000	154.0000	319.0000	230.0000	113.0000	153.0000	505.0000
719	-10.7250	-4.7250	188.0000	199.0000	229.0000	302.0000	43.0000	269.0000	215.0000	215.0000	90.0000	122.0000	273.0000	170.0000	107.0000	129.0000	194.0000	125.0000	279.0000	157.0000	99.0000	202.0000	212.0000	201.0000	132.0000	153.0000	61.0000	66.0000	731.0000	406.0000	149.0000	165.0000	502.0000	198.0000	161.0000	285.0000	415.0000	190.0000	218.0000	356.0000	152.0000	103.0000	106.0000	293.0000	374.0000	394.0000	187.0000	263.0000	275.0000
720	-10.6500	-4.7250	77.0000	170.0000	177.0000	188.0000	107.0000	173.0000	120.0000	120.0000	105.0000	76.0000	381.0000	457.0000	199.0000	295.0000	129.0000	360.0000	189.0000	227.0000	141.0000	170.0000	206.0000	264.0000	162.0000	157.0000	107.0000	145.0000	918.0000	450.0000	74.0000	152.0000	611.0000	363.0000	217.0000	60.0000	376.0000	163.0000	239.0000	231.0000	164.0000	154.0000	76.0000	322.0000	374.0000	552.0000	279.0000	271.0000	552.0000
721	-10.5750	-4.7250	282.0000	139.0000	78.0000	181.0000	215.0000	141.0000	84.0000	84.0000	73.0000	95.0000	341.0000	273.0000	218.0000	71.0000	206.0000	333.0000	291.0000	104.0000	0.0000	150.0000	131.0000	189.0000	240.0000	69.0000	167.0000	142.0000	945.0000	582.0000	122.0000	347.0000	587.0000	196.0000	242.0000	127.0000	403.0000	189.0000	255.0000	484.0000	103.0000	48.0000	246.0000	468.0000	565.0000	680.0000	254.0000	273.0000	822.0000
722	-10.5000	-4.7250	95.0000	93.0000	20.0000	141.0000	198.0000	181.0000	128.0000	128.0000	306.0000	92.0000	311.0000	167.0000	255.0000	180.0000	156.0000	152.0000	120.0000	48.0000	47.0000	207.0000	192.0000	307.0000	195.0000	173.0000	81.0000	78.0000	695.0000	519.0000	153.0000	301.0000	295.0000	49.0000	97.0000	0.0000	133.0000	212.0000	190.0000	251.0000	127.0000	342.0000	125.0000	273.0000	285.0000	167.0000	208.0000	188.0000	381.0000
723	-10.4250	-4.7250	97.0000	101.0000	202.0000	111.0000	94.0000	253.0000	178.0000	178.0000	336.0000	48.0000	397.0000	231.0000	263.0000	234.0000	250.0000	220.0000	251.0000	21.0000	244.0000	125.0000	56.0000	246.0000	115.0000	83.0000	56.0000	213.0000	647.0000	287.0000	141.0000	148.0000	413.0000	141.0000	135.0000	134.0000	210.0000	327.0000	98.0000	239.0000	162.0000	210.0000	82.0000	195.0000	311.0000	327.0000	330.0000	248.0000	435.0000
724	-10.3500	-4.7250	63.0000	166.0000	97.0000	63.0000	171.0000	171.0000	125.0000	125.0000	242.0000	158.0000	79.0000	314.0000	278.0000	223.0000	209.0000	178.0000	239.0000	140.0000	153.0000	206.0000	103.0000	276.0000	203.0000	118.0000	214.0000	156.0000	679.0000	487.0000	96.0000	86.0000	356.0000	240.0000	116.0000	116.0000	209.0000	150.0000	157.0000	314.0000	106.0000	93.0000	140.0000	177.0000	336.0000	294.0000	288.0000	116.0000	302.0000
725	-10.2750	-4.7250	163.0000	127.0000	52.0000	104.0000	71.0000	214.0000	80.0000	80.0000	102.0000	116.0000	344.0000	183.0000	162.0000	40.0000	164.0000	58.0000	214.0000	203.0000	154.0000	163.0000	148.0000	391.0000	271.0000	104.0000	68.0000	54.0000	643.0000	326.0000	144.0000	126.0000	474.0000	367.0000	242.0000	74.0000	297.0000	377.0000	187.0000	441.0000	202.0000	69.0000	167.0000	280.0000	354.0000	153.0000	262.0000	127.0000	400.0000
726	-10.2000	-4.7250	303.0000	26.0000	197.0000	105.0000	161.0000	156.0000	106.0000	106.0000	148.0000	263.0000	391.0000	376.0000	159.0000	310.0000	134.0000	249.0000	224.0000	297.0000	130.0000	24.0000	135.0000	628.0000	142.0000	357.0000	295.0000	174.0000	845.0000	244.0000	196.0000	184.0000	563.0000	479.0000	138.0000	161.0000	213.0000	406.0000	270.0000	224.0000	264.0000	142.0000	133.0000	409.0000	629.0000	548.0000	251.0000	255.0000	624.0000
727	-10.1250	-4.7250	98.0000	126.0000	182.0000	106.0000	176.0000	41.0000	177.0000	177.0000	201.0000	238.0000	315.0000	222.0000	259.0000	252.0000	87.0000	162.0000	348.0000	143.0000	114.0000	52.0000	87.0000	265.0000	226.0000	184.0000	140.0000	91.0000	776.0000	559.0000	107.0000	313.0000	397.0000	165.0000	194.0000	153.0000	267.0000	154.0000	230.0000	198.0000	216.0000	144.0000	319.0000	355.0000	400.0000	334.0000	136.0000	298.0000	485.0000
728	-10.0500	-4.7250	174.0000	204.0000	50.0000	43.0000	78.0000	102.0000	133.0000	133.0000	314.0000	123.0000	181.0000	442.0000	347.0000	216.0000	114.0000	339.0000	232.0000	79.0000	90.0000	164.0000	150.0000	222.0000	220.0000	203.0000	120.0000	151.0000	859.0000	649.0000	330.0000	317.0000	590.0000	339.0000	162.0000	87.0000	208.0000	222.0000	123.0000	172.0000	151.0000	146.0000	110.0000	255.0000	435.0000	622.0000	224.0000	353.0000	688.0000
729	-9.9750	-4.7250	128.0000	71.0000	238.0000	82.0000	88.0000	133.0000	41.0000	41.0000	203.0000	81.0000	256.0000	280.0000	143.0000	129.0000	37.0000	75.0000	92.0000	71.0000	111.0000	202.0000	279.0000	159.0000	150.0000	96.0000	117.0000	74.0000	422.0000	335.0000	179.0000	90.0000	161.0000	182.0000	45.0000	96.0000	144.0000	333.0000	222.0000	116.0000	101.0000	105.0000	146.0000	193.0000	435.0000	170.0000	154.0000	334.0000	433.0000
730	-9.9000	-4.7250	219.0000	77.0000	49.0000	29.0000	255.0000	26.0000	54.0000	54.0000	649.0000	304.0000	277.0000	296.0000	99.0000	121.0000	24.0000	164.0000	236.0000	67.0000	57.0000	72.0000	146.0000	291.0000	126.0000	91.0000	81.0000	277.0000	753.0000	223.0000	94.0000	148.0000	170.0000	127.0000	145.0000	181.0000	157.0000	175.0000	117.0000	346.0000	308.0000	150.0000	141.0000	223.0000	331.0000	325.0000	177.0000	167.0000	480.0000
731	-9.8250	-4.7250	246.0000	145.0000	90.0000	94.0000	105.0000	152.0000	138.0000	138.0000	248.0000	52.0000	406.0000	257.0000	109.0000	223.0000	159.0000	225.0000	198.0000	34.0000	146.0000	82.0000	119.0000	280.0000	266.0000	406.0000	139.0000	192.0000	876.0000	471.0000	153.0000	267.0000	536.0000	371.0000	75.0000	139.0000	428.0000	313.0000	227.0000	242.0000	145.0000	144.0000	265.0000	130.0000	426.0000	483.0000	223.0000	265.0000	712.0000
732	-9.7500	-4.7250	179.0000	50.0000	160.0000	68.0000	61.0000	209.0000	40.0000	40.0000	67.0000	22.0000	138.0000	391.0000	304.0000	152.0000	125.0000	116.0000	226.0000	98.0000	56.0000	98.0000	134.0000	349.0000	260.0000	184.0000	176.0000	0.0000	625.0000	360.0000	130.0000	147.0000	137.0000	277.0000	83.0000	153.0000	226.0000	381.0000	258.0000	286.0000	138.0000	130.0000	138.0000	351.0000	227.0000	251.0000	294.0000	191.0000	432.0000
733	-9.6750	-4.7250	101.0000	105.0000	87.0000	94.0000	158.0000	166.0000	231.0000	231.0000	221.0000	145.0000	235.0000	428.0000	280.0000	70.0000	165.0000	85.0000	64.0000	99.0000	96.0000	311.0000	179.0000	269.0000	190.0000	296.0000	220.0000	128.0000	388.0000	360.0000	130.0000	227.0000	233.0000	163.0000	180.0000	141.0000	158.0000	203.0000	94.0000	91.0000	105.0000	110.0000	73.0000	176.0000	324.0000	221.0000	270.0000	137.0000	543.0000
734	-9.6000	-4.7250	61.0000	71.0000	44.0000	127.0000	40.0000	212.0000	90.0000	90.0000	172.0000	172.0000	345.0000	320.0000	228.0000	219.0000	20.0000	199.0000	103.0000	121.0000	98.0000	275.0000	120.0000	465.0000	134.0000	379.0000	216.0000	267.0000	256.0000	319.0000	146.0000	185.0000	184.0000	212.0000	211.0000	70.0000	257.0000	158.0000	247.0000	241.0000	204.0000	142.0000	89.0000	307.0000	142.0000	167.0000	142.0000	223.0000	651.0000
735	-9.5250	-4.7250	184.0000	139.0000	162.0000	55.0000	88.0000	118.0000	133.0000	133.0000	217.0000	188.0000	353.0000	233.0000	142.0000	239.0000	129.0000	102.0000	24.0000	169.0000	74.0000	113.0000	218.0000	267.0000	172.0000	223.0000	232.0000	108.0000	314.0000	407.0000	152.0000	152.0000	360.0000	83.0000	149.0000	132.0000	237.0000	276.0000	114.0000	263.0000	75.0000	114.0000	118.0000	251.0000	261.0000	197.0000	226.0000	434.0000	483.0000
736	-9.4500	-4.7250	99.0000	116.0000	157.0000	191.0000	153.0000	51.0000	178.0000	178.0000	142.0000	224.0000	129.0000	211.0000	143.0000	178.0000	92.0000	142.0000	179.0000	86.0000	149.0000	123.0000	181.0000	335.0000	171.0000	212.0000	94.0000	161.0000	623.0000	299.0000	198.0000	235.0000	284.0000	187.0000	114.0000	71.0000	218.0000	244.0000	160.0000	283.0000	217.0000	157.0000	153.0000	249.0000	282.0000	554.0000	253.0000	265.0000	608.0000
737	-9.3750	-4.7250	153.0000	186.0000	165.0000	134.0000	44.0000	187.0000	115.0000	115.0000	355.0000	170.0000	426.0000	450.0000	144.0000	133.0000	84.0000	159.0000	241.0000	281.0000	87.0000	123.0000	133.0000	317.0000	258.0000	117.0000	84.0000	150.0000	473.0000	579.0000	127.0000	184.0000	570.0000	166.0000	130.0000	168.0000	306.0000	211.0000	300.0000	124.0000	214.0000	164.0000	79.0000	209.0000	286.0000	318.0000	72.0000	384.0000	752.0000
738	-9.3000	-4.7250	141.0000	186.0000	121.0000	0.0000	153.0000	108.0000	115.0000	115.0000	318.0000	272.0000	283.0000	288.0000	132.0000	116.0000	78.0000	355.0000	310.0000	227.0000	25.0000	114.0000	52.0000	423.0000	208.0000	116.0000	125.0000	185.0000	1150.0000	307.0000	150.0000	280.0000	404.0000	355.0000	140.0000	29.0000	282.0000	237.0000	279.0000	280.0000	245.0000	177.0000	178.0000	281.0000	473.0000	390.0000	282.0000	177.0000	840.0000
739	-9.2250	-4.7250	393.0000	204.0000	102.0000	78.0000	80.0000	203.0000	133.0000	133.0000	202.0000	47.0000	303.0000	234.0000	238.0000	308.0000	90.0000	166.0000	201.0000	163.0000	82.0000	186.0000	176.0000	496.0000	183.0000	233.0000	149.0000	252.0000	832.0000	559.0000	182.0000	109.0000	508.0000	179.0000	214.0000	73.0000	225.0000	186.0000	218.0000	195.0000	252.0000	206.0000	212.0000	262.0000	335.0000	690.0000	212.0000	276.0000	839.0000
740	-9.1500	-4.7250	334.0000	181.0000	70.0000	98.0000	44.0000	172.0000	142.0000	142.0000	172.0000	20.0000	143.0000	224.0000	139.0000	199.0000	146.0000	122.0000	210.0000	87.0000	106.0000	187.0000	48.0000	176.0000	272.0000	207.0000	134.0000	217.0000	861.0000	463.0000	235.0000	281.0000	385.0000	194.0000	83.0000	59.0000	368.0000	183.0000	198.0000	260.0000	66.0000	87.0000	144.0000	167.0000	419.0000	323.0000	192.0000	330.0000	437.0000
741	-9.0750	-4.7250	227.0000	243.0000	137.0000	53.0000	41.0000	106.0000	80.0000	80.0000	178.0000	208.0000	240.0000	48.0000	30.0000	221.0000	107.0000	176.0000	275.0000	55.0000	97.0000	218.0000	96.0000	342.0000	135.0000	28.0000	168.0000	123.0000	610.0000	466.0000	193.0000	166.0000	516.0000	191.0000	140.0000	194.0000	163.0000	92.0000	169.0000	220.0000	322.0000	104.0000	36.0000	142.0000	377.0000	333.0000	161.0000	333.0000	522.0000
742	-9.0000	-4.7250	309.0000	167.0000	381.0000	110.0000	100.0000	222.0000	159.0000	159.0000	332.0000	48.0000	244.0000	221.0000	271.0000	447.0000	58.0000	143.0000	211.0000	91.0000	81.0000	285.0000	117.0000	363.0000	300.0000	217.0000	111.0000	158.0000	648.0000	342.0000	202.0000	170.0000	485.0000	244.0000	163.0000	87.0000	527.0000	260.0000	255.0000	248.0000	325.0000	196.0000	222.0000	197.0000	302.0000	418.0000	377.0000	311.0000	343.0000
743	-8.9250	-4.7250	99.0000	92.0000	153.0000	211.0000	126.0000	210.0000	248.0000	248.0000	307.0000	60.0000	223.0000	86.0000	181.0000	257.0000	53.0000	184.0000	212.0000	167.0000	40.0000	74.0000	208.0000	301.0000	133.0000	195.0000	143.0000	161.0000	1230.0000	221.0000	139.0000	188.0000	311.0000	263.0000	115.0000	68.0000	268.0000	175.0000	165.0000	263.0000	153.0000	200.0000	199.0000	250.0000	313.0000	436.0000	335.0000	504.0000	737.0000
744	-8.8500	-4.7250	244.0000	26.0000	148.0000	82.0000	93.0000	76.0000	222.0000	222.0000	207.0000	67.0000	273.0000	412.0000	71.0000	185.0000	385.0000	319.0000	255.0000	119.0000	208.0000	180.0000	155.0000	229.0000	153.0000	153.0000	168.0000	180.0000	795.0000	444.0000	93.0000	390.0000	290.0000	243.0000	222.0000	155.0000	586.0000	241.0000	199.0000	245.0000	121.0000	183.0000	151.0000	192.0000	494.0000	417.0000	166.0000	206.0000	583.0000
745	-8.7750	-4.7250	73.0000	0.0000	102.0000	142.0000	111.0000	215.0000	139.0000	139.0000	139.0000	256.0000	109.0000	276.0000	152.0000	193.0000	169.0000	129.0000	115.0000	91.0000	195.0000	159.0000	38.0000	172.0000	72.0000	169.0000	167.0000	103.0000	808.0000	300.0000	148.0000	216.0000	499.0000	172.0000	252.0000	111.0000	51.0000	275.0000	184.0000	260.0000	125.0000	116.0000	193.0000	98.0000	415.0000	185.0000	240.0000	299.0000	390.0000
746	-8.7000	-4.7250	98.0000	134.0000	130.0000	108.0000	91.0000	121.0000	51.0000	51.0000	91.0000	116.0000	298.0000	230.0000	245.0000	186.0000	172.0000	100.0000	205.0000	132.0000	88.0000	192.0000	138.0000	534.0000	281.0000	156.0000	197.0000	189.0000	803.0000	330.0000	95.0000	238.0000	460.0000	235.0000	104.0000	299.0000	401.0000	95.0000	229.0000	180.0000	258.0000	112.0000	93.0000	204.0000	392.0000	308.0000	381.0000	217.0000	397.0000
747	-8.6250	-4.7250	327.0000	114.0000	72.0000	186.0000	123.0000	222.0000	40.0000	40.0000	221.0000	205.0000	233.0000	200.0000	264.0000	132.0000	66.0000	157.0000	87.0000	49.0000	135.0000	214.0000	51.0000	241.0000	180.0000	61.0000	168.0000	165.0000	711.0000	262.0000	105.0000	211.0000	407.0000	123.0000	85.0000	92.0000	222.0000	381.0000	39.0000	241.0000	156.0000	165.0000	238.0000	290.0000	272.0000	209.0000	274.0000	238.0000	396.0000
748	-8.5500	-4.7250	167.0000	103.0000	111.0000	146.0000	158.0000	223.0000	138.0000	138.0000	263.0000	148.0000	368.0000	324.0000	235.0000	157.0000	109.0000	342.0000	68.0000	56.0000	148.0000	181.0000	98.0000	292.0000	76.0000	134.0000	96.0000	112.0000	745.0000	402.0000	134.0000	259.0000	316.0000	257.0000	173.0000	89.0000	244.0000	114.0000	267.0000	186.0000	125.0000	214.0000	232.0000	281.0000	483.0000	225.0000	166.0000	289.0000	313.0000
749	-8.4750	-4.7250	130.0000	89.0000	79.0000	148.0000	113.0000	128.0000	97.0000	97.0000	123.0000	99.0000	71.0000	262.0000	246.0000	81.0000	169.0000	96.0000	185.0000	52.0000	102.0000	196.0000	220.0000	367.0000	149.0000	158.0000	142.0000	135.0000	697.0000	434.0000	261.0000	150.0000	209.0000	184.0000	101.0000	172.0000	245.0000	211.0000	101.0000	174.0000	303.0000	159.0000	96.0000	275.0000	340.0000	387.0000	302.0000	86.0000	368.0000
750	-8.4000	-4.7250	157.0000	105.0000	143.0000	124.0000	123.0000	109.0000	160.0000	160.0000	191.0000	206.0000	157.0000	376.0000	191.0000	236.0000	118.0000	166.0000	189.0000	121.0000	28.0000	224.0000	225.0000	231.0000	169.0000	121.0000	108.0000	69.0000	638.0000	342.0000	303.0000	343.0000	273.0000	272.0000	139.0000	167.0000	124.0000	180.0000	319.0000	244.0000	259.0000	112.0000	152.0000	195.0000	337.0000	390.0000	174.0000	327.0000	406.0000
751	-8.3250	-4.7250	114.0000	185.0000	73.0000	57.0000	65.0000	195.0000	121.0000	121.0000	208.0000	88.0000	233.0000	128.0000	194.0000	165.0000	230.0000	204.0000	159.0000	162.0000	49.0000	154.0000	200.0000	192.0000	343.0000	106.0000	51.0000	104.0000	298.0000	229.0000	176.0000	129.0000	414.0000	245.0000	166.0000	109.0000	175.0000	75.0000	247.0000	203.0000	190.0000	56.0000	173.0000	383.0000	255.0000	323.0000	289.0000	425.0000	331.0000
752	-8.2500	-4.7250	124.0000	20.0000	111.0000	194.0000	79.0000	90.0000	161.0000	161.0000	128.0000	171.0000	116.0000	248.0000	69.0000	286.0000	131.0000	142.0000	177.0000	28.0000	108.0000	190.0000	26.0000	266.0000	348.0000	193.0000	47.0000	130.0000	1062.0000	366.0000	192.0000	188.0000	512.0000	357.0000	193.0000	107.0000	380.0000	346.0000	274.0000	243.0000	268.0000	153.0000	325.0000	354.0000	339.0000	513.0000	183.0000	246.0000	574.0000
753	-8.1750	-4.7250	222.0000	138.0000	232.0000	161.0000	255.0000	105.0000	121.0000	121.0000	230.0000	158.0000	359.0000	178.0000	239.0000	160.0000	399.0000	297.0000	336.0000	155.0000	270.0000	73.0000	196.0000	362.0000	332.0000	206.0000	60.0000	234.0000	1236.0000	886.0000	217.0000	318.0000	500.0000	176.0000	131.0000	96.0000	187.0000	329.0000	193.0000	258.0000	93.0000	259.0000	167.0000	311.0000	268.0000	266.0000	105.0000	221.0000	612.0000
754	-8.1000	-4.7250	287.0000	72.0000	164.0000	121.0000	155.0000	111.0000	96.0000	96.0000	76.0000	229.0000	247.0000	227.0000	197.0000	200.0000	138.0000	267.0000	306.0000	90.0000	92.0000	148.0000	159.0000	315.0000	265.0000	164.0000	127.0000	83.0000	636.0000	404.0000	243.0000	204.0000	527.0000	139.0000	122.0000	152.0000	289.0000	141.0000	227.0000	374.0000	233.0000	195.0000	139.0000	451.0000	298.0000	522.0000	194.0000	232.0000	473.0000
755	-8.0250	-4.7250	281.0000	44.0000	28.0000	52.0000	112.0000	232.0000	247.0000	247.0000	137.0000	123.0000	197.0000	307.0000	221.0000	193.0000	202.0000	138.0000	157.0000	140.0000	26.0000	166.0000	141.0000	127.0000	166.0000	104.0000	162.0000	103.0000	583.0000	395.0000	94.0000	185.0000	339.0000	191.0000	81.0000	56.0000	136.0000	222.0000	259.0000	164.0000	269.0000	168.0000	165.0000	161.0000	210.0000	277.0000	163.0000	344.0000	312.0000
756	-7.9500	-4.7250	308.0000	385.0000	149.0000	172.0000	196.0000	130.0000	141.0000	141.0000	206.0000	0.0000	251.0000	294.0000	155.0000	294.0000	216.0000	130.0000	284.0000	63.0000	135.0000	115.0000	83.0000	302.0000	190.0000	166.0000	180.0000	74.0000	841.0000	416.0000	223.0000	165.0000	421.0000	372.0000	192.0000	126.0000	532.0000	191.0000	189.0000	290.0000	274.0000	175.0000	228.0000	122.0000	53.0000	339.0000	284.0000	218.0000	293.0000
757	-7.8750	-4.7250	154.0000	281.0000	228.0000	46.0000	134.0000	173.0000	118.0000	118.0000	137.0000	45.0000	191.0000	240.0000	261.0000	239.0000	177.0000	84.0000	397.0000	108.0000	210.0000	163.0000	121.0000	153.0000	107.0000	197.0000	107.0000	156.0000	915.0000	450.0000	243.0000	358.0000	819.0000	284.0000	242.0000	137.0000	350.0000	206.0000	189.0000	482.0000	219.0000	176.0000	187.0000	506.0000	536.0000	551.0000	134.0000	171.0000	540.0000
758	-7.8000	-4.7250	41.0000	220.0000	22.0000	138.0000	60.0000	122.0000	21.0000	21.0000	130.0000	26.0000	298.0000	228.0000	129.0000	135.0000	137.0000	120.0000	190.0000	68.0000	23.0000	155.0000	114.0000	487.0000	208.0000	93.0000	141.0000	223.0000	613.0000	253.0000	173.0000	296.0000	564.0000	138.0000	87.0000	129.0000	354.0000	147.0000	208.0000	218.0000	179.0000	256.0000	259.0000	326.0000	287.0000	305.0000	169.0000	249.0000	669.0000
759	-7.7250	-4.7250	171.0000	111.0000	47.0000	19.0000	48.0000	236.0000	64.0000	64.0000	210.0000	195.0000	205.0000	345.0000	213.0000	225.0000	68.0000	95.0000	330.0000	104.0000	111.0000	127.0000	110.0000	256.0000	135.0000	144.0000	120.0000	124.0000	352.0000	288.0000	237.0000	171.0000	259.0000	198.0000	129.0000	217.0000	225.0000	113.0000	231.0000	270.0000	72.0000	88.0000	226.0000	276.0000	250.0000	289.0000	93.0000	331.0000	441.0000
760	-7.6500	-4.7250	165.0000	149.0000	173.0000	184.0000	132.0000	126.0000	101.0000	101.0000	250.0000	117.0000	441.0000	283.0000	248.0000	250.0000	227.0000	45.0000	176.0000	204.0000	151.0000	152.0000	191.0000	267.0000	155.0000	228.0000	188.0000	311.0000	820.0000	498.0000	116.0000	300.0000	642.0000	245.0000	137.0000	258.0000	595.0000	318.0000	24.0000	400.0000	266.0000	218.0000	115.0000	328.0000	492.0000	686.0000	293.0000	281.0000	768.0000
761	-7.5750	-4.7250	273.0000	191.0000	157.0000	177.0000	142.0000	184.0000	130.0000	130.0000	128.0000	147.0000	347.0000	347.0000	125.0000	229.0000	26.0000	201.0000	279.0000	66.0000	170.0000	135.0000	55.0000	288.0000	173.0000	110.0000	112.0000	179.0000	1062.0000	270.0000	84.0000	242.0000	533.0000	428.0000	262.0000	91.0000	545.0000	137.0000	272.0000	336.0000	219.0000	366.0000	239.0000	315.0000	485.0000	527.0000	347.0000	302.0000	1016.0000
762	-7.5000	-4.7250	297.0000	150.0000	141.0000	165.0000	170.0000	107.0000	36.0000	36.0000	258.0000	258.0000	236.0000	332.0000	210.0000	193.0000	157.0000	199.0000	285.0000	111.0000	67.0000	117.0000	127.0000	212.0000	170.0000	132.0000	156.0000	79.0000	848.0000	361.0000	168.0000	124.0000	607.0000	138.0000	161.0000	112.0000	595.0000	284.0000	295.0000	391.0000	268.0000	183.0000	115.0000	209.0000	326.0000	528.0000	185.0000	132.0000	685.0000
763	-7.4250	-4.7250	130.0000	162.0000	132.0000	226.0000	122.0000	305.0000	114.0000	114.0000	321.0000	131.0000	266.0000	273.0000	117.0000	379.0000	161.0000	177.0000	138.0000	213.0000	185.0000	368.0000	264.0000	222.0000	332.0000	234.0000	145.0000	176.0000	785.0000	343.0000	215.0000	298.0000	519.0000	224.0000	97.0000	234.0000	301.0000	368.0000	240.0000	298.0000	320.0000	119.0000	112.0000	339.0000	382.0000	656.0000	239.0000	213.0000	683.0000
764	-7.3500	-4.7250	259.0000	192.0000	187.0000	137.0000	194.0000	204.0000	193.0000	193.0000	104.0000	232.0000	192.0000	102.0000	190.0000	90.0000	175.0000	72.0000	233.0000	101.0000	80.0000	315.0000	22.0000	383.0000	274.0000	229.0000	154.0000	104.0000	438.0000	222.0000	208.0000	205.0000	373.0000	213.0000	173.0000	276.0000	469.0000	398.0000	107.0000	133.0000	153.0000	141.0000	193.0000	314.0000	485.0000	499.0000	224.0000	332.0000	423.0000
765	-7.2750	-4.7250	134.0000	87.0000	167.0000	121.0000	138.0000	225.0000	44.0000	44.0000	141.0000	104.0000	310.0000	170.0000	195.0000	207.0000	124.0000	107.0000	193.0000	246.0000	71.0000	84.0000	182.0000	259.0000	152.0000	47.0000	124.0000	61.0000	202.0000	126.0000	124.0000	281.0000	127.0000	154.0000	205.0000	173.0000	355.0000	173.0000	216.0000	294.0000	181.0000	84.0000	219.0000	229.0000	282.0000	383.0000	315.0000	310.0000	468.0000
766	-7.2000	-4.7250	247.0000	101.0000	125.0000	126.0000	117.0000	134.0000	214.0000	214.0000	329.0000	91.0000	394.0000	445.0000	43.0000	162.0000	100.0000	137.0000	78.0000	91.0000	22.0000	77.0000	93.0000	200.0000	199.0000	61.0000	75.0000	179.0000	183.0000	193.0000	282.0000	364.0000	246.0000	279.0000	115.0000	54.0000	264.0000	308.0000	187.0000	188.0000	92.0000	173.0000	174.0000	235.0000	205.0000	291.0000	411.0000	158.0000	311.0000
767	-7.1250	-4.7250	76.0000	151.0000	70.0000	167.0000	34.0000	248.0000	189.0000	189.0000	373.0000	97.0000	524.0000	258.0000	293.0000	174.0000	22.0000	158.0000	202.0000	210.0000	98.0000	116.0000	78.0000	247.0000	132.0000	43.0000	91.0000	235.0000	282.0000	175.0000	122.0000	210.0000	472.0000	86.0000	132.0000	84.0000	529.0000	75.0000	294.0000	97.0000	77.0000	164.0000	75.0000	112.0000	352.0000	525.0000	261.0000	81.0000	366.0000
768	-16.8750	-4.6500	150.0000	98.0000	149.0000	127.0000	131.0000	261.0000	208.0000	208.0000	133.0000	335.0000	293.0000	142.0000	226.0000	216.0000	47.0000	139.0000	292.0000	89.0000	29.0000	190.0000	137.0000	323.0000	194.0000	119.0000	177.0000	108.0000	556.0000	264.0000	241.0000	156.0000	435.0000	256.0000	121.0000	161.0000	395.0000	305.0000	259.0000	182.0000	175.0000	169.0000	61.0000	281.0000	529.0000	431.0000	367.0000	245.0000	421.0000
769	-16.8000	-4.6500	95.0000	101.0000	116.0000	171.0000	79.0000	61.0000	23.0000	23.0000	183.0000	84.0000	162.0000	243.0000	89.0000	190.0000	70.0000	114.0000	152.0000	75.0000	58.0000	180.0000	74.0000	112.0000	237.0000	112.0000	81.0000	149.0000	161.0000	206.0000	124.0000	107.0000	400.0000	155.0000	57.0000	159.0000	357.0000	325.0000	139.0000	147.0000	173.0000	31.0000	68.0000	118.0000	188.0000	178.0000	165.0000	182.0000	240.0000
770	-16.7250	-4.6500	143.0000	140.0000	90.0000	98.0000	44.0000	160.0000	73.0000	73.0000	357.0000	110.0000	344.0000	232.0000	139.0000	235.0000	78.0000	105.0000	198.0000	109.0000	41.0000	35.0000	243.0000	121.0000	117.0000	156.0000	43.0000	84.0000	103.0000	231.0000	160.0000	155.0000	254.0000	119.0000	175.0000	0.0000	364.0000	305.0000	116.0000	231.0000	30.0000	48.0000	124.0000	68.0000	330.0000	161.0000	287.0000	254.0000	262.0000
771	-16.6500	-4.6500	272.0000	126.0000	47.0000	153.0000	106.0000	122.0000	84.0000	84.0000	370.0000	163.0000	243.0000	290.0000	191.0000	224.0000	78.0000	89.0000	76.0000	125.0000	177.0000	171.0000	162.0000	423.0000	112.0000	125.0000	215.0000	249.0000	143.0000	140.0000	102.0000	260.0000	339.0000	82.0000	19.0000	92.0000	437.0000	85.0000	110.0000	132.0000	126.0000	262.0000	115.0000	197.0000	453.0000	371.0000	213.0000	204.0000	309.0000
772	-16.5750	-4.6500	77.0000	87.0000	72.0000	110.0000	88.0000	249.0000	46.0000	46.0000	130.0000	134.0000	229.0000	258.0000	134.0000	68.0000	104.0000	115.0000	211.0000	77.0000	66.0000	176.0000	294.0000	232.0000	162.0000	52.0000	102.0000	166.0000	222.0000	169.0000	264.0000	248.0000	339.0000	137.0000	118.0000	114.0000	332.0000	289.0000	142.0000	223.0000	130.0000	102.0000	20.0000	352.0000	341.0000	343.0000	114.0000	179.0000	288.0000
773	-16.5000	-4.6500	28.0000	38.0000	172.0000	145.0000	134.0000	272.0000	207.0000	207.0000	238.0000	157.0000	407.0000	195.0000	158.0000	224.0000	134.0000	147.0000	122.0000	107.0000	24.0000	222.0000	228.0000	278.0000	210.0000	136.0000	51.0000	77.0000	337.0000	249.0000	163.0000	78.0000	239.0000	186.0000	267.0000	132.0000	334.0000	427.0000	243.0000	173.0000	147.0000	134.0000	155.0000	247.0000	377.0000	242.0000	296.0000	224.0000	209.0000
774	-16.4250	-4.6500	242.0000	205.0000	168.0000	109.0000	109.0000	271.0000	90.0000	90.0000	454.0000	216.0000	410.0000	250.0000	288.0000	163.0000	292.0000	215.0000	154.0000	210.0000	135.0000	264.0000	174.0000	247.0000	151.0000	133.0000	191.0000	118.0000	477.0000	392.0000	150.0000	240.0000	460.0000	225.0000	305.0000	210.0000	520.0000	351.0000	184.0000	145.0000	162.0000	252.0000	96.0000	200.0000	251.0000	563.0000	327.0000	237.0000	328.0000
775	-16.3500	-4.6500	179.0000	150.0000	85.0000	176.0000	32.0000	227.0000	127.0000	127.0000	171.0000	265.0000	364.0000	233.0000	231.0000	322.0000	108.0000	295.0000	256.0000	166.0000	0.0000	216.0000	152.0000	371.0000	175.0000	194.0000	98.0000	271.0000	272.0000	404.0000	268.0000	291.0000	754.0000	277.0000	198.0000	185.0000	649.0000	313.0000	169.0000	228.0000	216.0000	254.0000	243.0000	244.0000	388.0000	431.0000	184.0000	279.0000	352.0000
776	-16.2750	-4.6500	190.0000	151.0000	138.0000	46.0000	22.0000	151.0000	52.0000	52.0000	318.0000	246.0000	590.0000	162.0000	260.0000	255.0000	122.0000	119.0000	238.0000	116.0000	128.0000	353.0000	267.0000	198.0000	161.0000	185.0000	107.0000	171.0000	232.0000	208.0000	140.0000	351.0000	337.0000	287.0000	171.0000	121.0000	782.0000	343.0000	157.0000	238.0000	339.0000	225.0000	54.0000	256.0000	353.0000	307.0000	278.0000	377.0000	309.0000
777	-16.2000	-4.6500	119.0000	261.0000	77.0000	71.0000	111.0000	195.0000	225.0000	225.0000	262.0000	44.0000	277.0000	181.0000	31.0000	245.0000	131.0000	191.0000	354.0000	65.0000	52.0000	127.0000	85.0000	224.0000	241.0000	79.0000	37.0000	127.0000	203.0000	261.0000	107.0000	317.0000	348.0000	224.0000	166.0000	127.0000	838.0000	353.0000	294.0000	262.0000	166.0000	199.0000	245.0000	195.0000	542.0000	369.0000	191.0000	192.0000	391.0000
778	-16.1250	-4.6500	105.0000	157.0000	198.0000	211.0000	102.0000	175.0000	128.0000	128.0000	279.0000	85.0000	285.0000	290.0000	173.0000	350.0000	219.0000	125.0000	234.0000	189.0000	125.0000	157.0000	194.0000	304.0000	450.0000	186.0000	90.0000	244.0000	364.0000	281.0000	127.0000	119.0000	323.0000	268.0000	168.0000	132.0000	725.0000	230.0000	179.0000	114.0000	153.0000	75.0000	99.0000	102.0000	473.0000	643.0000	305.0000	275.0000	350.0000
779	-16.0500	-4.6500	336.0000	129.0000	125.0000	162.0000	118.0000	173.0000	192.0000	192.0000	110.0000	214.0000	284.0000	332.0000	59.0000	106.0000	66.0000	384.0000	312.0000	290.0000	31.0000	168.0000	148.0000	505.0000	147.0000	163.0000	170.0000	173.0000	361.0000	112.0000	235.0000	363.0000	642.0000	52.0000	275.0000	86.0000	365.0000	433.0000	246.0000	228.0000	244.0000	150.0000	124.0000	127.0000	496.0000	483.0000	257.0000	483.0000	268.0000
780	-15.9750	-4.6500	282.0000	342.0000	142.0000	118.0000	152.0000	219.0000	125.0000	125.0000	275.0000	65.0000	219.0000	176.0000	200.0000	186.0000	67.0000	181.0000	141.0000	169.0000	77.0000	191.0000	112.0000	152.0000	172.0000	66.0000	46.0000	161.0000	335.0000	110.0000	136.0000	79.0000	220.0000	168.0000	314.0000	127.0000	809.0000	200.0000	158.0000	65.0000	210.0000	122.0000	166.0000	350.0000	602.0000	320.0000	362.0000	141.0000	344.0000
781	-15.9000	-4.6500	223.0000	178.0000	105.0000	89.0000	101.0000	261.0000	45.0000	45.0000	229.0000	95.0000	438.0000	193.0000	99.0000	156.0000	155.0000	234.0000	137.0000	60.0000	115.0000	111.0000	170.0000	308.0000	208.0000	198.0000	56.0000	244.0000	402.0000	75.0000	107.0000	216.0000	418.0000	198.0000	195.0000	134.0000	205.0000	193.0000	131.0000	165.0000	141.0000	89.0000	75.0000	134.0000	339.0000	361.0000	363.0000	298.0000	173.0000
782	-15.8250	-4.6500	218.0000	85.0000	133.0000	201.0000	106.0000	48.0000	132.0000	132.0000	152.0000	140.0000	311.0000	242.0000	231.0000	62.0000	42.0000	140.0000	38.0000	89.0000	140.0000	200.0000	62.0000	210.0000	190.0000	133.0000	109.0000	202.0000	257.0000	238.0000	73.0000	251.0000	140.0000	187.0000	274.0000	109.0000	214.0000	147.0000	102.0000	59.0000	27.0000	60.0000	167.0000	219.0000	224.0000	111.0000	144.0000	156.0000	223.0000
783	-15.7500	-4.6500	145.0000	30.0000	99.0000	81.0000	161.0000	120.0000	200.0000	200.0000	119.0000	97.0000	209.0000	231.0000	175.0000	268.0000	93.0000	82.0000	173.0000	137.0000	92.0000	320.0000	82.0000	136.0000	150.0000	22.0000	214.0000	244.0000	298.0000	214.0000	76.0000	82.0000	245.0000	161.0000	136.0000	64.0000	138.0000	295.0000	143.0000	62.0000	72.0000	123.0000	141.0000	130.0000	90.0000	194.0000	248.0000	273.0000	513.0000
784	-15.6750	-4.6500	142.0000	112.0000	159.0000	39.0000	72.0000	244.0000	85.0000	85.0000	160.0000	168.0000	149.0000	143.0000	188.0000	284.0000	115.0000	146.0000	0.0000	153.0000	159.0000	109.0000	180.0000	226.0000	194.0000	67.0000	158.0000	104.0000	227.0000	111.0000	185.0000	85.0000	269.0000	109.0000	117.0000	85.0000	185.0000	91.0000	18.0000	285.0000	212.0000	129.0000	124.0000	139.0000	231.0000	220.0000	397.0000	90.0000	176.0000
785	-15.6000	-4.6500	0.0000	95.0000	88.0000	213.0000	0.0000	72.0000	68.0000	68.0000	251.0000	95.0000	222.0000	228.0000	197.0000	179.0000	97.0000	255.0000	222.0000	86.0000	111.0000	131.0000	85.0000	394.0000	72.0000	162.0000	133.0000	205.0000	246.0000	160.0000	99.0000	209.0000	75.0000	159.0000	114.0000	51.0000	394.0000	126.0000	208.0000	304.0000	176.0000	210.0000	95.0000	262.0000	301.0000	154.0000	351.0000	168.0000	218.0000
786	-15.5250	-4.6500	146.0000	263.0000	106.0000	123.0000	46.0000	194.0000	28.0000	28.0000	190.0000	152.0000	351.0000	319.0000	160.0000	113.0000	48.0000	185.0000	266.0000	171.0000	144.0000	311.0000	68.0000	202.0000	174.0000	171.0000	143.0000	70.0000	199.0000	267.0000	138.0000	161.0000	172.0000	164.0000	229.0000	81.0000	404.0000	388.0000	98.0000	209.0000	296.0000	42.0000	271.0000	93.0000	275.0000	112.0000	80.0000	313.0000	265.0000
787	-15.4500	-4.6500	205.0000	90.0000	195.0000	79.0000	124.0000	249.0000	199.0000	199.0000	145.0000	232.0000	231.0000	216.0000	140.0000	97.0000	131.0000	259.0000	281.0000	166.0000	60.0000	165.0000	199.0000	288.0000	244.0000	74.0000	110.0000	108.0000	349.0000	165.0000	153.0000	300.0000	527.0000	224.0000	137.0000	192.0000	893.0000	393.0000	150.0000	443.0000	283.0000	192.0000	212.0000	105.0000	352.0000	311.0000	188.0000	289.0000	347.0000
788	-15.3750	-4.6500	86.0000	146.0000	50.0000	96.0000	179.0000	214.0000	71.0000	71.0000	248.0000	135.0000	182.0000	18.0000	77.0000	125.0000	119.0000	271.0000	134.0000	77.0000	61.0000	87.0000	96.0000	293.0000	224.0000	274.0000	104.0000	74.0000	473.0000	139.0000	173.0000	341.0000	357.0000	165.0000	135.0000	74.0000	564.0000	401.0000	289.0000	176.0000	20.0000	46.0000	158.0000	96.0000	243.0000	394.0000	287.0000	234.0000	403.0000
789	-15.3000	-4.6500	407.0000	55.0000	147.0000	81.0000	113.0000	174.0000	204.0000	204.0000	147.0000	167.0000	495.0000	294.0000	43.0000	113.0000	66.0000	143.0000	109.0000	127.0000	77.0000	157.0000	185.0000	206.0000	194.0000	157.0000	126.0000	146.0000	214.0000	185.0000	197.0000	382.0000	391.0000	375.0000	168.0000	201.0000	548.0000	236.0000	306.0000	297.0000	176.0000	85.0000	134.0000	271.0000	392.0000	636.0000	168.0000	332.0000	282.0000
790	-15.2250	-4.6500	114.0000	247.0000	159.0000	143.0000	20.0000	349.0000	149.0000	149.0000	46.0000	170.0000	377.0000	259.0000	190.0000	102.0000	162.0000	136.0000	159.0000	24.0000	92.0000	29.0000	267.0000	322.0000	228.0000	162.0000	42.0000	195.0000	163.0000	203.0000	241.0000	136.0000	507.0000	218.0000	211.0000	118.0000	658.0000	258.0000	175.0000	308.0000	96.0000	100.0000	205.0000	269.0000	384.0000	405.0000	108.0000	255.0000	278.0000
791	-15.1500	-4.6500	156.0000	215.0000	105.0000	25.0000	22.0000	70.0000	182.0000	182.0000	271.0000	165.0000	384.0000	185.0000	250.0000	257.0000	130.0000	146.0000	178.0000	69.0000	150.0000	232.0000	227.0000	176.0000	86.0000	305.0000	67.0000	49.0000	300.0000	238.0000	156.0000	252.0000	343.0000	222.0000	174.0000	43.0000	390.0000	218.0000	182.0000	281.0000	310.0000	170.0000	73.0000	309.0000	391.0000	454.0000	162.0000	152.0000	265.0000
792	-15.0750	-4.6500	221.0000	80.0000	146.0000	118.0000	185.0000	175.0000	101.0000	101.0000	237.0000	79.0000	189.0000	238.0000	124.0000	151.0000	98.0000	133.0000	180.0000	120.0000	104.0000	154.0000	224.0000	332.0000	127.0000	31.0000	63.0000	83.0000	252.0000	219.0000	195.0000	92.0000	386.0000	273.0000	160.0000	108.0000	767.0000	300.0000	298.0000	337.0000	122.0000	254.0000	98.0000	316.0000	556.0000	489.0000	192.0000	91.0000	207.0000
793	-15.0000	-4.6500	244.0000	53.0000	113.0000	98.0000	180.0000	49.0000	90.0000	90.0000	201.0000	82.0000	329.0000	154.0000	254.0000	168.0000	129.0000	84.0000	164.0000	200.0000	44.0000	288.0000	150.0000	324.0000	168.0000	164.0000	246.0000	61.0000	317.0000	217.0000	116.0000	244.0000	430.0000	86.0000	79.0000	159.0000	499.0000	157.0000	264.0000	291.0000	124.0000	147.0000	49.0000	231.0000	324.0000	430.0000	175.0000	273.0000	393.0000
794	-14.9250	-4.6500	133.0000	178.0000	66.0000	172.0000	239.0000	232.0000	216.0000	216.0000	166.0000	136.0000	465.0000	241.0000	89.0000	229.0000	78.0000	182.0000	284.0000	155.0000	133.0000	77.0000	111.0000	403.0000	227.0000	93.0000	178.0000	135.0000	284.0000	235.0000	156.0000	212.0000	448.0000	332.0000	125.0000	138.0000	582.0000	71.0000	150.0000	172.0000	275.0000	189.0000	104.0000	237.0000	392.0000	434.0000	106.0000	413.0000	303.0000
795	-14.8500	-4.6500	178.0000	93.0000	26.0000	103.0000	84.0000	157.0000	123.0000	123.0000	181.0000	81.0000	347.0000	142.0000	285.0000	156.0000	79.0000	144.0000	283.0000	202.0000	90.0000	70.0000	152.0000	163.0000	197.0000	170.0000	31.0000	107.0000	407.0000	72.0000	33.0000	408.0000	531.0000	347.0000	211.0000	100.0000	525.0000	381.0000	259.0000	422.0000	225.0000	130.0000	122.0000	399.0000	318.0000	455.0000	344.0000	196.0000	501.0000
796	-14.7750	-4.6500	183.0000	90.0000	233.0000	175.0000	34.0000	135.0000	119.0000	119.0000	179.0000	115.0000	277.0000	386.0000	94.0000	187.0000	55.0000	177.0000	246.0000	213.0000	139.0000	193.0000	233.0000	240.0000	228.0000	306.0000	25.0000	85.0000	367.0000	187.0000	306.0000	43.0000	428.0000	122.0000	113.0000	113.0000	526.0000	237.0000	176.0000	309.0000	198.0000	211.0000	158.0000	205.0000	263.0000	440.0000	384.0000	339.0000	361.0000
797	-14.7000	-4.6500	164.0000	112.0000	66.0000	68.0000	59.0000	156.0000	73.0000	73.0000	206.0000	167.0000	374.0000	265.0000	69.0000	252.0000	118.0000	94.0000	82.0000	127.0000	161.0000	184.0000	209.0000	394.0000	138.0000	106.0000	88.0000	111.0000	315.0000	80.0000	105.0000	230.0000	577.0000	231.0000	113.0000	138.0000	413.0000	389.0000	216.0000	287.0000	382.0000	163.0000	316.0000	210.0000	364.0000	499.0000	222.0000	306.0000	348.0000
798	-14.6250	-4.6500	171.0000	161.0000	115.0000	163.0000	26.0000	136.0000	111.0000	111.0000	199.0000	181.0000	392.0000	114.0000	160.0000	184.0000	93.0000	270.0000	283.0000	57.0000	142.0000	111.0000	170.0000	494.0000	186.0000	231.0000	215.0000	88.0000	369.0000	231.0000	123.0000	169.0000	302.0000	265.0000	154.0000	166.0000	306.0000	224.0000	121.0000	257.0000	102.0000	162.0000	132.0000	428.0000	472.0000	529.0000	290.0000	356.0000	278.0000
799	-14.5500	-4.6500	176.0000	68.0000	279.0000	227.0000	246.0000	180.0000	111.0000	111.0000	155.0000	168.0000	365.0000	264.0000	69.0000	250.0000	131.0000	268.0000	269.0000	93.0000	60.0000	97.0000	109.0000	212.0000	75.0000	99.0000	257.0000	233.0000	284.0000	95.0000	76.0000	312.0000	447.0000	307.0000	202.0000	243.0000	852.0000	410.0000	247.0000	376.0000	401.0000	150.0000	68.0000	552.0000	464.0000	547.0000	351.0000	264.0000	324.0000
800	-14.4750	-4.6500	236.0000	154.0000	23.0000	160.0000	0.0000	190.0000	98.0000	98.0000	123.0000	101.0000	486.0000	203.0000	395.0000	99.0000	144.0000	148.0000	349.0000	193.0000	102.0000	271.0000	94.0000	304.0000	233.0000	230.0000	151.0000	181.0000	130.0000	203.0000	222.0000	408.0000	285.0000	199.0000	266.0000	97.0000	413.0000	189.0000	156.0000	240.0000	168.0000	173.0000	188.0000	219.0000	531.0000	615.0000	204.0000	225.0000	329.0000
801	-14.4000	-4.6500	242.0000	117.0000	70.0000	68.0000	166.0000	103.0000	217.0000	217.0000	313.0000	223.0000	405.0000	295.0000	241.0000	222.0000	129.0000	184.0000	125.0000	233.0000	103.0000	117.0000	68.0000	296.0000	107.0000	128.0000	56.0000	101.0000	264.0000	130.0000	362.0000	155.0000	393.0000	214.0000	162.0000	153.0000	511.0000	271.0000	158.0000	273.0000	180.0000	143.0000	99.0000	364.0000	573.0000	411.0000	136.0000	163.0000	383.0000
802	-14.3250	-4.6500	90.0000	25.0000	298.0000	183.0000	65.0000	215.0000	108.0000	108.0000	188.0000	189.0000	439.0000	204.0000	124.0000	189.0000	75.0000	46.0000	233.0000	183.0000	43.0000	125.0000	291.0000	168.0000	216.0000	172.0000	20.0000	236.0000	518.0000	208.0000	67.0000	340.0000	470.0000	335.0000	73.0000	47.0000	583.0000	288.0000	131.0000	195.0000	98.0000	95.0000	163.0000	266.0000	283.0000	367.0000	371.0000	319.0000	360.0000
803	-14.2500	-4.6500	136.0000	264.0000	149.0000	121.0000	20.0000	176.0000	86.0000	86.0000	354.0000	48.0000	285.0000	222.0000	152.0000	196.0000	270.0000	283.0000	161.0000	216.0000	27.0000	139.0000	299.0000	296.0000	173.0000	222.0000	172.0000	106.0000	432.0000	159.0000	222.0000	321.0000	647.0000	234.0000	135.0000	137.0000	570.0000	143.0000	472.0000	533.0000	383.0000	144.0000	191.0000	266.0000	320.0000	596.0000	410.0000	273.0000	245.0000
804	-14.1750	-4.6500	281.0000	150.0000	74.0000	318.0000	186.0000	173.0000	163.0000	163.0000	178.0000	103.0000	427.0000	145.0000	224.0000	48.0000	221.0000	104.0000	289.0000	209.0000	95.0000	155.0000	142.0000	167.0000	135.0000	264.0000	218.0000	144.0000	157.0000	146.0000	231.0000	85.0000	416.0000	165.0000	100.0000	87.0000	393.0000	290.0000	389.0000	196.0000	110.0000	356.0000	117.0000	145.0000	286.0000	323.0000	107.0000	133.0000	265.0000
805	-14.1000	-4.6500	72.0000	69.0000	75.0000	187.0000	133.0000	140.0000	109.0000	97.0000	123.0000	177.0000	343.0000	213.0000	230.0000	209.0000	241.0000	280.0000	144.0000	143.0000	163.0000	113.0000	211.0000	329.0000	71.0000	131.0000	105.0000	91.0000	505.0000	281.0000	184.0000	279.0000	281.0000	203.0000	143.0000	124.0000	570.0000	176.0000	186.0000	283.0000	155.0000	258.0000	227.0000	291.0000	360.0000	302.0000	303.0000	236.0000	429.0000
806	-14.0250	-4.6500	146.0000	125.0000	171.0000	118.0000	192.0000	150.0000	73.0000	73.0000	179.0000	104.0000	247.0000	237.0000	180.0000	175.0000	101.0000	138.0000	153.0000	115.0000	157.0000	111.0000	108.0000	403.0000	292.0000	39.0000	53.0000	189.0000	533.0000	186.0000	208.0000	220.0000	383.0000	245.0000	210.0000	122.0000	377.0000	255.0000	175.0000	242.0000	287.0000	200.0000	86.0000	128.0000	327.0000	414.0000	250.0000	272.0000	300.0000
807	-13.9500	-4.6500	310.0000	151.0000	179.0000	140.0000	106.0000	175.0000	194.0000	194.0000	241.0000	100.0000	286.0000	212.0000	95.0000	289.0000	114.0000	116.0000	323.0000	160.0000	155.0000	167.0000	56.0000	429.0000	279.0000	234.0000	26.0000	73.0000	667.0000	542.0000	290.0000	250.0000	578.0000	223.0000	150.0000	86.0000	491.0000	283.0000	213.0000	229.0000	146.0000	155.0000	265.0000	469.0000	403.0000	673.0000	229.0000	256.0000	345.0000
808	-13.8750	-4.6500	222.0000	194.0000	211.0000	172.0000	56.0000	226.0000	113.0000	113.0000	171.0000	214.0000	304.0000	409.0000	200.0000	129.0000	161.0000	137.0000	314.0000	178.0000	122.0000	185.0000	188.0000	283.0000	204.0000	142.0000	71.0000	206.0000	618.0000	214.0000	214.0000	262.0000	662.0000	294.0000	241.0000	111.0000	447.0000	397.0000	103.0000	179.0000	161.0000	162.0000	251.0000	237.0000	384.0000	244.0000	322.0000	437.0000	369.0000
809	-13.8000	-4.6500	197.0000	124.0000	109.0000	194.0000	69.0000	159.0000	161.0000	161.0000	241.0000	134.0000	292.0000	437.0000	196.0000	218.0000	206.0000	103.0000	122.0000	158.0000	72.0000	146.0000	169.0000	400.0000	192.0000	160.0000	110.0000	153.0000	753.0000	474.0000	210.0000	210.0000	407.0000	123.0000	82.0000	183.0000	267.0000	257.0000	211.0000	312.0000	100.0000	212.0000	204.0000	154.0000	300.0000	346.0000	368.0000	237.0000	291.0000
810	-13.7250	-4.6500	215.0000	286.0000	157.0000	124.0000	99.0000	118.0000	70.0000	70.0000	270.0000	188.0000	277.0000	246.0000	93.0000	308.0000	63.0000	101.0000	314.0000	210.0000	43.0000	222.0000	76.0000	83.0000	271.0000	133.0000	224.0000	210.0000	913.0000	392.0000	276.0000	170.0000	498.0000	272.0000	30.0000	124.0000	187.0000	310.0000	103.0000	291.0000	100.0000	140.0000	90.0000	380.0000	303.0000	377.0000	271.0000	188.0000	417.0000
811	-13.6500	-4.6500	353.0000	211.0000	64.0000	100.0000	248.0000	169.0000	106.0000	106.0000	138.0000	162.0000	171.0000	289.0000	310.0000	202.0000	75.0000	251.0000	223.0000	164.0000	154.0000	88.0000	153.0000	375.0000	270.0000	196.0000	137.0000	164.0000	780.0000	449.0000	157.0000	173.0000	300.0000	201.0000	236.0000	132.0000	232.0000	375.0000	357.0000	220.0000	194.0000	280.0000	213.0000	274.0000	370.0000	341.0000	281.0000	184.0000	197.0000
812	-13.5750	-4.6500	118.0000	179.0000	247.0000	78.0000	119.0000	192.0000	102.0000	102.0000	267.0000	152.0000	276.0000	307.0000	219.0000	239.0000	93.0000	166.0000	159.0000	156.0000	192.0000	216.0000	193.0000	360.0000	255.0000	294.0000	65.0000	46.0000	852.0000	406.0000	309.0000	212.0000	618.0000	179.0000	220.0000	60.0000	283.0000	277.0000	245.0000	343.0000	124.0000	40.0000	258.0000	108.0000	419.0000	708.0000	182.0000	271.0000	787.0000
813	-13.5000	-4.6500	209.0000	210.0000	119.0000	148.0000	41.0000	130.0000	202.0000	202.0000	195.0000	114.0000	428.0000	208.0000	149.0000	156.0000	198.0000	199.0000	213.0000	112.0000	111.0000	254.0000	171.0000	419.0000	212.0000	230.0000	250.0000	199.0000	1221.0000	553.0000	178.0000	353.0000	652.0000	398.0000	106.0000	112.0000	494.0000	375.0000	241.0000	219.0000	335.0000	150.0000	146.0000	182.0000	479.0000	1270.0000	245.0000	438.0000	778.0000
814	-13.4250	-4.6500	75.0000	122.0000	27.0000	203.0000	177.0000	141.0000	211.0000	211.0000	338.0000	129.0000	242.0000	222.0000	287.0000	217.0000	249.0000	194.0000	311.0000	186.0000	48.0000	136.0000	185.0000	298.0000	177.0000	193.0000	108.0000	192.0000	907.0000	235.0000	167.0000	160.0000	423.0000	401.0000	107.0000	219.0000	410.0000	159.0000	188.0000	185.0000	97.0000	358.0000	183.0000	416.0000	285.0000	641.0000	188.0000	231.0000	499.0000
815	-13.3500	-4.6500	241.0000	116.0000	159.0000	249.0000	117.0000	151.0000	0.0000	0.0000	257.0000	90.0000	241.0000	248.0000	165.0000	319.0000	71.0000	185.0000	221.0000	176.0000	92.0000	105.0000	169.0000	545.0000	103.0000	220.0000	122.0000	113.0000	802.0000	459.0000	102.0000	209.0000	381.0000	164.0000	145.0000	214.0000	431.0000	201.0000	77.0000	140.0000	266.0000	171.0000	162.0000	278.0000	293.0000	596.0000	82.0000	236.0000	498.0000
816	-13.2750	-4.6500	282.0000	90.0000	116.0000	226.0000	83.0000	186.0000	120.0000	120.0000	200.0000	55.0000	302.0000	130.0000	202.0000	316.0000	154.0000	151.0000	138.0000	98.0000	133.0000	113.0000	133.0000	437.0000	167.0000	153.0000	136.0000	78.0000	744.0000	332.0000	191.0000	290.0000	408.0000	312.0000	137.0000	80.0000	360.0000	223.0000	136.0000	192.0000	209.0000	189.0000	107.0000	191.0000	514.0000	703.0000	178.0000	321.0000	624.0000
817	-13.2000	-4.6500	98.0000	217.0000	55.0000	100.0000	46.0000	260.0000	183.0000	183.0000	205.0000	149.0000	336.0000	663.0000	303.0000	96.0000	132.0000	96.0000	250.0000	136.0000	155.0000	188.0000	163.0000	258.0000	211.0000	145.0000	98.0000	166.0000	828.0000	727.0000	68.0000	117.0000	389.0000	239.0000	164.0000	287.0000	440.0000	250.0000	327.0000	490.0000	189.0000	203.0000	249.0000	431.0000	411.0000	656.0000	394.0000	201.0000	723.0000
818	-13.1250	-4.6500	198.0000	161.0000	76.0000	187.0000	102.0000	145.0000	136.0000	136.0000	165.0000	259.0000	259.0000	182.0000	246.0000	203.0000	170.0000	149.0000	378.0000	57.0000	67.0000	91.0000	182.0000	529.0000	290.0000	188.0000	172.0000	188.0000	998.0000	514.0000	170.0000	486.0000	542.0000	143.0000	199.0000	105.0000	385.0000	162.0000	239.0000	255.0000	82.0000	221.0000	106.0000	383.0000	289.0000	482.0000	356.0000	298.0000	553.0000
819	-13.0500	-4.6500	133.0000	158.0000	169.0000	154.0000	232.0000	83.0000	123.0000	123.0000	338.0000	140.0000	180.0000	573.0000	252.0000	240.0000	204.0000	101.0000	136.0000	112.0000	161.0000	106.0000	201.0000	356.0000	297.0000	216.0000	112.0000	129.0000	1326.0000	727.0000	177.0000	254.0000	616.0000	349.0000	252.0000	57.0000	310.0000	179.0000	145.0000	66.0000	293.0000	149.0000	232.0000	250.0000	420.0000	452.0000	237.0000	123.0000	491.0000
820	-12.9750	-4.6500	97.0000	144.0000	119.0000	62.0000	56.0000	117.0000	72.0000	72.0000	149.0000	85.0000	256.0000	467.0000	309.0000	156.0000	198.0000	162.0000	85.0000	92.0000	58.0000	208.0000	70.0000	195.0000	242.0000	86.0000	192.0000	81.0000	1038.0000	487.0000	60.0000	193.0000	321.0000	294.0000	165.0000	74.0000	198.0000	168.0000	159.0000	242.0000	93.0000	66.0000	154.0000	274.0000	133.0000	250.0000	191.0000	190.0000	382.0000
821	-12.9000	-4.6500	153.0000	104.0000	184.0000	79.0000	154.0000	259.0000	65.0000	65.0000	134.0000	53.0000	321.0000	400.0000	283.0000	370.0000	169.0000	173.0000	102.0000	100.0000	45.0000	92.0000	107.0000	209.0000	98.0000	205.0000	115.0000	150.0000	1157.0000	618.0000	241.0000	271.0000	573.0000	406.0000	165.0000	139.0000	303.0000	210.0000	148.0000	207.0000	176.0000	162.0000	107.0000	194.0000	372.0000	525.0000	312.0000	286.0000	729.0000
822	-12.8250	-4.6500	243.0000	72.0000	91.0000	115.0000	151.0000	185.0000	144.0000	144.0000	237.0000	64.0000	325.0000	375.0000	269.0000	355.0000	169.0000	136.0000	177.0000	258.0000	20.0000	248.0000	224.0000	286.0000	283.0000	289.0000	67.0000	209.0000	1301.0000	643.0000	212.0000	233.0000	502.0000	199.0000	244.0000	161.0000	196.0000	143.0000	356.0000	178.0000	214.0000	121.0000	255.0000	152.0000	489.0000	599.0000	81.0000	206.0000	696.0000
823	-12.7500	-4.6500	191.0000	182.0000	182.0000	117.0000	101.0000	173.0000	65.0000	65.0000	252.0000	264.0000	172.0000	301.0000	192.0000	147.0000	170.0000	184.0000	130.0000	101.0000	330.0000	228.0000	125.0000	287.0000	331.0000	282.0000	192.0000	116.0000	1199.0000	727.0000	344.0000	298.0000	262.0000	319.0000	130.0000	146.0000	508.0000	258.0000	180.0000	230.0000	112.0000	241.0000	86.0000	251.0000	433.0000	230.0000	162.0000	300.0000	541.0000
824	-12.6750	-4.6500	253.0000	307.0000	94.0000	187.0000	200.0000	108.0000	150.0000	150.0000	193.0000	237.0000	177.0000	368.0000	249.0000	272.0000	145.0000	136.0000	372.0000	189.0000	147.0000	18.0000	62.0000	479.0000	215.0000	220.0000	101.0000	163.0000	1031.0000	337.0000	108.0000	359.0000	771.0000	441.0000	231.0000	223.0000	561.0000	479.0000	358.0000	295.0000	225.0000	275.0000	220.0000	285.0000	459.0000	650.0000	345.0000	194.0000	590.0000
825	-12.6000	-4.6500	123.0000	46.0000	183.0000	0.0000	165.0000	234.0000	22.0000	22.0000	147.0000	147.0000	389.0000	326.0000	140.0000	92.0000	131.0000	147.0000	225.0000	234.0000	26.0000	205.0000	229.0000	319.0000	286.0000	138.0000	48.0000	115.0000	506.0000	374.0000	152.0000	332.0000	372.0000	214.0000	215.0000	87.0000	302.0000	206.0000	268.0000	239.0000	85.0000	199.0000	52.0000	203.0000	241.0000	344.0000	185.0000	319.0000	600.0000
826	-12.5250	-4.6500	118.0000	196.0000	120.0000	182.0000	101.0000	100.0000	98.0000	98.0000	258.0000	88.0000	231.0000	275.0000	225.0000	173.0000	132.0000	250.0000	256.0000	111.0000	114.0000	159.0000	222.0000	454.0000	138.0000	309.0000	22.0000	134.0000	968.0000	511.0000	141.0000	215.0000	621.0000	359.0000	205.0000	166.0000	482.0000	355.0000	246.0000	85.0000	292.0000	243.0000	270.0000	422.0000	332.0000	432.0000	344.0000	175.0000	711.0000
827	-12.4500	-4.6500	164.0000	69.0000	105.0000	131.0000	66.0000	147.0000	32.0000	32.0000	326.0000	120.0000	194.0000	232.0000	319.0000	198.0000	91.0000	100.0000	68.0000	21.0000	107.0000	161.0000	103.0000	223.0000	146.0000	140.0000	86.0000	176.0000	975.0000	550.0000	226.0000	165.0000	199.0000	173.0000	106.0000	142.0000	325.0000	266.0000	188.0000	203.0000	160.0000	191.0000	181.0000	174.0000	262.0000	520.0000	122.0000	212.0000	389.0000
828	-12.3750	-4.6500	152.0000	92.0000	161.0000	28.0000	221.0000	115.0000	98.0000	98.0000	208.0000	109.0000	405.0000	240.0000	271.0000	119.0000	191.0000	89.0000	231.0000	219.0000	108.0000	73.0000	65.0000	268.0000	128.0000	164.0000	109.0000	132.0000	776.0000	498.0000	219.0000	114.0000	200.0000	57.0000	86.0000	123.0000	248.0000	171.0000	133.0000	246.0000	157.0000	191.0000	143.0000	134.0000	317.0000	220.0000	361.0000	220.0000	399.0000
829	-12.3000	-4.6500	273.0000	132.0000	112.0000	53.0000	160.0000	166.0000	144.0000	144.0000	243.0000	92.0000	121.0000	410.0000	142.0000	149.0000	120.0000	103.0000	141.0000	0.0000	199.0000	22.0000	59.0000	308.0000	276.0000	190.0000	115.0000	146.0000	921.0000	355.0000	334.0000	38.0000	476.0000	271.0000	116.0000	141.0000	150.0000	190.0000	237.0000	194.0000	202.0000	77.0000	202.0000	254.0000	509.0000	522.0000	196.0000	315.0000	629.0000
830	-12.2250	-4.6500	160.0000	245.0000	165.0000	296.0000	103.0000	145.0000	124.0000	124.0000	150.0000	183.0000	116.0000	197.0000	227.0000	319.0000	198.0000	88.0000	189.0000	109.0000	111.0000	132.0000	216.0000	441.0000	116.0000	244.0000	24.0000	148.0000	987.0000	565.0000	189.0000	209.0000	373.0000	196.0000	116.0000	83.0000	181.0000	86.0000	324.0000	115.0000	200.0000	91.0000	197.0000	308.0000	440.0000	256.0000	276.0000	211.0000	515.0000
831	-12.1500	-4.6500	129.0000	112.0000	170.0000	106.0000	55.0000	70.0000	108.0000	108.0000	104.0000	158.0000	288.0000	535.0000	157.0000	224.0000	196.0000	110.0000	177.0000	157.0000	184.0000	113.0000	304.0000	292.0000	207.0000	275.0000	167.0000	261.0000	1656.0000	493.0000	163.0000	207.0000	491.0000	321.0000	70.0000	172.0000	206.0000	180.0000	122.0000	167.0000	200.0000	138.0000	166.0000	186.0000	329.0000	412.0000	201.0000	181.0000	454.0000
832	-12.0750	-4.6500	91.0000	105.0000	65.0000	71.0000	172.0000	114.0000	204.0000	204.0000	229.0000	113.0000	217.0000	174.0000	102.0000	180.0000	166.0000	179.0000	153.0000	170.0000	65.0000	192.0000	204.0000	484.0000	175.0000	138.0000	127.0000	206.0000	740.0000	497.0000	150.0000	206.0000	389.0000	198.0000	91.0000	118.0000	84.0000	241.0000	176.0000	213.0000	20.0000	99.0000	44.0000	148.0000	282.0000	311.0000	70.0000	189.0000	357.0000
833	-12.0000	-4.6500	190.0000	167.0000	127.0000	104.0000	112.0000	85.0000	143.0000	143.0000	222.0000	236.0000	241.0000	224.0000	125.0000	270.0000	125.0000	106.0000	110.0000	238.0000	98.0000	117.0000	98.0000	106.0000	172.0000	210.0000	142.0000	254.0000	860.0000	238.0000	198.0000	143.0000	501.0000	398.0000	142.0000	155.0000	241.0000	188.0000	204.0000	152.0000	297.0000	128.0000	92.0000	374.0000	445.0000	479.0000	489.0000	214.0000	435.0000
834	-11.9250	-4.6500	186.0000	60.0000	98.0000	170.0000	179.0000	57.0000	49.0000	49.0000	112.0000	114.0000	153.0000	274.0000	301.0000	294.0000	179.0000	177.0000	190.0000	215.0000	74.0000	124.0000	155.0000	193.0000	176.0000	134.0000	185.0000	93.0000	521.0000	300.0000	176.0000	175.0000	371.0000	245.0000	191.0000	225.0000	353.0000	63.0000	238.0000	481.0000	199.0000	44.0000	317.0000	284.0000	457.0000	354.0000	203.0000	76.0000	163.0000
835	-11.8500	-4.6500	242.0000	176.0000	104.0000	208.0000	27.0000	157.0000	20.0000	20.0000	268.0000	255.0000	318.0000	419.0000	110.0000	183.0000	264.0000	176.0000	224.0000	117.0000	156.0000	127.0000	191.0000	168.0000	163.0000	86.0000	174.0000	133.0000	1017.0000	531.0000	134.0000	267.0000	379.0000	258.0000	125.0000	135.0000	546.0000	174.0000	42.0000	120.0000	252.0000	78.0000	207.0000	230.0000	243.0000	200.0000	313.0000	175.0000	459.0000
836	-11.7750	-4.6500	137.0000	235.0000	109.0000	58.0000	74.0000	145.0000	122.0000	122.0000	272.0000	86.0000	446.0000	290.0000	179.0000	115.0000	178.0000	226.0000	339.0000	215.0000	243.0000	262.0000	174.0000	208.0000	204.0000	152.0000	114.0000	130.0000	958.0000	561.0000	169.0000	181.0000	527.0000	389.0000	217.0000	189.0000	212.0000	246.0000	122.0000	283.0000	104.0000	149.0000	208.0000	243.0000	279.0000	459.0000	240.0000	219.0000	561.0000
837	-11.7000	-4.6500	224.0000	45.0000	140.0000	94.0000	68.0000	248.0000	94.0000	94.0000	245.0000	123.0000	306.0000	94.0000	81.0000	219.0000	92.0000	179.0000	127.0000	84.0000	114.0000	196.0000	222.0000	528.0000	101.0000	197.0000	78.0000	203.0000	578.0000	346.0000	265.0000	280.0000	234.0000	165.0000	164.0000	118.0000	243.0000	93.0000	125.0000	319.0000	108.0000	101.0000	28.0000	223.0000	154.0000	366.0000	152.0000	168.0000	284.0000
838	-11.6250	-4.6500	225.0000	92.0000	112.0000	205.0000	185.0000	93.0000	116.0000	116.0000	197.0000	134.0000	207.0000	271.0000	143.0000	368.0000	210.0000	108.0000	115.0000	144.0000	49.0000	199.0000	191.0000	340.0000	273.0000	248.0000	28.0000	199.0000	453.0000	492.0000	135.0000	170.0000	273.0000	203.0000	223.0000	65.0000	412.0000	108.0000	45.0000	191.0000	159.0000	75.0000	264.0000	129.0000	227.0000	327.0000	359.0000	269.0000	340.0000
839	-11.5500	-4.6500	167.0000	216.0000	180.0000	80.0000	41.0000	163.0000	58.0000	58.0000	172.0000	44.0000	140.0000	319.0000	166.0000	298.0000	65.0000	78.0000	149.0000	40.0000	92.0000	118.0000	166.0000	211.0000	155.0000	136.0000	153.0000	139.0000	684.0000	336.0000	239.0000	287.0000	453.0000	150.0000	63.0000	82.0000	222.0000	197.0000	155.0000	162.0000	76.0000	142.0000	157.0000	233.0000	228.0000	414.0000	188.0000	237.0000	250.0000
840	-11.4750	-4.6500	83.0000	61.0000	75.0000	137.0000	41.0000	126.0000	29.0000	29.0000	143.0000	208.0000	284.0000	321.0000	353.0000	178.0000	111.0000	277.0000	272.0000	95.0000	84.0000	103.0000	123.0000	308.0000	177.0000	203.0000	138.0000	47.0000	736.0000	412.0000	263.0000	185.0000	354.0000	333.0000	103.0000	153.0000	139.0000	178.0000	167.0000	196.0000	113.0000	113.0000	129.0000	237.0000	474.0000	373.0000	361.0000	189.0000	370.0000
841	-11.4000	-4.6500	226.0000	57.0000	218.0000	153.0000	93.0000	180.0000	135.0000	135.0000	224.0000	128.0000	263.0000	288.0000	260.0000	308.0000	59.0000	192.0000	359.0000	178.0000	84.0000	131.0000	201.0000	206.0000	206.0000	210.0000	147.0000	60.0000	1244.0000	337.0000	259.0000	208.0000	516.0000	342.0000	198.0000	86.0000	611.0000	344.0000	157.0000	306.0000	408.0000	131.0000	235.0000	317.0000	612.0000	692.0000	247.0000	359.0000	357.0000
842	-11.3250	-4.6500	196.0000	115.0000	46.0000	117.0000	118.0000	192.0000	102.0000	102.0000	118.0000	168.0000	226.0000	237.0000	222.0000	129.0000	51.0000	187.0000	154.0000	123.0000	85.0000	123.0000	19.0000	187.0000	71.0000	116.0000	124.0000	217.0000	734.0000	608.0000	153.0000	145.0000	339.0000	298.0000	174.0000	251.0000	343.0000	289.0000	405.0000	285.0000	265.0000	118.0000	130.0000	272.0000	307.0000	361.0000	253.0000	279.0000	584.0000
843	-11.2500	-4.6500	181.0000	115.0000	60.0000	119.0000	77.0000	268.0000	175.0000	175.0000	118.0000	136.0000	259.0000	362.0000	188.0000	163.0000	79.0000	202.0000	236.0000	87.0000	171.0000	266.0000	109.0000	453.0000	224.0000	259.0000	247.0000	89.0000	939.0000	538.0000	119.0000	170.0000	578.0000	177.0000	98.0000	223.0000	234.0000	336.0000	161.0000	318.0000	137.0000	241.0000	157.0000	315.0000	507.0000	563.0000	306.0000	154.0000	338.0000
844	-11.1750	-4.6500	279.0000	155.0000	43.0000	124.0000	66.0000	91.0000	266.0000	266.0000	249.0000	83.0000	229.0000	308.0000	318.0000	329.0000	195.0000	98.0000	200.0000	127.0000	101.0000	167.0000	173.0000	213.0000	419.0000	126.0000	103.0000	54.0000	650.0000	411.0000	55.0000	235.0000	331.0000	455.0000	93.0000	52.0000	391.0000	331.0000	219.0000	354.0000	264.0000	290.0000	167.0000	167.0000	607.0000	489.0000	291.0000	268.0000	510.0000
845	-11.1000	-4.6500	142.0000	46.0000	171.0000	166.0000	95.0000	195.0000	111.0000	111.0000	198.0000	115.0000	244.0000	505.0000	256.0000	138.0000	175.0000	139.0000	323.0000	130.0000	73.0000	212.0000	113.0000	272.0000	132.0000	190.0000	223.0000	134.0000	854.0000	563.0000	147.0000	211.0000	473.0000	221.0000	194.0000	191.0000	295.0000	157.0000	254.0000	137.0000	40.0000	204.0000	247.0000	287.0000	183.0000	281.0000	215.0000	333.0000	212.0000
846	-11.0250	-4.6500	172.0000	144.0000	89.0000	221.0000	122.0000	165.0000	179.0000	179.0000	98.0000	45.0000	169.0000	310.0000	180.0000	237.0000	164.0000	94.0000	228.0000	47.0000	105.0000	266.0000	195.0000	526.0000	283.0000	262.0000	245.0000	207.0000	768.0000	488.0000	241.0000	208.0000	378.0000	214.0000	118.0000	217.0000	244.0000	185.0000	103.0000	330.0000	160.0000	116.0000	84.0000	270.0000	373.0000	184.0000	296.0000	276.0000	276.0000
847	-10.9500	-4.6500	202.0000	85.0000	113.0000	144.0000	155.0000	115.0000	184.0000	184.0000	97.0000	109.0000	184.0000	191.0000	142.0000	0.0000	134.0000	192.0000	101.0000	113.0000	48.0000	175.0000	198.0000	279.0000	161.0000	159.0000	74.0000	59.0000	680.0000	214.0000	108.0000	94.0000	349.0000	126.0000	136.0000	48.0000	231.0000	171.0000	170.0000	152.0000	174.0000	124.0000	79.0000	123.0000	347.0000	185.0000	431.0000	203.0000	517.0000
848	-10.8750	-4.6500	214.0000	44.0000	77.0000	48.0000	75.0000	86.0000	42.0000	42.0000	148.0000	26.0000	426.0000	282.0000	113.0000	230.0000	46.0000	145.0000	205.0000	49.0000	150.0000	344.0000	107.0000	384.0000	243.0000	47.0000	120.0000	69.0000	774.0000	263.0000	168.0000	384.0000	344.0000	182.0000	225.0000	19.0000	297.0000	187.0000	200.0000	220.0000	198.0000	229.0000	19.0000	410.0000	380.0000	552.0000	338.0000	337.0000	653.0000
849	-10.8000	-4.6500	242.0000	99.0000	154.0000	48.0000	71.0000	32.0000	85.0000	85.0000	223.0000	193.0000	0.0000	257.0000	148.0000	178.0000	203.0000	186.0000	192.0000	157.0000	50.0000	329.0000	126.0000	386.0000	157.0000	130.0000	182.0000	85.0000	610.0000	460.0000	91.0000	248.0000	358.0000	229.0000	136.0000	123.0000	459.0000	311.0000	178.0000	290.0000	192.0000	254.0000	127.0000	195.0000	484.0000	264.0000	230.0000	352.0000	401.0000
850	-10.7250	-4.6500	232.0000	133.0000	143.0000	170.0000	144.0000	20.0000	0.0000	0.0000	125.0000	78.0000	209.0000	232.0000	81.0000	57.0000	88.0000	203.0000	203.0000	105.0000	111.0000	162.0000	113.0000	366.0000	277.0000	204.0000	122.0000	65.0000	628.0000	361.0000	79.0000	184.0000	666.0000	267.0000	205.0000	155.0000	289.0000	184.0000	489.0000	131.0000	248.0000	53.0000	56.0000	287.0000	409.0000	366.0000	244.0000	312.0000	885.0000
851	-10.6500	-4.6500	212.0000	200.0000	394.0000	92.0000	119.0000	109.0000	77.0000	77.0000	184.0000	86.0000	223.0000	209.0000	152.0000	169.0000	173.0000	275.0000	188.0000	75.0000	160.0000	144.0000	161.0000	173.0000	207.0000	120.0000	158.0000	254.0000	594.0000	362.0000	180.0000	248.0000	535.0000	268.0000	129.0000	73.0000	465.0000	262.0000	140.0000	415.0000	244.0000	258.0000	66.0000	194.0000	353.0000	394.0000	248.0000	178.0000	529.0000
852	-10.5750	-4.6500	246.0000	251.0000	38.0000	62.0000	112.0000	123.0000	24.0000	24.0000	274.0000	118.0000	220.0000	315.0000	213.0000	320.0000	184.0000	80.0000	203.0000	251.0000	96.0000	126.0000	121.0000	270.0000	163.0000	231.0000	53.0000	128.0000	1087.0000	367.0000	243.0000	204.0000	501.0000	310.0000	163.0000	206.0000	378.0000	235.0000	307.0000	223.0000	251.0000	223.0000	132.0000	358.0000	378.0000	523.0000	194.0000	278.0000	703.0000
853	-10.5000	-4.6500	129.0000	235.0000	136.0000	116.0000	39.0000	96.0000	28.0000	28.0000	154.0000	113.0000	258.0000	234.0000	332.0000	265.0000	112.0000	163.0000	163.0000	23.0000	118.0000	180.0000	94.0000	281.0000	257.0000	106.0000	54.0000	22.0000	864.0000	327.0000	180.0000	192.0000	402.0000	88.0000	63.0000	130.0000	152.0000	220.0000	238.0000	316.0000	231.0000	207.0000	178.0000	153.0000	190.0000	269.0000	279.0000	184.0000	384.0000
854	-10.4250	-4.6500	129.0000	106.0000	216.0000	193.0000	45.0000	158.0000	125.0000	125.0000	100.0000	123.0000	239.0000	280.0000	205.0000	309.0000	215.0000	114.0000	215.0000	129.0000	18.0000	205.0000	222.0000	277.0000	123.0000	161.0000	45.0000	93.0000	599.0000	308.0000	109.0000	280.0000	237.0000	380.0000	137.0000	128.0000	369.0000	207.0000	115.0000	116.0000	200.0000	96.0000	150.0000	256.0000	251.0000	140.0000	153.0000	219.0000	220.0000
855	-10.3500	-4.6500	158.0000	62.0000	132.0000	154.0000	137.0000	88.0000	129.0000	129.0000	615.0000	60.0000	215.0000	275.0000	244.0000	155.0000	139.0000	148.0000	152.0000	78.0000	57.0000	213.0000	157.0000	243.0000	197.0000	132.0000	68.0000	164.0000	717.0000	271.0000	216.0000	225.0000	582.0000	67.0000	319.0000	107.0000	317.0000	210.0000	156.0000	145.0000	131.0000	150.0000	102.0000	364.0000	412.0000	299.0000	284.0000	314.0000	482.0000
856	-10.2750	-4.6500	382.0000	109.0000	215.0000	50.0000	129.0000	87.0000	108.0000	108.0000	240.0000	74.0000	214.0000	315.0000	164.0000	144.0000	23.0000	128.0000	115.0000	26.0000	69.0000	98.0000	146.0000	252.0000	113.0000	186.0000	73.0000	51.0000	550.0000	322.0000	73.0000	158.0000	194.0000	164.0000	234.0000	160.0000	225.0000	163.0000	99.0000	151.0000	115.0000	260.0000	119.0000	260.0000	186.0000	119.0000	117.0000	83.0000	258.0000
857	-10.2000	-4.6500	178.0000	138.0000	186.0000	292.0000	270.0000	94.0000	201.0000	226.0000	267.0000	148.0000	232.0000	237.0000	82.0000	273.0000	223.0000	211.0000	143.0000	172.0000	132.0000	111.0000	98.0000	310.0000	152.0000	117.0000	169.0000	133.0000	894.0000	858.0000	275.0000	272.0000	453.0000	129.0000	262.0000	53.0000	360.0000	314.0000	354.0000	298.0000	169.0000	285.0000	259.0000	120.0000	253.0000	234.0000	203.0000	304.0000	612.0000
858	-10.1250	-4.6500	274.0000	100.0000	151.0000	136.0000	176.0000	109.0000	255.0000	255.0000	374.0000	152.0000	310.0000	266.0000	93.0000	172.0000	144.0000	86.0000	201.0000	78.0000	65.0000	237.0000	66.0000	269.0000	320.0000	199.0000	106.0000	115.0000	684.0000	389.0000	46.0000	363.0000	475.0000	473.0000	204.0000	65.0000	473.0000	299.0000	167.0000	257.0000	324.0000	377.0000	146.0000	270.0000	531.0000	596.0000	305.0000	208.0000	677.0000
859	-10.0500	-4.6500	180.0000	140.0000	68.0000	60.0000	141.0000	168.0000	85.0000	85.0000	235.0000	118.0000	146.0000	128.0000	88.0000	379.0000	60.0000	93.0000	203.0000	39.0000	29.0000	108.0000	213.0000	288.0000	280.0000	167.0000	154.0000	60.0000	450.0000	397.0000	97.0000	99.0000	306.0000	183.0000	40.0000	86.0000	154.0000	230.0000	245.0000	161.0000	188.0000	62.0000	90.0000	284.0000	370.0000	241.0000	301.0000	182.0000	334.0000
860	-9.9750	-4.6500	130.0000	212.0000	126.0000	236.0000	249.0000	235.0000	151.0000	151.0000	288.0000	51.0000	205.0000	437.0000	135.0000	183.0000	71.0000	135.0000	107.0000	61.0000	73.0000	131.0000	121.0000	377.0000	169.0000	157.0000	139.0000	97.0000	400.0000	195.0000	56.0000	118.0000	292.0000	223.0000	203.0000	187.0000	380.0000	229.0000	112.0000	137.0000	279.0000	153.0000	266.0000	227.0000	251.0000	140.0000	291.0000	198.0000	761.0000
861	-9.9000	-4.6500	75.0000	224.0000	29.0000	78.0000	99.0000	19.0000	97.0000	97.0000	818.0000	155.0000	313.0000	355.0000	218.0000	241.0000	74.0000	138.0000	140.0000	109.0000	28.0000	121.0000	154.0000	269.0000	129.0000	187.0000	46.0000	163.0000	707.0000	361.0000	84.0000	335.0000	300.0000	380.0000	254.0000	82.0000	339.0000	181.0000	318.0000	263.0000	304.0000	137.0000	115.0000	246.0000	159.0000	169.0000	259.0000	284.0000	495.0000
862	-9.8250	-4.6500	164.0000	51.0000	91.0000	123.0000	92.0000	189.0000	35.0000	35.0000	255.0000	51.0000	262.0000	270.0000	262.0000	191.0000	172.0000	187.0000	110.0000	102.0000	56.0000	108.0000	104.0000	276.0000	104.0000	312.0000	148.0000	222.0000	722.0000	454.0000	90.0000	185.0000	223.0000	188.0000	223.0000	224.0000	322.0000	258.0000	249.0000	45.0000	252.0000	33.0000	193.0000	208.0000	373.0000	248.0000	107.0000	231.0000	750.0000
863	-9.7500	-4.6500	340.0000	94.0000	96.0000	28.0000	127.0000	104.0000	0.0000	0.0000	125.0000	150.0000	301.0000	283.0000	171.0000	161.0000	122.0000	174.0000	221.0000	58.0000	152.0000	104.0000	104.0000	241.0000	274.0000	226.0000	66.0000	116.0000	466.0000	255.0000	99.0000	374.0000	285.0000	169.0000	25.0000	37.0000	256.0000	137.0000	193.0000	277.0000	177.0000	107.0000	181.0000	191.0000	216.0000	135.0000	241.0000	315.0000	281.0000
864	-9.6750	-4.6500	192.0000	122.0000	138.0000	106.0000	145.0000	119.0000	43.0000	43.0000	308.0000	75.0000	147.0000	190.0000	86.0000	192.0000	0.0000	170.0000	178.0000	81.0000	73.0000	248.0000	217.0000	235.0000	116.0000	89.0000	282.0000	86.0000	346.0000	382.0000	122.0000	259.0000	389.0000	24.0000	167.0000	75.0000	162.0000	169.0000	224.0000	88.0000	44.0000	146.0000	92.0000	203.0000	77.0000	101.0000	447.0000	215.0000	355.0000
865	-9.6000	-4.6500	75.0000	159.0000	153.0000	33.0000	185.0000	110.0000	35.0000	35.0000	277.0000	136.0000	100.0000	162.0000	130.0000	91.0000	98.0000	150.0000	127.0000	69.0000	113.0000	105.0000	126.0000	316.0000	161.0000	219.0000	79.0000	128.0000	275.0000	179.0000	52.0000	216.0000	314.0000	86.0000	152.0000	76.0000	63.0000	151.0000	142.0000	103.0000	122.0000	144.0000	24.0000	186.0000	287.0000	204.0000	288.0000	145.0000	347.0000
866	-9.5250	-4.6500	92.0000	37.0000	90.0000	79.0000	106.0000	97.0000	83.0000	83.0000	220.0000	74.0000	365.0000	159.0000	137.0000	147.0000	57.0000	187.0000	227.0000	35.0000	223.0000	164.0000	92.0000	307.0000	308.0000	132.0000	191.0000	156.0000	360.0000	237.0000	86.0000	269.0000	318.0000	127.0000	97.0000	48.0000	212.0000	164.0000	93.0000	106.0000	114.0000	152.0000	0.0000	129.0000	276.0000	120.0000	162.0000	248.0000	478.0000
867	-9.4500	-4.6500	122.0000	163.0000	149.0000	195.0000	192.0000	115.0000	65.0000	65.0000	196.0000	90.0000	214.0000	432.0000	251.0000	411.0000	166.0000	165.0000	152.0000	209.0000	69.0000	210.0000	317.0000	353.0000	253.0000	70.0000	169.0000	119.0000	790.0000	438.0000	146.0000	280.0000	567.0000	321.0000	94.0000	135.0000	327.0000	311.0000	229.0000	332.0000	226.0000	241.0000	140.0000	216.0000	382.0000	404.0000	273.0000	209.0000	703.0000
868	-9.3750	-4.6500	163.0000	148.0000	182.0000	164.0000	134.0000	219.0000	70.0000	70.0000	277.0000	177.0000	344.0000	392.0000	162.0000	247.0000	70.0000	126.0000	324.0000	193.0000	176.0000	197.0000	96.0000	254.0000	203.0000	236.0000	87.0000	229.0000	745.0000	425.0000	143.0000	159.0000	402.0000	46.0000	163.0000	242.0000	241.0000	227.0000	134.0000	193.0000	332.0000	211.0000	185.0000	341.0000	567.0000	437.0000	294.0000	290.0000	891.0000
869	-9.3000	-4.6500	175.0000	176.0000	57.0000	116.0000	126.0000	169.0000	158.0000	158.0000	79.0000	158.0000	325.0000	409.0000	230.0000	134.0000	145.0000	378.0000	220.0000	231.0000	48.0000	118.0000	174.0000	205.0000	261.0000	131.0000	100.0000	98.0000	1380.0000	294.0000	172.0000	287.0000	398.0000	281.0000	71.0000	66.0000	180.0000	262.0000	60.0000	300.0000	153.0000	229.0000	134.0000	151.0000	363.0000	521.0000	197.0000	265.0000	898.0000
870	-9.2250	-4.6500	215.0000	84.0000	146.0000	200.0000	88.0000	214.0000	252.0000	252.0000	249.0000	109.0000	286.0000	436.0000	299.0000	162.0000	50.0000	310.0000	260.0000	80.0000	145.0000	131.0000	65.0000	387.0000	193.0000	176.0000	53.0000	268.0000	495.0000	597.0000	208.0000	207.0000	483.0000	360.0000	190.0000	169.0000	290.0000	226.0000	81.0000	215.0000	104.0000	128.0000	174.0000	224.0000	362.0000	608.0000	290.0000	310.0000	625.0000
871	-9.1500	-4.6500	181.0000	141.0000	259.0000	159.0000	67.0000	205.0000	78.0000	78.0000	225.0000	222.0000	299.0000	385.0000	250.0000	182.0000	18.0000	138.0000	337.0000	205.0000	63.0000	118.0000	203.0000	375.0000	132.0000	184.0000	210.0000	219.0000	1278.0000	976.0000	246.0000	217.0000	974.0000	299.0000	185.0000	136.0000	490.0000	263.0000	227.0000	176.0000	303.0000	239.0000	166.0000	257.0000	370.0000	557.0000	284.0000	246.0000	777.0000
872	-9.0750	-4.6500	163.0000	185.0000	137.0000	172.0000	39.0000	170.0000	64.0000	64.0000	257.0000	158.0000	216.0000	387.0000	201.0000	158.0000	283.0000	171.0000	72.0000	118.0000	55.0000	45.0000	180.0000	247.0000	177.0000	186.0000	149.0000	138.0000	768.0000	505.0000	119.0000	165.0000	696.0000	131.0000	179.0000	65.0000	408.0000	207.0000	239.0000	286.0000	181.0000	117.0000	129.0000	244.0000	523.0000	236.0000	210.0000	283.0000	524.0000
873	-9.0000	-4.6500	139.0000	195.0000	96.0000	68.0000	99.0000	171.0000	95.0000	95.0000	114.0000	53.0000	250.0000	358.0000	115.0000	290.0000	89.0000	137.0000	303.0000	70.0000	81.0000	220.0000	162.0000	380.0000	47.0000	243.0000	152.0000	124.0000	862.0000	369.0000	191.0000	161.0000	479.0000	122.0000	171.0000	148.0000	319.0000	218.0000	229.0000	286.0000	89.0000	196.0000	376.0000	275.0000	368.0000	426.0000	221.0000	186.0000	715.0000
874	-8.9250	-4.6500	164.0000	130.0000	138.0000	145.0000	73.0000	104.0000	170.0000	170.0000	106.0000	225.0000	326.0000	404.0000	305.0000	84.0000	211.0000	180.0000	214.0000	178.0000	58.0000	167.0000	130.0000	323.0000	165.0000	112.0000	68.0000	247.0000	1006.0000	466.0000	263.0000	228.0000	559.0000	269.0000	151.0000	157.0000	307.0000	221.0000	414.0000	192.0000	298.0000	188.0000	246.0000	403.0000	368.0000	473.0000	263.0000	237.0000	938.0000
875	-8.8500	-4.6500	178.0000	80.0000	71.0000	97.0000	177.0000	226.0000	177.0000	177.0000	273.0000	108.0000	280.0000	362.0000	225.0000	162.0000	46.0000	99.0000	279.0000	210.0000	139.0000	220.0000	79.0000	288.0000	112.0000	108.0000	115.0000	70.0000	1000.0000	441.0000	150.0000	160.0000	440.0000	314.0000	156.0000	133.0000	557.0000	237.0000	68.0000	62.0000	139.0000	221.0000	141.0000	252.0000	443.0000	400.0000	311.0000	215.0000	713.0000
876	-8.7750	-4.6500	330.0000	237.0000	187.0000	160.0000	47.0000	201.0000	229.0000	229.0000	154.0000	252.0000	347.0000	264.0000	125.0000	192.0000	143.0000	162.0000	75.0000	147.0000	46.0000	80.0000	125.0000	205.0000	273.0000	161.0000	146.0000	137.0000	480.0000	344.0000	218.0000	141.0000	220.0000	164.0000	25.0000	136.0000	108.0000	99.0000	153.0000	276.0000	164.0000	70.0000	80.0000	49.0000	213.0000	258.0000	279.0000	240.0000	270.0000
877	-8.7000	-4.6500	205.0000	128.0000	60.0000	79.0000	0.0000	62.0000	60.0000	60.0000	202.0000	104.0000	130.0000	153.0000	157.0000	164.0000	66.0000	142.0000	98.0000	163.0000	121.0000	219.0000	216.0000	263.0000	116.0000	87.0000	70.0000	264.0000	530.0000	330.0000	99.0000	143.0000	460.0000	165.0000	83.0000	72.0000	233.0000	261.0000	104.0000	151.0000	238.0000	234.0000	81.0000	242.0000	352.0000	337.0000	283.0000	295.0000	467.0000
878	-8.6250	-4.6500	351.0000	80.0000	94.0000	153.0000	74.0000	209.0000	207.0000	207.0000	417.0000	228.0000	218.0000	316.0000	153.0000	214.0000	135.0000	192.0000	220.0000	170.0000	123.0000	437.0000	66.0000	299.0000	303.0000	121.0000	152.0000	174.0000	412.0000	375.0000	334.0000	226.0000	468.0000	71.0000	224.0000	173.0000	520.0000	371.0000	214.0000	290.0000	120.0000	223.0000	68.0000	388.0000	442.0000	241.0000	198.0000	283.0000	446.0000
879	-8.5500	-4.6500	265.0000	176.0000	49.0000	107.0000	115.0000	75.0000	208.0000	208.0000	142.0000	202.0000	195.0000	255.0000	171.0000	179.0000	110.0000	211.0000	173.0000	87.0000	189.0000	183.0000	102.0000	279.0000	203.0000	80.0000	89.0000	239.0000	842.0000	504.0000	240.0000	182.0000	454.0000	240.0000	412.0000	109.0000	505.0000	147.0000	67.0000	380.0000	205.0000	325.0000	197.0000	310.0000	482.0000	552.0000	331.0000	164.0000	608.0000
880	-8.4750	-4.6500	229.0000	40.0000	267.0000	128.0000	147.0000	55.0000	197.0000	197.0000	181.0000	54.0000	223.0000	306.0000	120.0000	223.0000	57.0000	22.0000	259.0000	83.0000	127.0000	199.0000	124.0000	165.0000	117.0000	182.0000	69.0000	265.0000	872.0000	550.0000	153.0000	181.0000	268.0000	128.0000	143.0000	152.0000	228.0000	163.0000	186.0000	175.0000	213.0000	154.0000	134.0000	234.0000	218.0000	317.0000	214.0000	221.0000	296.0000
881	-8.4000	-4.6500	296.0000	188.0000	67.0000	132.0000	243.0000	121.0000	87.0000	87.0000	249.0000	189.0000	278.0000	297.0000	123.0000	239.0000	121.0000	91.0000	251.0000	54.0000	87.0000	227.0000	86.0000	232.0000	207.0000	195.0000	124.0000	261.0000	707.0000	254.0000	116.0000	210.0000	413.0000	295.0000	128.0000	147.0000	333.0000	142.0000	228.0000	250.0000	131.0000	168.0000	234.0000	168.0000	231.0000	394.0000	301.0000	114.0000	643.0000
882	-8.3250	-4.6500	310.0000	91.0000	0.0000	256.0000	70.0000	244.0000	208.0000	208.0000	225.0000	157.0000	347.0000	265.0000	304.0000	192.0000	45.0000	323.0000	268.0000	132.0000	0.0000	132.0000	165.0000	326.0000	297.0000	197.0000	113.0000	146.0000	814.0000	436.0000	138.0000	377.0000	367.0000	256.0000	126.0000	129.0000	329.0000	227.0000	356.0000	96.0000	128.0000	259.0000	207.0000	266.0000	386.0000	274.0000	272.0000	85.0000	521.0000
883	-8.2500	-4.6500	47.0000	120.0000	229.0000	218.0000	269.0000	206.0000	150.0000	110.0000	211.0000	253.0000	353.0000	325.0000	113.0000	204.0000	224.0000	191.0000	237.0000	209.0000	57.0000	137.0000	236.0000	434.0000	241.0000	163.0000	329.0000	94.0000	881.0000	265.0000	201.0000	326.0000	626.0000	150.0000	46.0000	197.0000	397.0000	250.0000	187.0000	179.0000	207.0000	213.0000	303.0000	298.0000	273.0000	401.0000	100.0000	116.0000	573.0000
884	-8.1750	-4.6500	184.0000	147.0000	104.0000	38.0000	24.0000	161.0000	174.0000	174.0000	347.0000	113.0000	120.0000	203.0000	383.0000	138.0000	76.0000	226.0000	202.0000	129.0000	114.0000	151.0000	92.0000	188.0000	171.0000	153.0000	90.0000	93.0000	505.0000	306.0000	192.0000	149.0000	302.0000	189.0000	91.0000	76.0000	234.0000	316.0000	97.0000	279.0000	229.0000	188.0000	232.0000	219.0000	212.0000	240.0000	401.0000	185.0000	491.0000
885	-8.1000	-4.6500	143.0000	153.0000	112.0000	69.0000	53.0000	218.0000	95.0000	95.0000	364.0000	202.0000	273.0000	268.0000	151.0000	201.0000	116.0000	277.0000	234.0000	112.0000	42.0000	143.0000	161.0000	246.0000	275.0000	110.0000	48.0000	303.0000	579.0000	140.0000	62.0000	268.0000	377.0000	182.0000	217.0000	56.0000	285.0000	212.0000	156.0000	143.0000	181.0000	52.0000	71.0000	327.0000	320.0000	325.0000	196.0000	313.0000	539.0000
886	-8.0250	-4.6500	90.0000	126.0000	45.0000	71.0000	129.0000	73.0000	71.0000	71.0000	137.0000	143.0000	305.0000	309.0000	75.0000	184.0000	127.0000	92.0000	237.0000	197.0000	44.0000	87.0000	132.0000	307.0000	244.0000	153.0000	118.0000	74.0000	759.0000	295.0000	88.0000	160.0000	163.0000	176.0000	31.0000	223.0000	39.0000	169.0000	44.0000	159.0000	173.0000	131.0000	147.0000	193.0000	140.0000	128.0000	204.0000	336.0000	256.0000
887	-7.9500	-4.6500	124.0000	177.0000	191.0000	79.0000	133.0000	178.0000	286.0000	286.0000	141.0000	387.0000	338.0000	398.0000	387.0000	157.0000	152.0000	176.0000	364.0000	110.0000	149.0000	197.0000	142.0000	283.0000	196.0000	124.0000	122.0000	181.0000	1071.0000	475.0000	117.0000	303.0000	516.0000	205.0000	230.0000	65.0000	292.0000	164.0000	261.0000	265.0000	155.0000	0.0000	156.0000	345.0000	448.0000	548.0000	146.0000	363.0000	677.0000
888	-7.8750	-4.6500	196.0000	138.0000	41.0000	142.0000	138.0000	52.0000	84.0000	84.0000	212.0000	158.0000	266.0000	363.0000	202.0000	257.0000	70.0000	206.0000	168.0000	156.0000	156.0000	127.0000	126.0000	287.0000	343.0000	189.0000	145.0000	92.0000	945.0000	310.0000	213.0000	225.0000	546.0000	353.0000	205.0000	134.0000	506.0000	253.0000	270.0000	73.0000	209.0000	67.0000	187.0000	273.0000	374.0000	373.0000	362.0000	247.0000	659.0000
889	-7.8000	-4.6500	267.0000	127.0000	63.0000	177.0000	182.0000	114.0000	77.0000	77.0000	252.0000	122.0000	414.0000	360.0000	273.0000	243.0000	26.0000	165.0000	155.0000	163.0000	195.0000	181.0000	77.0000	376.0000	198.0000	87.0000	84.0000	148.0000	1059.0000	319.0000	85.0000	180.0000	657.0000	160.0000	174.0000	134.0000	200.0000	282.0000	103.0000	346.0000	81.0000	160.0000	167.0000	308.0000	522.0000	453.0000	443.0000	340.0000	710.0000
890	-7.7250	-4.6500	99.0000	244.0000	122.0000	86.0000	128.0000	78.0000	129.0000	129.0000	217.0000	133.0000	172.0000	228.0000	93.0000	266.0000	277.0000	268.0000	237.0000	98.0000	79.0000	298.0000	172.0000	340.0000	213.0000	129.0000	257.0000	130.0000	524.0000	244.0000	88.0000	139.0000	427.0000	161.0000	34.0000	105.0000	266.0000	209.0000	153.0000	285.0000	158.0000	197.0000	26.0000	380.0000	401.0000	213.0000	366.0000	287.0000	196.0000
891	-7.6500	-4.6500	161.0000	107.0000	89.0000	93.0000	31.0000	136.0000	70.0000	70.0000	282.0000	99.0000	334.0000	159.0000	183.0000	214.0000	138.0000	201.0000	340.0000	101.0000	47.0000	142.0000	93.0000	146.0000	365.0000	140.0000	145.0000	272.0000	661.0000	542.0000	135.0000	100.0000	290.0000	131.0000	99.0000	136.0000	262.0000	195.0000	98.0000	197.0000	260.0000	92.0000	213.0000	244.0000	444.0000	193.0000	206.0000	204.0000	395.0000
892	-7.5750	-4.6500	201.0000	98.0000	83.0000	109.0000	190.0000	143.0000	111.0000	111.0000	326.0000	66.0000	248.0000	255.0000	152.0000	101.0000	156.0000	92.0000	148.0000	66.0000	0.0000	235.0000	149.0000	414.0000	165.0000	163.0000	92.0000	42.0000	954.0000	276.0000	132.0000	122.0000	435.0000	167.0000	160.0000	26.0000	160.0000	187.0000	198.0000	323.0000	95.0000	109.0000	92.0000	228.0000	320.0000	326.0000	188.0000	159.0000	279.0000
893	-7.5000	-4.6500	59.0000	248.0000	112.0000	205.0000	83.0000	173.0000	229.0000	229.0000	247.0000	178.0000	261.0000	353.0000	198.0000	198.0000	123.0000	163.0000	146.0000	114.0000	19.0000	191.0000	103.0000	278.0000	173.0000	224.0000	52.0000	128.0000	828.0000	317.0000	116.0000	117.0000	295.0000	372.0000	52.0000	177.0000	186.0000	378.0000	110.0000	175.0000	176.0000	145.0000	60.0000	238.0000	344.0000	197.0000	204.0000	157.0000	164.0000
894	-7.4250	-4.6500	144.0000	223.0000	120.0000	174.0000	97.0000	156.0000	29.0000	29.0000	133.0000	137.0000	417.0000	345.0000	128.0000	114.0000	160.0000	182.0000	192.0000	270.0000	131.0000	173.0000	127.0000	428.0000	179.0000	63.0000	96.0000	188.0000	671.0000	490.0000	288.0000	274.0000	533.0000	150.0000	197.0000	149.0000	356.0000	282.0000	129.0000	319.0000	105.0000	88.0000	112.0000	281.0000	652.0000	369.0000	423.0000	258.0000	487.0000
895	-7.3500	-4.6500	208.0000	96.0000	152.0000	120.0000	134.0000	77.0000	225.0000	225.0000	456.0000	238.0000	328.0000	46.0000	242.0000	270.0000	131.0000	220.0000	420.0000	184.0000	88.0000	83.0000	84.0000	134.0000	391.0000	230.0000	65.0000	189.0000	631.0000	247.0000	207.0000	163.0000	358.0000	252.0000	138.0000	269.0000	275.0000	434.0000	257.0000	341.0000	267.0000	207.0000	300.0000	187.0000	514.0000	522.0000	263.0000	163.0000	719.0000
896	-7.2750	-4.6500	282.0000	201.0000	82.0000	310.0000	218.0000	145.0000	67.0000	67.0000	268.0000	140.0000	323.0000	186.0000	216.0000	173.0000	94.0000	178.0000	222.0000	181.0000	94.0000	90.0000	47.0000	180.0000	168.0000	70.0000	122.0000	111.0000	272.0000	281.0000	240.0000	168.0000	317.0000	290.0000	90.0000	163.0000	420.0000	323.0000	253.0000	366.0000	113.0000	164.0000	99.0000	76.0000	303.0000	532.0000	286.0000	237.0000	454.0000
897	-7.2000	-4.6500	147.0000	240.0000	166.0000	146.0000	74.0000	131.0000	129.0000	129.0000	205.0000	176.0000	337.0000	295.0000	166.0000	97.0000	177.0000	190.0000	173.0000	303.0000	97.0000	115.0000	117.0000	349.0000	212.0000	206.0000	117.0000	132.0000	583.0000	149.0000	175.0000	282.0000	397.0000	278.0000	308.0000	206.0000	414.0000	231.0000	461.0000	203.0000	107.0000	202.0000	130.0000	190.0000	464.0000	610.0000	308.0000	234.0000	186.0000
898	-7.1250	-4.6500	180.0000	63.0000	154.0000	100.0000	32.0000	163.0000	70.0000	70.0000	205.0000	132.0000	393.0000	267.0000	123.0000	187.0000	100.0000	208.0000	28.0000	95.0000	128.0000	179.0000	76.0000	166.0000	203.0000	139.0000	173.0000	139.0000	148.0000	168.0000	126.0000	131.0000	280.0000	110.0000	41.0000	128.0000	460.0000	256.0000	242.0000	297.0000	148.0000	132.0000	172.0000	425.0000	484.0000	270.0000	294.0000	363.0000	488.0000
899	-17.5500	-4.5750	77.0000	129.0000	72.0000	235.0000	62.0000	111.0000	21.0000	21.0000	353.0000	104.0000	419.0000	325.0000	161.0000	173.0000	147.0000	173.0000	167.0000	122.0000	225.0000	208.0000	158.0000	312.0000	191.0000	194.0000	151.0000	184.0000	425.0000	469.0000	88.0000	134.0000	361.0000	292.0000	130.0000	116.0000	91.0000	224.0000	129.0000	220.0000	145.0000	165.0000	158.0000	176.0000	482.0000	387.0000	216.0000	258.0000	365.0000
900	-17.4750	-4.5750	57.0000	67.0000	180.0000	116.0000	101.0000	180.0000	127.0000	127.0000	207.0000	93.0000	126.0000	260.0000	26.0000	246.0000	112.0000	133.0000	126.0000	243.0000	238.0000	173.0000	87.0000	280.0000	133.0000	178.0000	136.0000	71.0000	515.0000	398.0000	269.0000	234.0000	236.0000	195.0000	130.0000	74.0000	415.0000	255.0000	276.0000	291.0000	109.0000	66.0000	111.0000	197.0000	354.0000	275.0000	147.0000	135.0000	478.0000
901	-17.4000	-4.5750	163.0000	22.0000	120.0000	88.0000	72.0000	84.0000	54.0000	54.0000	244.0000	112.0000	619.0000	190.0000	219.0000	183.0000	113.0000	216.0000	131.0000	72.0000	180.0000	188.0000	96.0000	276.0000	137.0000	80.0000	103.0000	21.0000	345.0000	238.0000	197.0000	91.0000	439.0000	166.0000	98.0000	211.0000	455.0000	130.0000	42.0000	150.0000	213.0000	152.0000	100.0000	325.0000	214.0000	397.0000	261.0000	336.0000	376.0000
902	-17.3250	-4.5750	179.0000	86.0000	213.0000	246.0000	113.0000	185.0000	75.0000	75.0000	195.0000	109.0000	160.0000	135.0000	198.0000	154.0000	50.0000	271.0000	156.0000	134.0000	112.0000	85.0000	66.0000	278.0000	121.0000	191.0000	53.0000	144.0000	365.0000	232.0000	111.0000	254.0000	188.0000	165.0000	68.0000	224.0000	201.0000	215.0000	59.0000	173.0000	188.0000	202.0000	71.0000	205.0000	191.0000	56.0000	288.0000	362.0000	80.0000
903	-17.2500	-4.5750	134.0000	132.0000	66.0000	207.0000	165.0000	177.0000	48.0000	48.0000	184.0000	136.0000	436.0000	273.0000	260.0000	160.0000	83.0000	326.0000	100.0000	79.0000	52.0000	155.0000	213.0000	143.0000	95.0000	58.0000	165.0000	63.0000	590.0000	186.0000	87.0000	163.0000	381.0000	105.0000	198.0000	85.0000	269.0000	424.0000	321.0000	201.0000	254.0000	103.0000	161.0000	208.0000	260.0000	193.0000	227.0000	161.0000	370.0000
904	-17.1750	-4.5750	76.0000	192.0000	87.0000	152.0000	163.0000	137.0000	135.0000	135.0000	169.0000	326.0000	315.0000	292.0000	221.0000	131.0000	45.0000	240.0000	277.0000	161.0000	41.0000	91.0000	229.0000	253.0000	263.0000	129.0000	112.0000	146.0000	646.0000	323.0000	138.0000	161.0000	475.0000	252.0000	156.0000	49.0000	613.0000	262.0000	216.0000	162.0000	145.0000	108.0000	213.0000	440.0000	545.0000	375.0000	115.0000	153.0000	312.0000
905	-17.1000	-4.5750	165.0000	148.0000	145.0000	32.0000	51.0000	207.0000	74.0000	74.0000	94.0000	138.0000	330.0000	407.0000	200.0000	220.0000	40.0000	48.0000	314.0000	303.0000	67.0000	164.0000	157.0000	207.0000	361.0000	174.0000	220.0000	143.0000	638.0000	388.0000	253.0000	213.0000	445.0000	311.0000	100.0000	208.0000	350.0000	306.0000	88.0000	277.0000	104.0000	177.0000	189.0000	124.0000	352.0000	381.0000	171.0000	190.0000	165.0000
906	-17.0250	-4.5750	237.0000	132.0000	83.0000	106.0000	133.0000	117.0000	164.0000	164.0000	95.0000	193.0000	271.0000	478.0000	209.0000	197.0000	62.0000	77.0000	139.0000	164.0000	65.0000	140.0000	211.0000	403.0000	43.0000	159.0000	129.0000	252.0000	631.0000	355.0000	114.0000	168.0000	247.0000	136.0000	163.0000	67.0000	239.0000	158.0000	272.0000	142.0000	174.0000	196.0000	107.0000	281.0000	401.0000	381.0000	302.0000	260.0000	436.0000
[truncated: 21,096 more rows]
[truncated: 160 more columns]
