# Supplementary material for: Spatial metabolomics reveals glycogen as an actionable target for pulmonary fibrosis
Source: Nat Commun. 2023 May 13;14:2759. doi: 10.1038/s41467-023-38437-1 (PMC10182559; doi:10.1038/s41467-023-38437-1)
Supplement: Supplementary file 4 — Source Data [file 41467_2023_38437_MOESM4_ESM.zip › source file/fig S6f.txt]

	NF	NF	NF	DF	DF	DF
0.0	0.85	0.90	0.81	0.90	0.95	0.89
0.5	0.76	0.82	0.80	0.48	0.39	0.42
1.0	0.75	0.77	0.69	0.24	0.35	0.29
3.0	0.45	0.59	0.62	0.08	0.14	0.11
6.0	0.41	0.39	0.32	0.01	0.05	0.01
12.0	0.24	0.31	0.29	0.01	0.02	0.01
