# Supplementary material for: Spatial metabolomics reveals glycogen as an actionable target for pulmonary fibrosis
Source: Nat Commun. 2023 May 13;14:2759. doi: 10.1038/s41467-023-38437-1 (PMC10182559; doi:10.1038/s41467-023-38437-1)
Supplement: Supplementary file 4 — Source Data [file 41467_2023_38437_MOESM4_ESM.zip › source file/fig 6i right.txt]

WT-Saline	WT-Bleo	GKO-Saline	GKO-Bleo
29.1352000	43.464000	28.3588000	47.6302000
28.3587000	74.728600	27.5588000	28.1308000
18.1247000	62.831200	29.1171000	47.3611000
15.6226000	47.574100	23.9764000	30.4749000
33.5133000	68.607800	26.8699000	49.8834000
28.0469000	93.335500	30.5086000	34.0104000
	32.436600		24.0488000
	62.993800		26.6676000
	95.550000		24.1341000
			34.2263000
