# Supplementary material for: Spatial metabolomics reveals glycogen as an actionable target for pulmonary fibrosis
Source: Nat Commun. 2023 May 13;14:2759. doi: 10.1038/s41467-023-38437-1 (PMC10182559; doi:10.1038/s41467-023-38437-1)
Supplement: Supplementary file 4 — Source Data [file 41467_2023_38437_MOESM4_ESM.zip › source file/fig 3g.txt]

N	F
193.761700	514.407700
174.278100	538.313700
136.280200	634.935600
274.651000	550.598200
195.336600	543.848500
91.694900	466.924800
157.985300	436.945400
	527.606400
	476.621500
	896.443300
	474.185600
	242.091600
	331.513100
	397.061400
	396.386900
	391.236800
	367.346300
	442.938400
	409.342400
	382.848800
	395.822600
	444.166400
	422.612700
	358.112100
	429.839600
	463.822700
	320.134600
	219.951100
	412.901500
