# Supplementary material for: Spatial metabolomics reveals glycogen as an actionable target for pulmonary fibrosis
Source: Nat Commun. 2023 May 13;14:2759. doi: 10.1038/s41467-023-38437-1 (PMC10182559; doi:10.1038/s41467-023-38437-1)
Supplement: Supplementary file 4 — Source Data [file 41467_2023_38437_MOESM4_ESM.zip › source file/glycan_glycogen_all_PBS_Bleo_fig S4.csv]

sample	label	771.2669	933.3198	975.3389	1079.5204	1095.3749	1120.4032	1136.4036	1241.4309	1257.4296	1282.4606	1298.4552	1339.481	1403.4844	1419.4812	1433.7047	1444.5138	1460.5078	1485.542	1501.5299	1581.5356	1589.5614	1590.5736	1606.5679	1611.7972	1622.5618	1630.5862	1647.5959	1663.5862	1688.6227	1743.5917	1752.6259	1791.6316	1793.6561	1809.6495	1825.632	1834.6732	1850.6763	1866.6691	1891.6979	1905.645	1911.6249	1954.6842	1971.7006	1976.6971	1996.7363	2012.7292	2017.7145	2028.7228
Ctrl3	Saline	32.3158	66.61663333	35.2842	72.203	51.8246	54.2309	55.07593333	68.54143333	186.2194	89.06953333	77.38573333	77.84216667	61.55583333	169.976	50.3201	183.6858	77.24186667	73.6843	106.8629333	132.1445667	69.835	64.80993333	100.2993333	64.44516667	99.72276667	60.19746667	153.5691333	269.9210667	87.41036667	159.9378333	63.1215	97.7396	110.0473333	881.8135333	142.8172	58.7541	87.47213333	58.99086667	68.96433333	221.4742	84.58253333	77.26886667	252.6462	77.59776667	61.75586667	91.23616667	59.20466667	73.3879
Ctrl2	Saline	30.9635	63.23226667	34.4842	71.08436667	46.43516667	54.20513333	52.2118	74.3848	216.4706333	91.02736667	79.01063333	66.58373333	61.4408	191.7631333	45.95056667	212.4660333	82.74173333	81.56953333	102.7607	140.909	64.86443333	54.30126667	117.7330667	61.18776667	109.9046667	61.9303	171.9719667	298.5947667	94.44736667	180.4322	56.77733333	103.4835667	111.324	948.1498	139.0234	59.0739	91.13096667	59.79683333	72.39626667	266.772	91.23876667	84.07586667	295.6405333	83.81006667	61.7889	91.41556667	57.21663333	75.5385
Ctrl1	Saline	33.72353333	58.48616667	36.27173333	87.8809	55.61686667	59.05103333	62.13713333	81.01903333	215.1538667	114.4003	106.8867667	71.3957	67.3183	194.4443	46.49	296.7910333	89.14	82.6137	107.1957333	145.9985	63.0469	59.4549	139.9914	56.29	113.0795333	68.18673333	193.6143667	320.9492333	84.3365	184.8366	53.8061	120.8777	132.9863	1000.657867	162.7495333	56.76386667	93.02336667	56.8327	67.8752	290.056	92.75323333	92.02896667	326.3329667	82.3524	59.46936667	92.92186667	50.47073333	84.0001
Bleo3	Bleo	29.19526667	53.37926667	27.1393	73.5498	52.59006667	42.90586667	48.1849	62.8322	187.6161	94.4194	103.2438333	88.03053333	61.76716667	267.7384667	39.84196667	256.0034667	79.67606667	97.05273333	131.7612333	200.9430333	54.1214	54.07623333	109.0873667	47.8113	84.44936667	62.0177	184.2758667	477.0378	92.73883333	310.6470667	51.60343333	110.5480667	126.6741333	957.0485	169.9533	58.39193333	132.5022667	67.45106667	77.87976667	353.2249333	90.36043333	78.08916667	279.3277333	85.08673333	68.96456667	173.8913333	57.02776667	91.5988
Bleo2	Bleo	31.45166667	50.4103	25.7217	65.23953333	49.6893	42.4752	48.47073333	58.76626667	190.1891333	92.2402	86.46756667	111.3313333	54.4351	263.1770333	33.7292	224.9334	73.85986667	94.07263333	152.2856333	186.0786667	49.29133333	44.8721	97.81913333	46.02973333	87.23263333	51.57766667	185.8669	487.9447	92.55476667	287.0452333	45.27553333	102.7251667	114.8676667	1115.838433	180.8997333	48.99523333	122.9736667	56.339	70.70556667	338.9435	90.03403333	83.70473333	274.6058	81.18933333	64.5253	134.4753667	52.5895	83.8945
Bleo1	Bleo	30.37746667	51.1549	28.43396667	76.31953333	50.55773333	42.0919	51.32046667	63.86633333	195.5503333	105.8636667	106.4428667	108.6251667	56.52616667	249.4998333	32.0332	296.3884	73.8884	95.37823333	150.2684667	183.3843333	47.81453333	44.34586667	106.1292	41.2625	77.74056667	56.2255	214.7420333	470.6556667	88.96373333	279.4890333	45.03616667	117.1278	130.7794	1196.477733	180.0055	48.52313333	137.7651667	60.29573333	66.68736667	335.3090667	93.0679	80.78106667	277.5084667	74.23816667	66.4211	170.9466333	49.23316667	91.88596667
[truncated: 85 more columns]
