# Supplementary material for: Spatial metabolomics reveals glycogen as an actionable target for pulmonary fibrosis
Source: Nat Commun. 2023 May 13;14:2759. doi: 10.1038/s41467-023-38437-1 (PMC10182559; doi:10.1038/s41467-023-38437-1)
Supplement: Supplementary file 4 — Source Data [file 41467_2023_38437_MOESM4_ESM.zip › source file/fig 3c.txt]

Chain Length	Fibrosis	Fibrosis	Fibrosis	Fibrosis	Fibrosis	Fibrosis	Fibrosis	Fibrosis	Fibrosis	Fibrosis	Fibrosis	Fibrosis	Fibrosis	Fibrosis	Fibrosis	Fibrosis	Fibrosis	Fibrosis	Fibrosis	Fibrosis	Fibrosis	Fibrosis	Fibrosis	Fibrosis	Fibrosis	Fibrosis	Normal	Normal	Normal	Normal	Normal	Normal	Normal	Normal	Normal	Normal	Normal	Normal	Normal	Normal	Normal	Normal	Normal	Normal	Normal	Normal	Normal	Normal	Normal
3.0	30.21174000	55.54674000	60.57594000	44.69304000	47.46714000	59.41704000	59.83544000	72.50324000	64.86734000	86.60804000	78.52234000	83.32344000	67.60764000	96.74784000	87.55664000	62.06004000	76.52754000	62.95354000	52.12874000	66.71834000	62.36544000	38.56684000	39.72364000	54.29784000	92.65284000	74.38694000	17.20234000	21.04164000	25.06954000	37.28724000	6.55034000	0.00000000	18.84244000
4.0	47.74812000	9.45232000	5.71262000	40.98812000	75.67162000	9.87922000	32.06542000	24.52562000	32.19862000	12.04562000	63.93822000	63.21042000	168.75960000	85.80102000	64.72442000	18.95562000	10.21492000	23.28422000	29.49172000	103.45390000	104.64010000	65.01732000	11.04192000	28.29752000	43.20182000	33.72682000	0.00000000	0.00000000	0.60072000	46.28502000	11.13772000	10.58542000	35.62502000
5.0	68.65178000	32.40078000	30.01218000	83.36988000	106.63140000	41.39888000	57.38478000	39.40118000	51.84958000	23.39998000	99.06138000	102.06190000	120.72090000	121.11690000	79.07178000	28.47028000	21.78918000	38.27938000	39.83158000	132.25020000	124.78040000	79.26738000	12.25468000	42.00848000	71.00548000	81.69388000	2.99628000	0.60638000	20.95908000	47.95208000	23.67618000	30.27478000	42.39868000
6.0	85.03168000	8.04308000	3.44948000	119.69370000	117.01790000	19.04718000	37.08808000	25.22248000	44.90438000	3.99548000	107.52750000	112.84840000	126.50520000	126.00330000	73.02908000	17.15448000	6.65228000	17.68558000	22.24578000	133.59110000	124.69390000	90.14028000	1.19808000	26.63528000	79.01288000	56.28508000	0.00000000	0.00000000	34.54998000	47.28578000	37.12588000	52.44568000	45.86478000
7.0	92.09742000	19.47262000	16.37772000	134.68240000	124.01730000	28.10892000	46.63882000	32.15782000	50.71752000	13.74062000	118.04530000	125.88440000	140.45840000	134.11690000	79.45922000	22.80062000	15.34662000	29.20022000	31.39492000	142.51720000	132.30810000	93.50712000	8.09342000	33.49622000	88.32512000	70.54292000	1.97642000	0.27592000	36.44372000	51.54592000	36.27492000	51.20432000	42.65062000
8.0	72.97370000	14.01720000	11.59240000	103.47090000	99.64010000	21.34560000	34.79520000	24.83390000	38.31800000	9.62630000	95.87420000	102.18700000	109.72170000	107.57170000	60.84660000	17.73320000	11.63970000	21.88440000	24.01340000	117.05730000	107.02630000	73.91180000	5.57940000	24.74230000	69.24500000	53.93970000	1.59580000	0.17450000	28.49070000	40.30600000	26.67960000	38.62940000	32.99400000
9.0	55.75570000	10.45850000	8.51630000	78.15790000	71.09000000	15.16470000	26.59350000	18.67500000	28.92080000	6.62770000	72.16260000	77.31990000	85.30410000	81.56110000	46.42610000	12.83820000	8.86610000	17.25180000	17.86920000	89.91870000	82.11540000	54.39430000	4.13810000	19.10180000	51.85740000	38.27530000	1.06650000	0.69210000	20.55140000	30.93780000	20.70860000	28.99640000	25.13290000
10.0	47.71292000	13.12582000	11.53592000	63.73182000	58.64832000	16.49942000	25.97982000	19.92872000	27.10332000	8.30102000	58.15462000	63.82942000	72.79662000	66.84502000	40.27392000	14.42462000	10.89662000	19.84462000	22.35432000	74.12142000	67.92532000	48.23922000	6.55812000	20.62432000	43.28882000	34.92172000	2.60582000	1.68182000	16.21952000	24.77402000	16.66432000	23.92162000	20.21352000
11.0	31.73046000	5.66616000	4.61036000	45.46096000	40.75966000	8.85706000	15.12076000	10.93976000	16.28246000	4.21396000	41.92526000	44.79786000	49.42316000	46.47666000	26.12716000	7.72966000	5.53976000	8.74846000	9.80106000	53.14486000	48.02426000	31.33386000	2.45516000	9.86296000	29.42116000	21.77826000	0.93706000	0.39236000	11.29766000	17.33576000	11.26776000	15.92346000	13.90516000
12.0	24.90996000	5.18316000	4.52436000	34.64126000	31.11026000	7.50276000	11.52236000	9.19366000	12.62036000	3.90686000	30.62616000	32.79346000	36.53516000	34.20196000	19.24666000	5.98626000	4.66626000	8.23126000	8.32676000	39.72866000	34.52736000	24.12526000	2.08956000	8.14756000	22.22086000	17.12566000	1.01116000	0.48936000	8.60386000	13.23846000	9.42866000	12.68536000	10.42996000
13.0	16.50758000	2.52428000	1.93448000	23.39338000	19.57668000	4.01598000	6.46268000	4.91818000	7.77698000	1.72998000	19.52318000	21.71168000	23.88598000	21.97168000	11.58928000	3.32768000	2.22058000	4.67368000	5.65688000	25.46538000	22.53898000	15.53268000	0.77048000	4.51918000	14.49378000	10.48198000	0.00000000	0.00000000	5.04658000	8.05878000	5.50078000	7.29348000	6.13068000
14.0	12.37026000	2.76516000	2.73976000	17.65156000	15.40186000	4.05576000	5.89826000	4.67076000	6.44376000	2.50056000	14.47356000	15.53516000	17.42806000	16.67036000	8.99666000	2.93506000	2.46286000	5.01666000	5.28416000	18.73836000	16.76406000	12.13886000	1.19746000	4.17746000	10.88816000	8.53356000	0.54996000	0.17866000	4.15786000	6.58226000	4.43256000	5.73696000	5.06256000
15.0	9.64232000	2.91162000	2.93422000	12.71142000	10.24852000	3.36012000	4.61332000	4.43962000	5.33262000	2.94722000	10.42722000	11.14962000	12.43752000	11.24362000	6.78532000	2.70732000	2.61992000	4.26022000	5.04892000	13.28282000	12.00262000	8.67252000	1.60902000	3.96262000	7.99402000	6.26752000	0.67042000	0.62302000	2.83882000	5.39822000	3.81192000	4.34772000	3.84022000
16.0	7.61266000	3.25236000	3.07886000	9.61696000	7.99346000	3.86156000	4.98916000	4.47886000	5.17546000	2.55186000	7.63876000	8.18656000	9.37056000	8.66136000	5.73016000	2.61076000	2.51946000	7.05506000	8.19916000	9.99326000	8.71836000	7.26766000	1.58876000	4.35716000	5.59306000	4.97496000	0.82346000	0.63876000	2.16566000	4.16746000	3.12836000	3.38206000	3.15836000
17.0	4.87640000	1.29740000	1.25850000	6.60950000	6.32490000	2.05550000	2.51250000	1.75020000	2.27820000	1.01000000	5.05030000	5.36110000	6.37190000	6.13070000	3.46260000	1.41620000	1.12600000	1.92860000	2.13050000	6.47220000	5.96490000	4.33140000	0.71250000	2.03750000	3.91510000	3.29570000	0.31360000	0.18290000	1.50280000	2.43720000	1.77910000	2.12420000	2.03680000
[truncated: 3 more columns]
