# Supplementary material for: Spatial metabolomics reveals glycogen as an actionable target for pulmonary fibrosis
Source: Nat Commun. 2023 May 13;14:2759. doi: 10.1038/s41467-023-38437-1 (PMC10182559; doi:10.1038/s41467-023-38437-1)
Supplement: Supplementary file 4 — Source Data [file 41467_2023_38437_MOESM4_ESM.zip › source file/fig S6h right.txt]

Early	Mid	End
64.3352	83.6062	90.3159
43.9194	82.5390	98.3897
68.7132	83.1230	99.4396
61.4541	73.3443	86.9183
75.1297	76.9441	104.2417
