# Supplementary material for: Spatial metabolomics reveals glycogen as an actionable target for pulmonary fibrosis
Source: Nat Commun. 2023 May 13;14:2759. doi: 10.1038/s41467-023-38437-1 (PMC10182559; doi:10.1038/s41467-023-38437-1)
Supplement: Supplementary file 4 — Source Data [file 41467_2023_38437_MOESM4_ESM.zip › source file/fig 3b.txt]

N	F
29.487200	270.297700
23.116300	283.777100
218.497900	1026.454000
383.592000	954.395500
218.166700	646.446500
283.046200	99.010300
308.285700	286.268200
	633.115500
	516.230000
	244.569700
	371.500100
	297.639000
	394.789400
	183.205200
	822.950600
	870.200300
	1047.327000
	965.120100
	613.325600
	221.150000
	183.087800
	607.832700
	186.117200
	168.853100
	818.872800
	831.599100
