# Supplementary material for: Spatial metabolomics reveals glycogen as an actionable target for pulmonary fibrosis
Source: Nat Commun. 2023 May 13;14:2759. doi: 10.1038/s41467-023-38437-1 (PMC10182559; doi:10.1038/s41467-023-38437-1)
Supplement: Supplementary file 4 — Source Data [file 41467_2023_38437_MOESM4_ESM.zip › source file/glycan_glycogen_all_PBS_Bleo_fig S7.csv]

m/z		771.2669	933.3198	975.3389	1079.5204	1095.3749	1120.4032	1136.4036	1241.4309	1257.4296	1282.4606	1298.4552	1339.481	1403.4844	1419.4812	1433.7047	1444.5138	1460.5078	1485.542	1501.5299	1581.5356	1589.5614	1590.5736	1606.5679	1611.7972	1622.5618	1630.5862	1647.5959	1663.5862	1688.6227	1743.5917	1752.6259	1791.6316	1793.6561	1809.6495	1825.632	1834.6732	1850.6763	1866.6691	1891.6979	1905.645	1911.6249	1954.6842	1971.7006	1976.6971	1996.7363	2012.7292	2017.7145	2028.7228
GAA Bleo-1	GAAKO Bleo	53.1996	53.8033	29.1035	94.5436	49.9156	28.7905	44.5787	24.9133	171.9716	61.9848	65.343	44.0042	18.4582	142.0773	15.2157	122.4079	36.8018	34.5167	62.542	84.5085	13.2161	13.806	33.3195	12.8275	40.1385	14.5943	83.4594	215.6035	20.7126	106.1624	10.8271	26.2937	16.832	616.1728	64.1656	9.4947	30.5126	14.3138	9.7239	124.5901	26.2311	12.2892	139.3619	15.1587	9.8563	47.6302	8.2504	24.6283
GAA Bleo-2	GAAKO Bleo	46.3311	49.3909	28.5413	104.0362	45.7666	27.7329	41.42	25.4219	148.2588	54.7412	58.2075	40.9399	18.6327	113.6141	16.1557	107.7515	35.9625	29.7491	59.3968	68.0635	13.374	13.8428	33.1698	12.9814	40.4535	14.4166	68.0976	172.2521	18.9376	80.4752	10.7534	24.2215	15.9429	523.0165	61.2834	9.8058	22.0511	12.7832	9.4938	108.8919	23.9223	12.2076	127.8799	14.2975	9.4792	28.1308	8.4311	21.3009
GAA Bleo-3	GAAKO Bleo	67.8735	67.8817	36.8534	63.6741	54.4184	32.3594	60.6135	29.8109	150.3182	67.9349	76.7542	47.0165	21.6398	126.2575	21.207	125.4736	43.8166	34.445	85.6274	83.783	17.8562	16.2594	37.4656	15.9737	47.288	17.6676	81.6196	218.7245	29.7205	108.939	12.9965	31.7065	17.2228	676.4565	71.0726	13.9301	34.1566	23.0696	13.0557	138.0273	30.1053	21.0979	170.4249	17.0193	11.6363	47.3611	9.5861	32.8169
GAA Bleo-4	GAAKO Bleo	47.6615	48.4729	29.1975	89.98	44.6088	27.636	42.8101	27.212	150.9858	52.7875	56.9835	40.9302	18.5897	111.163	19.6413	100.2562	36.778	27.3421	61.3821	67.0495	13.7885	13.8503	33.2548	13.2224	43.9929	14.4935	64.3225	178.2599	21.2283	78.2026	11.0885	24.191	15.709	518.3679	61.0307	10.4305	24.1066	14.5915	10.1353	104.0145	24.7853	13.1089	130.8061	14.9182	10.074	30.4749	8.8344	23.1788
GAA Bleo-5	GAAKO Bleo	59.4435	63.0377	34.1114	77.0926	56.1392	33.5883	53.0901	30.659	175.2288	74.2376	80.2405	56.1014	21.2632	150.2275	19.0392	142.4533	44.7411	42.4159	75.4299	91.201	14.8918	15.4327	39.7235	14.3199	45.2617	16.484	95.3823	245.9931	27.6512	111.3205	11.9126	30.5762	19.3413	611.9044	83.5447	10.656	35.0258	16.7431	11.1931	136.0248	28.7367	14.2038	160.0778	17.4341	10.8176	49.8834	8.8352	30.0762
GAA Bleo-6	GAAKO Bleo	52.9868	55.3388	33.2378	70.338	50.384	32.4781	48.1048	32.2289	163.8322	64.6392	67.6976	54.5027	21.3355	123.4913	20.9982	120.2207	42.1104	36.0059	69.5177	74.9417	15.2195	15.6999	38.4385	15.0916	47.9633	16.6034	80.6387	207.283	23.5799	87.9753	12.255	28.4544	18.5412	541.7398	74.9993	11.1655	27.5655	15.8766	11.4535	113.404	27.4386	14.1825	136.9066	17.17	10.9356	34.0104	9.3157	26.3857
GAA Bleo-7	GAAKO Bleo	50.542	56.2773	32.1761	106.3858	48.5103	30.8874	47.8675	27.0568	143.9115	62.8844	68.4395	43.2471	19.5716	108.2135	20.1199	127.2763	37.0722	30.8286	62.264	61.9215	13.9936	14.2187	35.7402	13.364	39.0571	14.9117	72.7607	187.6885	19.1046	71.5806	11.0643	26.4675	16.8401	565.7018	62.032	10.027	19.7212	12.5	9.9244	101.4739	23.8301	12.5754	135.2417	13.9788	9.5295	24.0488	8.3681	21.9253
GAA Bleo-8	GAAKO Bleo	49.0005	53.1501	30.4664	85.9103	46.2855	30.014	44.595	27.9523	144.7	61.0844	63.9604	43.6669	19.282	110.994	19.9055	116.351	36.306	29.7276	58.8075	64.643	13.4945	13.8006	34.7901	13.1473	39.7553	14.4498	69.8996	181.4597	19.3447	76.2984	10.8425	25.1992	16.2243	542.4139	63.604	9.6024	21.1791	12.9054	9.7377	103.8605	23.4888	12.2609	135.8384	14.1712	9.3877	26.6676	8.3058	21.3356
GAA Bleo-9	GAAKO Bleo	54.7597	55.6282	32.0407	60.8514	46.4421	26.6158	49.0882	29.056	111.3744	51.5868	57.361	37.0476	18.445	88.6747	23.1068	87.2428	33.2926	25.7338	72.7964	57.6142	15.2378	13.8144	30.0154	13.7893	36.2044	14.4059	55.8407	163.9168	23.2503	72.3006	10.9431	24.2736	13.6497	543.198	50.1203	11.8928	19.3333	16.5032	10.1727	101.8792	20.104	15.884	129.0383	13.1162	9.4073	24.1341	8.3627	21.6861
GAA Bleo-10	GAAKO Bleo	50.1033	49.6071	30.2953	64.939	43.3399	27.7041	42.7705	27.1212	105.6211	54.1494	51.9918	43.6109	19.49	93.9956	21.3308	85.462	30.3009	28.5821	64.3995	59.8813	15.4718	14.8474	27.0018	14.1231	30.9959	14.8296	57.2799	154.7854	24.4749	76.3697	11.854	23.1317	14.816	525.2675	53.3411	11.2555	25.8875	15.9399	10.4835	94.7085	20.7683	15.3015	105.238	13.5463	9.6927	34.2263	8.6293	20.1906
GAA PBS-1	GAAKO PBS	55.6778	48.6766	33.0042	64.7191	48.8185	30.0185	57.8122	30.4648	127.6549	57.8846	64.3431	42.6705	20.1479	96.5051	25.3444	103.917	40.336	30.5024	88.5487	62.0901	17.099	15.3998	36.9667	15.6989	44.5438	16.3685	72.528	171.8419	27.7321	74.8346	12.3431	30.9705	15.9402	581.1479	65.2228	14.3035	22.4884	20.7461	12.4208	117.5378	25.9924	18.3836	169.1372	16.164	10.6172	28.3588	9.3368	27.1121
GAA PBS-2	GAAKO PBS	55.302	47.1179	32.8224	62.939	47.3711	30.3233	54.2795	31.0247	118.553	56.678	60.2859	40.4477	20.8918	90.4045	25.2029	94.1814	38.881	30.8529	79.1601	58.1907	17.4587	15.8928	35.7995	16.1416	42.2127	16.677	70.1009	160.9841	26.8523	69.5169	12.5991	29.0709	15.5044	525.6478	58.82	14.4343	23.267	19.8128	12.456	104.0483	24.472	18.988	150.9298	16.2298	10.9092	27.5588	9.8356	25.4042
GAA PBS-3	GAAKO PBS	57.2395	61.787	34.3504	104.6303	54.9524	33.3799	52.9918	30.6863	166.3889	73.3857	75.84	65.9796	21.8482	126.4691	17.3558	141.0579	43.335	33.9354	87.2578	73.0693	15.2956	16.2489	43.7709	15.0703	46.8478	17.067	88.783	227.2616	22.944	84.0208	12.7443	32.8268	19.9845	602.9838	94.3878	11.4557	23.6492	15.5034	11.4492	127.5329	28.8915	14.8762	163.6835	17.4966	10.9457	29.1171	9.1011	28.4337
GAA PBS-4	GAAKO PBS	55.3102	58.5685	34.583	95.2641	51.9019	33.7003	50.0015	29.9591	150.7692	65.7215	67.724	57.7146	21.993	116.6928	18.7092	124.2784	40.268	29.7767	73.4539	65.8002	15.2861	16.0471	40.8026	15.0419	45.0256	16.5234	70.0029	203.2502	21.6893	74.0588	12.3977	29.328	18.5801	569.2106	81.9198	11.0922	20.5104	14.153	10.8759	109.8921	24.603	13.9905	149.6533	16.0118	10.4639	23.9764	8.8016	22.1725
GAA PBS-5	GAAKO PBS	54.6873	58.357	36.3344	109.9575	52.7193	35.3763	51.8652	30.9258	163.877	64.5455	68.2169	42.9464	22.0153	112.58	19.5836	118.6247	43.7711	31.2422	63.9628	67.2008	16.146	16.4237	43.5218	15.6999	50.4494	17.5833	76.8997	163.8384	21.2278	73.3053	12.8169	28.8047	18.8141	479.6578	68.6656	11.9459	23.5601	15.2209	11.5878	107.6215	26.2375	15.1705	147.0418	17.3177	11.1402	26.8699	9.7711	23.631
GAA PBS-6	GAAKO PBS	57.9403	62.6139	37.3571	105.3503	56.4366	36.8842	56.4431	32.7437	184.693	73.9853	77.767	44.9203	23.584	128.5534	19.6092	139.3329	50.0065	35.3623	67.1272	76.66	16.9727	17.4129	51.5857	16.7638	60.2388	18.9561	89.6572	189.2467	23.4817	84.3453	13.6295	34.3037	21.802	562.036	80.7448	12.7708	26.2924	16.6703	12.5354	125.2482	31.6641	17.3116	183.738	20.6362	12.2372	30.5086	10.5438	27.9835
WT Bleo-1	WT BLEO	59.3527	62.9597	34.0713	57.158	54.8355	29.211	53.1344	28.5483	140.6082	65.4635	68.944	36.7338	19.0208	113.0349	19.47	102.606	36.0253	30.4156	74.2926	72.1741	15.1146	13.8733	30.8213	13.678	38.398	14.9396	73.4555	184.4163	24.7655	97.8085	10.7386	27.3548	14.631	600.1535	50.4572	11.8922	29.6432	19.4266	11.0702	125.9358	24.7222	16.7862	135.3508	13.7619	9.796	43.464	8.2285	26.3942
WT Bleo-2	WT BLEO	62.3239	63.2838	31.7375	81.5512	59.9694	33.8625	52.879	27.6883	197.2256	81.3361	78.6832	43.1261	21.5084	186.8481	15.8368	157.527	43.4752	42.4928	61.1572	114.4794	15.1047	15.9836	39.9956	14.904	44.1469	17.065	105.6974	237.0987	24.9695	159.2292	12.3962	32.6003	20.8162	767.7087	69.9514	10.4439	44.7905	17.1757	11.1128	185.1552	33.9302	15.1401	174.5859	18.0854	10.9862	74.7286	9.2234	27.8211
WT Bleo-3	WT BLEO	67.9216	57.11	35.1071	70.9861	54.8691	31.9789	61.3207	32.5772	130.8381	65.1942	76.9637	51.0466	23.3221	122.9453	24.5764	111.5589	39.6134	39.8385	93.8565	82.3034	19.4594	17.4389	33.5619	17.4407	39.3278	18.2854	84.5881	229.5174	33.9141	108.1087	13.69	32.7163	18.0635	546.0002	63.1631	16.2615	37.1545	25.7945	15.3197	132.0863	29.0546	23.94	135.3866	17.7765	13.1248	62.8312	10.9172	38.9476
WT Bleo-4	WT BLEO	63.0659	65.3657	37.1464	113.029	60.427	35.6416	53.4099	31.8282	156.1784	73.8801	75.5615	53.1428	23.9624	150.0645	20.2273	135.0948	43.2588	41.4233	73.5519	92.9137	17.4844	18.1715	40.0722	17.0109	43.6693	19.6118	90.3208	194.4105	26.7227	121.4145	14.3437	34.8664	22.6522	542.5455	69.7623	13.065	36.0683	17.9142	13.4321	139.0255	31.4882	16.4068	130.8842	18.6185	13.1006	47.5741	11.2102	28.3542
WT Bleo-5	WT BLEO	63.1946	65.6672	33.2161	90.4316	60.79	32.1142	53.9823	29.4387	180.9298	77.6229	85.3735	55.4703	21.0851	158.0575	16.5494	153.1014	43.2793	42.3792	78.1428	97.4692	15.3127	15.8313	36.0529	14.7291	41.5463	17.2051	104.8795	267.7205	26.053	124.9186	12.262	33.3188	20.6741	684.6611	81.6571	11.1399	41.9157	19.4287	11.9053	142.6447	28.7899	14.4776	133.0761	16.6136	12.0176	68.6078	9.2183	33.2832
WT Bleo-6	WT BLEO	62.97	62.6036	31.2145	71.8979	57.4382	31.7653	51.6392	26.938	180.3317	72.0692	74.1217	41.2407	20.6626	171.951	18.0756	133.8183	40.9013	43.2465	68.3447	111.3892	15.402	15.0827	35.0807	14.527	41.629	16.4397	102.6742	235.6687	28.0443	157.4305	11.9349	30.8551	18.607	739.8556	64.2826	11.4198	52.8395	20.2156	11.5485	178.4224	31.984	18.5714	165.6995	17.8676	11.0794	93.3355	9.6423	28.7412
WT Bleo-7	WT BLEO	61.5898	62.0102	31.1884	90.1255	55.5862	30.2658	49.387	27.4005	166.4587	68.59	76.9582	49.001	20.0315	148.0574	17.599	135.2127	37.9711	36.0503	66.7487	84.6905	13.7302	14.3167	34.0094	13.6931	39.9276	15.3972	87.1057	249.9386	20.0294	108.0429	10.876	27.2841	17.7168	603.1145	67.7427	9.7421	23.4352	13.4427	10.7204	133.6188	24.3242	12.4892	131.5414	14.9843	10.012	32.4366	7.9173	28.7825
WT Bleo-8	WT BLEO	64.9494	64.8441	35.0546	78.5537	58.0476	37.0451	56.1962	29.3225	137.347	73.4131	78.2939	74.2828	23.186	146.3118	18.7445	132.8429	35.0223	42.9457	89.1498	89.584	16.2452	17.3988	33.0353	16.2708	30.7343	17.8709	90.8593	267.8288	24.983	126.8253	13.0757	28.9953	19.5652	565.9687	86.4973	11.5482	35.591	18.3172	12.139	143.5912	25.3254	14.0722	124.5222	15.4109	11.5927	62.9938	9.4849	31.9542
WT Bleo-9	WT BLEO	63.0696	65.8998	32.7146	76.8752	61.5847	35.9631	57.8434	28.6118	179.3586	88.6801	87.0544	47.8726	22.1349	193.7879	17.1915	165.25	44.1516	48.6518	68.0852	123.2437	15.8336	16.4298	40.8168	15.1002	40.9249	17.8571	112.0912	264.0473	26.8612	176.6526	12.4975	35.0021	22.0601	764.2555	78.3853	10.8035	56.9084	19.499	11.3854	194.8676	32.7961	16.5026	195.9508	19.2636	11.5729	95.55	9.5768	29.0731
WT PBS-1	WT PBS	57.8481	58.5693	33.2216	83.9042	54.1607	34.0565	51.9036	29.3567	183.6079	77.4705	72.6205	49.0873	21.6269	147.3281	17.7411	148.6362	41.5777	37.2015	65.8981	81.7295	15.1479	15.2401	43.8222	14.9754	47.2196	16.6756	101.4135	226.6316	21.7611	101.6169	12.0366	32.7228	19.8841	691.6724	73.9534	10.6249	22.7645	13.2118	11.308	149.22	29.8094	14.1976	175.4749	15.9047	10.3456	29.1352	8.4673	24.2897
WT PBS-2	WT PBS	56.7987	60.3107	34.1686	91.4076	55.7049	33.7612	53.361	30.0521	195.2699	78.8559	76.5233	33.6492	21.3445	150.0148	17.7535	155.8513	46.1537	32.1336	52.2792	86.1348	15.2934	15.2977	47.6634	15.0993	53.6703	17.0532	97.7887	186.1455	19.5603	105.4272	11.881	32.5688	19.6345	655.3961	67.094	10.4022	22.1433	13.3309	10.8945	159.262	31.2029	14.7176	192.7091	16.011	10.0215	28.3587	8.6873	23.6915
WT PBS-3	WT PBS	43.2153	45.943	28.5401	75.2695	43.3428	26.8031	38.1425	31.3453	125.8169	60.6849	52.3231	29.3368	18.5454	94.1638	23.0506	91.6451	31.067	24.2519	41.9112	54.2314	13.4802	13.1627	29.789	12.7652	34.8881	13.9026	57.2599	126.0728	17.5437	63.0818	10.4585	21.5271	14.4033	415.8056	40.9422	9.522	16.1723	11.1263	9.5978	88.9111	18.5033	10.9309	99.6332	12.0524	8.7222	18.1247	8.0862	15.4213
WT PBS-4	WT PBS	46.4484	45.6865	30.339	75.2347	42.005	28.8172	40.0559	28.3123	107.3726	52.9693	51.3289	35.0767	19.0069	79.8786	21.5209	89.6803	28.6322	25.1713	47.9729	45.1468	13.625	13.7332	28.2852	13.2124	30.5804	14.2523	60.7183	141.7426	16.762	51.9278	10.6822	21.455	14.6223	423.1035	40.9544	9.651	14.5971	10.928	9.7727	74.8312	17.8308	10.7332	84.4122	11.3484	8.8763	15.6226	7.7734	16.5337
WT PBS-5	WT PBS	54.9925	61.223	33.9329	74.6869	54.7946	34.7622	54.5805	32.994	192.2152	75.05	78.9611	31.2692	21.2522	135.1894	20.7661	144.931	45.4941	33.9383	49.3622	79.3993	15.1544	14.8108	42.8934	14.7016	53.5569	16.6134	94.1292	200.6753	21.1479	90.7505	11.6646	30.3768	18.9485	651.9633	60.3981	10.6289	25.0707	14.6327	11.2656	129.6229	27.7141	13.869	160.7822	15.3504	10.5025	33.5133	9.1064	25.7004
WT PBS-6	WT PBS	54.2905	44.1221	30.9411	57.8239	45.0164	28.1234	49.3653	30.4534	132.2461	52.1718	54.9078	33.7571	19.2148	94.0916	23.3113	83.6448	36.2044	27.3124	69.6695	59.3637	15.3624	14.1225	31.8867	14.6449	44.5739	15.2369	68.1259	165.1404	22.8418	69.0325	11.4041	25.7984	14.2563	564.7836	49.7242	12.4464	22.0959	18.4328	11.6064	102.3244	23.5767	15.9194	150.0684	14.7107	10.2452	28.0469	9.0433	25.6415
[truncated: 101 more columns]
