# Supplementary material for: Spatial metabolomics reveals glycogen as an actionable target for pulmonary fibrosis
Source: Nat Commun. 2023 May 13;14:2759. doi: 10.1038/s41467-023-38437-1 (PMC10182559; doi:10.1038/s41467-023-38437-1)
Supplement: Supplementary file 4 — Source Data [file 41467_2023_38437_MOESM4_ESM.zip › source file/fig S4 Glutamine.txt]

PBS	PBS	PBS	PBS	PBS	PBS	PBS	PBS	PBS	Bleo	Bleo	Bleo	Bleo	Bleo	Bleo	Bleo	Bleo	Bleo
0.00183150	0.00140017	0.02028850	0.01642977	0.00763188					0.01037753	0.01037281	0.00688208	0.00753524	0.01216027				
