# Supplementary material for: Spatial metabolomics reveals glycogen as an actionable target for pulmonary fibrosis
Source: Nat Commun. 2023 May 13;14:2759. doi: 10.1038/s41467-023-38437-1 (PMC10182559; doi:10.1038/s41467-023-38437-1)
Supplement: Supplementary file 4 — Source Data [file 41467_2023_38437_MOESM4_ESM.zip › source file/fig S6h left.txt]

Early	Mid	End
319.8181	218.2381	168.1646
314.5063	205.4262	92.7975
423.9450	298.8279	90.8212
318.0886	220.0857	76.5205
531.9819	215.2147	150.1629
