# Supplementary material for: Spatial metabolomics reveals glycogen as an actionable target for pulmonary fibrosis
Source: Nat Commun. 2023 May 13;14:2759. doi: 10.1038/s41467-023-38437-1 (PMC10182559; doi:10.1038/s41467-023-38437-1)
Supplement: Supplementary file 4 — Source Data [file 41467_2023_38437_MOESM4_ESM.zip › source file/fig 5f.txt]

WT-Saline	WT-Bleo	LKO-Saline	LKO-Bleo
559.383200	954.632867	443.927333	1103.730200
573.452400	1061.582770	466.065133	1113.605900
	894.203300	478.903233	1203.758070
			1088.529870
			1312.333830
