# Supplementary material for: Spatial metabolomics reveals glycogen as an actionable target for pulmonary fibrosis
Source: Nat Commun. 2023 May 13;14:2759. doi: 10.1038/s41467-023-38437-1 (PMC10182559; doi:10.1038/s41467-023-38437-1)
Supplement: Supplementary file 4 — Source Data [file 41467_2023_38437_MOESM4_ESM.zip › source file/MALDI pixel export_fibrosis normal liver.txt]

0			0.0000	0.0000	0.0000	0.0000	0.0000	0.0000	0.0000	0.0000	0.0000	0.0000	0.0000	0.0000	0.0000	0.0000	0.0000	0.0000	0.0000	0.0000	0.0000	0.0000	0.0000	0.0000	0.0000	0.0000	0.0000	0.0000	0.0000	0.0000	0.0000	0.0000	0.0000	0.0000	0.0000	0.0000	0.0000	0.0000	0.0000	0.0000	0.0000	0.0000	0.0000	0.0000	0.0000	0.0000	0.0000	0.0000	0.0000
			1	2	3	4	5	6	7	8	9	10	11	12	13	14	15	16	17	18	19	20	21	22	23	24	25	26	27	28	29	30	31	32	33	34	35	36	37	38	39	40	41	42	43	44	45	46	47
			500.1249	501.1225	502.1376	503.1388	504.1402	505.1026	506.0445	506.1293	507.2732	508.2805	520.1448	522.1231	523.1148	524.1415	525.1461	526.1583	527.0212	528.1807	534.1804	538.1606	539.1624	544.1144	545.1105	546.1264	547.1285	548.1407	550.1592	551.1594	564.1391	566.1220	568.1360	569.1444	570.1427	572.1088	586.9708	588.1026	589.1068	590.1135	591.1180	592.1308	593.2174	612.1942	625.1904	634.0777	642.1871	643.1855	650.0479
1	1.2750	-9.6750	527.0000	706.0000	878.0000	642.0000	499.0000	3057.0000	1409.0000	1409.0000	4263.0000	969.0000	681.0000	806.0000	5941.0000	2460.0000	713.0000	303.0000	733.0000	422.0000	232.0000	2975.0000	1093.0000	1070.0000	1641.0000	1793.0000	884.0000	472.0000	692.0000	335.0000	1409.0000	950.0000	2470.0000	867.0000	357.0000	571.0000	7780.0000	1555.0000	846.0000	1792.0000	399.0000	488.0000	263.0000	1607.0000	674.0000	2665.0000	1900.0000	802.0000	5025.0000
2	1.3500	-9.6750	239.0000	432.0000	491.0000	338.0000	288.0000	1372.0000	681.0000	681.0000	3940.0000	957.0000	436.0000	587.0000	2928.0000	1243.0000	391.0000	305.0000	609.0000	261.0000	76.0000	1680.0000	598.0000	1349.0000	771.0000	1020.0000	773.0000	543.0000	656.0000	225.0000	583.0000	479.0000	1774.0000	578.0000	282.0000	363.0000	3899.0000	1145.0000	562.0000	1279.0000	544.0000	530.0000	197.0000	1143.0000	502.0000	1833.0000	1390.0000	898.0000	2062.0000
3	1.4250	-9.6750	511.0000	832.0000	560.0000	393.0000	215.0000	1537.0000	847.0000	847.0000	3696.0000	1093.0000	659.0000	797.0000	2910.0000	1220.0000	422.0000	188.0000	694.0000	501.0000	249.0000	1820.0000	578.0000	978.0000	660.0000	1015.0000	609.0000	529.0000	469.0000	327.0000	1042.0000	680.0000	2322.0000	721.0000	575.0000	535.0000	7544.0000	1826.0000	778.0000	1623.0000	523.0000	316.0000	215.0000	1170.0000	615.0000	7075.0000	1393.0000	735.0000	2043.0000
4	1.5000	-9.6750	440.0000	457.0000	593.0000	287.0000	408.0000	1296.0000	541.0000	541.0000	2505.0000	981.0000	366.0000	741.0000	2481.0000	1014.0000	340.0000	263.0000	597.0000	363.0000	331.0000	1247.0000	710.0000	1121.0000	1104.0000	1354.0000	591.0000	585.0000	497.0000	211.0000	618.0000	720.0000	2170.0000	483.0000	591.0000	462.0000	7597.0000	1988.0000	646.0000	1440.0000	661.0000	353.0000	217.0000	1468.0000	355.0000	7839.0000	1009.0000	826.0000	1848.0000
5	1.5750	-9.6750	520.0000	722.0000	988.0000	372.0000	403.0000	1423.0000	693.0000	693.0000	3968.0000	1244.0000	420.0000	684.0000	2995.0000	1222.0000	436.0000	386.0000	754.0000	266.0000	406.0000	1761.0000	718.0000	1328.0000	1477.0000	748.0000	559.0000	741.0000	671.0000	493.0000	904.0000	734.0000	1815.0000	783.0000	745.0000	404.0000	6046.0000	1768.0000	857.0000	1650.0000	833.0000	375.0000	364.0000	1324.0000	505.0000	3938.0000	1363.0000	566.0000	2454.0000
6	1.6500	-9.6750	704.0000	535.0000	542.0000	391.0000	287.0000	1580.0000	505.0000	519.0000	3776.0000	1366.0000	646.0000	771.0000	2887.0000	1303.0000	428.0000	382.0000	601.0000	354.0000	110.0000	1686.0000	786.0000	1155.0000	1025.0000	1378.0000	810.0000	816.0000	671.0000	545.0000	980.0000	759.0000	2546.0000	783.0000	854.0000	594.0000	7562.0000	1893.0000	607.0000	2088.0000	853.0000	618.0000	411.0000	1419.0000	703.0000	7733.0000	1339.0000	1088.0000	1774.0000
7	1.0500	-9.6000	306.0000	894.0000	588.0000	362.0000	291.0000	1574.0000	686.0000	686.0000	4611.0000	1475.0000	530.0000	658.0000	3745.0000	1191.0000	428.0000	291.0000	593.0000	428.0000	466.0000	1941.0000	685.0000	913.0000	1043.0000	968.0000	548.0000	688.0000	523.0000	262.0000	880.0000	557.0000	1593.0000	434.0000	683.0000	222.0000	8423.0000	1894.0000	846.0000	1561.0000	582.0000	507.0000	298.0000	1475.0000	519.0000	6526.0000	1493.0000	626.0000	2466.0000
8	1.1250	-9.6000	390.0000	640.0000	594.0000	258.0000	335.0000	1269.0000	427.0000	427.0000	3583.0000	1130.0000	381.0000	798.0000	2091.0000	1013.0000	284.0000	400.0000	221.0000	461.0000	271.0000	1702.0000	629.0000	1080.0000	1093.0000	1514.0000	641.0000	509.0000	450.0000	309.0000	670.0000	734.0000	2271.0000	667.0000	704.0000	350.0000	4968.0000	1635.0000	725.0000	1880.0000	615.0000	379.0000	211.0000	1270.0000	437.0000	5264.0000	1138.0000	496.0000	1440.0000
9	1.2000	-9.6000	299.0000	592.0000	704.0000	639.0000	405.0000	1413.0000	747.0000	747.0000	4763.0000	1235.0000	532.0000	562.0000	2830.0000	1574.0000	340.0000	384.0000	569.0000	423.0000	99.0000	1683.0000	861.0000	1457.0000	1299.0000	1709.0000	442.0000	710.0000	715.0000	376.0000	695.0000	748.0000	1932.0000	923.0000	400.0000	498.0000	4797.0000	1437.0000	786.0000	1504.0000	836.0000	557.0000	275.0000	934.0000	532.0000	3041.0000	1276.0000	598.0000	2084.0000
10	1.2750	-9.6000	672.0000	525.0000	556.0000	375.0000	429.0000	1725.0000	508.0000	508.0000	4366.0000	1123.0000	398.0000	750.0000	2567.0000	1518.0000	520.0000	196.0000	409.0000	312.0000	321.0000	1490.0000	598.0000	1498.0000	1124.0000	1520.0000	517.0000	729.0000	524.0000	297.0000	822.0000	471.0000	2326.0000	750.0000	552.0000	422.0000	3492.0000	1353.0000	738.0000	1911.0000	621.0000	500.0000	330.0000	948.0000	459.0000	3186.0000	951.0000	549.0000	1415.0000
11	1.3500	-9.6000	677.0000	641.0000	717.0000	528.0000	500.0000	1678.0000	1011.0000	1011.0000	3524.0000	1096.0000	567.0000	949.0000	3446.0000	1566.0000	545.0000	704.0000	697.0000	443.0000	414.0000	1824.0000	604.0000	1245.0000	538.0000	1531.0000	790.0000	689.0000	813.0000	488.0000	1105.0000	559.0000	2610.0000	870.0000	660.0000	459.0000	2883.0000	2112.0000	559.0000	2324.0000	970.0000	594.0000	281.0000	1088.0000	553.0000	3463.0000	1405.0000	959.0000	1867.0000
12	1.4250	-9.6000	671.0000	580.0000	900.0000	443.0000	556.0000	1470.0000	741.0000	741.0000	3155.0000	937.0000	451.0000	1182.0000	2955.0000	1624.0000	418.0000	525.0000	554.0000	531.0000	214.0000	1760.0000	658.0000	1351.0000	1191.0000	1677.0000	810.0000	921.0000	509.0000	488.0000	776.0000	841.0000	2844.0000	852.0000	552.0000	359.0000	5321.0000	1873.0000	678.0000	1916.0000	1008.0000	471.0000	378.0000	1582.0000	686.0000	5692.0000	1124.0000	496.0000	1582.0000
13	1.5000	-9.6000	683.0000	536.0000	633.0000	433.0000	490.0000	1551.0000	749.0000	749.0000	2535.0000	860.0000	375.0000	1032.0000	2531.0000	1536.0000	627.0000	465.0000	568.0000	527.0000	253.0000	1611.0000	938.0000	1365.0000	1165.0000	1730.0000	853.0000	792.0000	821.0000	630.0000	859.0000	948.0000	2818.0000	984.0000	643.0000	693.0000	4790.0000	1713.0000	1089.0000	2063.0000	1085.0000	563.0000	458.0000	1187.0000	393.0000	4495.0000	1425.0000	606.0000	1888.0000
14	1.5750	-9.6000	512.0000	734.0000	836.0000	272.0000	429.0000	1388.0000	742.0000	742.0000	2995.0000	733.0000	461.0000	759.0000	2143.0000	1651.0000	325.0000	332.0000	455.0000	370.0000	218.0000	1557.0000	823.0000	1305.0000	769.0000	1591.0000	537.0000	734.0000	496.0000	298.0000	811.0000	615.0000	2464.0000	1010.0000	542.0000	376.0000	4524.0000	1514.0000	635.0000	2378.0000	723.0000	480.0000	135.0000	1175.0000	482.0000	3912.0000	1238.0000	531.0000	2040.0000
15	1.6500	-9.6000	484.0000	476.0000	672.0000	370.0000	315.0000	1812.0000	698.0000	698.0000	3642.0000	1041.0000	400.0000	846.0000	2460.0000	1256.0000	344.0000	313.0000	582.0000	407.0000	120.0000	1592.0000	556.0000	1293.0000	1222.0000	1600.0000	477.0000	807.0000	573.0000	326.0000	745.0000	564.0000	2038.0000	555.0000	544.0000	596.0000	4674.0000	1729.0000	723.0000	1637.0000	562.0000	515.0000	168.0000	975.0000	536.0000	3018.0000	1111.0000	546.0000	2109.0000
16	1.7250	-9.6000	529.0000	721.0000	643.0000	343.0000	287.0000	1749.0000	807.0000	807.0000	5262.0000	1290.0000	433.0000	698.0000	3270.0000	1653.0000	580.0000	455.0000	529.0000	547.0000	206.0000	1961.0000	660.0000	1431.0000	1275.0000	1105.0000	512.0000	696.0000	591.0000	431.0000	923.0000	724.0000	1701.0000	745.0000	488.0000	432.0000	3568.0000	1202.0000	636.0000	1158.0000	726.0000	388.0000	345.0000	955.0000	356.0000	2144.0000	1142.0000	698.0000	2076.0000
17	0.8250	-9.5250	490.0000	488.0000	702.0000	272.0000	316.0000	2129.0000	845.0000	845.0000	3565.0000	1076.0000	557.0000	433.0000	3546.0000	1003.0000	223.0000	173.0000	466.0000	427.0000	60.0000	2285.0000	982.0000	759.0000	995.0000	958.0000	487.0000	606.0000	355.0000	221.0000	626.0000	371.0000	1166.0000	402.0000	246.0000	324.0000	4233.0000	1190.0000	474.0000	1124.0000	642.0000	280.0000	232.0000	854.0000	399.0000	1518.0000	1684.0000	699.0000	2709.0000
18	0.9000	-9.5250	805.0000	490.0000	891.0000	319.0000	542.0000	1785.0000	593.0000	593.0000	2381.0000	702.0000	392.0000	677.0000	2659.0000	1478.0000	444.0000	432.0000	556.0000	286.0000	295.0000	1262.0000	724.0000	1263.0000	790.0000	934.0000	622.0000	582.0000	480.0000	480.0000	827.0000	586.0000	1624.0000	860.0000	562.0000	490.0000	3509.0000	1266.0000	558.0000	1763.0000	832.0000	425.0000	322.0000	1088.0000	395.0000	1649.0000	1268.0000	679.0000	2255.0000
19	0.9750	-9.5250	360.0000	464.0000	475.0000	450.0000	308.0000	1478.0000	635.0000	635.0000	3480.0000	826.0000	498.0000	598.0000	2739.0000	1734.0000	469.0000	321.0000	514.0000	276.0000	230.0000	1618.0000	543.0000	1397.0000	974.0000	1164.0000	799.0000	607.0000	713.0000	329.0000	666.0000	621.0000	1887.0000	528.0000	508.0000	319.0000	2997.0000	960.0000	448.0000	1564.0000	705.0000	224.0000	191.0000	859.0000	554.0000	1609.0000	1289.0000	586.0000	2311.0000
20	1.0500	-9.5250	663.0000	520.0000	697.0000	341.0000	494.0000	983.0000	914.0000	914.0000	3490.0000	867.0000	434.0000	1196.0000	2431.0000	1455.0000	693.0000	492.0000	701.0000	614.0000	243.0000	1334.0000	776.0000	1576.0000	1285.0000	1717.0000	636.0000	1190.0000	769.0000	445.0000	666.0000	927.0000	2668.0000	742.0000	1334.0000	680.0000	6748.0000	1887.0000	1096.0000	2267.0000	838.0000	533.0000	365.0000	1244.0000	491.0000	8809.0000	947.0000	599.0000	1548.0000
21	1.1250	-9.5250	634.0000	568.0000	819.0000	367.0000	362.0000	1561.0000	770.0000	770.0000	4297.0000	1458.0000	398.0000	785.0000	2622.0000	1454.0000	597.0000	404.0000	389.0000	364.0000	82.0000	1423.0000	714.0000	1585.0000	1066.0000	1341.0000	599.0000	735.0000	865.0000	468.0000	861.0000	849.0000	2290.0000	762.0000	442.0000	475.0000	3057.0000	1361.0000	736.0000	1892.0000	818.0000	485.0000	355.0000	1313.0000	352.0000	2296.0000	903.0000	667.0000	1593.0000
22	1.2000	-9.5250	640.0000	425.0000	814.0000	519.0000	346.0000	1073.0000	660.0000	660.0000	3767.0000	993.0000	377.0000	1105.0000	2554.0000	1627.0000	671.0000	383.0000	663.0000	551.0000	332.0000	1467.0000	655.0000	1653.0000	1273.0000	1591.0000	759.0000	924.0000	855.0000	289.0000	944.0000	1113.0000	2818.0000	1039.0000	802.0000	662.0000	6176.0000	2066.0000	825.0000	2573.0000	756.0000	595.0000	562.0000	1382.0000	526.0000	6112.0000	1536.0000	522.0000	2048.0000
23	1.2750	-9.5250	1006.0000	444.0000	630.0000	375.0000	511.0000	1127.0000	906.0000	906.0000	3408.0000	1316.0000	437.0000	841.0000	3034.0000	2401.0000	534.0000	730.0000	467.0000	355.0000	182.0000	1499.0000	707.0000	1645.0000	930.0000	1332.0000	783.0000	859.0000	691.0000	430.0000	962.0000	622.0000	2275.0000	836.0000	590.0000	465.0000	3275.0000	1479.0000	495.0000	2047.0000	928.0000	593.0000	203.0000	884.0000	514.0000	2540.0000	1113.0000	859.0000	2171.0000
24	1.3500	-9.5250	723.0000	510.0000	673.0000	423.0000	406.0000	1586.0000	685.0000	685.0000	3487.0000	890.0000	576.0000	722.0000	2845.0000	1981.0000	468.0000	512.0000	679.0000	554.0000	219.0000	1661.0000	622.0000	1517.0000	1380.0000	1706.0000	769.0000	947.0000	690.0000	341.0000	753.0000	534.0000	2488.0000	896.0000	531.0000	424.0000	3015.0000	1373.0000	668.0000	2192.0000	790.0000	393.0000	222.0000	1000.0000	367.0000	1991.0000	920.0000	854.0000	1591.0000
25	1.4250	-9.5250	979.0000	535.0000	874.0000	625.0000	531.0000	1123.0000	727.0000	727.0000	3349.0000	903.0000	664.0000	993.0000	2039.0000	1453.0000	747.0000	514.0000	398.0000	566.0000	396.0000	2093.0000	768.0000	1502.0000	1107.0000	1539.0000	750.0000	523.0000	463.0000	404.0000	849.0000	716.0000	2533.0000	937.0000	660.0000	466.0000	4261.0000	2109.0000	697.0000	1699.0000	823.0000	807.0000	606.0000	1371.0000	475.0000	2947.0000	1135.0000	916.0000	1514.0000
26	1.5000	-9.5250	482.0000	370.0000	748.0000	341.0000	305.0000	1294.0000	679.0000	679.0000	3353.0000	717.0000	342.0000	641.0000	2884.0000	1841.0000	531.0000	329.0000	304.0000	324.0000	265.0000	1125.0000	538.0000	1054.0000	1036.0000	1346.0000	662.0000	603.0000	622.0000	260.0000	629.0000	453.0000	2360.0000	645.0000	511.0000	576.0000	1417.0000	1258.0000	539.0000	1413.0000	645.0000	330.0000	213.0000	812.0000	360.0000	1037.0000	1310.0000	735.0000	1682.0000
27	1.5750	-9.5250	621.0000	494.0000	979.0000	268.0000	359.0000	1645.0000	850.0000	850.0000	3045.0000	867.0000	336.0000	945.0000	2591.0000	1705.0000	665.0000	924.0000	494.0000	277.0000	222.0000	1444.0000	759.0000	1246.0000	756.0000	1606.0000	626.0000	456.0000	454.0000	285.0000	950.0000	684.0000	2042.0000	787.0000	492.0000	306.0000	1854.0000	1536.0000	585.0000	1619.0000	525.0000	566.0000	289.0000	605.0000	618.0000	1647.0000	800.0000	736.0000	2131.0000
28	1.6500	-9.5250	403.0000	462.0000	477.0000	333.0000	288.0000	1227.0000	824.0000	824.0000	3596.0000	964.0000	484.0000	816.0000	2721.0000	1602.0000	591.0000	439.0000	483.0000	273.0000	394.0000	1498.0000	563.0000	1223.0000	993.0000	1371.0000	654.0000	566.0000	289.0000	223.0000	735.0000	686.0000	2367.0000	555.0000	343.0000	448.0000	2532.0000	1187.0000	662.0000	1791.0000	615.0000	422.0000	88.0000	755.0000	316.0000	1636.0000	1171.0000	671.0000	2348.0000
29	1.7250	-9.5250	663.0000	402.0000	534.0000	304.0000	253.0000	1451.0000	512.0000	512.0000	3704.0000	1389.0000	419.0000	832.0000	2595.0000	1624.0000	512.0000	357.0000	525.0000	460.0000	76.0000	1280.0000	591.0000	1326.0000	1020.0000	1176.0000	607.0000	639.0000	681.0000	422.0000	696.0000	682.0000	2541.0000	839.0000	422.0000	256.0000	2740.0000	1610.0000	576.0000	1949.0000	764.0000	526.0000	201.0000	790.0000	459.0000	2512.0000	1289.0000	493.0000	1513.0000
30	1.8000	-9.5250	693.0000	611.0000	829.0000	369.0000	461.0000	1311.0000	1074.0000	1074.0000	3846.0000	1061.0000	411.0000	897.0000	2506.0000	1559.0000	669.0000	430.0000	659.0000	578.0000	273.0000	1799.0000	810.0000	1055.0000	1444.0000	1781.0000	733.0000	928.0000	561.0000	397.0000	833.0000	875.0000	2000.0000	953.0000	538.0000	529.0000	5209.0000	1845.0000	807.0000	1854.0000	842.0000	513.0000	292.0000	1127.0000	640.0000	3552.0000	944.0000	571.0000	2068.0000
31	0.5250	-9.4500	578.0000	649.0000	573.0000	185.0000	233.0000	2099.0000	836.0000	836.0000	3817.0000	1189.0000	593.0000	381.0000	4098.0000	1147.0000	243.0000	225.0000	472.0000	500.0000	89.0000	1945.0000	517.0000	691.0000	1386.0000	908.0000	658.0000	496.0000	526.0000	264.0000	828.0000	304.0000	2057.0000	510.0000	350.0000	355.0000	4859.0000	831.0000	577.0000	1043.0000	413.0000	223.0000	268.0000	1022.0000	378.0000	2357.0000	1098.0000	580.0000	4293.0000
32	0.6000	-9.4500	402.0000	498.0000	630.0000	363.0000	628.0000	1085.0000	572.0000	572.0000	2760.0000	843.0000	416.0000	673.0000	2373.0000	1388.0000	207.0000	281.0000	410.0000	226.0000	201.0000	1412.0000	436.0000	1309.0000	968.0000	1190.0000	491.0000	442.0000	593.0000	158.0000	671.0000	746.0000	2248.0000	849.0000	631.0000	276.0000	4445.0000	1492.0000	479.0000	1726.0000	478.0000	294.0000	183.0000	1524.0000	251.0000	3766.0000	830.0000	495.0000	1958.0000
33	0.6750	-9.4500	348.0000	539.0000	489.0000	410.0000	413.0000	1899.0000	863.0000	863.0000	3468.0000	1067.0000	395.0000	636.0000	2718.0000	1187.0000	580.0000	317.0000	448.0000	336.0000	232.0000	1804.0000	813.0000	1100.0000	939.0000	1101.0000	793.0000	520.0000	766.0000	411.0000	612.0000	626.0000	1390.0000	497.0000	571.0000	416.0000	2531.0000	1028.0000	384.0000	1545.0000	530.0000	336.0000	156.0000	970.0000	459.0000	1675.0000	1041.0000	600.0000	2670.0000
34	0.7500	-9.4500	413.0000	807.0000	720.0000	372.0000	474.0000	1681.0000	1161.0000	1161.0000	3809.0000	887.0000	707.0000	877.0000	2950.0000	1650.0000	587.0000	374.0000	454.0000	398.0000	139.0000	1283.0000	818.0000	1065.0000	859.0000	1401.0000	929.0000	772.0000	528.0000	362.0000	1013.0000	681.0000	2512.0000	836.0000	562.0000	617.0000	2612.0000	1223.0000	636.0000	1586.0000	713.0000	466.0000	226.0000	1077.0000	452.0000	2642.0000	1279.0000	578.0000	2995.0000
35	0.8250	-9.4500	378.0000	545.0000	747.0000	470.0000	484.0000	1129.0000	869.0000	869.0000	3840.0000	1089.0000	459.0000	529.0000	2254.0000	1878.0000	609.0000	381.0000	397.0000	362.0000	155.0000	1695.0000	781.0000	1673.0000	1095.0000	1504.0000	696.0000	737.0000	451.0000	356.0000	655.0000	615.0000	2029.0000	994.0000	539.0000	385.0000	3105.0000	1704.0000	494.0000	1799.0000	746.0000	430.0000	267.0000	1014.0000	370.0000	3308.0000	1094.0000	754.0000	2538.0000
36	0.9000	-9.4500	810.0000	387.0000	443.0000	434.0000	465.0000	1233.0000	1008.0000	1008.0000	3774.0000	767.0000	510.0000	840.0000	2922.0000	1925.0000	689.0000	353.0000	299.0000	314.0000	149.0000	1273.0000	651.0000	1449.0000	1299.0000	1742.0000	692.0000	597.0000	614.0000	277.0000	896.0000	689.0000	2019.0000	618.0000	578.0000	330.0000	1922.0000	1300.0000	751.0000	1717.0000	594.0000	495.0000	339.0000	1084.0000	588.0000	2770.0000	1381.0000	907.0000	2500.0000
37	0.9750	-9.4500	487.0000	558.0000	737.0000	396.0000	332.0000	1544.0000	716.0000	716.0000	3733.0000	964.0000	442.0000	783.0000	2800.0000	2039.0000	647.0000	345.0000	503.0000	353.0000	323.0000	1730.0000	613.0000	1343.0000	871.0000	1366.0000	479.0000	712.0000	680.0000	376.0000	804.0000	487.0000	2662.0000	749.0000	699.0000	506.0000	2358.0000	1257.0000	531.0000	1581.0000	596.0000	179.0000	182.0000	1155.0000	566.0000	2053.0000	1232.0000	437.0000	2514.0000
38	1.0500	-9.4500	689.0000	663.0000	539.0000	569.0000	320.0000	1520.0000	806.0000	806.0000	3224.0000	1125.0000	321.0000	764.0000	2409.0000	1743.0000	359.0000	509.0000	462.0000	345.0000	87.0000	1647.0000	773.0000	1557.0000	835.0000	1511.0000	781.0000	677.0000	446.0000	399.0000	742.0000	691.0000	2314.0000	676.0000	644.0000	362.0000	2660.0000	1530.0000	728.0000	1915.0000	1001.0000	470.0000	376.0000	889.0000	617.0000	4077.0000	1171.0000	772.0000	1999.0000
39	1.1250	-9.4500	522.0000	469.0000	531.0000	808.0000	274.0000	1421.0000	919.0000	919.0000	3024.0000	1114.0000	593.0000	650.0000	2039.0000	1689.0000	475.0000	269.0000	658.0000	335.0000	224.0000	1177.0000	653.0000	1282.0000	808.0000	1843.0000	654.0000	561.0000	610.0000	411.0000	657.0000	541.0000	2204.0000	748.0000	612.0000	466.0000	3702.0000	1620.0000	962.0000	1935.0000	607.0000	382.0000	286.0000	1012.0000	506.0000	5351.0000	905.0000	422.0000	2199.0000
40	1.2000	-9.4500	831.0000	989.0000	808.0000	446.0000	344.0000	1656.0000	620.0000	620.0000	2939.0000	882.0000	580.0000	1089.0000	1983.0000	1360.0000	653.0000	634.0000	412.0000	405.0000	355.0000	1651.0000	746.0000	1394.0000	1064.0000	1278.0000	632.0000	827.0000	588.0000	376.0000	892.0000	925.0000	2889.0000	780.0000	683.0000	474.0000	4502.0000	1647.0000	938.0000	2484.0000	1000.0000	619.0000	177.0000	1380.0000	481.0000	8602.0000	890.0000	342.0000	1718.0000
41	1.2750	-9.4500	739.0000	531.0000	553.0000	421.0000	204.0000	1033.0000	640.0000	640.0000	2887.0000	783.0000	429.0000	817.0000	2757.0000	1651.0000	585.0000	517.0000	410.0000	355.0000	109.0000	1783.0000	532.0000	1281.0000	783.0000	1602.0000	902.0000	458.0000	348.0000	203.0000	791.0000	365.0000	2032.0000	633.0000	442.0000	342.0000	1378.0000	1414.0000	611.0000	1488.0000	536.0000	373.0000	258.0000	695.0000	434.0000	1425.0000	888.0000	567.0000	1716.0000
42	1.3500	-9.4500	508.0000	599.0000	669.0000	499.0000	378.0000	1326.0000	458.0000	458.0000	2953.0000	823.0000	598.0000	737.0000	2273.0000	1742.0000	527.0000	413.0000	435.0000	345.0000	234.0000	1554.0000	506.0000	1570.0000	988.0000	1377.0000	690.0000	845.0000	750.0000	230.0000	876.0000	492.0000	2934.0000	782.0000	527.0000	534.0000	2098.0000	1485.0000	694.0000	1824.0000	964.0000	440.0000	195.0000	887.0000	480.0000	1559.0000	849.0000	603.0000	1904.0000
43	1.4250	-9.4500	584.0000	500.0000	854.0000	559.0000	403.0000	1773.0000	775.0000	775.0000	2570.0000	1084.0000	432.0000	665.0000	2609.0000	1885.0000	578.0000	401.0000	721.0000	499.0000	278.0000	1795.0000	705.0000	1675.0000	1250.0000	1672.0000	1036.0000	806.0000	668.0000	377.0000	1056.0000	698.0000	2536.0000	787.0000	744.0000	563.0000	3707.0000	1757.0000	760.0000	2182.0000	494.0000	511.0000	362.0000	864.0000	446.0000	1963.0000	1313.0000	751.0000	1758.0000
44	1.5000	-9.4500	701.0000	618.0000	640.0000	372.0000	329.0000	1400.0000	805.0000	805.0000	4908.0000	1343.0000	447.0000	626.0000	2654.0000	1873.0000	465.0000	422.0000	461.0000	253.0000	237.0000	1564.0000	438.0000	1473.0000	1087.0000	1374.0000	608.0000	696.0000	642.0000	260.0000	763.0000	690.0000	2605.0000	682.0000	643.0000	437.0000	3111.0000	1530.0000	637.0000	2187.0000	758.0000	464.0000	108.0000	1059.0000	750.0000	3173.0000	1077.0000	836.0000	1553.0000
45	1.5750	-9.4500	771.0000	659.0000	577.0000	464.0000	365.0000	1309.0000	744.0000	744.0000	3247.0000	882.0000	459.0000	767.0000	2610.0000	1820.0000	720.0000	719.0000	506.0000	561.0000	211.0000	1651.0000	1039.0000	1382.0000	1108.0000	1621.0000	732.0000	721.0000	906.0000	395.0000	902.0000	859.0000	2292.0000	938.0000	815.0000	704.0000	2815.0000	1338.0000	823.0000	2186.0000	796.0000	563.0000	256.0000	1038.0000	337.0000	1821.0000	968.0000	875.0000	1571.0000
46	1.6500	-9.4500	552.0000	699.0000	890.0000	372.0000	349.0000	1501.0000	901.0000	901.0000	2731.0000	937.0000	401.0000	750.0000	2739.0000	1809.0000	713.0000	410.0000	732.0000	312.0000	137.0000	1572.0000	687.0000	1510.0000	1065.0000	1128.0000	636.0000	699.0000	459.0000	312.0000	790.0000	586.0000	2528.0000	837.0000	511.0000	526.0000	2726.0000	1500.0000	589.0000	1871.0000	989.0000	327.0000	272.0000	1379.0000	479.0000	1550.0000	946.0000	701.0000	1869.0000
47	1.7250	-9.4500	423.0000	415.0000	959.0000	238.0000	369.0000	1242.0000	679.0000	679.0000	3428.0000	722.0000	301.0000	968.0000	1979.0000	1366.0000	490.0000	439.0000	437.0000	313.0000	166.0000	1334.0000	754.0000	1306.0000	984.0000	1367.0000	522.0000	658.0000	412.0000	326.0000	740.0000	506.0000	2578.0000	1090.0000	764.0000	525.0000	3564.0000	1560.0000	644.0000	2046.0000	776.0000	402.0000	202.0000	1293.0000	476.0000	2136.0000	1107.0000	413.0000	2029.0000
48	1.8000	-9.4500	770.0000	380.0000	793.0000	500.0000	530.0000	1388.0000	749.0000	749.0000	2596.0000	1013.0000	367.0000	661.0000	2918.0000	1591.0000	571.0000	314.0000	496.0000	378.0000	263.0000	1572.0000	572.0000	1854.0000	745.0000	1434.0000	565.0000	777.0000	540.0000	264.0000	832.0000	488.0000	2320.0000	965.0000	467.0000	425.0000	2848.0000	1442.0000	636.0000	1701.0000	795.0000	314.0000	312.0000	983.0000	411.0000	2362.0000	1246.0000	581.0000	1879.0000
49	1.8750	-9.4500	495.0000	528.0000	696.0000	259.0000	397.0000	1373.0000	802.0000	802.0000	3060.0000	713.0000	316.0000	740.0000	2456.0000	1530.0000	438.0000	280.0000	633.0000	235.0000	163.0000	1625.0000	623.0000	907.0000	911.0000	1213.0000	634.0000	662.0000	574.0000	158.0000	708.0000	696.0000	1563.0000	771.0000	418.0000	546.0000	4251.0000	1385.0000	591.0000	1567.0000	536.0000	520.0000	176.0000	903.0000	570.0000	4907.0000	1315.0000	429.0000	2595.0000
50	0.3000	-9.3750	289.0000	791.0000	584.0000	370.0000	307.0000	1894.0000	653.0000	653.0000	4914.0000	1345.0000	310.0000	806.0000	3250.0000	1177.0000	323.0000	300.0000	667.0000	310.0000	188.0000	1930.0000	739.0000	752.0000	1208.0000	1286.0000	671.0000	516.0000	439.0000	311.0000	869.0000	632.0000	2720.0000	752.0000	588.0000	356.0000	5919.0000	1908.0000	584.0000	1382.0000	505.0000	308.0000	197.0000	1620.0000	492.0000	6121.0000	986.0000	570.0000	2878.0000
51	0.3750	-9.3750	495.0000	757.0000	593.0000	484.0000	479.0000	1350.0000	715.0000	715.0000	3780.0000	1141.0000	342.0000	948.0000	2677.0000	1144.0000	335.0000	293.0000	626.0000	318.0000	201.0000	1955.0000	654.0000	1061.0000	1044.0000	1311.0000	685.0000	990.0000	619.0000	483.0000	778.0000	519.0000	2398.0000	1079.0000	605.0000	476.0000	4828.0000	1544.0000	862.0000	2063.0000	785.0000	340.0000	264.0000	1549.0000	460.0000	5136.0000	1202.0000	540.0000	2339.0000
52	0.4500	-9.3750	497.0000	709.0000	612.0000	330.0000	482.0000	1473.0000	632.0000	632.0000	2900.0000	727.0000	488.0000	668.0000	2503.0000	1454.0000	408.0000	284.0000	618.0000	302.0000	385.0000	1953.0000	584.0000	1530.0000	961.0000	1219.0000	468.0000	833.0000	702.0000	244.0000	1055.0000	561.0000	2065.0000	685.0000	765.0000	547.0000	2943.0000	1383.0000	741.0000	1697.0000	668.0000	435.0000	185.0000	1355.0000	493.0000	2503.0000	1316.0000	475.0000	3723.0000
53	0.5250	-9.3750	566.0000	383.0000	685.0000	261.0000	256.0000	1262.0000	656.0000	656.0000	2785.0000	903.0000	396.0000	1073.0000	2486.0000	1894.0000	519.0000	647.0000	587.0000	396.0000	187.0000	1689.0000	509.0000	1961.0000	889.0000	1671.0000	707.0000	765.0000	601.0000	265.0000	588.0000	567.0000	2489.0000	996.0000	695.0000	590.0000	2490.0000	1763.0000	654.0000	1856.0000	749.0000	344.0000	251.0000	996.0000	454.0000	1786.0000	1135.0000	632.0000	3094.0000
54	0.6000	-9.3750	463.0000	613.0000	509.0000	409.0000	233.0000	946.0000	509.0000	509.0000	2907.0000	916.0000	429.0000	966.0000	2057.0000	1371.0000	654.0000	354.0000	629.0000	387.0000	217.0000	1496.0000	789.0000	1557.0000	832.0000	1657.0000	746.0000	669.0000	686.0000	545.0000	809.0000	778.0000	2825.0000	1223.0000	521.0000	464.0000	4492.0000	1412.0000	696.0000	1921.0000	554.0000	359.0000	214.0000	1547.0000	439.0000	6389.0000	1135.0000	699.0000	2240.0000
55	0.6750	-9.3750	714.0000	500.0000	787.0000	620.0000	202.0000	1370.0000	982.0000	982.0000	3167.0000	719.0000	525.0000	722.0000	3002.0000	1771.0000	653.0000	543.0000	384.0000	421.0000	322.0000	1765.0000	619.0000	1344.0000	904.0000	1785.0000	611.0000	711.0000	1039.0000	179.0000	752.0000	756.0000	2347.0000	894.0000	526.0000	620.0000	1379.0000	1354.0000	752.0000	1696.0000	474.0000	244.0000	395.0000	1106.0000	689.0000	1043.0000	900.0000	776.0000	2921.0000
56	0.7500	-9.3750	413.0000	478.0000	445.0000	231.0000	459.0000	1614.0000	892.0000	892.0000	2957.0000	968.0000	371.0000	662.0000	2553.0000	1866.0000	644.0000	476.0000	388.0000	558.0000	114.0000	1404.0000	606.0000	1071.0000	731.0000	1526.0000	719.0000	719.0000	703.0000	451.0000	776.0000	494.0000	2367.0000	1071.0000	476.0000	550.0000	1270.0000	1124.0000	390.0000	1587.0000	406.0000	301.0000	201.0000	827.0000	299.0000	752.0000	1673.0000	580.0000	2418.0000
57	0.8250	-9.3750	684.0000	635.0000	531.0000	627.0000	423.0000	1550.0000	754.0000	754.0000	2484.0000	697.0000	308.0000	1104.0000	2435.0000	1581.0000	413.0000	352.0000	449.0000	402.0000	297.0000	1506.0000	604.0000	1562.0000	1043.0000	1558.0000	687.0000	811.0000	639.0000	326.0000	649.0000	772.0000	2893.0000	969.0000	569.0000	476.0000	4039.0000	1617.0000	569.0000	2188.0000	743.0000	467.0000	263.0000	1537.0000	527.0000	5615.0000	1410.0000	821.0000	1900.0000
58	0.9000	-9.3750	760.0000	401.0000	829.0000	605.0000	683.0000	1397.0000	730.0000	730.0000	2420.0000	700.0000	567.0000	778.0000	2968.0000	1765.0000	770.0000	439.0000	565.0000	365.0000	146.0000	1760.0000	576.0000	1120.0000	797.0000	1662.0000	857.0000	729.0000	748.0000	453.0000	780.0000	426.0000	2376.0000	884.0000	663.0000	579.0000	1330.0000	1394.0000	580.0000	1890.0000	701.0000	651.0000	228.0000	704.0000	582.0000	1220.0000	934.0000	671.0000	2265.0000
59	0.9750	-9.3750	820.0000	597.0000	533.0000	321.0000	385.0000	1191.0000	885.0000	885.0000	2561.0000	1145.0000	486.0000	669.0000	3086.0000	2252.0000	646.0000	370.0000	444.0000	278.0000	200.0000	1592.0000	517.0000	1559.0000	1185.0000	1405.0000	744.0000	568.0000	464.0000	139.0000	657.0000	671.0000	2501.0000	745.0000	535.0000	688.0000	1509.0000	1276.0000	636.0000	1830.0000	778.0000	665.0000	307.0000	847.0000	477.0000	1494.0000	1277.0000	553.0000	2154.0000
60	1.0500	-9.3750	345.0000	872.0000	758.0000	484.0000	497.0000	1279.0000	926.0000	926.0000	3131.0000	991.0000	548.0000	941.0000	2671.0000	2343.0000	525.0000	435.0000	530.0000	493.0000	348.0000	1628.0000	844.0000	1562.0000	1185.0000	1633.0000	932.0000	612.0000	819.0000	467.0000	668.0000	716.0000	2480.0000	555.0000	658.0000	779.0000	2448.0000	1212.0000	746.0000	2102.0000	831.0000	570.0000	425.0000	1266.0000	721.0000	2240.0000	1118.0000	937.0000	1731.0000
61	1.1250	-9.3750	790.0000	697.0000	620.0000	755.0000	607.0000	1535.0000	774.0000	774.0000	3418.0000	1328.0000	593.0000	875.0000	2545.0000	1738.0000	635.0000	573.0000	319.0000	360.0000	170.0000	1493.0000	675.0000	1837.0000	861.0000	1891.0000	691.0000	551.0000	714.0000	444.0000	884.0000	652.0000	2368.0000	802.0000	599.0000	548.0000	1966.0000	1335.0000	729.0000	1855.0000	651.0000	532.0000	529.0000	1070.0000	457.0000	1185.0000	722.0000	821.0000	2149.0000
62	1.2000	-9.3750	500.0000	668.0000	698.0000	425.0000	390.0000	1215.0000	1040.0000	1040.0000	2521.0000	778.0000	484.0000	580.0000	2522.0000	2002.0000	633.0000	373.0000	447.0000	431.0000	93.0000	1327.0000	627.0000	1717.0000	984.0000	1178.0000	770.0000	429.0000	448.0000	429.0000	711.0000	483.0000	2752.0000	741.0000	505.0000	527.0000	1355.0000	1460.0000	428.0000	1853.0000	788.0000	438.0000	248.0000	611.0000	410.0000	1484.0000	1220.0000	687.0000	2046.0000
63	1.2750	-9.3750	645.0000	428.0000	804.0000	439.0000	460.0000	1693.0000	883.0000	883.0000	3646.0000	1062.0000	390.0000	444.0000	2239.0000	2217.0000	937.0000	596.0000	469.0000	551.0000	183.0000	1453.0000	422.0000	1493.0000	727.0000	2011.0000	496.0000	544.0000	820.0000	265.0000	837.0000	415.0000	2311.0000	795.0000	447.0000	572.0000	1142.0000	1406.0000	648.0000	1716.0000	578.0000	548.0000	439.0000	640.0000	581.0000	887.0000	1042.0000	498.0000	2009.0000
64	1.3500	-9.3750	567.0000	376.0000	515.0000	252.0000	397.0000	1075.0000	653.0000	653.0000	2099.0000	545.0000	480.0000	921.0000	2254.0000	1986.0000	327.0000	372.0000	411.0000	402.0000	199.0000	1197.0000	474.0000	1335.0000	1000.0000	1291.0000	687.0000	644.0000	765.0000	265.0000	718.0000	593.0000	2184.0000	642.0000	334.0000	507.0000	1870.0000	1507.0000	528.0000	1693.0000	719.0000	427.0000	294.0000	668.0000	421.0000	1773.0000	1257.0000	795.0000	1543.0000
65	1.4250	-9.3750	594.0000	808.0000	769.0000	314.0000	392.0000	1308.0000	769.0000	769.0000	3103.0000	774.0000	623.0000	1052.0000	2498.0000	1839.0000	701.0000	492.0000	386.0000	381.0000	174.0000	1181.0000	787.0000	1439.0000	1131.0000	1745.0000	654.0000	576.0000	680.0000	316.0000	858.0000	980.0000	2505.0000	661.0000	582.0000	394.0000	3283.0000	1754.0000	464.0000	2195.0000	727.0000	503.0000	239.0000	1184.0000	537.0000	2141.0000	1153.0000	654.0000	1348.0000
66	1.5000	-9.3750	564.0000	739.0000	547.0000	399.0000	430.0000	984.0000	600.0000	577.0000	3433.0000	1329.0000	457.0000	841.0000	2456.0000	1342.0000	352.0000	459.0000	551.0000	507.0000	205.0000	1435.0000	721.0000	1444.0000	1131.0000	1488.0000	891.0000	482.0000	545.0000	375.0000	655.0000	742.0000	2481.0000	738.0000	683.0000	754.0000	3057.0000	1711.0000	770.0000	2587.0000	652.0000	479.0000	291.0000	1072.0000	317.0000	3363.0000	844.0000	594.0000	1330.0000
67	1.5750	-9.3750	375.0000	622.0000	515.0000	533.0000	400.0000	1377.0000	741.0000	741.0000	3386.0000	937.0000	389.0000	1008.0000	2681.0000	1670.0000	510.0000	398.0000	455.0000	256.0000	175.0000	1234.0000	601.0000	1347.0000	1206.0000	1524.0000	761.0000	675.0000	655.0000	465.0000	439.0000	526.0000	2200.0000	791.0000	486.0000	310.0000	3281.0000	1266.0000	617.0000	1679.0000	668.0000	342.0000	296.0000	1101.0000	482.0000	3067.0000	986.0000	683.0000	1395.0000
68	1.6500	-9.3750	685.0000	490.0000	787.0000	260.0000	411.0000	1242.0000	803.0000	803.0000	3849.0000	817.0000	656.0000	968.0000	2227.0000	1714.0000	503.0000	374.0000	254.0000	223.0000	171.0000	1688.0000	568.0000	1788.0000	1057.0000	1374.0000	568.0000	421.0000	512.0000	288.0000	673.0000	481.0000	2810.0000	667.0000	434.0000	645.0000	3088.0000	1340.0000	750.0000	1716.0000	973.0000	292.0000	250.0000	1124.0000	504.0000	1912.0000	1026.0000	432.0000	1720.0000
69	1.7250	-9.3750	708.0000	452.0000	495.0000	570.0000	387.0000	1099.0000	945.0000	945.0000	2615.0000	784.0000	660.0000	847.0000	2688.0000	1891.0000	471.0000	288.0000	385.0000	480.0000	183.0000	1769.0000	565.0000	1343.0000	729.0000	1125.0000	716.0000	432.0000	480.0000	356.0000	982.0000	606.0000	2127.0000	811.0000	527.0000	536.0000	1589.0000	1039.0000	739.0000	1699.0000	669.0000	349.0000	251.0000	1115.0000	430.0000	1516.0000	1302.0000	588.0000	2030.0000
70	1.8000	-9.3750	426.0000	570.0000	775.0000	445.0000	393.0000	1354.0000	827.0000	827.0000	2592.0000	683.0000	391.0000	644.0000	2709.0000	2078.0000	440.0000	426.0000	444.0000	416.0000	136.0000	1495.0000	689.0000	1179.0000	945.0000	1522.0000	597.0000	432.0000	612.0000	318.0000	776.0000	601.0000	1957.0000	820.0000	646.0000	642.0000	1355.0000	976.0000	702.0000	1888.0000	725.0000	471.0000	235.0000	693.0000	472.0000	982.0000	1165.0000	492.0000	2304.0000
71	1.8750	-9.3750	591.0000	553.0000	760.0000	289.0000	382.0000	1361.0000	665.0000	665.0000	2985.0000	968.0000	456.0000	596.0000	2801.0000	1658.0000	599.0000	300.0000	350.0000	309.0000	237.0000	1553.0000	518.0000	1426.0000	846.0000	1223.0000	665.0000	628.0000	428.0000	421.0000	780.0000	397.0000	1682.0000	555.0000	588.0000	509.0000	1363.0000	1229.0000	496.0000	1526.0000	573.0000	449.0000	245.0000	587.0000	497.0000	1330.0000	1014.0000	518.0000	2114.0000
72	0.1500	-9.3000	213.0000	579.0000	440.0000	199.0000	233.0000	1195.0000	540.0000	540.0000	4181.0000	867.0000	413.0000	339.0000	2595.0000	873.0000	374.0000	403.0000	522.0000	365.0000	155.0000	1768.0000	629.0000	718.0000	1153.0000	1251.0000	760.0000	614.0000	527.0000	233.0000	570.0000	603.0000	2787.0000	930.0000	257.0000	406.0000	8950.0000	1613.0000	657.0000	1205.0000	580.0000	190.0000	143.0000	1514.0000	416.0000	8619.0000	1318.0000	566.0000	2086.0000
73	0.2250	-9.3000	555.0000	524.0000	622.0000	272.0000	375.0000	891.0000	458.0000	458.0000	3500.0000	928.0000	356.0000	867.0000	1857.0000	1085.0000	279.0000	308.0000	317.0000	237.0000	280.0000	1095.0000	506.0000	951.0000	856.0000	1007.0000	491.0000	664.0000	563.0000	213.0000	713.0000	624.0000	2646.0000	704.0000	311.0000	332.0000	3643.0000	1232.0000	690.0000	1569.0000	821.0000	368.0000	121.0000	1358.0000	358.0000	4621.0000	1104.0000	544.0000	3004.0000
74	0.3000	-9.3000	924.0000	520.0000	588.0000	365.0000	454.0000	1124.0000	1127.0000	1127.0000	4061.0000	1098.0000	472.0000	1016.0000	2725.0000	2147.0000	486.0000	404.0000	803.0000	321.0000	316.0000	1414.0000	632.0000	1409.0000	1470.0000	1482.0000	832.0000	959.0000	517.0000	309.0000	821.0000	540.0000	3702.0000	904.0000	671.0000	296.0000	3159.0000	2272.0000	864.0000	2337.0000	1014.0000	548.0000	326.0000	1520.0000	560.0000	2766.0000	936.0000	855.0000	3023.0000
75	0.3750	-9.3000	563.0000	702.0000	571.0000	433.0000	434.0000	1008.0000	648.0000	648.0000	3816.0000	1190.0000	430.0000	950.0000	1750.0000	1445.0000	334.0000	411.0000	726.0000	340.0000	152.0000	1201.0000	544.0000	1227.0000	1079.0000	1556.0000	588.0000	783.0000	667.0000	246.0000	629.0000	677.0000	3728.0000	1034.0000	994.0000	441.0000	4965.0000	1386.0000	850.0000	2970.0000	703.0000	564.0000	343.0000	2007.0000	246.0000	6021.0000	691.0000	549.0000	3244.0000
76	0.4500	-9.3000	411.0000	640.0000	617.0000	404.0000	289.0000	1163.0000	387.0000	387.0000	2833.0000	869.0000	696.0000	931.0000	2079.0000	1159.0000	521.0000	515.0000	621.0000	360.0000	165.0000	1573.0000	758.0000	1196.0000	1163.0000	1152.0000	579.0000	760.0000	535.0000	510.0000	748.0000	882.0000	3500.0000	897.0000	671.0000	515.0000	4892.0000	1707.0000	942.0000	2623.0000	624.0000	728.0000	353.0000	1448.0000	354.0000	7532.0000	1054.0000	688.0000	2443.0000
77	0.5250	-9.3000	706.0000	457.0000	612.0000	521.0000	420.0000	1132.0000	511.0000	511.0000	3651.0000	1130.0000	563.0000	797.0000	2541.0000	2131.0000	602.0000	523.0000	394.0000	345.0000	286.0000	1681.0000	537.0000	1570.0000	1310.0000	1643.0000	571.0000	812.0000	584.0000	348.0000	760.0000	571.0000	2917.0000	804.0000	440.0000	390.0000	1412.0000	1868.0000	883.0000	2287.0000	742.0000	522.0000	437.0000	1149.0000	613.0000	1639.0000	995.0000	723.0000	3360.0000
78	0.6000	-9.3000	763.0000	646.0000	853.0000	431.0000	496.0000	1133.0000	579.0000	579.0000	3071.0000	896.0000	325.0000	1043.0000	2076.0000	1333.0000	577.0000	444.0000	492.0000	530.0000	274.0000	1530.0000	652.0000	1269.0000	1039.0000	1507.0000	585.0000	782.0000	595.0000	295.0000	811.0000	729.0000	3170.0000	1137.0000	454.0000	524.0000	4663.0000	1521.0000	1037.0000	2668.0000	843.0000	556.0000	375.0000	1806.0000	355.0000	4458.0000	859.0000	582.0000	2666.0000
79	0.6750	-9.3000	492.0000	617.0000	614.0000	327.0000	439.0000	1256.0000	625.0000	625.0000	3197.0000	1012.0000	349.0000	967.0000	2226.0000	1499.0000	608.0000	409.0000	436.0000	266.0000	188.0000	1352.0000	492.0000	1408.0000	1102.0000	1485.0000	559.0000	653.0000	756.0000	289.0000	570.0000	563.0000	3030.0000	790.0000	449.0000	318.0000	3259.0000	1469.0000	745.0000	2552.0000	704.0000	418.0000	214.0000	1393.0000	475.0000	2349.0000	1042.0000	608.0000	3610.0000
80	0.7500	-9.3000	569.0000	512.0000	573.0000	484.0000	239.0000	1503.0000	695.0000	695.0000	3130.0000	1157.0000	356.0000	852.0000	2281.0000	1372.0000	467.0000	497.0000	763.0000	317.0000	210.0000	1370.0000	689.0000	1150.0000	681.0000	1451.0000	713.0000	853.0000	696.0000	284.0000	571.0000	454.0000	2400.0000	909.0000	668.0000	401.0000	3127.0000	1503.0000	686.0000	2049.0000	841.0000	369.0000	276.0000	1158.0000	324.0000	3086.0000	1210.0000	676.0000	3381.0000
81	0.8250	-9.3000	733.0000	309.0000	641.0000	390.0000	361.0000	1443.0000	524.0000	524.0000	2127.0000	723.0000	458.0000	654.0000	2624.0000	1948.0000	595.0000	536.0000	207.0000	324.0000	214.0000	1319.0000	438.0000	1233.0000	874.0000	1178.0000	815.0000	359.0000	593.0000	254.0000	728.0000	499.0000	2382.0000	1064.0000	628.0000	428.0000	1254.0000	1111.0000	335.0000	1851.0000	521.0000	323.0000	163.0000	829.0000	296.0000	1170.0000	1369.0000	445.0000	3106.0000
82	0.9000	-9.3000	545.0000	473.0000	640.0000	270.0000	392.0000	1367.0000	1081.0000	1081.0000	3940.0000	859.0000	457.0000	598.0000	2371.0000	2402.0000	603.0000	489.0000	392.0000	306.0000	82.0000	1590.0000	496.0000	1415.0000	798.0000	1282.0000	768.0000	616.0000	825.0000	214.0000	541.0000	601.0000	2516.0000	543.0000	501.0000	440.0000	1451.0000	1336.0000	705.0000	2032.0000	452.0000	367.0000	242.0000	819.0000	310.0000	1118.0000	885.0000	681.0000	3132.0000
83	0.9750	-9.3000	444.0000	504.0000	635.0000	336.0000	251.0000	1284.0000	691.0000	691.0000	3054.0000	876.0000	421.0000	571.0000	2337.0000	2016.0000	644.0000	402.0000	706.0000	350.0000	241.0000	1355.0000	410.0000	1548.0000	896.0000	1260.0000	488.0000	814.0000	673.0000	317.0000	912.0000	531.0000	2693.0000	730.0000	529.0000	367.0000	1338.0000	1174.0000	403.0000	1589.0000	598.0000	327.0000	336.0000	709.0000	471.0000	1235.0000	1026.0000	415.0000	2521.0000
84	1.0500	-9.3000	578.0000	488.0000	666.0000	219.0000	473.0000	1092.0000	643.0000	643.0000	2519.0000	955.0000	471.0000	782.0000	2759.0000	1841.0000	476.0000	350.0000	614.0000	520.0000	155.0000	1326.0000	612.0000	1155.0000	910.0000	1601.0000	724.0000	587.0000	602.0000	252.0000	753.0000	707.0000	2576.0000	547.0000	616.0000	513.0000	1473.0000	1294.0000	678.0000	1463.0000	790.0000	488.0000	314.0000	746.0000	392.0000	1295.0000	915.0000	619.0000	2194.0000
85	1.1250	-9.3000	633.0000	411.0000	736.0000	433.0000	374.0000	1416.0000	1101.0000	1101.0000	3365.0000	1204.0000	413.0000	538.0000	2293.0000	2422.0000	890.0000	429.0000	448.0000	358.0000	361.0000	1504.0000	503.0000	1519.0000	1109.0000	1625.0000	833.0000	609.0000	589.0000	337.0000	822.0000	692.0000	2252.0000	668.0000	565.0000	564.0000	936.0000	1115.0000	727.0000	1534.0000	541.0000	281.0000	292.0000	833.0000	554.0000	926.0000	1185.0000	558.0000	2479.0000
86	1.2000	-9.3000	402.0000	478.0000	690.0000	321.0000	222.0000	1081.0000	897.0000	897.0000	2856.0000	859.0000	243.0000	610.0000	2355.0000	2438.0000	648.0000	582.0000	226.0000	454.0000	223.0000	1264.0000	382.0000	1428.0000	837.0000	1591.0000	388.0000	651.0000	738.0000	452.0000	401.0000	287.0000	2597.0000	779.0000	366.0000	370.0000	900.0000	1526.0000	586.0000	1663.0000	560.0000	492.0000	215.0000	784.0000	328.0000	608.0000	916.0000	679.0000	2152.0000
87	1.2750	-9.3000	714.0000	625.0000	749.0000	392.0000	442.0000	1540.0000	880.0000	856.0000	2297.0000	1041.0000	572.0000	743.0000	2918.0000	1927.0000	551.0000	371.0000	344.0000	308.0000	343.0000	1394.0000	735.0000	1597.0000	1020.0000	1928.0000	676.0000	739.0000	856.0000	235.0000	1093.0000	433.0000	2513.0000	1115.0000	464.0000	625.0000	1620.0000	1315.0000	556.0000	2028.0000	594.0000	399.0000	285.0000	578.0000	706.0000	1236.0000	868.0000	506.0000	2034.0000
88	1.3500	-9.3000	661.0000	605.0000	855.0000	486.0000	474.0000	1613.0000	795.0000	795.0000	3176.0000	1100.0000	296.0000	751.0000	2419.0000	2021.0000	559.0000	462.0000	550.0000	450.0000	309.0000	1601.0000	819.0000	1603.0000	1014.0000	1560.0000	717.0000	855.0000	688.0000	238.0000	999.0000	356.0000	2461.0000	937.0000	387.0000	572.0000	1741.0000	1671.0000	736.0000	1588.0000	869.0000	434.0000	234.0000	897.0000	486.0000	1296.0000	1059.0000	782.0000	2102.0000
89	1.4250	-9.3000	577.0000	596.0000	596.0000	412.0000	273.0000	1321.0000	557.0000	538.0000	3195.0000	764.0000	325.0000	1074.0000	2412.0000	1624.0000	742.0000	328.0000	320.0000	316.0000	212.0000	1752.0000	599.0000	1221.0000	1086.0000	1741.0000	726.0000	489.0000	691.0000	551.0000	873.0000	656.0000	2290.0000	577.0000	602.0000	595.0000	2139.0000	1862.0000	689.0000	1768.0000	593.0000	407.0000	295.0000	1097.0000	473.0000	1289.0000	1168.0000	467.0000	2371.0000
90	1.5000	-9.3000	481.0000	534.0000	643.0000	505.0000	500.0000	1135.0000	893.0000	893.0000	2991.0000	798.0000	437.0000	844.0000	2171.0000	1642.0000	613.0000	472.0000	482.0000	231.0000	374.0000	1554.0000	667.0000	1576.0000	1019.0000	1429.0000	762.0000	689.0000	780.0000	458.0000	965.0000	790.0000	2190.0000	807.0000	668.0000	413.0000	2882.0000	1347.0000	840.0000	1854.0000	569.0000	475.0000	391.0000	1206.0000	302.0000	2901.0000	1030.0000	792.0000	1808.0000
91	1.5750	-9.3000	545.0000	510.0000	768.0000	568.0000	518.0000	1219.0000	999.0000	999.0000	3431.0000	1099.0000	569.0000	709.0000	2361.0000	1720.0000	741.0000	284.0000	447.0000	331.0000	239.0000	1486.0000	657.0000	1454.0000	1008.0000	1833.0000	611.0000	744.0000	562.0000	206.0000	1041.0000	812.0000	2061.0000	758.0000	511.0000	507.0000	3453.0000	1331.0000	770.0000	2190.0000	723.0000	544.0000	234.0000	982.0000	493.0000	3214.0000	976.0000	740.0000	1669.0000
92	1.6500	-9.3000	525.0000	520.0000	652.0000	428.0000	402.0000	1105.0000	509.0000	509.0000	3136.0000	940.0000	431.0000	1002.0000	2597.0000	1486.0000	795.0000	465.0000	438.0000	452.0000	243.0000	1596.0000	499.0000	1362.0000	1060.0000	1314.0000	654.0000	701.0000	563.0000	150.0000	900.0000	689.0000	2093.0000	647.0000	447.0000	608.0000	3201.0000	1474.0000	915.0000	2124.0000	536.0000	499.0000	328.0000	1212.0000	399.0000	2028.0000	805.0000	654.0000	2194.0000
93	1.7250	-9.3000	515.0000	683.0000	665.0000	367.0000	226.0000	1097.0000	1036.0000	1036.0000	2863.0000	999.0000	413.0000	590.0000	2384.0000	1751.0000	569.0000	337.0000	396.0000	249.0000	161.0000	1613.0000	643.0000	1557.0000	1019.0000	1572.0000	802.0000	715.0000	383.0000	344.0000	705.0000	733.0000	2342.0000	737.0000	464.0000	381.0000	1992.0000	1187.0000	376.0000	1540.0000	738.0000	169.0000	153.0000	809.0000	443.0000	1608.0000	933.0000	749.0000	1706.0000
94	1.8000	-9.3000	691.0000	413.0000	567.0000	466.0000	231.0000	1217.0000	859.0000	859.0000	2183.0000	583.0000	396.0000	603.0000	2428.0000	2059.0000	505.0000	492.0000	435.0000	219.0000	159.0000	1203.0000	452.0000	1357.0000	734.0000	1190.0000	690.0000	427.0000	727.0000	328.0000	573.0000	465.0000	2121.0000	623.0000	597.0000	396.0000	1334.0000	947.0000	637.0000	1728.0000	451.0000	484.0000	327.0000	1018.0000	309.0000	903.0000	1210.0000	487.0000	2551.0000
95	1.8750	-9.3000	414.0000	428.0000	683.0000	437.0000	399.0000	1250.0000	638.0000	638.0000	2732.0000	980.0000	499.0000	739.0000	2456.0000	1763.0000	681.0000	390.0000	492.0000	476.0000	156.0000	1705.0000	778.0000	1263.0000	972.0000	1069.0000	628.0000	352.0000	731.0000	351.0000	667.0000	675.0000	2386.0000	592.0000	354.0000	632.0000	1991.0000	1236.0000	794.0000	1710.0000	780.0000	211.0000	244.0000	703.0000	434.0000	1658.0000	1118.0000	779.0000	1802.0000
96	1.9500	-9.3000	645.0000	1031.0000	460.0000	379.0000	500.0000	1341.0000	665.0000	665.0000	2804.0000	770.0000	367.0000	800.0000	2113.0000	1313.0000	317.0000	529.0000	379.0000	348.0000	155.0000	1272.0000	704.0000	1060.0000	893.0000	1239.0000	651.0000	924.0000	668.0000	506.0000	694.0000	740.0000	1574.0000	758.0000	740.0000	420.0000	4394.0000	1473.0000	510.0000	1839.0000	696.0000	581.0000	447.0000	1240.0000	551.0000	5200.0000	1082.0000	716.0000	1702.0000
97	0.0000	-9.2250	437.0000	403.0000	419.0000	326.0000	383.0000	1783.0000	794.0000	794.0000	3030.0000	910.0000	365.0000	519.0000	2838.0000	1440.0000	298.0000	282.0000	421.0000	268.0000	198.0000	1709.0000	523.0000	817.0000	1093.0000	809.0000	504.0000	449.0000	814.0000	277.0000	844.0000	666.0000	1796.0000	445.0000	505.0000	319.0000	4325.0000	894.0000	438.0000	1382.0000	422.0000	357.0000	173.0000	1453.0000	353.0000	3574.0000	1583.0000	736.0000	3362.0000
98	0.0750	-9.2250	664.0000	503.0000	430.0000	317.0000	230.0000	1389.0000	673.0000	673.0000	2863.0000	726.0000	418.0000	654.0000	2619.0000	1336.0000	300.0000	299.0000	332.0000	261.0000	145.0000	1168.0000	548.0000	1249.0000	857.0000	1103.0000	504.0000	639.0000	495.0000	209.0000	830.0000	518.0000	1993.0000	832.0000	442.0000	262.0000	1450.0000	1179.0000	466.0000	1647.0000	513.0000	308.0000	177.0000	669.0000	371.0000	1445.0000	1085.0000	615.0000	2283.0000
99	0.1500	-9.2250	691.0000	604.0000	679.0000	663.0000	353.0000	967.0000	544.0000	544.0000	3116.0000	831.0000	513.0000	842.0000	1750.0000	1678.0000	494.0000	335.0000	453.0000	341.0000	169.0000	1382.0000	737.0000	1440.0000	870.0000	1767.0000	608.0000	1032.0000	539.0000	363.0000	673.0000	855.0000	3110.0000	1049.0000	615.0000	770.0000	4234.0000	1710.0000	883.0000	2951.0000	969.0000	493.0000	268.0000	1782.0000	499.0000	6095.0000	1099.0000	548.0000	1828.0000
100	0.2250	-9.2250	526.0000	652.0000	771.0000	311.0000	154.0000	925.0000	467.0000	467.0000	2900.0000	1072.0000	546.0000	922.0000	1925.0000	1385.0000	520.0000	366.0000	310.0000	222.0000	134.0000	1133.0000	504.0000	1416.0000	1094.0000	1397.0000	829.0000	666.0000	523.0000	219.0000	748.0000	630.0000	2817.0000	884.0000	275.0000	519.0000	3443.0000	1279.0000	572.0000	1924.0000	897.0000	374.0000	193.0000	1209.0000	503.0000	2914.0000	874.0000	629.0000	2463.0000
101	0.3000	-9.2250	728.0000	793.0000	578.0000	573.0000	450.0000	966.0000	434.0000	434.0000	2788.0000	869.0000	375.0000	1106.0000	1748.0000	1403.0000	427.0000	369.0000	408.0000	238.0000	196.0000	1279.0000	513.0000	1225.0000	1108.0000	1389.0000	584.0000	722.0000	545.0000	295.0000	697.0000	575.0000	3258.0000	1477.0000	492.0000	389.0000	5438.0000	1902.0000	915.0000	2532.0000	871.0000	431.0000	178.0000	1937.0000	540.0000	7304.0000	758.0000	697.0000	1871.0000
102	0.3750	-9.2250	569.0000	473.0000	426.0000	286.0000	319.0000	1021.0000	511.0000	511.0000	2384.0000	699.0000	567.0000	1041.0000	2041.0000	1313.0000	410.0000	420.0000	228.0000	274.0000	161.0000	1005.0000	837.0000	1264.0000	864.0000	1553.0000	435.0000	868.0000	492.0000	350.0000	579.0000	739.0000	3049.0000	844.0000	705.0000	331.0000	4380.0000	1664.0000	631.0000	2584.0000	660.0000	503.0000	170.0000	1830.0000	472.0000	8730.0000	952.0000	450.0000	1966.0000
103	0.4500	-9.2250	575.0000	537.0000	526.0000	435.0000	462.0000	1333.0000	384.0000	384.0000	2563.0000	884.0000	438.0000	932.0000	2126.0000	1357.0000	370.0000	345.0000	511.0000	437.0000	174.0000	1332.0000	613.0000	1281.0000	1030.0000	1354.0000	584.0000	445.0000	502.0000	338.0000	796.0000	472.0000	2701.0000	740.0000	517.0000	531.0000	2911.0000	1485.0000	523.0000	2276.0000	735.0000	345.0000	234.0000	1480.0000	323.0000	2806.0000	1193.0000	440.0000	2881.0000
104	0.5250	-9.2250	563.0000	544.0000	702.0000	291.0000	426.0000	1319.0000	634.0000	634.0000	2921.0000	1033.0000	485.0000	720.0000	2615.0000	1874.0000	670.0000	473.0000	294.0000	294.0000	135.0000	1515.0000	547.0000	1369.0000	979.0000	1501.0000	510.0000	415.0000	694.0000	162.0000	729.0000	499.0000	2322.0000	833.0000	455.0000	432.0000	1543.0000	872.0000	422.0000	1696.0000	728.0000	410.0000	241.0000	1107.0000	520.0000	1214.0000	976.0000	833.0000	3539.0000
105	0.6000	-9.2250	645.0000	333.0000	675.0000	271.0000	196.0000	1206.0000	514.0000	514.0000	3332.0000	785.0000	298.0000	842.0000	1754.0000	1259.0000	485.0000	484.0000	389.0000	474.0000	177.0000	1098.0000	477.0000	1467.0000	826.0000	1359.0000	849.0000	797.0000	808.0000	265.0000	534.0000	431.0000	2494.0000	1028.0000	562.0000	512.0000	2769.0000	902.0000	417.0000	1816.0000	871.0000	398.0000	383.0000	1050.0000	401.0000	4386.0000	928.0000	500.0000	3370.0000
106	0.6750	-9.2250	412.0000	664.0000	617.0000	384.0000	372.0000	848.0000	572.0000	572.0000	2762.0000	699.0000	741.0000	703.0000	1448.0000	1163.0000	417.0000	307.0000	561.0000	335.0000	110.0000	1058.0000	340.0000	789.0000	905.0000	946.0000	628.0000	777.0000	1702.0000	523.0000	523.0000	552.0000	2696.0000	617.0000	543.0000	414.0000	3164.0000	1347.0000	732.0000	1786.0000	825.0000	683.0000	437.0000	988.0000	463.0000	3565.0000	792.0000	420.0000	1373.0000
107	0.7500	-9.2250	440.0000	458.0000	449.0000	461.0000	413.0000	753.0000	389.0000	389.0000	1701.0000	432.0000	463.0000	978.0000	1459.0000	1474.0000	596.0000	231.0000	941.0000	415.0000	323.0000	865.0000	300.0000	1208.0000	664.0000	1057.0000	502.0000	560.0000	1526.0000	864.0000	482.0000	477.0000	2015.0000	652.0000	381.0000	362.0000	1904.0000	1119.0000	330.0000	1513.0000	600.0000	493.0000	518.0000	687.0000	608.0000	1465.0000	610.0000	708.0000	1330.0000
108	0.8250	-9.2250	402.0000	338.0000	489.0000	260.0000	325.0000	742.0000	622.0000	622.0000	1844.0000	777.0000	327.0000	542.0000	1172.0000	1446.0000	591.0000	468.0000	1031.0000	413.0000	383.0000	575.0000	375.0000	936.0000	790.0000	949.0000	547.0000	270.0000	2779.0000	497.0000	444.0000	267.0000	2067.0000	897.0000	227.0000	387.0000	1854.0000	865.0000	458.0000	1070.0000	497.0000	394.0000	381.0000	557.0000	490.0000	1168.0000	516.0000	397.0000	772.0000
109	0.9000	-9.2250	612.0000	413.0000	456.0000	581.0000	313.0000	690.0000	380.0000	380.0000	1792.0000	697.0000	312.0000	773.0000	1285.0000	1343.0000	644.0000	350.0000	1014.0000	411.0000	298.0000	631.0000	447.0000	1134.0000	850.0000	1047.0000	314.0000	460.0000	3197.0000	794.0000	542.0000	688.0000	2091.0000	737.0000	489.0000	273.0000	2142.0000	1083.0000	402.0000	1774.0000	664.0000	472.0000	419.0000	622.0000	497.0000	1567.0000	558.0000	524.0000	966.0000
110	0.9750	-9.2250	507.0000	586.0000	685.0000	380.0000	223.0000	849.0000	654.0000	654.0000	2573.0000	691.0000	413.0000	471.0000	1632.0000	1599.0000	643.0000	255.0000	468.0000	425.0000	428.0000	1063.0000	522.0000	1046.0000	720.0000	988.0000	590.0000	347.0000	629.0000	282.0000	623.0000	642.0000	1756.0000	762.0000	247.0000	216.0000	1087.0000	1222.0000	552.0000	1473.0000	578.0000	381.0000	288.0000	677.0000	225.0000	553.0000	804.0000	429.0000	1649.0000
111	1.0500	-9.2250	882.0000	508.0000	625.0000	238.0000	257.0000	1383.0000	548.0000	548.0000	2877.0000	812.0000	283.0000	772.0000	2110.0000	2542.0000	609.0000	456.0000	290.0000	291.0000	103.0000	1494.0000	510.0000	1374.0000	878.0000	1717.0000	995.0000	632.0000	960.0000	284.0000	740.0000	556.0000	2159.0000	595.0000	423.0000	276.0000	1227.0000	1036.0000	682.0000	2106.0000	723.0000	228.0000	433.0000	785.0000	412.0000	854.0000	862.0000	598.0000	2264.0000
112	1.1250	-9.2250	650.0000	304.0000	673.0000	319.0000	405.0000	1385.0000	863.0000	863.0000	3003.0000	758.0000	330.0000	557.0000	2028.0000	2566.0000	778.0000	476.0000	339.0000	254.0000	99.0000	1167.0000	544.0000	1288.0000	641.0000	1178.0000	858.0000	475.0000	776.0000	378.0000	637.0000	395.0000	2150.0000	942.0000	415.0000	443.0000	662.0000	918.0000	280.0000	1595.0000	344.0000	251.0000	293.0000	537.0000	364.0000	969.0000	685.0000	446.0000	2349.0000
113	1.2000	-9.2250	589.0000	422.0000	564.0000	364.0000	444.0000	1421.0000	1138.0000	1138.0000	2890.0000	703.0000	375.0000	675.0000	2309.0000	2193.0000	947.0000	392.0000	570.0000	263.0000	99.0000	1181.0000	646.0000	1333.0000	1025.0000	1248.0000	546.0000	664.0000	643.0000	219.0000	665.0000	296.0000	2288.0000	785.0000	490.0000	475.0000	1405.0000	831.0000	503.0000	1798.0000	492.0000	288.0000	223.0000	785.0000	415.0000	956.0000	787.0000	508.0000	1894.0000
114	1.2750	-9.2250	504.0000	481.0000	822.0000	543.0000	353.0000	1410.0000	364.0000	364.0000	3007.0000	772.0000	458.0000	690.0000	1975.0000	2168.0000	634.0000	561.0000	411.0000	273.0000	135.0000	1242.0000	338.0000	939.0000	1120.0000	1458.0000	556.0000	590.0000	698.0000	376.0000	766.0000	545.0000	2667.0000	752.0000	535.0000	566.0000	1435.0000	1105.0000	502.0000	1738.0000	575.0000	371.0000	360.0000	746.0000	447.0000	1143.0000	668.0000	621.0000	1672.0000
115	1.3500	-9.2250	381.0000	464.0000	588.0000	249.0000	426.0000	1345.0000	693.0000	693.0000	3027.0000	826.0000	317.0000	672.0000	2311.0000	1367.0000	487.0000	305.0000	787.0000	467.0000	194.0000	1345.0000	588.0000	1673.0000	1214.0000	1303.0000	723.0000	803.0000	859.0000	387.0000	545.0000	685.0000	2369.0000	828.0000	499.0000	466.0000	2191.0000	1206.0000	495.0000	2082.0000	436.0000	395.0000	179.0000	1322.0000	269.0000	988.0000	712.0000	530.0000	1974.0000
116	1.4250	-9.2250	618.0000	480.0000	746.0000	241.0000	413.0000	1564.0000	530.0000	530.0000	3798.0000	1183.0000	446.0000	779.0000	2026.0000	2014.0000	479.0000	358.0000	637.0000	408.0000	112.0000	1207.0000	602.0000	1101.0000	637.0000	2074.0000	600.0000	576.0000	628.0000	336.0000	720.0000	566.0000	2413.0000	1035.0000	323.0000	527.0000	2317.0000	1494.0000	710.0000	2411.0000	673.0000	369.0000	408.0000	768.0000	501.0000	2242.0000	1030.0000	683.0000	2229.0000
117	1.5000	-9.2250	598.0000	360.0000	734.0000	281.0000	431.0000	853.0000	930.0000	930.0000	2496.0000	706.0000	416.0000	556.0000	2300.0000	1562.0000	344.0000	405.0000	394.0000	236.0000	126.0000	1354.0000	519.0000	1777.0000	951.0000	1525.0000	657.0000	428.0000	623.0000	464.0000	658.0000	655.0000	2116.0000	836.0000	489.0000	413.0000	1947.0000	1131.0000	571.0000	2118.0000	671.0000	450.0000	305.0000	935.0000	411.0000	1450.0000	1107.0000	438.0000	1864.0000
118	1.5750	-9.2250	639.0000	260.0000	898.0000	417.0000	307.0000	1722.0000	666.0000	666.0000	2303.0000	1068.0000	389.0000	855.0000	2327.0000	1839.0000	695.0000	323.0000	417.0000	306.0000	237.0000	1297.0000	532.0000	1707.0000	1185.0000	1912.0000	530.0000	625.0000	381.0000	430.0000	1016.0000	610.0000	2102.0000	745.0000	398.0000	396.0000	2594.0000	1351.0000	767.0000	2022.0000	619.0000	311.0000	101.0000	940.0000	321.0000	2401.0000	983.0000	639.0000	2510.0000
119	1.6500	-9.2250	746.0000	424.0000	715.0000	471.0000	491.0000	980.0000	922.0000	922.0000	3016.0000	1131.0000	471.0000	470.0000	2140.0000	1840.0000	545.0000	376.0000	487.0000	405.0000	215.0000	1651.0000	680.0000	1076.0000	487.0000	1863.0000	619.0000	618.0000	817.0000	209.0000	765.0000	352.0000	2517.0000	646.0000	410.0000	474.0000	1779.0000	971.0000	630.0000	1707.0000	967.0000	194.0000	226.0000	657.0000	578.0000	1108.0000	931.0000	652.0000	1504.0000
120	1.7250	-9.2250	715.0000	516.0000	703.0000	445.0000	493.0000	1518.0000	885.0000	885.0000	3196.0000	1223.0000	251.0000	706.0000	2556.0000	1902.0000	906.0000	558.0000	528.0000	367.0000	227.0000	1809.0000	532.0000	1484.0000	796.0000	1290.0000	720.0000	429.0000	606.0000	476.0000	901.0000	562.0000	1834.0000	688.0000	640.0000	532.0000	1461.0000	904.0000	579.0000	1857.0000	721.0000	893.0000	315.0000	796.0000	532.0000	1112.0000	973.0000	808.0000	1929.0000
121	1.8000	-9.2250	533.0000	391.0000	490.0000	177.0000	318.0000	1171.0000	511.0000	511.0000	2870.0000	778.0000	428.0000	488.0000	1962.0000	1987.0000	567.0000	441.0000	448.0000	426.0000	233.0000	1145.0000	506.0000	1586.0000	1011.0000	1287.0000	683.0000	517.0000	643.0000	474.0000	808.0000	347.0000	2532.0000	836.0000	426.0000	537.0000	1334.0000	1119.0000	689.0000	1828.0000	512.0000	426.0000	318.0000	663.0000	405.0000	1390.0000	1069.0000	525.0000	2063.0000
122	1.8750	-9.2250	852.0000	510.0000	778.0000	450.0000	413.0000	1446.0000	619.0000	619.0000	3579.0000	1040.0000	508.0000	859.0000	1827.0000	1759.0000	664.0000	260.0000	659.0000	360.0000	206.0000	1709.0000	670.0000	1098.0000	1004.0000	1428.0000	617.0000	752.0000	631.0000	399.0000	916.0000	909.0000	2401.0000	861.0000	694.0000	401.0000	2672.0000	1491.0000	807.0000	1794.0000	548.0000	566.0000	338.0000	1296.0000	465.0000	2720.0000	1007.0000	686.0000	1222.0000
123	1.9500	-9.2250	631.0000	554.0000	634.0000	249.0000	271.0000	1187.0000	549.0000	549.0000	2214.0000	773.0000	446.0000	814.0000	1705.0000	1656.0000	449.0000	347.0000	518.0000	399.0000	295.0000	1118.0000	622.0000	1195.0000	939.0000	1455.0000	682.0000	554.0000	464.0000	311.0000	566.0000	549.0000	2392.0000	676.0000	385.0000	439.0000	5128.0000	1779.0000	856.0000	1994.0000	730.0000	375.0000	249.0000	1036.0000	589.0000	6665.0000	972.0000	716.0000	1723.0000
124	-0.0750	-9.1500	289.0000	398.0000	423.0000	203.0000	265.0000	1098.0000	717.0000	717.0000	2675.0000	633.0000	325.0000	494.0000	3179.0000	985.0000	445.0000	209.0000	583.0000	386.0000	91.0000	1623.0000	778.0000	833.0000	971.0000	1303.0000	456.0000	420.0000	320.0000	207.0000	602.0000	450.0000	1732.0000	518.0000	328.0000	311.0000	5702.0000	1684.0000	498.0000	1080.0000	623.0000	393.0000	182.0000	1147.0000	270.0000	5489.0000	1225.0000	460.0000	2310.0000
125	0.0000	-9.1500	551.0000	549.0000	601.0000	430.0000	326.0000	1269.0000	499.0000	499.0000	2485.0000	928.0000	421.0000	942.0000	2273.0000	1430.0000	742.0000	432.0000	285.0000	268.0000	108.0000	1287.0000	485.0000	1184.0000	1202.0000	1175.0000	683.0000	766.0000	455.0000	186.0000	681.0000	530.0000	2469.0000	810.0000	411.0000	506.0000	2549.0000	1471.0000	656.0000	2375.0000	727.0000	330.0000	203.0000	991.0000	430.0000	3736.0000	1036.0000	479.0000	2007.0000
126	0.0750	-9.1500	628.0000	604.0000	624.0000	390.0000	167.0000	983.0000	623.0000	623.0000	2686.0000	840.0000	572.0000	734.0000	2336.0000	1475.0000	401.0000	421.0000	217.0000	553.0000	194.0000	1770.0000	631.0000	1174.0000	1148.0000	1430.0000	810.0000	437.0000	503.0000	300.0000	810.0000	588.0000	2694.0000	1020.0000	560.0000	438.0000	2819.0000	1895.0000	517.0000	2104.0000	720.0000	301.0000	259.0000	964.0000	384.0000	2962.0000	1078.0000	455.0000	2255.0000
127	0.1500	-9.1500	791.0000	688.0000	669.0000	356.0000	410.0000	1181.0000	622.0000	622.0000	3588.0000	1066.0000	396.0000	1121.0000	2394.0000	1333.0000	511.0000	423.0000	491.0000	292.0000	301.0000	1745.0000	586.0000	1393.0000	1054.0000	1684.0000	652.0000	726.0000	871.0000	359.0000	517.0000	538.0000	3300.0000	1309.0000	699.0000	293.0000	4577.0000	1963.0000	737.0000	2754.0000	991.0000	610.0000	464.0000	1855.0000	382.0000	6417.0000	896.0000	665.0000	1819.0000
128	0.2250	-9.1500	740.0000	355.0000	544.0000	371.0000	195.0000	1121.0000	534.0000	534.0000	2185.0000	757.0000	418.0000	804.0000	2095.0000	1469.0000	612.0000	418.0000	535.0000	452.0000	144.0000	1322.0000	716.0000	1571.0000	791.0000	1696.0000	782.0000	470.0000	401.0000	198.0000	886.0000	317.0000	2940.0000	814.0000	409.0000	420.0000	2160.0000	1505.0000	395.0000	2548.0000	685.0000	382.0000	195.0000	950.0000	505.0000	1670.0000	938.0000	863.0000	2523.0000
129	0.3000	-9.1500	570.0000	482.0000	569.0000	436.0000	424.0000	1289.0000	769.0000	769.0000	2763.0000	1029.0000	538.0000	956.0000	2530.0000	1263.0000	530.0000	652.0000	505.0000	245.0000	200.0000	1570.0000	767.0000	1260.0000	1254.0000	1354.0000	506.0000	588.0000	596.0000	378.0000	855.0000	466.0000	2284.0000	914.0000	502.0000	537.0000	2004.0000	1156.0000	602.0000	2058.0000	630.0000	539.0000	235.0000	1151.0000	403.0000	1656.0000	991.0000	509.0000	2727.0000
130	0.3750	-9.1500	444.0000	637.0000	633.0000	398.0000	203.0000	926.0000	792.0000	792.0000	2763.0000	901.0000	430.0000	711.0000	2250.0000	1109.0000	432.0000	239.0000	274.0000	166.0000	130.0000	1545.0000	417.0000	1072.0000	1100.0000	1833.0000	505.0000	826.0000	607.0000	222.0000	844.0000	385.0000	3520.0000	1125.0000	733.0000	317.0000	2887.0000	1001.0000	554.0000	1932.0000	664.0000	498.0000	203.0000	1650.0000	396.0000	2253.0000	1041.0000	500.0000	2882.0000
131	0.4500	-9.1500	507.0000	338.0000	574.0000	376.0000	379.0000	1367.0000	453.0000	453.0000	2803.0000	914.0000	403.0000	492.0000	2139.0000	1947.0000	349.0000	336.0000	576.0000	362.0000	116.0000	1537.0000	616.0000	1322.0000	754.0000	1292.0000	758.0000	489.0000	447.0000	315.0000	775.0000	788.0000	2645.0000	927.0000	396.0000	617.0000	2536.0000	1307.0000	596.0000	1878.0000	796.0000	481.0000	266.0000	1174.0000	308.0000	1523.0000	1005.0000	657.0000	3317.0000
132	0.5250	-9.1500	528.0000	513.0000	602.0000	409.0000	320.0000	1285.0000	735.0000	735.0000	3346.0000	875.0000	396.0000	676.0000	2081.0000	1866.0000	645.0000	414.0000	256.0000	442.0000	144.0000	1181.0000	449.0000	1186.0000	782.0000	1707.0000	576.0000	716.0000	535.0000	466.0000	661.0000	355.0000	2161.0000	724.0000	425.0000	485.0000	1080.0000	1202.0000	647.0000	1670.0000	554.0000	331.0000	196.0000	1136.0000	279.0000	1165.0000	957.0000	390.0000	3237.0000
133	0.6000	-9.1500	570.0000	428.0000	658.0000	238.0000	375.0000	851.0000	556.0000	556.0000	2870.0000	796.0000	427.0000	733.0000	2039.0000	1634.0000	525.0000	467.0000	666.0000	482.0000	135.0000	1157.0000	599.0000	1416.0000	870.0000	1252.0000	526.0000	400.0000	1402.0000	523.0000	635.0000	557.0000	1932.0000	612.0000	375.0000	495.0000	1286.0000	1310.0000	602.0000	1561.0000	687.0000	349.0000	354.0000	507.0000	598.0000	1315.0000	1003.0000	497.0000	1935.0000
134	0.6750	-9.1500	896.0000	679.0000	475.0000	548.0000	327.0000	966.0000	428.0000	428.0000	1444.0000	526.0000	367.0000	699.0000	1764.0000	1573.0000	528.0000	366.0000	1064.0000	446.0000	409.0000	991.0000	441.0000	1098.0000	895.0000	1264.0000	738.0000	388.0000	2413.0000	614.0000	713.0000	688.0000	2412.0000	994.0000	316.0000	439.0000	2107.0000	937.0000	587.0000	1301.0000	617.0000	431.0000	429.0000	653.0000	554.0000	2232.0000	848.0000	541.0000	1315.0000
135	0.7500	-9.1500	708.0000	470.0000	624.0000	215.0000	483.0000	1093.0000	857.0000	857.0000	1437.0000	629.0000	502.0000	660.0000	2010.0000	1425.0000	590.0000	308.0000	1466.0000	553.0000	484.0000	817.0000	645.0000	1330.0000	962.0000	1170.0000	538.0000	347.0000	3940.0000	851.0000	516.0000	612.0000	2388.0000	1002.0000	579.0000	276.0000	2078.0000	1324.0000	786.0000	1632.0000	753.0000	415.0000	632.0000	1022.0000	538.0000	2630.0000	717.0000	576.0000	1262.0000
136	0.8250	-9.1500	615.0000	357.0000	389.0000	350.0000	384.0000	896.0000	591.0000	591.0000	1791.0000	573.0000	484.0000	509.0000	1685.0000	1612.0000	844.0000	430.0000	1233.0000	432.0000	389.0000	1119.0000	621.0000	1206.0000	710.0000	1271.0000	572.0000	511.0000	3924.0000	920.0000	548.0000	584.0000	2171.0000	744.0000	303.0000	314.0000	1918.0000	1006.0000	654.0000	1474.0000	724.0000	594.0000	571.0000	658.0000	525.0000	2569.0000	679.0000	360.0000	1501.0000
137	0.9000	-9.1500	607.0000	444.0000	488.0000	272.0000	298.0000	918.0000	327.0000	327.0000	2011.0000	575.0000	437.0000	611.0000	1751.0000	1637.0000	708.0000	302.0000	1628.0000	609.0000	200.0000	975.0000	361.0000	1343.0000	861.0000	1596.0000	327.0000	730.0000	4462.0000	841.0000	696.0000	648.0000	3200.0000	987.0000	292.0000	322.0000	2234.0000	1556.0000	575.0000	1942.0000	803.0000	439.0000	631.0000	856.0000	799.0000	2755.0000	589.0000	498.0000	1020.0000
138	0.9750	-9.1500	590.0000	439.0000	470.0000	245.0000	174.0000	625.0000	439.0000	439.0000	1179.0000	446.0000	456.0000	680.0000	1288.0000	1173.0000	568.0000	344.0000	1793.0000	731.0000	352.0000	987.0000	359.0000	1153.0000	612.0000	825.0000	667.0000	395.0000	5189.0000	853.0000	589.0000	782.0000	3020.0000	1025.0000	307.0000	205.0000	1952.0000	1127.0000	674.0000	1203.0000	786.0000	515.0000	769.0000	783.0000	462.0000	2655.0000	737.0000	472.0000	695.0000
139	1.0500	-9.1500	426.0000	622.0000	551.0000	405.0000	363.0000	857.0000	300.0000	300.0000	1169.0000	588.0000	355.0000	555.0000	1551.0000	1484.0000	666.0000	380.0000	1361.0000	352.0000	340.0000	972.0000	478.0000	1019.0000	838.0000	1042.0000	481.0000	439.0000	2958.0000	554.0000	230.0000	628.0000	2011.0000	652.0000	514.0000	322.0000	2037.0000	1150.0000	438.0000	1586.0000	693.0000	476.0000	744.0000	444.0000	710.0000	1736.0000	631.0000	441.0000	740.0000
140	1.1250	-9.1500	577.0000	530.0000	468.0000	333.0000	416.0000	831.0000	466.0000	466.0000	1608.0000	784.0000	397.0000	553.0000	1709.0000	1727.0000	781.0000	220.0000	1181.0000	331.0000	191.0000	887.0000	363.0000	890.0000	590.0000	1268.0000	588.0000	553.0000	1514.0000	343.0000	619.0000	461.0000	1667.0000	739.0000	301.0000	438.0000	1085.0000	948.0000	715.0000	1440.0000	887.0000	358.0000	436.0000	686.0000	447.0000	928.0000	1047.0000	569.0000	1073.0000
141	1.2000	-9.1500	790.0000	346.0000	717.0000	381.0000	382.0000	939.0000	543.0000	543.0000	2432.0000	805.0000	379.0000	579.0000	1675.0000	1821.0000	536.0000	391.0000	860.0000	333.0000	230.0000	942.0000	336.0000	1104.0000	503.0000	1569.0000	624.0000	658.0000	1723.0000	492.0000	441.0000	353.0000	1894.0000	1121.0000	270.0000	570.0000	2014.0000	1047.0000	588.0000	1563.0000	716.0000	377.0000	419.0000	519.0000	788.0000	933.0000	1036.0000	828.0000	1177.0000
142	1.2750	-9.1500	698.0000	268.0000	648.0000	509.0000	422.0000	828.0000	266.0000	266.0000	2737.0000	663.0000	278.0000	683.0000	1473.0000	1605.0000	466.0000	349.0000	625.0000	304.0000	203.0000	1040.0000	508.0000	970.0000	870.0000	1233.0000	384.0000	422.0000	1494.0000	625.0000	604.0000	412.0000	2200.0000	674.0000	350.0000	316.0000	1491.0000	1074.0000	585.0000	1371.0000	473.0000	485.0000	233.0000	834.0000	529.0000	1479.0000	707.0000	537.0000	1735.0000
143	1.3500	-9.1500	884.0000	526.0000	746.0000	276.0000	421.0000	1473.0000	620.0000	620.0000	2972.0000	768.0000	384.0000	710.0000	2519.0000	1829.0000	672.0000	364.0000	552.0000	469.0000	215.0000	1467.0000	578.0000	1214.0000	856.0000	1439.0000	945.0000	496.0000	1095.0000	548.0000	446.0000	474.0000	2499.0000	665.0000	518.0000	545.0000	2143.0000	1406.0000	676.0000	1568.0000	698.0000	247.0000	237.0000	838.0000	299.0000	1568.0000	1000.0000	491.0000	1608.0000
144	1.4250	-9.1500	555.0000	514.0000	756.0000	444.0000	357.0000	1280.0000	716.0000	716.0000	3897.0000	937.0000	241.0000	845.0000	1357.0000	1267.0000	711.0000	569.0000	645.0000	130.0000	159.0000	1028.0000	591.0000	1302.0000	932.0000	1562.0000	774.0000	480.0000	870.0000	402.0000	549.0000	404.0000	2415.0000	693.0000	354.0000	355.0000	1459.0000	1526.0000	630.0000	2021.0000	681.0000	267.0000	284.0000	860.0000	387.0000	1494.0000	698.0000	448.0000	1790.0000
145	1.5000	-9.1500	569.0000	681.0000	552.0000	328.0000	619.0000	1094.0000	356.0000	356.0000	2583.0000	752.0000	485.0000	603.0000	1914.0000	1614.0000	570.0000	493.0000	525.0000	247.0000	147.0000	1323.0000	405.0000	1129.0000	841.0000	1545.0000	449.0000	729.0000	673.0000	265.0000	643.0000	646.0000	2730.0000	1173.0000	483.0000	471.0000	3351.0000	1478.0000	446.0000	1872.0000	441.0000	392.0000	236.0000	1036.0000	179.0000	2992.0000	792.0000	490.0000	1952.0000
146	1.5750	-9.1500	733.0000	489.0000	649.0000	500.0000	238.0000	942.0000	544.0000	544.0000	2888.0000	938.0000	445.0000	760.0000	2089.0000	1645.0000	633.0000	361.0000	445.0000	421.0000	179.0000	1539.0000	849.0000	1078.0000	743.0000	1427.0000	528.0000	440.0000	501.0000	304.0000	453.0000	510.0000	2094.0000	535.0000	587.0000	351.0000	2547.0000	1384.0000	364.0000	1834.0000	731.0000	319.0000	267.0000	1073.0000	352.0000	1637.0000	928.0000	635.0000	1441.0000
147	1.6500	-9.1500	501.0000	535.0000	635.0000	353.0000	262.0000	1173.0000	724.0000	724.0000	2701.0000	779.0000	538.0000	794.0000	2234.0000	1974.0000	397.0000	509.0000	475.0000	273.0000	205.0000	1245.0000	493.0000	1446.0000	1071.0000	1376.0000	811.0000	626.0000	635.0000	380.0000	543.0000	642.0000	2204.0000	797.0000	659.0000	220.0000	1885.0000	1192.0000	584.0000	1600.0000	554.0000	375.0000	256.0000	983.0000	341.0000	1372.0000	921.0000	625.0000	2393.0000
148	1.7250	-9.1500	517.0000	312.0000	569.0000	389.0000	271.0000	1332.0000	678.0000	678.0000	2504.0000	610.0000	255.0000	794.0000	2219.0000	2251.0000	771.0000	490.0000	298.0000	216.0000	181.0000	1252.0000	1040.0000	1669.0000	681.0000	1144.0000	567.0000	552.0000	619.0000	250.0000	582.0000	598.0000	1926.0000	909.0000	468.0000	262.0000	797.0000	1165.0000	457.0000	1458.0000	632.0000	433.0000	220.0000	790.0000	416.0000	755.0000	983.0000	616.0000	1975.0000
149	1.8000	-9.1500	608.0000	447.0000	645.0000	186.0000	418.0000	1071.0000	865.0000	865.0000	2673.0000	955.0000	482.0000	581.0000	1782.0000	2386.0000	543.0000	444.0000	408.0000	365.0000	182.0000	1525.0000	540.0000	1236.0000	1017.0000	1180.0000	671.0000	606.0000	615.0000	316.0000	826.0000	749.0000	2142.0000	856.0000	781.0000	437.0000	1356.0000	1326.0000	580.0000	1659.0000	675.0000	377.0000	176.0000	738.0000	487.0000	1070.0000	866.0000	711.0000	1633.0000
150	1.8750	-9.1500	707.0000	471.0000	480.0000	499.0000	189.0000	1016.0000	697.0000	697.0000	3329.0000	693.0000	562.0000	703.0000	2097.0000	1612.0000	423.0000	404.0000	483.0000	563.0000	185.0000	1176.0000	776.0000	1183.0000	672.0000	1317.0000	787.0000	722.0000	634.0000	249.0000	725.0000	708.0000	2201.0000	765.0000	653.0000	403.0000	2948.0000	1239.0000	509.0000	2025.0000	641.0000	241.0000	276.0000	1013.0000	554.0000	3513.0000	1049.0000	701.0000	1282.0000
151	1.9500	-9.1500	799.0000	273.0000	497.0000	396.0000	269.0000	976.0000	738.0000	724.0000	2887.0000	964.0000	459.0000	697.0000	2321.0000	1540.0000	559.0000	474.0000	494.0000	343.0000	178.0000	1240.0000	724.0000	1185.0000	1094.0000	1598.0000	564.0000	450.0000	543.0000	293.0000	900.0000	642.0000	2048.0000	790.0000	538.0000	600.0000	1621.0000	1095.0000	627.0000	1486.0000	619.0000	442.0000	251.0000	730.0000	417.0000	1416.0000	1076.0000	538.0000	1730.0000
152	2.0250	-9.1500	620.0000	546.0000	511.0000	372.0000	429.0000	1482.0000	758.0000	758.0000	3008.0000	827.0000	475.0000	776.0000	2472.0000	1492.0000	540.0000	490.0000	390.0000	393.0000	289.0000	1510.0000	795.0000	1107.0000	936.0000	1244.0000	812.0000	630.0000	456.0000	400.0000	721.0000	607.0000	1695.0000	486.0000	519.0000	641.0000	2425.0000	1128.0000	537.0000	1732.0000	751.0000	450.0000	252.0000	1014.0000	470.0000	1355.0000	927.0000	542.0000	1707.0000
153	-0.2250	-9.0750	463.0000	654.0000	516.0000	195.0000	429.0000	1528.0000	611.0000	611.0000	3666.0000	933.0000	360.0000	513.0000	3201.0000	1523.0000	288.0000	237.0000	424.0000	261.0000	193.0000	1395.0000	639.0000	783.0000	966.0000	1115.0000	333.0000	329.0000	691.0000	204.0000	587.0000	517.0000	1417.0000	433.0000	492.0000	148.0000	5260.0000	888.0000	537.0000	1184.0000	522.0000	220.0000	161.0000	889.0000	676.0000	2929.0000	1598.0000	674.0000	1818.0000
154	-0.1500	-9.0750	369.0000	444.0000	289.0000	368.0000	261.0000	1143.0000	880.0000	880.0000	2170.0000	830.0000	374.0000	487.0000	1847.0000	1000.0000	402.0000	449.0000	632.0000	440.0000	73.0000	1303.0000	510.0000	1099.0000	772.0000	1463.0000	523.0000	447.0000	360.0000	204.0000	624.0000	515.0000	2137.0000	758.0000	517.0000	672.0000	2106.0000	1127.0000	463.0000	1313.0000	617.0000	459.0000	193.0000	804.0000	286.0000	1915.0000	1133.0000	634.0000	1196.0000
155	-0.0750	-9.0750	775.0000	290.0000	734.0000	439.0000	291.0000	1233.0000	784.0000	784.0000	3191.0000	724.0000	377.0000	575.0000	2236.0000	1895.0000	656.0000	527.0000	391.0000	263.0000	63.0000	1366.0000	604.0000	1439.0000	943.0000	1180.0000	672.0000	438.0000	600.0000	213.0000	595.0000	535.0000	2047.0000	732.0000	408.0000	445.0000	1189.0000	1605.0000	614.0000	1679.0000	589.0000	190.0000	163.0000	750.0000	411.0000	770.0000	974.0000	447.0000	1658.0000
156	-0.0000	-9.0750	594.0000	680.0000	808.0000	498.0000	527.0000	1321.0000	662.0000	662.0000	2828.0000	903.0000	504.0000	749.0000	1888.0000	1539.0000	578.0000	450.0000	558.0000	528.0000	255.0000	1635.0000	596.0000	957.0000	1006.0000	1859.0000	607.0000	693.0000	666.0000	363.0000	637.0000	500.0000	2157.0000	1003.0000	536.0000	540.0000	3336.0000	1478.0000	601.0000	1856.0000	578.0000	215.0000	226.0000	1078.0000	576.0000	3274.0000	886.0000	614.0000	1806.0000
157	0.0750	-9.0750	306.0000	494.0000	623.0000	309.0000	365.0000	1095.0000	713.0000	713.0000	2680.0000	715.0000	379.0000	722.0000	1943.0000	1665.0000	620.0000	410.0000	431.0000	342.0000	108.0000	1585.0000	590.0000	1245.0000	957.0000	1277.0000	445.0000	474.0000	679.0000	380.0000	556.0000	350.0000	2313.0000	753.0000	443.0000	211.0000	2490.0000	1220.0000	444.0000	1751.0000	706.0000	237.0000	318.0000	914.0000	440.0000	1736.0000	813.0000	615.0000	2008.0000
158	0.1500	-9.0750	675.0000	622.0000	609.0000	372.0000	450.0000	1376.0000	581.0000	581.0000	2450.0000	742.0000	490.0000	830.0000	1602.0000	1512.0000	521.0000	600.0000	363.0000	492.0000	125.0000	1155.0000	728.0000	942.0000	703.0000	1471.0000	922.0000	545.0000	568.0000	252.0000	578.0000	367.0000	2748.0000	714.0000	496.0000	467.0000	2596.0000	1271.0000	380.0000	1961.0000	628.0000	346.0000	212.0000	1307.0000	301.0000	2375.0000	955.0000	516.0000	2253.0000
159	0.2250	-9.0750	511.0000	510.0000	529.0000	263.0000	354.0000	1005.0000	612.0000	612.0000	2181.0000	710.0000	375.0000	887.0000	2062.0000	1299.0000	592.0000	366.0000	638.0000	190.0000	240.0000	1162.0000	443.0000	1331.0000	1029.0000	1376.0000	575.0000	544.0000	586.0000	241.0000	743.0000	712.0000	2580.0000	506.0000	335.0000	261.0000	3279.0000	1656.0000	795.0000	1974.0000	651.0000	489.0000	298.0000	1115.0000	368.0000	3927.0000	711.0000	535.0000	1953.0000
160	0.3000	-9.0750	712.0000	610.0000	558.0000	407.0000	286.0000	1289.0000	557.0000	557.0000	2937.0000	765.0000	388.0000	767.0000	1724.0000	1310.0000	484.0000	299.0000	393.0000	374.0000	238.0000	1428.0000	706.0000	1065.0000	884.0000	1271.0000	599.0000	749.0000	453.0000	215.0000	604.0000	564.0000	4030.0000	1053.0000	406.0000	366.0000	5012.0000	1698.0000	715.0000	2646.0000	778.0000	495.0000	262.0000	1534.0000	448.0000	12246.0000	802.0000	600.0000	1655.0000
161	0.3750	-9.0750	454.0000	633.0000	810.0000	373.0000	262.0000	989.0000	447.0000	447.0000	2887.0000	1192.0000	312.0000	564.0000	2405.0000	1623.0000	451.0000	424.0000	185.0000	260.0000	121.0000	1238.0000	599.0000	1259.0000	1038.0000	1384.0000	767.0000	450.0000	374.0000	336.0000	718.0000	579.0000	2975.0000	602.0000	528.0000	367.0000	2564.0000	1449.0000	501.0000	2467.0000	987.0000	307.0000	342.0000	1264.0000	484.0000	3565.0000	666.0000	575.0000	2694.0000
162	0.4500	-9.0750	616.0000	495.0000	593.0000	419.0000	289.0000	1179.0000	611.0000	611.0000	3211.0000	1267.0000	333.0000	837.0000	1688.0000	1488.0000	384.0000	236.0000	377.0000	340.0000	158.0000	974.0000	279.0000	1232.0000	501.0000	1534.0000	752.0000	441.0000	607.0000	190.0000	508.0000	571.0000	2496.0000	672.0000	493.0000	483.0000	1776.0000	1200.0000	523.0000	1761.0000	616.0000	316.0000	121.0000	1092.0000	327.0000	2732.0000	566.0000	323.0000	2963.0000
163	0.5250	-9.0750	605.0000	380.0000	569.0000	249.0000	224.0000	1236.0000	461.0000	461.0000	2746.0000	776.0000	507.0000	885.0000	1674.0000	1566.0000	526.0000	422.0000	640.0000	352.0000	176.0000	833.0000	466.0000	1352.0000	1005.0000	1295.0000	619.0000	349.0000	1078.0000	518.0000	601.0000	458.0000	1789.0000	964.0000	381.0000	363.0000	1760.0000	1120.0000	528.0000	1350.0000	628.0000	363.0000	265.0000	772.0000	653.0000	1447.0000	843.0000	391.0000	1694.0000
164	0.6000	-9.0750	759.0000	430.0000	636.0000	452.0000	267.0000	1071.0000	576.0000	576.0000	1889.0000	493.0000	435.0000	1036.0000	1993.0000	1928.0000	728.0000	475.0000	592.0000	307.0000	191.0000	1129.0000	611.0000	1226.0000	1195.0000	1574.0000	659.0000	371.0000	1611.0000	427.0000	787.0000	374.0000	2553.0000	950.0000	312.0000	481.0000	1679.0000	1303.0000	561.0000	1103.0000	736.0000	375.0000	236.0000	858.0000	281.0000	1595.0000	758.0000	423.0000	1776.0000
165	0.6750	-9.0750	584.0000	371.0000	710.0000	597.0000	505.0000	732.0000	682.0000	663.0000	1807.0000	794.0000	395.0000	758.0000	2022.0000	1741.0000	642.0000	471.0000	868.0000	478.0000	203.0000	1341.0000	505.0000	1134.0000	925.0000	1208.0000	795.0000	552.0000	1949.0000	549.0000	649.0000	462.0000	2367.0000	1072.0000	556.0000	493.0000	1697.0000	1107.0000	473.0000	2111.0000	842.0000	385.0000	344.0000	1003.0000	495.0000	2218.0000	968.0000	444.0000	1850.0000
166	0.7500	-9.0750	696.0000	463.0000	500.0000	274.0000	193.0000	779.0000	449.0000	449.0000	1910.0000	650.0000	575.0000	689.0000	1833.0000	1549.0000	583.0000	467.0000	1384.0000	421.0000	198.0000	1079.0000	569.0000	1147.0000	1021.0000	1693.0000	621.0000	667.0000	3748.0000	857.0000	504.0000	563.0000	2058.0000	804.0000	420.0000	563.0000	1739.0000	950.0000	462.0000	1833.0000	525.0000	414.0000	518.0000	1162.0000	541.0000	2620.0000	805.0000	827.0000	1172.0000
167	0.8250	-9.0750	584.0000	367.0000	695.0000	328.0000	312.0000	1168.0000	275.0000	275.0000	1855.0000	756.0000	390.0000	1046.0000	1882.0000	1757.0000	584.0000	317.0000	1079.0000	235.0000	259.0000	1302.0000	496.0000	1744.0000	940.0000	1593.0000	597.0000	513.0000	3228.0000	740.0000	656.0000	572.0000	2239.0000	791.0000	390.0000	364.0000	1092.0000	815.0000	528.0000	1589.0000	813.0000	478.0000	615.0000	679.0000	371.0000	1924.0000	745.0000	527.0000	1855.0000
168	0.9000	-9.0750	779.0000	453.0000	621.0000	477.0000	431.0000	912.0000	803.0000	822.0000	1475.0000	802.0000	294.0000	676.0000	1760.0000	1509.0000	497.0000	357.0000	1398.0000	495.0000	324.0000	1236.0000	276.0000	1327.0000	753.0000	1324.0000	487.0000	402.0000	4108.0000	1055.0000	468.0000	638.0000	2639.0000	1020.0000	353.0000	410.0000	1917.0000	1203.0000	408.0000	1673.0000	717.0000	534.0000	640.0000	712.0000	648.0000	2686.0000	685.0000	525.0000	1411.0000
169	0.9750	-9.0750	529.0000	569.0000	616.0000	285.0000	395.0000	731.0000	477.0000	477.0000	1372.0000	560.0000	457.0000	495.0000	1573.0000	1805.0000	499.0000	499.0000	1506.0000	533.0000	339.0000	1257.0000	284.0000	1099.0000	608.0000	1239.0000	649.0000	460.0000	3254.0000	693.0000	467.0000	551.0000	2113.0000	719.0000	394.0000	236.0000	1558.0000	1289.0000	523.0000	1633.0000	578.0000	356.0000	785.0000	497.0000	589.0000	2759.0000	855.0000	567.0000	1570.0000
170	1.0500	-9.0750	729.0000	416.0000	510.0000	548.0000	450.0000	855.0000	533.0000	533.0000	1406.0000	656.0000	541.0000	760.0000	1541.0000	1423.0000	378.0000	498.0000	1940.0000	733.0000	268.0000	838.0000	328.0000	1259.0000	909.0000	1392.0000	533.0000	426.0000	4168.0000	676.0000	561.0000	753.0000	2661.0000	1226.0000	449.0000	278.0000	2617.0000	1110.0000	511.0000	1648.0000	578.0000	294.0000	716.0000	773.0000	526.0000	3111.0000	838.0000	537.0000	1509.0000
171	1.1250	-9.0750	678.0000	569.0000	701.0000	368.0000	361.0000	1205.0000	722.0000	722.0000	1499.0000	634.0000	449.0000	571.0000	1396.0000	1603.0000	884.0000	588.0000	1012.0000	542.0000	241.0000	1029.0000	487.0000	1264.0000	930.0000	986.0000	519.0000	455.0000	2177.0000	698.0000	699.0000	657.0000	2017.0000	815.0000	299.0000	503.0000	1516.0000	1067.0000	442.0000	1581.0000	831.0000	325.0000	520.0000	749.0000	403.0000	1445.0000	780.0000	337.0000	1439.0000
172	1.2000	-9.0750	498.0000	464.0000	574.0000	469.0000	295.0000	1001.0000	434.0000	434.0000	1712.0000	580.0000	268.0000	730.0000	1580.0000	1278.0000	645.0000	221.0000	1437.0000	567.0000	333.0000	947.0000	398.0000	1266.0000	1074.0000	1244.0000	414.0000	572.0000	3439.0000	668.0000	360.0000	721.0000	2593.0000	776.0000	357.0000	500.0000	1936.0000	1011.0000	409.0000	1238.0000	670.0000	333.0000	603.0000	898.0000	803.0000	3762.0000	809.0000	348.0000	1768.0000
173	1.2750	-9.0750	928.0000	615.0000	539.0000	270.0000	313.0000	1000.0000	476.0000	476.0000	2057.0000	392.0000	491.0000	664.0000	1571.0000	1834.0000	677.0000	357.0000	1819.0000	517.0000	345.0000	746.0000	622.0000	1039.0000	782.0000	1100.0000	429.0000	491.0000	4078.0000	914.0000	510.0000	572.0000	2589.0000	920.0000	646.0000	332.0000	2434.0000	1473.0000	424.0000	1393.0000	873.0000	550.0000	840.0000	641.0000	478.0000	2828.0000	720.0000	485.0000	1449.0000
174	1.3500	-9.0750	393.0000	337.0000	424.0000	494.0000	257.0000	656.0000	521.0000	521.0000	1222.0000	534.0000	291.0000	582.0000	1112.0000	920.0000	533.0000	393.0000	2684.0000	850.0000	478.0000	921.0000	484.0000	846.0000	603.0000	1137.0000	373.0000	415.0000	5931.0000	1052.0000	406.0000	551.0000	2373.0000	890.0000	289.0000	310.0000	2413.0000	1177.0000	393.0000	1252.0000	726.0000	350.0000	875.0000	855.0000	625.0000	1913.0000	516.0000	527.0000	739.0000
175	1.4250	-9.0750	468.0000	475.0000	500.0000	180.0000	320.0000	992.0000	774.0000	774.0000	1272.0000	517.0000	229.0000	635.0000	1363.0000	1725.0000	520.0000	449.0000	1861.0000	715.0000	442.0000	770.0000	502.0000	1064.0000	794.0000	983.0000	589.0000	331.0000	3961.0000	620.0000	562.0000	462.0000	2375.0000	706.0000	368.0000	442.0000	1570.0000	800.0000	353.0000	1389.0000	662.0000	421.0000	810.0000	831.0000	630.0000	1828.0000	663.0000	407.0000	1174.0000
176	1.5000	-9.0750	460.0000	408.0000	631.0000	266.0000	259.0000	783.0000	532.0000	532.0000	2122.0000	730.0000	307.0000	868.0000	1315.0000	1286.0000	553.0000	141.0000	1759.0000	499.0000	388.0000	650.0000	412.0000	880.0000	572.0000	898.0000	475.0000	427.0000	2695.0000	534.0000	604.0000	482.0000	1589.0000	737.0000	170.0000	249.0000	1794.0000	1136.0000	484.0000	1080.0000	662.0000	458.0000	411.0000	713.0000	536.0000	1743.0000	804.0000	337.0000	748.0000
177	1.5750	-9.0750	494.0000	424.0000	395.0000	738.0000	284.0000	867.0000	577.0000	577.0000	2177.0000	569.0000	368.0000	376.0000	1342.0000	1777.0000	454.0000	284.0000	984.0000	482.0000	360.0000	732.0000	245.0000	994.0000	797.0000	1038.0000	444.0000	589.0000	1158.0000	630.0000	632.0000	551.0000	1669.0000	754.0000	282.0000	421.0000	1411.0000	1171.0000	562.0000	1197.0000	843.0000	382.0000	466.0000	901.0000	341.0000	1312.0000	845.0000	577.0000	1105.0000
178	1.6500	-9.0750	425.0000	468.0000	402.0000	423.0000	312.0000	936.0000	769.0000	769.0000	3008.0000	846.0000	362.0000	589.0000	1903.0000	1358.0000	693.0000	524.0000	578.0000	221.0000	148.0000	1111.0000	471.0000	993.0000	756.0000	1261.0000	543.0000	361.0000	668.0000	628.0000	671.0000	510.0000	2118.0000	514.0000	362.0000	273.0000	1326.0000	1045.0000	459.0000	1385.0000	440.0000	390.0000	211.0000	566.0000	362.0000	974.0000	886.0000	420.0000	1813.0000
179	1.7250	-9.0750	739.0000	498.0000	535.0000	483.0000	213.0000	1273.0000	684.0000	684.0000	2426.0000	993.0000	470.0000	544.0000	2219.0000	1550.0000	674.0000	355.0000	265.0000	299.0000	173.0000	1192.0000	587.0000	1287.0000	810.0000	1096.0000	649.0000	565.0000	788.0000	473.0000	668.0000	477.0000	2162.0000	867.0000	246.0000	351.0000	977.0000	1162.0000	640.0000	1669.0000	637.0000	324.0000	184.0000	721.0000	291.0000	984.0000	1028.0000	460.0000	1853.0000
180	1.8000	-9.0750	796.0000	350.0000	619.0000	426.0000	376.0000	1028.0000	697.0000	697.0000	2471.0000	891.0000	477.0000	691.0000	2223.0000	1863.0000	701.0000	403.0000	567.0000	414.0000	161.0000	1026.0000	427.0000	1396.0000	794.0000	1562.0000	725.0000	602.0000	855.0000	318.0000	504.0000	495.0000	1814.0000	766.0000	511.0000	470.0000	1443.0000	1043.0000	480.0000	2090.0000	643.0000	378.0000	336.0000	785.0000	431.0000	1406.0000	730.0000	556.0000	2296.0000
181	1.8750	-9.0750	570.0000	467.0000	781.0000	415.0000	97.0000	1189.0000	738.0000	738.0000	2556.0000	831.0000	547.0000	776.0000	2265.0000	1686.0000	687.0000	440.0000	302.0000	189.0000	246.0000	1145.0000	605.0000	1182.0000	853.0000	1389.0000	735.0000	608.0000	655.0000	204.0000	833.0000	515.0000	2440.0000	579.0000	361.0000	315.0000	1336.0000	1468.0000	524.0000	1725.0000	468.0000	405.0000	338.0000	777.0000	389.0000	1103.0000	935.0000	565.0000	2065.0000
182	1.9500	-9.0750	535.0000	545.0000	425.0000	274.0000	484.0000	974.0000	925.0000	925.0000	1988.0000	901.0000	198.0000	578.0000	2519.0000	1998.0000	582.0000	480.0000	568.0000	297.0000	280.0000	1188.0000	736.0000	1708.0000	829.0000	1682.0000	724.0000	564.0000	479.0000	437.0000	885.0000	740.0000	2428.0000	731.0000	518.0000	577.0000	1055.0000	1324.0000	506.0000	1796.0000	701.0000	606.0000	222.0000	733.0000	550.0000	919.0000	974.0000	674.0000	1449.0000
183	2.0250	-9.0750	752.0000	348.0000	448.0000	413.0000	464.0000	1164.0000	767.0000	767.0000	2611.0000	766.0000	384.0000	709.0000	2096.0000	1785.0000	447.0000	424.0000	395.0000	319.0000	145.0000	1394.0000	372.0000	1301.0000	714.0000	1808.0000	656.0000	528.0000	408.0000	344.0000	662.0000	572.0000	1765.0000	877.0000	364.0000	276.0000	2266.0000	1100.0000	567.0000	1445.0000	365.0000	509.0000	235.0000	1035.0000	469.0000	2564.0000	1175.0000	644.0000	1597.0000
184	2.1000	-9.0750	325.0000	720.0000	343.0000	324.0000	367.0000	1036.0000	575.0000	575.0000	3483.0000	1003.0000	338.0000	549.0000	1805.0000	1138.0000	476.0000	361.0000	442.0000	332.0000	87.0000	1299.0000	698.0000	945.0000	781.0000	1119.0000	558.0000	540.0000	612.0000	370.0000	418.0000	908.0000	2227.0000	662.0000	374.0000	347.0000	4710.0000	1319.0000	719.0000	1704.0000	666.0000	414.0000	284.0000	838.0000	445.0000	4437.0000	779.0000	404.0000	1240.0000
185	-0.3750	-9.0000	321.0000	450.0000	362.0000	334.0000	344.0000	1913.0000	1223.0000	1223.0000	2510.0000	746.0000	327.0000	440.0000	3229.0000	1340.0000	376.0000	341.0000	413.0000	245.0000	28.0000	1949.0000	585.0000	676.0000	741.0000	1149.0000	442.0000	186.0000	745.0000	223.0000	737.0000	379.0000	1186.0000	552.0000	396.0000	217.0000	1992.0000	949.0000	475.0000	934.0000	357.0000	224.0000	118.0000	943.0000	371.0000	899.0000	1129.0000	902.0000	3219.0000
186	-0.3000	-9.0000	535.0000	652.0000	686.0000	462.0000	377.0000	883.0000	435.0000	435.0000	2324.0000	536.0000	185.0000	473.0000	1906.0000	1288.0000	477.0000	370.0000	272.0000	331.0000	142.0000	1123.0000	480.0000	971.0000	691.0000	1225.0000	740.0000	507.0000	443.0000	289.0000	590.0000	560.0000	1571.0000	579.0000	389.0000	456.0000	2384.0000	980.0000	480.0000	1387.0000	593.0000	349.0000	119.0000	642.0000	234.0000	1941.0000	962.0000	576.0000	1596.0000
187	-0.2250	-9.0000	504.0000	422.0000	674.0000	289.0000	475.0000	935.0000	686.0000	686.0000	2176.0000	698.0000	402.0000	748.0000	2247.0000	1492.0000	530.0000	407.0000	557.0000	192.0000	274.0000	1339.0000	506.0000	1250.0000	1051.0000	1459.0000	423.0000	588.0000	423.0000	206.0000	778.0000	701.0000	2052.0000	546.0000	399.0000	427.0000	1879.0000	1642.0000	580.0000	1857.0000	636.0000	410.0000	222.0000	668.0000	331.0000	928.0000	940.0000	823.0000	1618.0000
188	-0.1500	-9.0000	724.0000	364.0000	961.0000	261.0000	324.0000	1085.0000	560.0000	560.0000	3365.0000	847.0000	449.0000	926.0000	1917.0000	1343.0000	490.0000	502.0000	392.0000	374.0000	105.0000	1529.0000	591.0000	1049.0000	793.0000	1144.0000	482.0000	571.0000	529.0000	376.0000	465.0000	408.0000	2140.0000	804.0000	396.0000	455.0000	2563.0000	1578.0000	411.0000	1583.0000	723.0000	452.0000	195.0000	988.0000	385.0000	1783.0000	903.0000	543.0000	1686.0000
189	-0.0750	-9.0000	727.0000	411.0000	761.0000	434.0000	401.0000	1125.0000	599.0000	599.0000	2871.0000	776.0000	448.0000	642.0000	2044.0000	1778.0000	573.0000	404.0000	385.0000	235.0000	230.0000	1388.0000	421.0000	1458.0000	843.0000	1665.0000	630.0000	722.0000	421.0000	234.0000	559.0000	445.0000	2483.0000	781.0000	383.0000	370.0000	2747.0000	1259.0000	831.0000	1949.0000	717.0000	496.0000	170.0000	928.0000	384.0000	2047.0000	980.0000	526.0000	2017.0000
190	-0.0000	-9.0000	362.0000	414.0000	584.0000	392.0000	434.0000	1276.0000	396.0000	396.0000	3031.0000	778.0000	384.0000	653.0000	2064.0000	1914.0000	609.0000	360.0000	606.0000	492.0000	257.0000	1372.0000	700.0000	1274.0000	713.0000	1202.0000	757.0000	625.0000	670.0000	446.0000	684.0000	426.0000	2279.0000	597.0000	444.0000	572.0000	2278.0000	1543.0000	654.0000	1831.0000	507.0000	307.0000	269.0000	773.0000	439.0000	2605.0000	1034.0000	679.0000	2372.0000
191	0.0750	-9.0000	551.0000	369.0000	783.0000	262.0000	213.0000	1008.0000	699.0000	699.0000	2513.0000	946.0000	446.0000	740.0000	2295.0000	1597.0000	498.0000	406.0000	535.0000	386.0000	132.0000	1130.0000	713.0000	1494.0000	1038.0000	1602.0000	500.0000	646.0000	492.0000	151.0000	671.0000	495.0000	2100.0000	731.0000	385.0000	433.0000	2244.0000	1652.0000	529.0000	1739.0000	774.0000	301.0000	187.0000	1319.0000	707.0000	1597.0000	923.0000	508.0000	1954.0000
192	0.1500	-9.0000	612.0000	541.0000	597.0000	496.0000	541.0000	1405.0000	723.0000	723.0000	2520.0000	912.0000	478.0000	674.0000	2505.0000	1785.0000	580.0000	397.0000	638.0000	363.0000	152.0000	1363.0000	635.0000	1576.0000	693.0000	1096.0000	607.0000	550.0000	715.0000	477.0000	602.0000	615.0000	2454.0000	846.0000	530.0000	363.0000	1441.0000	1060.0000	653.0000	1977.0000	456.0000	414.0000	370.0000	980.0000	626.0000	1664.0000	929.0000	648.0000	2468.0000
193	0.2250	-9.0000	878.0000	654.0000	726.0000	238.0000	425.0000	1383.0000	402.0000	402.0000	2503.0000	853.0000	331.0000	543.0000	2633.0000	1631.0000	532.0000	544.0000	562.0000	351.0000	170.0000	1298.0000	598.0000	1127.0000	861.0000	1509.0000	608.0000	714.0000	666.0000	209.0000	798.0000	519.0000	2134.0000	660.0000	436.0000	382.0000	2067.0000	1155.0000	519.0000	1996.0000	710.0000	355.0000	292.0000	764.0000	262.0000	2190.0000	738.0000	502.0000	2006.0000
194	0.3000	-9.0000	512.0000	655.0000	727.0000	274.0000	366.0000	787.0000	505.0000	505.0000	2945.0000	772.0000	463.0000	525.0000	1930.0000	1124.0000	371.0000	339.0000	218.0000	318.0000	188.0000	1172.0000	517.0000	1216.0000	956.0000	1356.0000	526.0000	579.0000	541.0000	337.0000	527.0000	426.0000	2341.0000	721.0000	240.0000	511.0000	3173.0000	1576.0000	468.0000	1768.0000	375.0000	364.0000	229.0000	1044.0000	389.0000	2323.0000	815.0000	393.0000	2545.0000
195	0.3750	-9.0000	500.0000	621.0000	497.0000	201.0000	177.0000	1011.0000	445.0000	445.0000	1869.0000	727.0000	431.0000	641.0000	1805.0000	1256.0000	291.0000	310.0000	455.0000	347.0000	208.0000	927.0000	351.0000	1426.0000	708.0000	1447.0000	631.0000	559.0000	732.0000	345.0000	605.0000	708.0000	2467.0000	799.0000	282.0000	367.0000	2754.0000	1232.0000	649.0000	1767.0000	645.0000	313.0000	309.0000	1016.0000	241.0000	4152.0000	827.0000	653.0000	2505.0000
196	0.4500	-9.0000	594.0000	416.0000	682.0000	408.0000	309.0000	918.0000	633.0000	633.0000	2046.0000	775.0000	451.0000	649.0000	1881.0000	1355.0000	478.0000	556.0000	654.0000	384.0000	250.0000	1088.0000	748.0000	1076.0000	1059.0000	1257.0000	558.0000	573.0000	1138.0000	579.0000	577.0000	444.0000	2174.0000	821.0000	368.0000	453.0000	1611.0000	1148.0000	586.0000	1529.0000	592.0000	219.0000	409.0000	820.0000	748.0000	1547.0000	789.0000	592.0000	1529.0000
197	0.5250	-9.0000	497.0000	313.0000	476.0000	512.0000	284.0000	1022.0000	658.0000	658.0000	1631.0000	716.0000	246.0000	626.0000	1749.0000	1473.0000	532.0000	358.0000	948.0000	346.0000	262.0000	976.0000	365.0000	1436.0000	791.0000	1298.0000	613.0000	536.0000	2452.0000	653.0000	640.0000	513.0000	2292.0000	955.0000	278.0000	418.0000	1361.0000	1093.0000	495.0000	1891.0000	737.0000	268.0000	521.0000	852.0000	637.0000	2168.0000	856.0000	552.0000	1268.0000
198	0.6000	-9.0000	381.0000	580.0000	596.0000	400.0000	372.0000	876.0000	427.0000	427.0000	1762.0000	978.0000	404.0000	604.0000	1380.0000	1414.0000	385.0000	328.0000	1355.0000	523.0000	165.0000	1009.0000	398.0000	1176.0000	479.0000	1575.0000	739.0000	460.0000	4531.0000	790.0000	506.0000	760.0000	3097.0000	1058.0000	292.0000	352.0000	3436.0000	1395.0000	535.0000	1417.0000	577.0000	333.0000	532.0000	993.0000	466.0000	3107.0000	697.0000	437.0000	1427.0000
199	0.6750	-9.0000	428.0000	520.0000	670.0000	391.0000	339.0000	898.0000	546.0000	546.0000	1944.0000	834.0000	632.0000	435.0000	1606.0000	1427.0000	474.0000	345.0000	1253.0000	418.0000	265.0000	1223.0000	659.0000	1173.0000	897.0000	1261.0000	534.0000	232.0000	3629.0000	951.0000	796.0000	574.0000	3071.0000	891.0000	308.0000	468.0000	1868.0000	1294.0000	602.0000	1926.0000	756.0000	426.0000	597.0000	949.0000	544.0000	2445.0000	987.0000	402.0000	1741.0000
200	0.7500	-9.0000	608.0000	530.0000	421.0000	395.0000	278.0000	904.0000	535.0000	535.0000	1588.0000	628.0000	342.0000	558.0000	1672.0000	1198.0000	498.0000	421.0000	1024.0000	360.0000	398.0000	1124.0000	610.0000	996.0000	679.0000	1092.0000	709.0000	596.0000	2981.0000	507.0000	673.0000	446.0000	2371.0000	718.0000	268.0000	672.0000	1773.0000	1083.0000	247.0000	1164.0000	786.0000	230.0000	448.0000	782.0000	507.0000	1872.0000	498.0000	526.0000	1263.0000
201	0.8250	-9.0000	681.0000	552.0000	653.0000	556.0000	342.0000	1202.0000	620.0000	620.0000	1629.0000	654.0000	559.0000	439.0000	1770.0000	1828.0000	386.0000	624.0000	1335.0000	520.0000	254.0000	869.0000	451.0000	1616.0000	883.0000	1562.0000	930.0000	436.0000	3366.0000	843.0000	572.0000	633.0000	2662.0000	787.0000	229.0000	507.0000	1995.0000	1181.0000	346.0000	1470.0000	795.0000	406.0000	641.0000	527.0000	734.0000	1949.0000	812.0000	472.0000	1927.0000
202	0.9000	-9.0000	519.0000	396.0000	667.0000	474.0000	299.0000	944.0000	614.0000	614.0000	1647.0000	584.0000	680.0000	583.0000	1787.0000	1673.0000	752.0000	442.0000	1001.0000	582.0000	275.0000	1003.0000	512.0000	1337.0000	510.0000	1265.0000	646.0000	544.0000	2907.0000	959.0000	701.0000	819.0000	1819.0000	781.0000	321.0000	346.0000	1500.0000	1166.0000	457.0000	1582.0000	658.0000	301.0000	594.0000	744.0000	431.0000	2177.0000	743.0000	591.0000	2299.0000
203	0.9750	-9.0000	672.0000	460.0000	588.0000	369.0000	421.0000	1374.0000	553.0000	553.0000	1737.0000	786.0000	280.0000	794.0000	1722.0000	1939.0000	697.0000	491.0000	1295.0000	387.0000	300.0000	1240.0000	466.0000	1077.0000	805.0000	1478.0000	615.0000	542.0000	2937.0000	1027.0000	648.0000	495.0000	2408.0000	795.0000	468.0000	506.0000	908.0000	1163.0000	416.0000	1730.0000	850.0000	421.0000	451.0000	982.0000	645.0000	2308.0000	1297.0000	848.0000	1909.0000
204	1.0500	-9.0000	585.0000	517.0000	716.0000	398.0000	226.0000	1013.0000	804.0000	823.0000	1491.0000	521.0000	405.0000	611.0000	1542.0000	1768.0000	672.0000	430.0000	995.0000	439.0000	357.0000	1360.0000	410.0000	1484.0000	732.0000	1353.0000	686.0000	504.0000	2176.0000	589.0000	509.0000	545.0000	2135.0000	656.0000	212.0000	461.0000	1119.0000	983.0000	404.0000	1981.0000	717.0000	305.0000	527.0000	661.0000	519.0000	1775.0000	794.0000	603.0000	1997.0000
205	1.1250	-9.0000	501.0000	466.0000	974.0000	329.0000	486.0000	871.0000	423.0000	423.0000	2310.0000	675.0000	367.0000	742.0000	1531.0000	1992.0000	687.0000	468.0000	1491.0000	745.0000	261.0000	1094.0000	627.0000	1344.0000	899.0000	1476.0000	609.0000	672.0000	2807.0000	525.0000	690.0000	521.0000	2521.0000	803.0000	255.0000	422.0000	706.0000	1071.0000	649.0000	1740.0000	756.0000	376.0000	455.0000	791.0000	419.0000	2133.0000	851.0000	524.0000	1951.0000
206	1.2000	-9.0000	680.0000	469.0000	876.0000	436.0000	305.0000	962.0000	588.0000	614.0000	1835.0000	861.0000	531.0000	550.0000	2170.0000	2018.0000	655.0000	539.0000	1016.0000	467.0000	281.0000	1054.0000	531.0000	1430.0000	1020.0000	1242.0000	527.0000	364.0000	2327.0000	445.0000	562.0000	384.0000	2536.0000	1095.0000	376.0000	388.0000	892.0000	1247.0000	390.0000	1730.0000	732.0000	274.0000	376.0000	847.0000	570.0000	1525.0000	1146.0000	625.0000	1640.0000
207	1.2750	-9.0000	542.0000	317.0000	730.0000	335.0000	306.0000	835.0000	351.0000	351.0000	1720.0000	655.0000	430.0000	518.0000	1869.0000	1548.0000	638.0000	427.0000	1753.0000	468.0000	342.0000	1010.0000	383.0000	1202.0000	543.0000	1167.0000	404.0000	507.0000	3166.0000	647.0000	642.0000	629.0000	2431.0000	813.0000	306.0000	334.0000	1525.0000	1030.0000	345.0000	1582.0000	800.0000	475.0000	554.0000	811.0000	542.0000	1969.0000	685.0000	507.0000	1100.0000
208	1.3500	-9.0000	525.0000	389.0000	663.0000	362.0000	263.0000	903.0000	484.0000	484.0000	1792.0000	655.0000	230.0000	437.0000	1704.0000	1346.0000	500.0000	428.0000	1228.0000	431.0000	376.0000	700.0000	720.0000	1216.0000	976.0000	1521.0000	478.0000	583.0000	2376.0000	695.0000	823.0000	502.0000	2139.0000	782.0000	419.0000	370.0000	984.0000	1100.0000	471.0000	1757.0000	548.0000	409.0000	735.0000	873.0000	444.0000	2238.0000	939.0000	457.0000	1641.0000
209	1.4250	-9.0000	458.0000	554.0000	670.0000	288.0000	320.0000	1045.0000	470.0000	470.0000	1621.0000	700.0000	372.0000	523.0000	1943.0000	1637.0000	482.0000	545.0000	2052.0000	558.0000	353.0000	1493.0000	417.0000	1080.0000	882.0000	1298.0000	705.0000	479.0000	3983.0000	688.0000	601.0000	319.0000	2351.0000	943.0000	413.0000	266.0000	1231.0000	790.0000	462.0000	1823.0000	857.0000	469.0000	537.0000	580.0000	288.0000	2145.0000	771.0000	377.0000	1178.0000
210	1.5000	-9.0000	573.0000	331.0000	750.0000	347.0000	369.0000	866.0000	484.0000	497.0000	1389.0000	590.0000	435.0000	752.0000	1650.0000	1737.0000	581.0000	453.0000	1930.0000	620.0000	197.0000	1197.0000	461.0000	1320.0000	737.0000	1105.0000	718.0000	459.0000	4076.0000	707.0000	558.0000	461.0000	2516.0000	982.0000	414.0000	732.0000	1424.0000	1253.0000	449.0000	1856.0000	919.0000	406.0000	659.0000	762.0000	541.0000	2066.0000	861.0000	498.0000	1457.0000
211	1.5750	-9.0000	369.0000	486.0000	403.0000	416.0000	149.0000	766.0000	482.0000	482.0000	1424.0000	529.0000	566.0000	754.0000	1176.0000	1360.0000	506.0000	479.0000	2180.0000	727.0000	231.0000	929.0000	397.0000	1257.0000	775.0000	1093.0000	744.0000	419.0000	4695.0000	806.0000	586.0000	751.0000	3283.0000	1196.0000	474.0000	628.0000	2086.0000	1221.0000	484.0000	1934.0000	584.0000	476.0000	689.0000	1133.0000	356.0000	1784.0000	733.0000	671.0000	1446.0000
212	1.6500	-9.0000	503.0000	292.0000	401.0000	435.0000	375.0000	723.0000	526.0000	526.0000	1676.0000	668.0000	406.0000	618.0000	945.0000	1231.0000	593.0000	373.0000	2127.0000	767.0000	407.0000	611.0000	364.0000	680.0000	467.0000	934.0000	569.0000	467.0000	4745.0000	827.0000	407.0000	469.0000	2231.0000	636.0000	247.0000	432.0000	1620.0000	891.0000	383.0000	1088.0000	538.0000	307.0000	553.0000	660.0000	520.0000	1261.0000	759.0000	406.0000	956.0000
213	1.7250	-9.0000	674.0000	435.0000	468.0000	374.0000	247.0000	1096.0000	573.0000	588.0000	2380.0000	896.0000	374.0000	483.0000	1758.0000	1307.0000	595.0000	415.0000	468.0000	330.0000	171.0000	1305.0000	523.0000	1229.0000	576.0000	1059.0000	485.0000	432.0000	850.0000	360.0000	589.0000	468.0000	1940.0000	815.0000	317.0000	349.0000	1338.0000	1178.0000	305.0000	1759.0000	568.0000	364.0000	265.0000	628.0000	396.0000	1036.0000	924.0000	506.0000	1880.0000
214	1.8000	-9.0000	521.0000	505.0000	643.0000	307.0000	354.0000	1132.0000	555.0000	555.0000	2547.0000	860.0000	309.0000	590.0000	2393.0000	2168.0000	649.0000	534.0000	473.0000	428.0000	43.0000	1118.0000	474.0000	1170.0000	732.0000	1416.0000	626.0000	693.0000	500.0000	424.0000	675.0000	546.0000	1716.0000	816.0000	387.0000	414.0000	1880.0000	1302.0000	646.0000	1853.0000	686.0000	290.0000	217.0000	803.0000	362.0000	1326.0000	922.0000	551.0000	2314.0000
215	1.8750	-9.0000	764.0000	484.0000	721.0000	385.0000	309.0000	1085.0000	862.0000	862.0000	2357.0000	740.0000	390.0000	623.0000	1946.0000	1751.0000	587.0000	539.0000	650.0000	325.0000	200.0000	1314.0000	451.0000	1274.0000	871.0000	1554.0000	686.0000	599.0000	501.0000	471.0000	775.0000	510.0000	2376.0000	1056.0000	358.0000	449.0000	1314.0000	1177.0000	433.0000	1705.0000	833.0000	505.0000	126.0000	882.0000	365.0000	1277.0000	900.0000	641.0000	1808.0000
216	1.9500	-9.0000	445.0000	389.0000	613.0000	431.0000	445.0000	1366.0000	646.0000	646.0000	2866.0000	852.0000	423.0000	954.0000	2144.0000	1787.0000	494.0000	319.0000	238.0000	116.0000	105.0000	949.0000	464.0000	1310.0000	773.0000	1855.0000	744.0000	669.0000	675.0000	432.0000	663.0000	413.0000	2406.0000	537.0000	646.0000	545.0000	2312.0000	1337.0000	760.0000	1827.0000	560.0000	498.0000	240.0000	1160.0000	385.0000	1505.0000	642.0000	600.0000	1690.0000
217	2.0250	-9.0000	629.0000	532.0000	559.0000	331.0000	265.0000	1248.0000	882.0000	882.0000	2428.0000	842.0000	399.0000	585.0000	1753.0000	1879.0000	455.0000	280.0000	424.0000	353.0000	209.0000	1097.0000	625.0000	1290.0000	997.0000	1366.0000	677.0000	503.0000	388.0000	288.0000	655.0000	308.0000	1636.0000	955.0000	317.0000	513.0000	1651.0000	1433.0000	530.0000	1773.0000	630.0000	624.0000	262.0000	645.0000	388.0000	1185.0000	719.0000	622.0000	1804.0000
218	2.1000	-9.0000	451.0000	394.0000	585.0000	535.0000	277.0000	1120.0000	499.0000	478.0000	3787.0000	1146.0000	554.0000	814.0000	2447.0000	1566.0000	577.0000	392.0000	633.0000	368.0000	303.0000	1253.0000	690.0000	1242.0000	852.0000	1335.0000	743.0000	670.0000	580.0000	381.0000	979.0000	876.0000	2403.0000	864.0000	901.0000	368.0000	4269.0000	1425.0000	1035.0000	2173.0000	650.0000	410.0000	237.0000	1033.0000	434.0000	5860.0000	1030.0000	752.0000	1137.0000
219	-0.4500	-8.9250	584.0000	381.0000	417.0000	303.0000	397.0000	1770.0000	659.0000	659.0000	2275.0000	744.0000	427.0000	403.0000	3224.0000	1281.0000	489.0000	268.0000	362.0000	283.0000	114.0000	1386.0000	720.0000	689.0000	684.0000	1035.0000	628.0000	362.0000	611.0000	307.0000	783.0000	357.0000	979.0000	319.0000	418.0000	191.0000	939.0000	738.0000	214.0000	782.0000	452.0000	356.0000	132.0000	660.0000	339.0000	1028.0000	1487.0000	536.0000	3530.0000
220	-0.3750	-8.9250	429.0000	356.0000	568.0000	199.0000	402.0000	880.0000	665.0000	665.0000	1953.0000	863.0000	400.0000	642.0000	1534.0000	1735.0000	642.0000	406.0000	382.0000	319.0000	174.0000	831.0000	525.0000	1369.0000	582.0000	1290.0000	584.0000	214.0000	304.0000	234.0000	572.0000	432.0000	1640.0000	514.0000	390.0000	381.0000	749.0000	1180.0000	360.0000	1519.0000	988.0000	241.0000	153.0000	741.0000	418.0000	885.0000	620.0000	639.0000	1937.0000
221	-0.3000	-8.9250	675.0000	447.0000	664.0000	337.0000	462.0000	1276.0000	589.0000	589.0000	2481.0000	913.0000	365.0000	472.0000	2172.0000	1587.0000	721.0000	390.0000	309.0000	397.0000	289.0000	1338.0000	502.0000	1106.0000	791.0000	1315.0000	676.0000	574.0000	432.0000	175.0000	522.0000	466.0000	2050.0000	424.0000	426.0000	431.0000	1188.0000	1173.0000	563.0000	1605.0000	514.0000	364.0000	208.0000	438.0000	436.0000	972.0000	734.0000	582.0000	2279.0000
222	-0.2250	-8.9250	456.0000	512.0000	427.0000	218.0000	321.0000	1089.0000	352.0000	352.0000	3331.0000	881.0000	466.0000	794.0000	1640.0000	1477.0000	528.0000	337.0000	421.0000	292.0000	298.0000	1268.0000	606.0000	1259.0000	734.0000	1496.0000	402.0000	608.0000	616.0000	214.0000	657.0000	775.0000	2518.0000	707.0000	634.0000	380.0000	3982.0000	1161.0000	777.0000	1481.0000	677.0000	359.0000	277.0000	1086.0000	279.0000	6566.0000	670.0000	530.0000	1641.0000
223	-0.1500	-8.9250	758.0000	636.0000	971.0000	561.0000	239.0000	1210.0000	457.0000	457.0000	2465.0000	661.0000	566.0000	1002.0000	1773.0000	1914.0000	690.0000	378.0000	417.0000	459.0000	328.0000	1270.0000	617.0000	978.0000	1097.0000	1590.0000	769.0000	711.0000	628.0000	303.0000	675.0000	882.0000	1911.0000	709.0000	453.0000	543.0000	3150.0000	1327.0000	783.0000	1824.0000	1288.0000	580.0000	268.0000	1437.0000	601.0000	4614.0000	895.0000	610.0000	1763.0000
224	-0.0750	-8.9250	477.0000	581.0000	722.0000	449.0000	264.0000	948.0000	837.0000	837.0000	2971.0000	942.0000	516.0000	692.0000	2010.0000	1707.0000	655.0000	442.0000	680.0000	374.0000	230.0000	1210.0000	657.0000	1174.0000	961.0000	1418.0000	611.0000	795.0000	391.0000	389.0000	877.0000	566.0000	2019.0000	758.0000	430.0000	458.0000	2588.0000	1186.0000	771.0000	1865.0000	852.0000	306.0000	329.0000	925.0000	438.0000	4044.0000	1272.0000	610.0000	1967.0000
225	-0.0000	-8.9250	721.0000	352.0000	657.0000	446.0000	416.0000	1303.0000	808.0000	808.0000	2495.0000	620.0000	414.0000	740.0000	2168.0000	1865.0000	520.0000	232.0000	600.0000	318.0000	224.0000	1191.0000	673.0000	1290.0000	891.0000	1368.0000	593.0000	516.0000	802.0000	419.0000	584.0000	625.0000	1951.0000	821.0000	397.0000	369.0000	2993.0000	1175.0000	758.0000	2029.0000	642.0000	355.0000	311.0000	666.0000	373.0000	3300.0000	866.0000	492.0000	2245.0000
226	0.0750	-8.9250	485.0000	510.0000	924.0000	349.0000	311.0000	1039.0000	584.0000	584.0000	2510.0000	449.0000	367.0000	831.0000	1960.0000	1315.0000	516.0000	298.0000	324.0000	319.0000	315.0000	1026.0000	379.0000	1034.0000	630.0000	1558.0000	523.0000	438.0000	603.0000	118.0000	588.0000	619.0000	2347.0000	724.0000	641.0000	425.0000	2243.0000	1263.0000	470.0000	1684.0000	465.0000	340.0000	270.0000	758.0000	501.0000	2494.0000	799.0000	427.0000	2034.0000
227	0.1500	-8.9250	663.0000	521.0000	395.0000	322.0000	240.0000	1141.0000	581.0000	581.0000	2089.0000	744.0000	442.0000	391.0000	2034.0000	1736.0000	527.0000	524.0000	455.0000	301.0000	235.0000	1342.0000	500.0000	860.0000	820.0000	1486.0000	620.0000	497.0000	719.0000	385.0000	658.0000	556.0000	2160.0000	589.0000	430.0000	544.0000	1399.0000	1144.0000	471.0000	1972.0000	748.0000	316.0000	127.0000	686.0000	279.0000	1069.0000	729.0000	547.0000	2236.0000
228	0.2250	-8.9250	451.0000	407.0000	567.0000	448.0000	236.0000	960.0000	581.0000	581.0000	2141.0000	732.0000	379.0000	692.0000	1711.0000	1927.0000	607.0000	383.0000	274.0000	265.0000	105.0000	1042.0000	382.0000	1199.0000	747.0000	1204.0000	416.0000	473.0000	714.0000	334.0000	494.0000	407.0000	1780.0000	781.0000	192.0000	203.0000	981.0000	1291.0000	354.0000	1285.0000	814.0000	434.0000	239.0000	910.0000	355.0000	1110.0000	609.0000	563.0000	2086.0000
229	0.3000	-8.9250	481.0000	404.0000	631.0000	234.0000	467.0000	955.0000	388.0000	388.0000	2418.0000	564.0000	276.0000	478.0000	1473.0000	1535.0000	462.0000	365.0000	335.0000	191.0000	268.0000	900.0000	461.0000	1180.0000	794.0000	1221.0000	367.0000	503.0000	817.0000	489.0000	518.0000	621.0000	2073.0000	731.0000	295.0000	367.0000	1337.0000	1293.0000	609.0000	1319.0000	566.0000	316.0000	357.0000	761.0000	318.0000	1132.0000	765.0000	511.0000	1648.0000
230	0.3750	-8.9250	714.0000	542.0000	631.0000	281.0000	329.0000	806.0000	481.0000	481.0000	1713.0000	821.0000	269.0000	624.0000	1959.0000	1794.0000	655.0000	583.0000	731.0000	397.0000	270.0000	1200.0000	577.0000	1188.0000	980.0000	1442.0000	443.0000	304.0000	1842.0000	511.0000	723.0000	1006.0000	1852.0000	751.0000	441.0000	623.0000	1726.0000	1110.0000	678.0000	1518.0000	698.0000	368.0000	317.0000	976.0000	738.0000	1305.0000	762.0000	564.0000	1466.0000
231	0.4500	-8.9250	520.0000	423.0000	542.0000	400.0000	306.0000	893.0000	653.0000	653.0000	1950.0000	654.0000	413.0000	629.0000	1529.0000	1559.0000	740.0000	406.0000	1104.0000	437.0000	404.0000	819.0000	626.0000	1151.0000	835.0000	1234.0000	493.0000	560.0000	2405.0000	732.0000	468.0000	554.0000	2029.0000	924.0000	325.0000	474.0000	2470.0000	1066.0000	409.0000	1662.0000	848.0000	359.0000	628.0000	801.0000	503.0000	2630.0000	783.0000	510.0000	1569.0000
232	0.5250	-8.9250	664.0000	481.0000	564.0000	499.0000	357.0000	672.0000	267.0000	267.0000	1386.0000	484.0000	310.0000	729.0000	1839.0000	1421.0000	593.0000	298.0000	1358.0000	431.0000	271.0000	977.0000	439.0000	1072.0000	962.0000	991.0000	650.0000	827.0000	2945.0000	707.0000	374.0000	493.0000	2159.0000	768.0000	492.0000	352.0000	2559.0000	876.0000	486.0000	1555.0000	454.0000	523.0000	441.0000	855.0000	509.0000	2375.0000	792.0000	478.0000	1455.0000
233	0.6000	-8.9250	644.0000	514.0000	528.0000	471.0000	346.0000	850.0000	590.0000	590.0000	2045.0000	721.0000	389.0000	721.0000	1959.0000	1351.0000	589.0000	492.0000	1313.0000	586.0000	290.0000	951.0000	749.0000	1531.0000	770.0000	1306.0000	678.0000	613.0000	4512.0000	855.0000	802.0000	615.0000	2302.0000	896.0000	366.0000	371.0000	2071.0000	1088.0000	442.0000	2296.0000	1115.0000	296.0000	420.0000	762.0000	454.0000	2621.0000	795.0000	366.0000	1650.0000
234	0.6750	-8.9250	914.0000	283.0000	589.0000	370.0000	403.0000	867.0000	453.0000	453.0000	1858.0000	675.0000	416.0000	694.0000	1959.0000	1837.0000	486.0000	419.0000	1060.0000	380.0000	456.0000	1249.0000	405.0000	1214.0000	1171.0000	1338.0000	566.0000	320.0000	3299.0000	687.0000	711.0000	712.0000	2561.0000	999.0000	242.0000	373.0000	2303.0000	1152.0000	598.0000	2004.0000	986.0000	381.0000	638.0000	880.0000	425.0000	2400.0000	836.0000	327.0000	1386.0000
235	0.7500	-8.9250	664.0000	432.0000	528.0000	318.0000	290.0000	1002.0000	392.0000	392.0000	1499.0000	406.0000	472.0000	526.0000	1472.0000	1534.0000	645.0000	362.0000	975.0000	508.0000	402.0000	966.0000	465.0000	1200.0000	1085.0000	1273.0000	673.0000	414.0000	2201.0000	638.0000	623.0000	615.0000	1948.0000	644.0000	292.0000	312.0000	1328.0000	1178.0000	735.0000	1665.0000	623.0000	311.0000	520.0000	858.0000	413.0000	2218.0000	795.0000	498.0000	1563.0000
236	0.8250	-8.9250	430.0000	527.0000	700.0000	291.0000	457.0000	902.0000	427.0000	427.0000	2025.0000	423.0000	374.0000	759.0000	1863.0000	1841.0000	869.0000	516.0000	1308.0000	538.0000	316.0000	1165.0000	518.0000	1027.0000	876.0000	1219.0000	472.0000	348.0000	2371.0000	745.0000	596.0000	493.0000	2668.0000	679.0000	366.0000	444.0000	1457.0000	1327.0000	746.0000	1579.0000	798.0000	514.0000	389.0000	605.0000	485.0000	1993.0000	975.0000	453.0000	1836.0000
237	0.9000	-8.9250	802.0000	280.0000	653.0000	290.0000	380.0000	646.0000	630.0000	630.0000	1838.0000	611.0000	338.0000	763.0000	1432.0000	1915.0000	646.0000	344.0000	1348.0000	500.0000	170.0000	896.0000	578.0000	1204.0000	519.0000	1464.0000	623.0000	614.0000	2132.0000	498.0000	686.0000	772.0000	2586.0000	1093.0000	298.0000	450.0000	930.0000	1260.0000	607.0000	1665.0000	754.0000	408.0000	560.0000	729.0000	417.0000	2310.0000	811.0000	728.0000	1944.0000
238	0.9750	-8.9250	610.0000	431.0000	600.0000	296.0000	235.0000	921.0000	572.0000	572.0000	1600.0000	676.0000	428.0000	505.0000	2280.0000	2011.0000	676.0000	551.0000	1261.0000	534.0000	245.0000	1048.0000	371.0000	1196.0000	861.0000	1331.0000	779.0000	359.0000	2265.0000	507.0000	638.0000	509.0000	2149.0000	957.0000	344.0000	358.0000	903.0000	1048.0000	524.0000	1603.0000	932.0000	300.0000	582.0000	727.0000	508.0000	2227.0000	891.0000	496.0000	2018.0000
239	1.0500	-8.9250	456.0000	231.0000	651.0000	410.0000	335.0000	967.0000	809.0000	809.0000	1445.0000	591.0000	323.0000	794.0000	2171.0000	1826.0000	649.0000	410.0000	1272.0000	566.0000	217.0000	1125.0000	313.0000	1187.0000	875.0000	1419.0000	635.0000	403.0000	2457.0000	538.0000	754.0000	500.0000	2937.0000	902.0000	321.0000	440.0000	706.0000	1052.0000	465.0000	1299.0000	593.0000	349.0000	630.0000	703.0000	417.0000	1859.0000	795.0000	470.0000	2217.0000
240	1.1250	-8.9250	700.0000	260.0000	677.0000	666.0000	363.0000	1099.0000	788.0000	788.0000	2113.0000	648.0000	282.0000	599.0000	1858.0000	2327.0000	911.0000	377.0000	1285.0000	352.0000	223.0000	1188.0000	381.0000	1324.0000	832.0000	1376.0000	447.0000	413.0000	2011.0000	684.0000	654.0000	617.0000	2082.0000	693.0000	196.0000	482.0000	789.0000	1088.0000	409.0000	1762.0000	718.0000	465.0000	252.0000	694.0000	682.0000	1777.0000	797.0000	586.0000	1910.0000
241	1.2000	-8.9250	748.0000	271.0000	628.0000	271.0000	434.0000	670.0000	482.0000	482.0000	1602.0000	518.0000	400.0000	652.0000	1922.0000	1922.0000	784.0000	527.0000	2333.0000	540.0000	275.0000	1221.0000	455.0000	1274.0000	745.0000	1340.0000	508.0000	286.0000	3653.0000	696.0000	845.0000	724.0000	2594.0000	983.0000	352.0000	412.0000	1232.0000	1061.0000	400.0000	1582.0000	686.0000	465.0000	598.0000	934.0000	512.0000	2367.0000	706.0000	398.0000	1348.0000
242	1.2750	-8.9250	731.0000	522.0000	636.0000	328.0000	301.0000	1200.0000	689.0000	689.0000	2088.0000	625.0000	330.0000	730.0000	1498.0000	1742.0000	574.0000	480.0000	1903.0000	633.0000	190.0000	1139.0000	429.0000	1060.0000	559.0000	1436.0000	530.0000	419.0000	3234.0000	712.0000	475.0000	616.0000	2095.0000	1012.0000	258.0000	417.0000	1054.0000	1596.0000	617.0000	1723.0000	713.0000	303.0000	759.0000	904.0000	569.0000	2000.0000	675.0000	448.0000	1878.0000
243	1.3500	-8.9250	705.0000	531.0000	669.0000	269.0000	166.0000	944.0000	751.0000	751.0000	1979.0000	726.0000	505.0000	588.0000	1757.0000	2063.0000	617.0000	517.0000	1256.0000	550.0000	242.0000	1046.0000	603.0000	1168.0000	523.0000	1266.0000	872.0000	408.0000	2103.0000	425.0000	466.0000	787.0000	1997.0000	849.0000	259.0000	397.0000	1093.0000	917.0000	455.0000	1315.0000	769.0000	469.0000	484.0000	805.0000	296.0000	1737.0000	730.0000	407.0000	1982.0000
244	1.4250	-8.9250	915.0000	550.0000	635.0000	243.0000	503.0000	1035.0000	529.0000	529.0000	1472.0000	856.0000	389.0000	611.0000	1587.0000	1714.0000	572.0000	453.0000	1794.0000	571.0000	358.0000	977.0000	531.0000	1424.0000	1097.0000	1525.0000	689.0000	594.0000	3841.0000	1131.0000	526.0000	594.0000	2781.0000	982.0000	354.0000	326.0000	1197.0000	1134.0000	626.0000	1507.0000	823.0000	475.0000	456.0000	697.0000	599.0000	2302.0000	800.0000	605.0000	1527.0000
245	1.5000	-8.9250	364.0000	368.0000	639.0000	320.0000	365.0000	964.0000	573.0000	573.0000	1560.0000	643.0000	435.0000	702.0000	1556.0000	1328.0000	725.0000	427.0000	1889.0000	498.0000	329.0000	1337.0000	507.0000	1171.0000	936.0000	1272.0000	502.0000	396.0000	3708.0000	847.0000	710.0000	785.0000	2291.0000	855.0000	249.0000	526.0000	1586.0000	1289.0000	565.0000	1504.0000	851.0000	253.0000	414.0000	675.0000	565.0000	2504.0000	604.0000	273.0000	1493.0000
246	1.5750	-8.9250	741.0000	481.0000	587.0000	348.0000	433.0000	1068.0000	638.0000	638.0000	1843.0000	471.0000	302.0000	592.0000	1710.0000	1561.0000	688.0000	424.0000	2153.0000	702.0000	280.0000	882.0000	396.0000	1327.0000	826.0000	1279.0000	805.0000	488.0000	3354.0000	462.0000	388.0000	927.0000	2516.0000	885.0000	301.0000	468.0000	1625.0000	1634.0000	386.0000	1727.0000	898.0000	488.0000	728.0000	821.0000	542.0000	2284.0000	798.0000	424.0000	1256.0000
247	1.6500	-8.9250	522.0000	369.0000	581.0000	401.0000	318.0000	727.0000	605.0000	605.0000	1758.0000	475.0000	541.0000	642.0000	1527.0000	1247.0000	284.0000	351.0000	1816.0000	480.0000	369.0000	1103.0000	479.0000	1010.0000	844.0000	1472.0000	626.0000	640.0000	3851.0000	538.0000	458.0000	442.0000	2563.0000	1029.0000	252.0000	315.0000	1963.0000	1043.0000	613.0000	1431.0000	703.0000	485.0000	736.0000	714.0000	490.0000	2277.0000	641.0000	388.0000	1510.0000
248	1.7250	-8.9250	591.0000	410.0000	394.0000	349.0000	396.0000	782.0000	384.0000	384.0000	1029.0000	692.0000	527.0000	338.0000	1221.0000	1376.0000	409.0000	323.0000	2581.0000	685.0000	409.0000	544.0000	436.0000	1163.0000	807.0000	1054.0000	421.0000	421.0000	4885.0000	1004.0000	500.0000	468.0000	2353.0000	1340.0000	418.0000	225.0000	1453.0000	1016.0000	453.0000	1316.0000	810.0000	353.0000	644.0000	829.0000	658.0000	1757.0000	618.0000	431.0000	768.0000
249	1.8000	-8.9250	574.0000	489.0000	507.0000	288.0000	409.0000	1006.0000	562.0000	562.0000	2303.0000	768.0000	382.0000	721.0000	1646.0000	1156.0000	651.0000	376.0000	1199.0000	506.0000	256.0000	918.0000	594.0000	1079.0000	761.0000	1517.0000	520.0000	517.0000	1581.0000	480.0000	529.0000	626.0000	2269.0000	929.0000	602.0000	276.0000	2025.0000	1094.0000	647.0000	1188.0000	659.0000	406.0000	385.0000	932.0000	587.0000	2176.0000	616.0000	565.0000	1340.0000
250	1.8750	-8.9250	435.0000	390.0000	638.0000	310.0000	263.0000	1145.0000	945.0000	945.0000	2481.0000	1190.0000	425.0000	542.0000	2025.0000	2174.0000	618.0000	551.0000	374.0000	361.0000	156.0000	1516.0000	454.0000	1428.0000	662.0000	1193.0000	653.0000	612.0000	612.0000	459.0000	549.0000	440.0000	2114.0000	630.0000	498.0000	605.0000	989.0000	995.0000	369.0000	1396.0000	493.0000	221.0000	227.0000	670.0000	354.0000	987.0000	1093.0000	403.0000	2219.0000
251	1.9500	-8.9250	697.0000	295.0000	796.0000	306.0000	274.0000	1343.0000	551.0000	551.0000	2074.0000	621.0000	346.0000	604.0000	1938.0000	1770.0000	739.0000	367.0000	461.0000	419.0000	154.0000	1299.0000	456.0000	875.0000	1011.0000	1492.0000	662.0000	625.0000	610.0000	401.0000	812.0000	429.0000	1871.0000	759.0000	471.0000	457.0000	1302.0000	963.0000	372.0000	1757.0000	646.0000	364.0000	246.0000	803.0000	431.0000	903.0000	1155.0000	639.0000	2015.0000
252	2.0250	-8.9250	626.0000	448.0000	781.0000	365.0000	530.0000	1146.0000	824.0000	824.0000	2394.0000	1063.0000	475.0000	680.0000	2320.0000	2315.0000	854.0000	443.0000	375.0000	447.0000	241.0000	1253.0000	602.0000	1468.0000	1023.0000	1249.0000	687.0000	642.0000	702.0000	447.0000	512.0000	451.0000	1996.0000	661.0000	639.0000	603.0000	867.0000	854.0000	600.0000	2048.0000	725.0000	501.0000	306.0000	562.0000	295.0000	1206.0000	889.0000	436.0000	1528.0000
253	2.1000	-8.9250	629.0000	477.0000	718.0000	383.0000	242.0000	1065.0000	475.0000	475.0000	2477.0000	968.0000	570.0000	828.0000	2333.0000	1536.0000	641.0000	391.0000	398.0000	323.0000	95.0000	1509.0000	536.0000	1265.0000	867.0000	1582.0000	782.0000	847.0000	595.0000	419.0000	685.0000	669.0000	2010.0000	763.0000	682.0000	428.0000	2015.0000	1228.0000	545.0000	1726.0000	518.0000	209.0000	149.0000	787.0000	416.0000	1303.0000	939.0000	555.0000	1553.0000
254	2.1750	-8.9250	663.0000	582.0000	574.0000	280.0000	382.0000	1400.0000	647.0000	647.0000	2708.0000	816.0000	287.0000	539.0000	2477.0000	1256.0000	311.0000	546.0000	275.0000	306.0000	78.0000	1240.0000	482.0000	1229.0000	710.0000	1222.0000	776.0000	457.0000	686.0000	310.0000	607.0000	474.0000	1427.0000	492.0000	561.0000	391.0000	2610.0000	929.0000	678.0000	1234.0000	686.0000	283.0000	251.0000	1021.0000	437.0000	1216.0000	1035.0000	458.0000	1529.0000
255	-0.6000	-8.8500	350.0000	370.0000	453.0000	258.0000	330.0000	1655.0000	854.0000	854.0000	2309.0000	988.0000	409.0000	540.0000	2702.0000	1065.0000	292.0000	203.0000	486.0000	267.0000	99.0000	1748.0000	657.0000	753.0000	633.0000	966.0000	508.0000	335.0000	433.0000	253.0000	636.0000	296.0000	955.0000	601.0000	452.0000	404.0000	2343.0000	740.0000	437.0000	892.0000	373.0000	246.0000	249.0000	730.0000	496.0000	2387.0000	1343.0000	723.0000	3357.0000
256	-0.5250	-8.8500	480.0000	356.0000	530.0000	238.0000	276.0000	1035.0000	789.0000	789.0000	1421.0000	617.0000	380.0000	566.0000	1707.0000	1311.0000	511.0000	366.0000	251.0000	251.0000	169.0000	1262.0000	395.0000	995.0000	717.0000	1041.0000	358.0000	447.0000	384.0000	333.0000	544.0000	465.0000	1420.0000	478.0000	309.0000	380.0000	1331.0000	959.0000	545.0000	1406.0000	583.0000	275.0000	172.0000	612.0000	273.0000	1111.0000	701.0000	748.0000	2388.0000
257	-0.4500	-8.8500	717.0000	544.0000	607.0000	379.0000	325.0000	1311.0000	963.0000	963.0000	2586.0000	1004.0000	438.0000	579.0000	1902.0000	2495.0000	507.0000	596.0000	302.0000	383.0000	90.0000	1295.0000	388.0000	1069.0000	750.0000	1155.0000	627.0000	520.0000	651.0000	143.0000	604.0000	693.0000	2032.0000	886.0000	465.0000	460.0000	1001.0000	1056.0000	331.0000	1350.0000	536.0000	286.0000	238.0000	626.0000	533.0000	922.0000	861.0000	415.0000	2946.0000
258	-0.3750	-8.8500	413.0000	232.0000	643.0000	267.0000	358.0000	1029.0000	766.0000	766.0000	2181.0000	469.0000	487.0000	719.0000	2056.0000	1697.0000	467.0000	642.0000	320.0000	468.0000	136.0000	1340.0000	636.0000	1148.0000	521.0000	1347.0000	637.0000	529.0000	693.0000	258.0000	796.0000	321.0000	1793.0000	625.0000	496.0000	239.0000	808.0000	1121.0000	248.0000	1107.0000	420.0000	516.0000	198.0000	689.0000	280.0000	1132.0000	793.0000	651.0000	3175.0000
259	-0.3000	-8.8500	519.0000	271.0000	522.0000	564.0000	431.0000	1252.0000	677.0000	677.0000	2558.0000	801.0000	618.0000	605.0000	2392.0000	1979.0000	535.0000	515.0000	438.0000	200.0000	157.0000	1244.0000	752.0000	1268.0000	729.0000	1510.0000	412.0000	301.0000	747.0000	151.0000	562.0000	468.0000	2225.0000	1027.0000	532.0000	433.0000	1497.0000	1185.0000	538.0000	1761.0000	789.0000	546.0000	359.0000	622.0000	667.0000	1571.0000	1297.0000	791.0000	2647.0000
260	-0.2250	-8.8500	376.0000	295.0000	777.0000	418.0000	283.0000	950.0000	608.0000	608.0000	2565.0000	720.0000	428.0000	661.0000	1904.0000	1772.0000	441.0000	348.0000	487.0000	257.0000	140.0000	1241.0000	603.0000	1661.0000	758.0000	1289.0000	610.0000	498.0000	390.0000	358.0000	798.0000	698.0000	1917.0000	923.0000	451.0000	526.0000	1783.0000	1473.0000	602.0000	1617.0000	899.0000	257.0000	334.0000	1041.0000	368.0000	3044.0000	851.0000	399.0000	2618.0000
261	-0.1500	-8.8500	781.0000	405.0000	702.0000	410.0000	290.0000	1326.0000	747.0000	747.0000	3482.0000	965.0000	261.0000	756.0000	2427.0000	1676.0000	515.0000	421.0000	402.0000	214.0000	216.0000	1581.0000	700.0000	1105.0000	623.0000	1439.0000	606.0000	455.0000	663.0000	299.0000	789.0000	492.0000	1925.0000	608.0000	376.0000	355.0000	1134.0000	1248.0000	450.0000	1686.0000	851.0000	401.0000	235.0000	955.0000	674.0000	1256.0000	1039.0000	714.0000	2440.0000
262	-0.0750	-8.8500	422.0000	515.0000	542.0000	358.0000	284.0000	1303.0000	503.0000	503.0000	2333.0000	873.0000	463.0000	666.0000	2360.0000	1579.0000	572.0000	397.0000	377.0000	269.0000	156.0000	1386.0000	460.0000	1178.0000	613.0000	1308.0000	652.0000	618.0000	541.0000	165.0000	468.0000	366.0000	2166.0000	591.0000	640.0000	458.0000	2160.0000	1181.0000	589.0000	1722.0000	484.0000	398.0000	329.0000	971.0000	378.0000	2523.0000	679.0000	445.0000	2746.0000
263	0.0000	-8.8500	487.0000	318.0000	566.0000	323.0000	395.0000	1297.0000	528.0000	528.0000	1510.0000	565.0000	323.0000	659.0000	1646.0000	1540.0000	368.0000	209.0000	371.0000	327.0000	248.0000	1230.0000	588.0000	1233.0000	885.0000	1343.0000	540.0000	447.0000	438.0000	148.0000	493.0000	535.0000	1778.0000	842.0000	316.0000	424.0000	2214.0000	858.0000	430.0000	1542.0000	572.0000	287.0000	279.0000	966.0000	374.0000	2668.0000	953.0000	376.0000	3107.0000
264	0.0750	-8.8500	752.0000	225.0000	465.0000	420.0000	159.0000	1065.0000	795.0000	795.0000	1955.0000	750.0000	408.0000	821.0000	1711.0000	1549.0000	598.0000	514.0000	319.0000	368.0000	155.0000	916.0000	429.0000	1147.0000	599.0000	1431.0000	489.0000	432.0000	707.0000	287.0000	864.0000	468.0000	1800.0000	560.0000	472.0000	505.0000	1494.0000	1033.0000	504.0000	1356.0000	489.0000	382.0000	428.0000	670.0000	435.0000	1076.0000	877.0000	521.0000	1902.0000
265	0.1500	-8.8500	478.0000	414.0000	549.0000	532.0000	471.0000	907.0000	561.0000	561.0000	2513.0000	649.0000	334.0000	689.0000	1911.0000	2170.0000	404.0000	384.0000	324.0000	260.0000	165.0000	1069.0000	385.0000	1726.0000	926.0000	1120.0000	462.0000	605.0000	578.0000	248.0000	567.0000	466.0000	2094.0000	491.0000	337.0000	379.0000	1109.0000	938.0000	481.0000	1299.0000	669.0000	382.0000	201.0000	763.0000	449.0000	899.0000	863.0000	463.0000	1407.0000
266	0.2250	-8.8500	709.0000	372.0000	605.0000	336.0000	356.0000	1070.0000	862.0000	862.0000	2790.0000	880.0000	480.0000	850.0000	1965.0000	1794.0000	593.0000	605.0000	510.0000	489.0000	211.0000	679.0000	440.0000	1283.0000	759.0000	1391.0000	504.0000	335.0000	818.0000	349.0000	515.0000	507.0000	2042.0000	610.0000	519.0000	628.0000	1495.0000	1016.0000	436.0000	1055.0000	592.0000	404.0000	463.0000	657.0000	436.0000	1421.0000	564.0000	454.0000	1073.0000
267	0.3000	-8.8500	565.0000	389.0000	579.0000	340.0000	197.0000	1078.0000	454.0000	454.0000	1660.0000	558.0000	573.0000	761.0000	1939.0000	1681.0000	547.0000	454.0000	825.0000	534.0000	188.0000	1275.0000	578.0000	1232.0000	867.0000	1018.0000	677.0000	610.0000	1714.0000	586.0000	641.0000	666.0000	2130.0000	1051.0000	376.0000	458.0000	1854.0000	1353.0000	712.0000	1899.0000	815.0000	356.0000	293.0000	877.0000	548.0000	1844.0000	752.0000	607.0000	1435.0000
268	0.3750	-8.8500	582.0000	271.0000	607.0000	544.0000	578.0000	704.0000	337.0000	337.0000	1443.0000	523.0000	221.0000	867.0000	1624.0000	1591.0000	458.0000	429.0000	1082.0000	426.0000	307.0000	782.0000	504.0000	1169.0000	708.0000	982.0000	511.0000	598.0000	2339.0000	545.0000	741.0000	624.0000	2809.0000	765.0000	253.0000	336.0000	1635.0000	1055.0000	500.0000	1774.0000	653.0000	374.0000	299.0000	692.0000	302.0000	2066.0000	742.0000	477.0000	1704.0000
269	0.4500	-8.8500	697.0000	456.0000	634.0000	367.0000	348.0000	1111.0000	357.0000	357.0000	1617.0000	531.0000	371.0000	726.0000	1953.0000	1516.0000	641.0000	261.0000	1323.0000	403.0000	386.0000	1234.0000	563.0000	890.0000	1054.0000	1218.0000	692.0000	354.0000	3143.0000	948.0000	606.0000	578.0000	2297.0000	857.0000	333.0000	331.0000	1584.0000	926.0000	799.0000	1638.0000	789.0000	460.0000	570.0000	973.0000	473.0000	3135.0000	711.0000	483.0000	1569.0000
270	0.5250	-8.8500	482.0000	624.0000	563.0000	373.0000	158.0000	803.0000	406.0000	406.0000	1341.0000	481.0000	542.0000	457.0000	1475.0000	1747.0000	429.0000	500.0000	1151.0000	518.0000	276.0000	1124.0000	559.0000	1171.0000	859.0000	1387.0000	773.0000	390.0000	2827.0000	581.0000	751.0000	751.0000	2170.0000	1156.0000	419.0000	471.0000	1699.0000	974.0000	730.0000	1578.0000	645.0000	383.0000	298.0000	775.0000	555.0000	2114.0000	984.0000	498.0000	1625.0000
271	0.6000	-8.8500	619.0000	501.0000	597.0000	305.0000	260.0000	1030.0000	552.0000	552.0000	1397.0000	522.0000	485.0000	474.0000	1896.0000	1837.0000	446.0000	447.0000	990.0000	373.0000	196.0000	1233.0000	442.0000	1293.0000	1125.0000	946.0000	631.0000	484.0000	1647.0000	696.0000	629.0000	743.0000	2410.0000	1039.0000	259.0000	431.0000	876.0000	1176.0000	314.0000	1536.0000	704.0000	293.0000	253.0000	686.0000	615.0000	2244.0000	575.0000	710.0000	1364.0000
272	0.6750	-8.8500	803.0000	573.0000	989.0000	424.0000	399.0000	1611.0000	613.0000	613.0000	2096.0000	865.0000	456.0000	952.0000	2195.0000	1842.0000	757.0000	442.0000	1940.0000	631.0000	289.0000	1469.0000	771.0000	1835.0000	741.0000	1922.0000	973.0000	632.0000	3824.0000	860.0000	902.0000	774.0000	2916.0000	1066.0000	533.0000	519.0000	2026.0000	1303.0000	519.0000	1955.0000	787.0000	603.0000	603.0000	999.0000	699.0000	3637.0000	1132.0000	690.0000	2098.0000
273	0.7500	-8.8500	507.0000	473.0000	489.0000	352.0000	449.0000	585.0000	441.0000	460.0000	1679.0000	510.0000	241.0000	623.0000	2098.0000	1457.0000	456.0000	537.0000	1123.0000	590.0000	172.0000	926.0000	362.0000	1280.0000	713.0000	1558.0000	537.0000	481.0000	2341.0000	514.0000	563.0000	677.0000	2010.0000	780.0000	395.0000	511.0000	961.0000	1063.0000	370.0000	1498.0000	492.0000	215.0000	583.0000	646.0000	311.0000	2324.0000	606.0000	669.0000	1621.0000
274	0.8250	-8.8500	752.0000	482.0000	601.0000	221.0000	407.0000	844.0000	638.0000	638.0000	1312.0000	780.0000	393.0000	551.0000	1926.0000	2010.0000	709.0000	475.0000	1556.0000	764.0000	249.0000	1257.0000	562.0000	1553.0000	690.0000	1460.0000	563.0000	502.0000	3125.0000	815.0000	599.0000	870.0000	2741.0000	837.0000	347.0000	289.0000	927.0000	1198.0000	411.0000	1486.0000	737.0000	413.0000	424.0000	847.0000	834.0000	2755.0000	820.0000	526.0000	2019.0000
275	0.9000	-8.8500	448.0000	396.0000	833.0000	330.0000	390.0000	896.0000	431.0000	431.0000	1599.0000	778.0000	407.0000	725.0000	1431.0000	1675.0000	654.0000	429.0000	1373.0000	573.0000	291.0000	1072.0000	650.0000	1043.0000	923.0000	1232.0000	463.0000	538.0000	3148.0000	599.0000	632.0000	579.0000	1840.0000	798.0000	310.0000	370.0000	1690.0000	1017.0000	526.0000	1549.0000	416.0000	426.0000	388.0000	986.0000	406.0000	2522.0000	602.0000	538.0000	1749.0000
276	0.9750	-8.8500	767.0000	450.0000	663.0000	364.0000	513.0000	1073.0000	510.0000	510.0000	1449.0000	491.0000	374.0000	567.0000	1217.0000	1447.0000	609.0000	411.0000	1947.0000	799.0000	359.0000	1008.0000	429.0000	1179.0000	849.0000	1477.0000	365.0000	718.0000	3149.0000	1024.0000	518.0000	816.0000	2039.0000	750.0000	312.0000	349.0000	1436.0000	1134.0000	556.0000	1226.0000	708.0000	521.0000	707.0000	999.0000	634.0000	2662.0000	763.0000	650.0000	1588.0000
277	1.0500	-8.8500	593.0000	553.0000	689.0000	322.0000	243.0000	1192.0000	579.0000	579.0000	1796.0000	569.0000	344.0000	925.0000	2106.0000	2057.0000	830.0000	450.0000	1912.0000	473.0000	359.0000	905.0000	516.0000	1337.0000	376.0000	1213.0000	576.0000	366.0000	3212.0000	768.0000	564.0000	531.0000	2340.0000	1119.0000	428.0000	413.0000	1174.0000	1034.0000	547.0000	1441.0000	502.0000	540.0000	643.0000	1098.0000	456.0000	2103.0000	688.0000	526.0000	1324.0000
278	1.1250	-8.8500	397.0000	497.0000	943.0000	471.0000	309.0000	894.0000	557.0000	557.0000	1933.0000	783.0000	288.0000	771.0000	1760.0000	1967.0000	720.0000	441.0000	1557.0000	594.0000	371.0000	908.0000	574.0000	1185.0000	504.0000	1298.0000	734.0000	469.0000	2186.0000	666.0000	633.0000	514.0000	2475.0000	605.0000	262.0000	390.0000	1097.0000	1162.0000	580.0000	1491.0000	746.0000	493.0000	454.0000	878.0000	466.0000	1987.0000	911.0000	532.0000	1590.0000
279	1.2000	-8.8500	885.0000	442.0000	473.0000	330.0000	653.0000	1137.0000	528.0000	528.0000	1844.0000	729.0000	419.0000	633.0000	1849.0000	1996.0000	425.0000	278.0000	2201.0000	929.0000	354.0000	1277.0000	491.0000	1268.0000	967.0000	1660.0000	667.0000	630.0000	3828.0000	662.0000	432.0000	648.0000	2346.0000	1007.0000	354.0000	316.0000	1559.0000	1056.0000	671.0000	1584.0000	983.0000	562.0000	492.0000	796.0000	587.0000	2360.0000	1072.0000	486.0000	1762.0000
280	1.2750	-8.8500	652.0000	577.0000	837.0000	413.0000	365.0000	828.0000	436.0000	436.0000	1872.0000	726.0000	464.0000	942.0000	1434.0000	1183.0000	584.0000	341.0000	3376.0000	675.0000	292.0000	1023.0000	444.0000	1097.0000	702.0000	1694.0000	531.0000	536.0000	5001.0000	1078.0000	729.0000	675.0000	2358.0000	861.0000	332.0000	212.0000	1015.0000	1163.0000	526.0000	1404.0000	661.0000	500.0000	543.0000	831.0000	383.0000	2375.0000	631.0000	628.0000	1645.0000
281	1.3500	-8.8500	779.0000	373.0000	498.0000	429.0000	300.0000	945.0000	663.0000	663.0000	1831.0000	719.0000	497.0000	631.0000	1490.0000	2382.0000	755.0000	495.0000	2271.0000	569.0000	241.0000	1144.0000	404.0000	1268.0000	802.0000	1102.0000	854.0000	368.0000	3151.0000	558.0000	553.0000	742.0000	2291.0000	924.0000	232.0000	332.0000	1258.0000	1116.0000	479.0000	1690.0000	894.0000	558.0000	430.0000	821.0000	471.0000	1751.0000	676.0000	548.0000	1675.0000
282	1.4250	-8.8500	494.0000	554.0000	989.0000	581.0000	554.0000	1411.0000	514.0000	514.0000	1368.0000	665.0000	309.0000	629.0000	1897.0000	1680.0000	718.0000	549.0000	2702.0000	972.0000	404.0000	1115.0000	574.0000	1266.0000	920.0000	1401.0000	694.0000	458.0000	3091.0000	589.0000	738.0000	603.0000	2310.0000	1034.0000	341.0000	305.0000	1156.0000	1036.0000	463.0000	1209.0000	874.0000	648.0000	528.0000	786.0000	575.0000	2638.0000	812.0000	571.0000	1874.0000
283	1.5000	-8.8500	698.0000	512.0000	641.0000	435.0000	337.0000	1309.0000	469.0000	469.0000	1675.0000	580.0000	399.0000	698.0000	1649.0000	1911.0000	702.0000	506.0000	1600.0000	667.0000	284.0000	1128.0000	476.0000	1011.0000	659.0000	1194.0000	547.0000	363.0000	2103.0000	666.0000	574.0000	730.0000	2194.0000	952.0000	219.0000	395.0000	592.0000	1170.0000	445.0000	1429.0000	674.0000	296.0000	405.0000	644.0000	254.0000	1826.0000	732.0000	449.0000	2138.0000
284	1.5750	-8.8500	819.0000	408.0000	676.0000	267.0000	404.0000	779.0000	676.0000	676.0000	1780.0000	809.0000	490.0000	604.0000	1604.0000	2050.0000	628.0000	506.0000	2820.0000	663.0000	329.0000	1553.0000	523.0000	1189.0000	942.0000	1186.0000	519.0000	359.0000	4342.0000	895.0000	450.0000	749.0000	2820.0000	1128.0000	430.0000	314.0000	1363.0000	1090.0000	728.0000	1847.0000	887.0000	500.0000	496.0000	829.0000	468.0000	2393.0000	874.0000	645.0000	1611.0000
285	1.6500	-8.8500	687.0000	550.0000	552.0000	518.0000	314.0000	982.0000	463.0000	463.0000	1328.0000	665.0000	344.0000	682.0000	1518.0000	1684.0000	598.0000	546.0000	2166.0000	638.0000	330.0000	1120.0000	415.0000	1438.0000	611.0000	1328.0000	448.0000	610.0000	2543.0000	686.0000	692.0000	779.0000	2145.0000	848.0000	309.0000	640.0000	1076.0000	1023.0000	570.0000	1571.0000	621.0000	441.0000	568.0000	590.0000	629.0000	2518.0000	745.0000	627.0000	1622.0000
286	1.7250	-8.8500	541.0000	300.0000	470.0000	302.0000	392.0000	818.0000	561.0000	561.0000	1796.0000	505.0000	582.0000	538.0000	1292.0000	1636.0000	673.0000	415.0000	1988.0000	296.0000	372.0000	979.0000	484.0000	926.0000	607.0000	1053.0000	588.0000	361.0000	3305.0000	569.0000	573.0000	778.0000	1815.0000	746.0000	237.0000	387.0000	1793.0000	1048.0000	423.0000	1323.0000	737.0000	495.0000	731.0000	652.0000	589.0000	1967.0000	511.0000	695.0000	1459.0000
287	1.8000	-8.8500	421.0000	332.0000	604.0000	431.0000	232.0000	556.0000	460.0000	460.0000	1572.0000	492.0000	339.0000	622.0000	817.0000	947.0000	591.0000	406.0000	2120.0000	644.0000	354.0000	959.0000	413.0000	1294.0000	774.0000	877.0000	616.0000	452.0000	3745.0000	1010.0000	452.0000	685.0000	2018.0000	886.0000	332.0000	384.0000	1873.0000	944.0000	441.0000	1231.0000	703.0000	583.0000	711.0000	702.0000	560.0000	2585.0000	582.0000	550.0000	1132.0000
288	1.8750	-8.8500	510.0000	399.0000	425.0000	232.0000	232.0000	667.0000	390.0000	390.0000	2411.0000	694.0000	281.0000	275.0000	1732.0000	1625.0000	674.0000	326.0000	767.0000	340.0000	108.0000	888.0000	316.0000	1019.0000	670.0000	1101.0000	623.0000	370.0000	1211.0000	319.0000	444.0000	275.0000	1904.0000	847.0000	206.0000	258.0000	2073.0000	1193.0000	460.0000	1391.0000	362.0000	441.0000	408.0000	802.0000	378.0000	1789.0000	729.0000	510.0000	1559.0000
289	1.9500	-8.8500	742.0000	420.0000	649.0000	319.0000	283.0000	1217.0000	632.0000	632.0000	2641.0000	860.0000	378.0000	525.0000	1831.0000	1866.0000	705.0000	468.0000	509.0000	205.0000	259.0000	892.0000	395.0000	1158.0000	772.0000	1206.0000	606.0000	509.0000	894.0000	242.0000	953.0000	307.0000	2088.0000	689.0000	404.0000	428.0000	1170.0000	1268.0000	498.0000	1959.0000	766.0000	548.0000	175.0000	729.0000	345.0000	854.0000	854.0000	549.0000	1831.0000
290	2.0250	-8.8500	494.0000	446.0000	667.0000	375.0000	480.0000	942.0000	636.0000	636.0000	2141.0000	929.0000	499.0000	761.0000	1934.0000	2408.0000	595.0000	265.0000	385.0000	512.0000	201.0000	1045.0000	717.0000	1139.0000	669.0000	1565.0000	795.0000	454.0000	694.0000	240.0000	842.0000	615.0000	2014.0000	954.0000	388.0000	448.0000	1642.0000	1294.0000	698.0000	1858.0000	849.0000	569.0000	254.0000	1051.0000	303.0000	1513.0000	972.0000	560.0000	2134.0000
291	2.1000	-8.8500	589.0000	436.0000	521.0000	454.0000	320.0000	953.0000	431.0000	431.0000	2185.0000	709.0000	396.0000	779.0000	2144.0000	1705.0000	491.0000	336.0000	522.0000	303.0000	131.0000	1296.0000	488.0000	1113.0000	721.0000	1500.0000	770.0000	361.0000	522.0000	193.0000	657.0000	536.0000	1623.0000	525.0000	319.0000	617.0000	1826.0000	1236.0000	604.0000	1761.0000	698.0000	408.0000	164.0000	917.0000	501.0000	1107.0000	998.0000	365.0000	1810.0000
292	2.1750	-8.8500	624.0000	305.0000	665.0000	349.0000	328.0000	1285.0000	563.0000	563.0000	2527.0000	904.0000	392.0000	993.0000	2106.0000	2041.0000	601.0000	238.0000	674.0000	283.0000	164.0000	1275.0000	575.0000	1253.0000	1035.0000	1280.0000	566.0000	470.0000	632.0000	332.0000	812.0000	592.0000	1931.0000	950.0000	263.0000	399.0000	1821.0000	1009.0000	422.0000	1376.0000	610.0000	326.0000	281.0000	1248.0000	351.0000	1451.0000	1019.0000	464.0000	1530.0000
293	2.2500	-8.8500	646.0000	539.0000	639.0000	529.0000	278.0000	1551.0000	600.0000	600.0000	3138.0000	774.0000	458.0000	848.0000	2254.0000	1485.0000	368.0000	283.0000	418.0000	349.0000	255.0000	1597.0000	659.0000	1154.0000	1017.0000	1151.0000	710.0000	702.0000	516.0000	259.0000	639.0000	459.0000	1649.0000	431.0000	403.0000	515.0000	1880.0000	1080.0000	399.0000	1476.0000	525.0000	519.0000	278.0000	815.0000	491.0000	1188.0000	924.0000	563.0000	1297.0000
294	2.3250	-8.8500	453.0000	520.0000	397.0000	382.0000	319.0000	1262.0000	445.0000	445.0000	3275.0000	1161.0000	478.0000	600.0000	2187.0000	1172.0000	490.0000	402.0000	419.0000	452.0000	193.0000	1490.0000	639.0000	876.0000	925.0000	1059.0000	482.0000	509.0000	527.0000	299.0000	699.0000	574.0000	1431.0000	478.0000	754.0000	326.0000	2236.0000	1128.0000	478.0000	942.0000	313.0000	387.0000	229.0000	605.0000	456.0000	2103.0000	774.0000	411.0000	1318.0000
295	-0.7500	-8.7750	457.0000	418.0000	507.0000	326.0000	256.0000	1309.0000	784.0000	784.0000	3848.0000	953.0000	316.0000	478.0000	2415.0000	1246.0000	328.0000	303.0000	446.0000	399.0000	80.0000	1818.0000	679.0000	738.0000	675.0000	890.0000	578.0000	487.0000	650.0000	190.0000	823.0000	535.0000	1182.0000	357.0000	498.0000	429.0000	2195.0000	818.0000	351.0000	858.0000	390.0000	365.0000	164.0000	824.0000	370.0000	3457.0000	1141.0000	659.0000	4221.0000
296	-0.6750	-8.7750	491.0000	332.0000	804.0000	384.0000	456.0000	1036.0000	939.0000	939.0000	2502.0000	786.0000	355.0000	534.0000	1886.0000	1387.0000	452.0000	477.0000	360.0000	384.0000	111.0000	1610.0000	458.0000	1056.0000	542.0000	1298.0000	540.0000	541.0000	472.0000	315.0000	670.0000	543.0000	1941.0000	593.0000	439.0000	502.0000	954.0000	1163.0000	522.0000	1344.0000	521.0000	294.0000	142.0000	837.0000	321.0000	1613.0000	811.0000	456.0000	3254.0000
297	-0.6000	-8.7750	279.0000	364.0000	575.0000	325.0000	427.0000	864.0000	744.0000	744.0000	2131.0000	841.0000	349.0000	649.0000	1936.0000	1966.0000	563.0000	586.0000	507.0000	186.0000	130.0000	1084.0000	315.0000	1320.0000	737.0000	1224.0000	643.0000	545.0000	605.0000	182.0000	693.0000	444.0000	1890.0000	631.0000	769.0000	339.0000	848.0000	827.0000	422.0000	1287.0000	623.0000	371.0000	171.0000	574.0000	431.0000	927.0000	1095.0000	640.0000	2752.0000
298	-0.5250	-8.7750	520.0000	544.0000	439.0000	417.0000	427.0000	1108.0000	909.0000	909.0000	1960.0000	728.0000	636.0000	577.0000	2024.0000	2232.0000	720.0000	365.0000	290.0000	296.0000	330.0000	1276.0000	697.0000	1052.0000	673.0000	1045.0000	696.0000	672.0000	642.0000	254.0000	613.0000	416.0000	2147.0000	558.0000	418.0000	446.0000	1165.0000	1027.0000	561.0000	1408.0000	548.0000	259.0000	306.0000	802.0000	397.0000	1179.0000	765.0000	386.0000	2919.0000
299	-0.4500	-8.7750	551.0000	451.0000	591.0000	371.0000	759.0000	1251.0000	888.0000	888.0000	2870.0000	859.0000	530.0000	487.0000	2019.0000	2783.0000	584.0000	588.0000	478.0000	331.0000	542.0000	1112.0000	750.0000	795.0000	708.0000	1119.0000	755.0000	681.0000	521.0000	357.0000	881.0000	468.0000	2151.0000	732.0000	541.0000	348.0000	963.0000	1113.0000	492.0000	1440.0000	710.0000	402.0000	263.0000	595.0000	334.0000	926.0000	1370.0000	542.0000	3080.0000
300	-0.3750	-8.7750	462.0000	326.0000	272.0000	358.0000	316.0000	885.0000	956.0000	956.0000	1988.0000	797.0000	371.0000	743.0000	2304.0000	2001.0000	755.0000	549.0000	521.0000	374.0000	214.0000	1305.0000	555.0000	1091.0000	556.0000	1303.0000	475.0000	620.0000	696.0000	371.0000	686.0000	442.0000	1787.0000	629.0000	534.0000	435.0000	576.0000	1016.0000	289.0000	1455.0000	560.0000	307.0000	255.0000	720.0000	416.0000	990.0000	1082.0000	483.0000	2964.0000
301	-0.3000	-8.7750	481.0000	265.0000	617.0000	199.0000	403.0000	1215.0000	1018.0000	1018.0000	2336.0000	845.0000	381.0000	678.0000	1727.0000	2036.0000	524.0000	588.0000	398.0000	278.0000	249.0000	1368.0000	589.0000	1191.0000	893.0000	1183.0000	558.0000	640.0000	518.0000	221.0000	673.0000	546.0000	2148.0000	564.0000	515.0000	379.0000	1039.0000	974.0000	464.0000	1184.0000	522.0000	252.0000	269.0000	576.0000	451.0000	1143.0000	1062.0000	424.0000	2998.0000
302	-0.2250	-8.7750	488.0000	320.0000	456.0000	280.0000	495.0000	1423.0000	916.0000	916.0000	2057.0000	582.0000	394.0000	522.0000	1550.0000	2679.0000	989.0000	423.0000	315.0000	333.0000	158.0000	1020.0000	328.0000	1056.0000	573.0000	1063.0000	416.0000	482.0000	513.0000	287.0000	679.0000	433.0000	2007.0000	991.0000	434.0000	291.0000	578.0000	1088.0000	372.0000	1549.0000	231.0000	351.0000	115.0000	653.0000	345.0000	718.0000	711.0000	401.0000	2797.0000
303	-0.1500	-8.7750	487.0000	396.0000	629.0000	238.0000	357.0000	1100.0000	914.0000	925.0000	2950.0000	849.0000	301.0000	479.0000	1833.0000	1919.0000	482.0000	633.0000	409.0000	271.0000	183.0000	930.0000	527.0000	1338.0000	737.0000	1195.0000	680.0000	486.0000	692.0000	401.0000	839.0000	549.0000	1977.0000	761.0000	466.0000	383.0000	1092.0000	1118.0000	471.0000	1726.0000	486.0000	296.0000	204.0000	636.0000	508.0000	1460.0000	854.0000	727.0000	2148.0000
304	-0.0750	-8.7750	641.0000	432.0000	569.0000	403.0000	467.0000	1083.0000	797.0000	797.0000	1898.0000	648.0000	402.0000	685.0000	1582.0000	2094.0000	656.0000	421.0000	549.0000	392.0000	65.0000	1176.0000	366.0000	1286.0000	854.0000	1300.0000	622.0000	610.0000	524.0000	359.0000	723.0000	488.0000	1692.0000	650.0000	602.0000	529.0000	1026.0000	1005.0000	427.0000	1384.0000	536.0000	465.0000	289.0000	486.0000	623.0000	1304.0000	567.0000	615.0000	2823.0000
305	-0.0000	-8.7750	581.0000	449.0000	597.0000	301.0000	494.0000	975.0000	473.0000	473.0000	2029.0000	379.0000	326.0000	469.0000	1344.0000	1857.0000	589.0000	288.0000	283.0000	228.0000	122.0000	741.0000	455.0000	1122.0000	564.0000	949.0000	550.0000	266.0000	576.0000	357.0000	588.0000	381.0000	1978.0000	660.0000	469.0000	274.0000	1306.0000	847.0000	426.0000	1246.0000	470.0000	365.0000	238.0000	672.0000	495.0000	1548.0000	947.0000	525.0000	2455.0000
306	0.0750	-8.7750	643.0000	237.0000	693.0000	294.0000	428.0000	944.0000	728.0000	728.0000	2244.0000	723.0000	407.0000	446.0000	1681.0000	1979.0000	500.0000	495.0000	603.0000	461.0000	100.0000	988.0000	670.0000	1204.0000	787.0000	1220.0000	515.0000	502.0000	1069.0000	393.0000	687.0000	467.0000	1970.0000	576.0000	193.0000	384.0000	1094.0000	1188.0000	471.0000	1149.0000	563.0000	573.0000	301.0000	656.0000	444.0000	998.0000	994.0000	478.0000	1706.0000
307	0.1500	-8.7750	677.0000	363.0000	540.0000	445.0000	303.0000	959.0000	638.0000	638.0000	1793.0000	620.0000	428.0000	602.0000	1805.0000	1607.0000	529.0000	502.0000	556.0000	343.0000	239.0000	1094.0000	413.0000	1413.0000	761.0000	1292.0000	601.0000	539.0000	1946.0000	623.0000	686.0000	667.0000	2017.0000	958.0000	364.0000	441.0000	947.0000	1143.0000	537.0000	1232.0000	460.0000	375.0000	371.0000	776.0000	385.0000	1430.0000	755.0000	558.0000	1215.0000
308	0.2250	-8.7750	759.0000	502.0000	767.0000	410.0000	375.0000	1038.0000	791.0000	791.0000	2196.0000	604.0000	311.0000	677.0000	1805.0000	1644.0000	607.0000	507.0000	820.0000	408.0000	196.0000	1340.0000	617.0000	1331.0000	836.0000	1440.0000	527.0000	498.0000	1864.0000	633.0000	802.0000	754.0000	2451.0000	804.0000	332.0000	420.0000	1077.0000	1097.0000	420.0000	1886.0000	708.0000	298.0000	365.0000	761.0000	373.0000	2043.0000	762.0000	449.0000	1533.0000
309	0.3000	-8.7750	563.0000	472.0000	569.0000	365.0000	506.0000	1016.0000	572.0000	572.0000	1836.0000	637.0000	405.0000	552.0000	1971.0000	1811.0000	807.0000	576.0000	1321.0000	552.0000	316.0000	895.0000	412.0000	1315.0000	861.0000	1256.0000	477.0000	500.0000	3526.0000	737.0000	773.0000	837.0000	3076.0000	854.0000	373.0000	501.0000	2538.0000	1213.0000	578.0000	2274.0000	773.0000	545.0000	575.0000	1032.0000	574.0000	3366.0000	661.0000	555.0000	1555.0000
310	0.3750	-8.7750	632.0000	497.0000	575.0000	339.0000	535.0000	959.0000	361.0000	361.0000	1654.0000	617.0000	406.0000	702.0000	1524.0000	1658.0000	642.0000	324.0000	1188.0000	618.0000	288.0000	1051.0000	697.0000	915.0000	684.0000	1256.0000	664.0000	506.0000	3430.0000	841.0000	595.0000	590.0000	2556.0000	986.0000	415.0000	671.0000	2500.0000	1172.0000	851.0000	1889.0000	726.0000	491.0000	530.0000	871.0000	455.0000	2766.0000	811.0000	613.0000	1782.0000
311	0.4500	-8.7750	665.0000	657.0000	474.0000	273.0000	263.0000	1297.0000	561.0000	561.0000	1493.0000	768.0000	395.0000	696.0000	1646.0000	1828.0000	410.0000	401.0000	1293.0000	398.0000	248.0000	931.0000	473.0000	1069.0000	832.0000	1153.0000	649.0000	498.0000	2785.0000	615.0000	562.0000	637.0000	2074.0000	903.0000	570.0000	594.0000	1626.0000	1248.0000	683.0000	1989.0000	809.0000	530.0000	346.0000	855.0000	496.0000	2433.0000	990.0000	550.0000	1946.0000
312	0.5250	-8.7750	671.0000	546.0000	660.0000	309.0000	221.0000	865.0000	478.0000	478.0000	1832.0000	603.0000	455.0000	865.0000	1480.0000	1627.0000	381.0000	504.0000	1185.0000	412.0000	278.0000	1102.0000	717.0000	1480.0000	877.0000	1302.0000	665.0000	442.0000	2993.0000	660.0000	699.0000	579.0000	2221.0000	919.0000	333.0000	498.0000	1173.0000	1076.0000	542.0000	1509.0000	698.0000	397.0000	400.0000	1003.0000	517.0000	2245.0000	741.0000	432.0000	1458.0000
313	0.6000	-8.7750	667.0000	485.0000	422.0000	216.0000	465.0000	913.0000	448.0000	448.0000	1894.0000	757.0000	431.0000	670.0000	1494.0000	1839.0000	582.0000	480.0000	628.0000	449.0000	271.0000	1155.0000	712.0000	1300.0000	754.0000	1036.0000	477.0000	501.0000	2151.0000	613.0000	552.0000	623.0000	1738.0000	789.0000	434.0000	405.0000	896.0000	1051.0000	509.0000	1441.0000	433.0000	598.0000	386.0000	547.0000	628.0000	1708.0000	648.0000	361.0000	1979.0000
314	0.6750	-8.7750	538.0000	579.0000	519.0000	297.0000	367.0000	685.0000	455.0000	455.0000	1890.0000	671.0000	605.0000	467.0000	1652.0000	1705.0000	736.0000	457.0000	1166.0000	553.0000	334.0000	1114.0000	466.0000	1180.0000	937.0000	1241.0000	550.0000	437.0000	1689.0000	569.0000	549.0000	570.0000	1887.0000	701.0000	339.0000	317.0000	1071.0000	1055.0000	427.0000	1208.0000	656.0000	402.0000	348.0000	729.0000	360.0000	1901.0000	639.0000	422.0000	2173.0000
315	0.7500	-8.7750	685.0000	526.0000	927.0000	477.0000	564.0000	908.0000	482.0000	482.0000	1801.0000	648.0000	411.0000	841.0000	1345.0000	1893.0000	551.0000	593.0000	1407.0000	477.0000	297.0000	1289.0000	454.0000	1394.0000	711.0000	1673.0000	630.0000	324.0000	2457.0000	478.0000	517.0000	651.0000	2126.0000	772.0000	332.0000	565.0000	1126.0000	1120.0000	635.0000	1644.0000	719.0000	390.0000	511.0000	744.0000	484.0000	1986.0000	674.0000	477.0000	1915.0000
316	0.8250	-8.7750	725.0000	621.0000	926.0000	614.0000	570.0000	1077.0000	1106.0000	1106.0000	2249.0000	587.0000	383.0000	1132.0000	2671.0000	2548.0000	643.0000	600.0000	1213.0000	794.0000	268.0000	1513.0000	478.0000	1527.0000	722.0000	1799.0000	778.0000	504.0000	2752.0000	698.0000	518.0000	626.0000	2694.0000	922.0000	546.0000	562.0000	1189.0000	1237.0000	806.0000	1849.0000	819.0000	343.0000	428.0000	820.0000	513.0000	1953.0000	1226.0000	659.0000	2344.0000
317	0.9000	-8.7750	429.0000	465.0000	712.0000	330.0000	317.0000	969.0000	625.0000	625.0000	1926.0000	644.0000	525.0000	600.0000	1449.0000	1621.0000	391.0000	536.0000	1134.0000	554.0000	350.0000	978.0000	444.0000	1053.0000	883.0000	1127.0000	579.0000	372.0000	1491.0000	399.0000	667.0000	421.0000	2160.0000	775.0000	419.0000	422.0000	659.0000	964.0000	462.0000	1475.0000	427.0000	402.0000	458.0000	548.0000	485.0000	1233.0000	622.0000	530.0000	1956.0000
318	0.9750	-8.7750	511.0000	571.0000	737.0000	463.0000	467.0000	868.0000	771.0000	771.0000	1799.0000	594.0000	247.0000	484.0000	1708.0000	2081.0000	613.0000	451.0000	2390.0000	631.0000	403.0000	889.0000	493.0000	1235.0000	468.0000	1147.0000	584.0000	563.0000	4176.0000	696.0000	569.0000	542.0000	2949.0000	883.0000	336.0000	395.0000	1483.0000	1188.0000	546.0000	1431.0000	822.0000	356.0000	813.0000	844.0000	527.0000	2378.0000	917.0000	623.0000	1736.0000
319	1.0500	-8.7750	629.0000	427.0000	573.0000	275.0000	357.0000	906.0000	349.0000	349.0000	1357.0000	674.0000	456.0000	697.0000	1566.0000	1762.0000	556.0000	697.0000	1499.0000	379.0000	220.0000	711.0000	562.0000	1326.0000	676.0000	1150.0000	777.0000	501.0000	2087.0000	597.0000	615.0000	707.0000	2260.0000	948.0000	372.0000	240.0000	1192.0000	1052.0000	531.0000	1915.0000	500.0000	238.0000	447.0000	734.0000	474.0000	1948.0000	942.0000	413.0000	1478.0000
320	1.1250	-8.7750	728.0000	446.0000	788.0000	468.0000	306.0000	687.0000	551.0000	551.0000	1849.0000	744.0000	294.0000	666.0000	1999.0000	1899.0000	487.0000	539.0000	2560.0000	520.0000	471.0000	856.0000	396.0000	1212.0000	860.0000	1313.0000	588.0000	320.0000	2856.0000	510.0000	370.0000	722.0000	2209.0000	1124.0000	305.0000	245.0000	1237.0000	1221.0000	359.0000	1195.0000	623.0000	312.0000	326.0000	760.0000	508.0000	2419.0000	590.0000	513.0000	1766.0000
321	1.2000	-8.7750	457.0000	302.0000	517.0000	460.0000	623.0000	714.0000	574.0000	574.0000	1705.0000	597.0000	293.0000	885.0000	1311.0000	1576.0000	703.0000	352.0000	2664.0000	602.0000	239.0000	805.0000	428.0000	1313.0000	763.0000	1179.0000	580.0000	441.0000	3241.0000	959.0000	706.0000	489.0000	1797.0000	1030.0000	455.0000	371.0000	937.0000	1482.0000	658.0000	1501.0000	518.0000	513.0000	277.0000	675.0000	356.0000	1688.0000	668.0000	584.0000	1559.0000
322	1.2750	-8.7750	659.0000	368.0000	394.0000	304.0000	264.0000	999.0000	518.0000	518.0000	1339.0000	620.0000	435.0000	578.0000	1606.0000	1502.0000	711.0000	471.0000	2150.0000	413.0000	350.0000	1087.0000	426.0000	1320.0000	791.0000	1154.0000	753.0000	236.0000	2713.0000	623.0000	744.0000	676.0000	2457.0000	713.0000	348.0000	391.0000	864.0000	1299.0000	490.0000	1509.0000	604.0000	411.0000	573.0000	912.0000	463.0000	1818.0000	598.0000	798.0000	1607.0000
323	1.3500	-8.7750	350.0000	343.0000	553.0000	319.0000	260.0000	749.0000	555.0000	555.0000	1210.0000	650.0000	275.0000	619.0000	1537.0000	2335.0000	782.0000	339.0000	2668.0000	556.0000	198.0000	1105.0000	308.0000	1246.0000	484.0000	1153.0000	477.0000	439.0000	2924.0000	754.0000	515.0000	727.0000	2475.0000	1038.0000	373.0000	279.0000	1076.0000	1096.0000	436.0000	1176.0000	1005.0000	501.0000	527.0000	531.0000	438.0000	2086.0000	791.0000	633.0000	1666.0000
324	1.4250	-8.7750	519.0000	474.0000	592.0000	322.0000	283.0000	886.0000	547.0000	547.0000	1370.0000	464.0000	351.0000	616.0000	1759.0000	1897.0000	581.0000	726.0000	2431.0000	583.0000	333.0000	1140.0000	377.0000	1227.0000	665.0000	1549.0000	436.0000	436.0000	2695.0000	938.0000	570.0000	830.0000	2463.0000	833.0000	478.0000	240.0000	1399.0000	1384.0000	576.0000	1279.0000	712.0000	355.0000	753.0000	1140.0000	461.0000	1933.0000	838.0000	390.0000	1533.0000
325	1.5000	-8.7750	798.0000	563.0000	717.0000	283.0000	205.0000	1022.0000	578.0000	578.0000	1497.0000	666.0000	529.0000	739.0000	2046.0000	1846.0000	495.0000	206.0000	1558.0000	711.0000	198.0000	1153.0000	448.0000	1355.0000	949.0000	1194.0000	613.0000	444.0000	2077.0000	642.0000	397.0000	768.0000	1989.0000	855.0000	381.0000	357.0000	1085.0000	1147.0000	571.0000	1313.0000	1060.0000	511.0000	398.0000	730.0000	288.0000	2044.0000	514.0000	588.0000	2137.0000
326	1.5750	-8.7750	666.0000	486.0000	660.0000	465.0000	404.0000	1217.0000	514.0000	514.0000	1864.0000	624.0000	354.0000	875.0000	1795.0000	1777.0000	560.0000	386.0000	1965.0000	576.0000	294.0000	1020.0000	506.0000	1234.0000	698.0000	1419.0000	420.0000	632.0000	2696.0000	847.0000	580.0000	653.0000	2563.0000	785.0000	212.0000	474.0000	1675.0000	1160.0000	464.0000	1867.0000	817.0000	594.0000	498.0000	885.0000	540.0000	2444.0000	907.0000	540.0000	1980.0000
327	1.6500	-8.7750	704.0000	586.0000	681.0000	367.0000	375.0000	853.0000	680.0000	680.0000	2270.0000	742.0000	503.0000	877.0000	1469.0000	2283.0000	890.0000	717.0000	1442.0000	561.0000	184.0000	1211.0000	478.0000	1264.0000	728.0000	1263.0000	702.0000	564.0000	2124.0000	261.0000	847.0000	824.0000	2413.0000	1088.0000	275.0000	576.0000	1050.0000	1120.0000	623.0000	1835.0000	879.0000	448.0000	667.0000	941.0000	742.0000	1892.0000	1412.0000	666.0000	1819.0000
328	1.7250	-8.7750	777.0000	793.0000	850.0000	503.0000	503.0000	1183.0000	625.0000	625.0000	1963.0000	1061.0000	539.0000	792.0000	1674.0000	2362.0000	806.0000	561.0000	2302.0000	830.0000	333.0000	1370.0000	514.0000	1734.0000	1028.0000	1480.0000	804.0000	617.0000	3351.0000	694.0000	643.0000	729.0000	3141.0000	925.0000	463.0000	436.0000	842.0000	1309.0000	423.0000	2008.0000	896.0000	497.0000	725.0000	900.0000	583.0000	2429.0000	1199.0000	648.0000	2593.0000
329	1.8000	-8.7750	609.0000	428.0000	498.0000	302.0000	660.0000	942.0000	617.0000	617.0000	1711.0000	870.0000	347.0000	618.0000	1421.0000	1951.0000	710.0000	461.0000	2130.0000	627.0000	411.0000	882.0000	545.0000	1008.0000	859.0000	1048.0000	550.0000	581.0000	3081.0000	996.0000	570.0000	516.0000	2366.0000	943.0000	261.0000	433.0000	1617.0000	1128.0000	427.0000	1789.0000	739.0000	359.0000	627.0000	578.0000	526.0000	1891.0000	761.0000	540.0000	1623.0000
330	1.8750	-8.7750	594.0000	391.0000	340.0000	253.0000	293.0000	615.0000	490.0000	490.0000	1314.0000	393.0000	520.0000	532.0000	1272.0000	986.0000	504.0000	364.0000	2419.0000	738.0000	412.0000	641.0000	384.0000	900.0000	791.0000	1038.0000	495.0000	362.0000	4606.0000	1284.0000	478.0000	686.0000	2480.0000	948.0000	345.0000	459.0000	1626.0000	942.0000	513.0000	1612.0000	486.0000	472.0000	797.0000	630.0000	504.0000	1635.0000	573.0000	372.0000	573.0000
331	1.9500	-8.7750	643.0000	756.0000	824.0000	361.0000	258.0000	610.0000	709.0000	709.0000	2392.0000	442.0000	466.0000	838.0000	1387.0000	1346.0000	544.0000	581.0000	655.0000	375.0000	187.0000	1195.0000	492.0000	894.0000	703.0000	1389.0000	557.0000	671.0000	1025.0000	260.0000	561.0000	354.0000	1692.0000	746.0000	590.0000	309.0000	1055.0000	1120.0000	624.0000	1286.0000	692.0000	188.0000	279.0000	726.0000	563.0000	1096.0000	1081.0000	447.0000	1336.0000
332	2.0250	-8.7750	732.0000	548.0000	872.0000	276.0000	362.0000	973.0000	769.0000	769.0000	2602.0000	988.0000	353.0000	747.0000	2003.0000	1286.0000	602.0000	474.0000	442.0000	215.0000	213.0000	1390.0000	596.0000	1555.0000	911.0000	1491.0000	763.0000	673.0000	562.0000	303.0000	525.0000	650.0000	2320.0000	870.0000	504.0000	450.0000	2263.0000	1287.0000	619.0000	1883.0000	525.0000	372.0000	327.0000	914.0000	331.0000	2076.0000	1105.0000	468.0000	1418.0000
333	2.1000	-8.7750	695.0000	294.0000	833.0000	355.0000	464.0000	1058.0000	752.0000	752.0000	2062.0000	878.0000	513.0000	421.0000	2246.0000	2087.0000	602.0000	451.0000	478.0000	439.0000	320.0000	972.0000	530.0000	1261.0000	571.0000	1635.0000	463.0000	571.0000	780.0000	252.0000	769.0000	710.0000	2396.0000	830.0000	455.0000	406.0000	1475.0000	1192.0000	645.0000	1619.0000	772.0000	410.0000	167.0000	864.0000	418.0000	2072.0000	828.0000	329.0000	1593.0000
334	2.1750	-8.7750	572.0000	383.0000	938.0000	439.0000	198.0000	1322.0000	888.0000	888.0000	1700.0000	690.0000	334.0000	702.0000	2393.0000	1568.0000	642.0000	439.0000	394.0000	424.0000	95.0000	1150.0000	519.0000	1412.0000	966.0000	1110.0000	444.0000	546.0000	585.0000	315.0000	495.0000	716.0000	1953.0000	1032.0000	346.0000	464.0000	1270.0000	1192.0000	607.0000	1433.0000	624.0000	410.0000	131.0000	945.0000	404.0000	1348.0000	925.0000	511.0000	1732.0000
335	2.2500	-8.7750	532.0000	520.0000	669.0000	481.0000	466.0000	1153.0000	613.0000	613.0000	3376.0000	758.0000	539.0000	833.0000	2441.0000	2033.0000	570.0000	510.0000	542.0000	393.0000	336.0000	1332.0000	799.0000	1324.0000	898.0000	1627.0000	551.0000	852.0000	695.0000	490.0000	706.0000	651.0000	2185.0000	792.0000	598.0000	698.0000	2453.0000	1441.0000	767.0000	1618.0000	655.0000	376.0000	398.0000	840.0000	665.0000	2528.0000	987.0000	622.0000	1372.0000
336	2.3250	-8.7750	687.0000	489.0000	422.0000	498.0000	384.0000	1165.0000	690.0000	690.0000	2903.0000	818.0000	485.0000	671.0000	2235.0000	1836.0000	629.0000	444.0000	502.0000	480.0000	134.0000	1258.0000	676.0000	1077.0000	1168.0000	1707.0000	594.0000	541.0000	521.0000	142.0000	756.0000	560.0000	1791.0000	989.0000	567.0000	513.0000	2419.0000	1736.0000	718.0000	1901.0000	865.0000	421.0000	217.0000	776.0000	403.0000	1431.0000	988.0000	517.0000	1518.0000
337	2.4000	-8.7750	611.0000	494.0000	648.0000	430.0000	530.0000	809.0000	435.0000	435.0000	3266.0000	1367.0000	527.0000	848.0000	2279.0000	1093.0000	398.0000	447.0000	541.0000	266.0000	186.0000	1718.0000	738.0000	1151.0000	818.0000	1608.0000	621.0000	585.0000	740.0000	410.0000	585.0000	465.0000	1976.0000	518.0000	553.0000	381.0000	5537.0000	1192.0000	948.0000	1500.0000	440.0000	445.0000	335.0000	1356.0000	280.0000	3010.0000	1386.0000	570.0000	1387.0000
338	-0.9000	-8.7000	478.0000	345.0000	377.0000	255.0000	287.0000	1609.0000	1005.0000	1005.0000	3553.0000	919.0000	352.0000	619.0000	3063.0000	1263.0000	447.0000	188.0000	251.0000	234.0000	84.0000	1938.0000	557.0000	605.0000	915.0000	767.0000	345.0000	468.0000	468.0000	300.0000	554.0000	270.0000	985.0000	493.0000	366.0000	259.0000	1436.0000	461.0000	461.0000	970.0000	343.0000	187.0000	173.0000	633.0000	386.0000	1848.0000	911.0000	700.0000	3862.0000
339	-0.8250	-8.7000	540.0000	383.0000	440.0000	236.0000	504.0000	936.0000	601.0000	601.0000	1961.0000	871.0000	381.0000	527.0000	1773.0000	1166.0000	513.0000	244.0000	426.0000	194.0000	118.0000	860.0000	438.0000	982.0000	691.0000	1215.0000	491.0000	537.0000	481.0000	219.0000	542.0000	566.0000	1428.0000	534.0000	385.0000	254.0000	1703.0000	997.0000	496.0000	1346.0000	356.0000	359.0000	183.0000	825.0000	209.0000	2744.0000	810.0000	462.0000	3031.0000
340	-0.7500	-8.7000	630.0000	428.0000	521.0000	575.0000	481.0000	1089.0000	723.0000	723.0000	1646.0000	845.0000	345.0000	549.0000	1648.0000	1912.0000	561.0000	540.0000	420.0000	341.0000	188.0000	1081.0000	463.0000	990.0000	685.0000	1081.0000	762.0000	326.0000	612.0000	305.0000	554.0000	429.0000	2032.0000	822.0000	354.0000	329.0000	874.0000	1256.0000	589.0000	1350.0000	460.0000	363.0000	182.0000	514.0000	512.0000	1259.0000	1094.0000	376.0000	3423.0000
341	-0.6750	-8.7000	633.0000	414.0000	606.0000	410.0000	378.0000	1153.0000	723.0000	723.0000	2257.0000	760.0000	377.0000	639.0000	1946.0000	2144.0000	573.0000	274.0000	320.0000	415.0000	206.0000	1197.0000	444.0000	1012.0000	977.0000	1050.0000	588.0000	518.0000	538.0000	522.0000	542.0000	597.0000	1813.0000	735.0000	456.0000	379.0000	1419.0000	1070.0000	475.0000	1335.0000	516.0000	303.0000	336.0000	661.0000	540.0000	1557.0000	1135.0000	355.0000	3191.0000
342	-0.6000	-8.7000	473.0000	546.0000	464.0000	508.0000	296.0000	1147.0000	820.0000	820.0000	2336.0000	741.0000	467.0000	969.0000	1825.0000	1900.0000	660.0000	306.0000	461.0000	273.0000	304.0000	1274.0000	412.0000	1341.0000	828.0000	1217.0000	572.0000	812.0000	726.0000	545.0000	688.0000	668.0000	2110.0000	803.0000	479.0000	471.0000	1538.0000	1118.0000	522.0000	1621.0000	771.0000	467.0000	278.0000	663.0000	604.0000	2402.0000	1215.0000	587.0000	2534.0000
343	-0.5250	-8.7000	586.0000	479.0000	506.0000	333.0000	329.0000	1467.0000	598.0000	598.0000	2765.0000	666.0000	341.0000	573.0000	1994.0000	1824.0000	573.0000	495.0000	363.0000	423.0000	98.0000	1250.0000	363.0000	1003.0000	875.0000	1341.0000	541.0000	541.0000	662.0000	277.0000	656.0000	505.0000	1949.0000	738.0000	376.0000	469.0000	768.0000	1337.0000	525.0000	1452.0000	600.0000	368.0000	135.0000	639.0000	294.0000	884.0000	1084.0000	460.0000	2844.0000
344	-0.4500	-8.7000	533.0000	444.0000	629.0000	342.0000	368.0000	1085.0000	1059.0000	1059.0000	2466.0000	838.0000	466.0000	707.0000	1902.0000	2365.0000	957.0000	457.0000	308.0000	440.0000	117.0000	771.0000	442.0000	1679.0000	726.0000	1212.0000	506.0000	509.0000	360.0000	268.0000	440.0000	397.0000	2011.0000	609.0000	353.0000	606.0000	603.0000	1114.0000	254.0000	1495.0000	682.0000	288.0000	119.0000	675.0000	447.0000	909.0000	784.0000	659.0000	2731.0000
345	-0.3750	-8.7000	502.0000	354.0000	546.0000	521.0000	575.0000	975.0000	820.0000	820.0000	1725.0000	689.0000	450.0000	687.0000	1814.0000	2223.0000	684.0000	598.0000	381.0000	495.0000	256.0000	1140.0000	644.0000	783.0000	815.0000	993.0000	565.0000	459.0000	497.0000	299.0000	835.0000	691.0000	2140.0000	610.0000	385.0000	573.0000	678.0000	1096.0000	778.0000	1414.0000	419.0000	487.0000	180.0000	800.0000	415.0000	1084.0000	773.0000	708.0000	3160.0000
346	-0.3000	-8.7000	574.0000	496.0000	555.0000	292.0000	367.0000	1167.0000	662.0000	662.0000	2238.0000	671.0000	513.0000	582.0000	1877.0000	2113.0000	789.0000	420.0000	379.0000	286.0000	152.0000	1218.0000	470.0000	1047.0000	577.0000	1082.0000	502.0000	651.0000	530.0000	310.0000	501.0000	421.0000	2107.0000	761.0000	522.0000	398.0000	666.0000	866.0000	311.0000	1420.0000	457.0000	540.0000	173.0000	762.0000	363.0000	891.0000	862.0000	466.0000	2655.0000
347	-0.2250	-8.7000	604.0000	378.0000	363.0000	336.0000	443.0000	1049.0000	629.0000	613.0000	2348.0000	861.0000	368.0000	642.0000	1630.0000	2219.0000	919.0000	563.0000	317.0000	260.0000	154.0000	1203.0000	406.0000	857.0000	687.0000	1214.0000	397.0000	453.0000	525.0000	192.0000	535.0000	342.0000	2044.0000	598.0000	397.0000	244.0000	392.0000	621.0000	630.0000	1511.0000	547.0000	330.0000	166.0000	781.0000	360.0000	856.0000	657.0000	525.0000	3090.0000
348	-0.1500	-8.7000	759.0000	462.0000	788.0000	471.0000	386.0000	1073.0000	607.0000	607.0000	2117.0000	693.0000	298.0000	811.0000	1973.0000	2657.0000	768.0000	503.0000	318.0000	214.0000	162.0000	1144.0000	637.0000	1085.0000	471.0000	1167.0000	462.0000	413.0000	649.0000	306.0000	558.0000	409.0000	2168.0000	716.0000	531.0000	218.0000	653.0000	958.0000	410.0000	1376.0000	306.0000	293.0000	99.0000	484.0000	329.0000	696.0000	708.0000	384.0000	2576.0000
349	-0.0750	-8.7000	481.0000	301.0000	440.0000	231.0000	244.0000	1101.0000	702.0000	702.0000	3194.0000	519.0000	353.0000	446.0000	1719.0000	2227.0000	508.0000	449.0000	544.0000	350.0000	46.0000	814.0000	471.0000	865.0000	666.0000	844.0000	276.0000	528.0000	928.0000	304.0000	567.0000	299.0000	1726.0000	564.0000	280.0000	476.0000	947.0000	944.0000	253.0000	1422.0000	466.0000	315.0000	235.0000	580.0000	331.0000	988.0000	865.0000	420.0000	2081.0000
350	-0.0000	-8.7000	379.0000	448.0000	612.0000	351.0000	439.0000	777.0000	833.0000	833.0000	2949.0000	958.0000	449.0000	503.0000	1341.0000	1580.0000	553.0000	431.0000	799.0000	289.0000	211.0000	587.0000	532.0000	1097.0000	973.0000	1086.0000	545.0000	335.0000	1039.0000	451.0000	740.0000	496.0000	1646.0000	666.0000	451.0000	290.0000	876.0000	940.0000	351.0000	1443.0000	471.0000	284.0000	297.0000	638.0000	395.0000	1134.0000	641.0000	564.0000	1237.0000
351	0.0750	-8.7000	663.0000	302.0000	381.0000	213.0000	514.0000	854.0000	562.0000	562.0000	1800.0000	586.0000	457.0000	685.0000	1843.0000	2299.0000	717.0000	490.0000	1069.0000	425.0000	178.0000	743.0000	676.0000	1439.0000	601.0000	1175.0000	594.0000	508.0000	1951.0000	433.0000	680.0000	717.0000	2351.0000	730.0000	571.0000	594.0000	1070.0000	1083.0000	540.0000	1491.0000	737.0000	455.0000	371.0000	656.0000	538.0000	1989.0000	870.0000	569.0000	1960.0000
352	0.1500	-8.7000	571.0000	362.0000	802.0000	513.0000	315.0000	845.0000	829.0000	829.0000	1737.0000	724.0000	475.0000	579.0000	1440.0000	1692.0000	677.0000	304.0000	1094.0000	518.0000	299.0000	814.0000	514.0000	1494.0000	625.0000	1361.0000	812.0000	562.0000	1974.0000	617.0000	742.0000	672.0000	2309.0000	945.0000	335.0000	616.0000	1571.0000	1042.0000	621.0000	1482.0000	566.0000	364.0000	338.0000	901.0000	666.0000	2279.0000	635.0000	672.0000	1413.0000
353	0.2250	-8.7000	439.0000	372.0000	399.0000	391.0000	462.0000	813.0000	556.0000	556.0000	1633.0000	556.0000	467.0000	741.0000	1566.0000	1476.0000	641.0000	444.0000	1348.0000	405.0000	341.0000	762.0000	616.0000	1176.0000	610.0000	1155.0000	631.0000	638.0000	2483.0000	730.0000	674.0000	670.0000	2575.0000	573.0000	444.0000	256.0000	2164.0000	1173.0000	651.0000	1776.0000	719.0000	589.0000	461.0000	849.0000	553.0000	3231.0000	817.0000	349.0000	1067.0000
354	0.3000	-8.7000	498.0000	523.0000	675.0000	366.0000	335.0000	808.0000	248.0000	248.0000	1510.0000	529.0000	640.0000	819.0000	1212.0000	1713.0000	784.0000	359.0000	1242.0000	569.0000	327.0000	1049.0000	595.0000	1153.0000	837.0000	1251.0000	875.0000	309.0000	3513.0000	1174.0000	767.0000	491.0000	2495.0000	812.0000	520.0000	506.0000	2458.0000	1396.0000	624.0000	1887.0000	612.0000	623.0000	647.0000	842.0000	618.0000	3495.0000	736.0000	462.0000	1950.0000
355	0.3750	-8.7000	531.0000	355.0000	672.0000	413.0000	419.0000	728.0000	525.0000	525.0000	1630.0000	667.0000	406.0000	570.0000	1531.0000	2153.0000	713.0000	534.0000	1030.0000	467.0000	227.0000	1131.0000	546.0000	1530.0000	667.0000	1252.0000	671.0000	260.0000	2337.0000	866.0000	676.0000	797.0000	2376.0000	824.0000	273.0000	363.0000	1550.0000	1031.0000	640.0000	1417.0000	646.0000	542.0000	469.0000	966.0000	556.0000	3178.0000	1082.0000	405.0000	4306.0000
356	0.4500	-8.7000	675.0000	331.0000	559.0000	311.0000	228.0000	895.0000	820.0000	820.0000	1506.0000	529.0000	362.0000	637.0000	1450.0000	2022.0000	564.0000	415.0000	971.0000	339.0000	214.0000	1012.0000	505.0000	1369.0000	533.0000	867.0000	654.0000	419.0000	1567.0000	442.0000	579.0000	641.0000	1970.0000	704.0000	406.0000	492.0000	692.0000	1185.0000	793.0000	1658.0000	708.0000	496.0000	479.0000	733.0000	464.0000	2276.0000	901.0000	674.0000	5889.0000
357	0.5250	-8.7000	815.0000	510.0000	571.0000	395.0000	441.0000	822.0000	832.0000	817.0000	1376.0000	709.0000	280.0000	578.0000	1564.0000	2599.0000	695.0000	630.0000	1195.0000	624.0000	375.0000	1026.0000	600.0000	1253.0000	802.0000	1408.0000	950.0000	622.0000	1761.0000	715.0000	876.0000	732.0000	2149.0000	743.0000	276.0000	449.0000	633.0000	1081.0000	568.0000	1169.0000	920.0000	450.0000	367.0000	826.0000	648.0000	2446.0000	880.0000	648.0000	3861.0000
358	0.6000	-8.7000	480.0000	372.0000	649.0000	438.0000	433.0000	707.0000	410.0000	410.0000	1147.0000	628.0000	390.0000	839.0000	1503.0000	1967.0000	841.0000	283.0000	1006.0000	534.0000	173.0000	1001.0000	650.0000	900.0000	604.0000	1184.0000	684.0000	411.0000	2192.0000	454.0000	591.0000	662.0000	2287.0000	680.0000	369.0000	505.0000	466.0000	1167.0000	653.0000	1347.0000	758.0000	372.0000	315.0000	760.0000	309.0000	1675.0000	587.0000	669.0000	2533.0000
359	0.6750	-8.7000	672.0000	382.0000	748.0000	384.0000	281.0000	1039.0000	646.0000	646.0000	1321.0000	637.0000	495.0000	758.0000	1319.0000	2300.0000	558.0000	468.0000	873.0000	487.0000	305.0000	882.0000	474.0000	1620.0000	677.0000	1609.0000	600.0000	653.0000	1768.0000	655.0000	648.0000	452.0000	1919.0000	568.0000	411.0000	259.0000	753.0000	1076.0000	533.0000	1454.0000	477.0000	521.0000	457.0000	861.0000	605.0000	1434.0000	824.0000	651.0000	2194.0000
360	0.7500	-8.7000	652.0000	572.0000	539.0000	468.0000	397.0000	857.0000	720.0000	735.0000	2103.0000	847.0000	308.0000	689.0000	1627.0000	1976.0000	605.0000	610.0000	1314.0000	299.0000	349.0000	712.0000	520.0000	1162.0000	898.0000	1683.0000	605.0000	465.0000	2124.0000	778.0000	458.0000	552.0000	2491.0000	673.0000	327.0000	578.0000	912.0000	941.0000	564.0000	1665.0000	557.0000	395.0000	216.0000	1034.0000	330.0000	1890.0000	646.0000	266.0000	2128.0000
361	0.8250	-8.7000	528.0000	415.0000	564.0000	439.0000	352.0000	1052.0000	464.0000	464.0000	1684.0000	592.0000	312.0000	935.0000	1809.0000	2090.0000	831.0000	285.0000	1905.0000	471.0000	402.0000	1049.0000	322.0000	1085.0000	816.0000	1093.0000	810.0000	525.0000	3291.0000	711.0000	522.0000	495.0000	2454.0000	782.0000	434.0000	745.0000	1093.0000	969.0000	141.0000	1145.0000	666.0000	419.0000	542.0000	1009.0000	498.0000	2265.0000	724.0000	405.0000	1619.0000
362	0.9000	-8.7000	605.0000	502.0000	533.0000	409.0000	392.0000	871.0000	446.0000	446.0000	1524.0000	438.0000	357.0000	616.0000	1444.0000	1859.0000	776.0000	521.0000	1386.0000	523.0000	249.0000	1434.0000	454.0000	1041.0000	810.0000	986.0000	573.0000	534.0000	2509.0000	500.0000	449.0000	783.0000	2310.0000	705.0000	258.0000	425.0000	972.0000	1263.0000	611.0000	1599.0000	691.0000	475.0000	501.0000	946.0000	525.0000	1644.0000	647.0000	379.0000	1568.0000
363	0.9750	-8.7000	632.0000	437.0000	660.0000	280.0000	355.0000	595.0000	569.0000	569.0000	1782.0000	469.0000	488.0000	807.0000	1979.0000	1489.0000	981.0000	429.0000	1815.0000	292.0000	455.0000	871.0000	588.0000	1198.0000	637.0000	1518.0000	636.0000	582.0000	2914.0000	495.0000	595.0000	454.0000	2139.0000	516.0000	419.0000	505.0000	1212.0000	934.0000	444.0000	1595.0000	704.0000	543.0000	547.0000	658.0000	459.0000	2280.0000	726.0000	672.0000	1989.0000
364	1.0500	-8.7000	745.0000	645.0000	493.0000	348.0000	307.0000	852.0000	547.0000	547.0000	1295.0000	380.0000	715.0000	722.0000	1480.0000	1860.0000	557.0000	404.0000	1545.0000	451.0000	292.0000	718.0000	476.0000	1077.0000	767.0000	886.0000	534.0000	454.0000	2246.0000	547.0000	571.0000	574.0000	2668.0000	811.0000	238.0000	407.0000	1309.0000	1127.0000	683.0000	1206.0000	733.0000	362.0000	242.0000	890.0000	353.0000	1911.0000	821.0000	542.0000	1526.0000
365	1.1250	-8.7000	804.0000	406.0000	674.0000	407.0000	315.0000	794.0000	441.0000	441.0000	1799.0000	781.0000	386.0000	702.0000	1724.0000	1869.0000	629.0000	531.0000	2359.0000	787.0000	181.0000	1146.0000	300.0000	1253.0000	740.0000	1552.0000	826.0000	362.0000	3071.0000	564.0000	694.0000	617.0000	2281.0000	1075.0000	449.0000	494.0000	1105.0000	1287.0000	577.0000	1242.0000	722.0000	456.0000	404.0000	690.0000	664.0000	2280.0000	825.0000	651.0000	1295.0000
366	1.2000	-8.7000	568.0000	446.0000	587.0000	344.0000	241.0000	854.0000	375.0000	375.0000	1781.0000	590.0000	333.0000	533.0000	1644.0000	1566.0000	755.0000	527.0000	2059.0000	781.0000	308.0000	843.0000	460.0000	1343.0000	684.0000	1060.0000	600.0000	718.0000	2507.0000	947.0000	632.0000	570.0000	2259.0000	851.0000	338.0000	342.0000	1163.0000	1289.0000	481.0000	1367.0000	630.0000	327.0000	567.0000	791.0000	535.0000	1841.0000	737.0000	324.0000	1628.0000
367	1.2750	-8.7000	833.0000	620.0000	523.0000	323.0000	526.0000	780.0000	560.0000	560.0000	1567.0000	491.0000	372.0000	551.0000	1497.0000	2093.0000	710.0000	641.0000	1723.0000	545.0000	407.0000	813.0000	400.0000	1171.0000	635.0000	1359.0000	433.0000	460.0000	1843.0000	459.0000	631.0000	590.0000	2654.0000	1200.0000	183.0000	289.0000	1050.0000	948.0000	426.0000	1550.0000	686.0000	514.0000	414.0000	801.0000	351.0000	2016.0000	732.0000	423.0000	2126.0000
368	1.3500	-8.7000	491.0000	418.0000	730.0000	326.0000	451.0000	690.0000	646.0000	646.0000	1628.0000	540.0000	527.0000	646.0000	1773.0000	2263.0000	593.0000	537.0000	2090.0000	899.0000	349.0000	1334.0000	490.0000	1432.0000	707.0000	1438.0000	560.0000	662.0000	2281.0000	567.0000	679.0000	518.0000	2494.0000	963.0000	419.0000	354.0000	1150.0000	847.0000	502.0000	1716.0000	664.0000	279.0000	359.0000	621.0000	477.0000	2097.0000	888.0000	789.0000	1927.0000
369	1.4250	-8.7000	797.0000	431.0000	746.0000	306.0000	455.0000	1121.0000	442.0000	442.0000	1692.0000	488.0000	448.0000	642.0000	1907.0000	1765.0000	740.0000	475.0000	2608.0000	546.0000	330.0000	1013.0000	549.0000	1289.0000	826.0000	1253.0000	633.0000	417.0000	2481.0000	688.0000	468.0000	1107.0000	2330.0000	1080.0000	423.0000	421.0000	1386.0000	1211.0000	391.0000	1788.0000	960.0000	527.0000	573.0000	789.0000	650.0000	2729.0000	589.0000	543.0000	2246.0000
370	1.5000	-8.7000	615.0000	390.0000	777.0000	396.0000	339.0000	1082.0000	563.0000	563.0000	1764.0000	824.0000	338.0000	668.0000	1413.0000	1859.0000	561.0000	544.0000	2294.0000	526.0000	206.0000	917.0000	578.0000	1266.0000	743.0000	1372.0000	309.0000	556.0000	2282.0000	830.0000	678.0000	619.0000	2218.0000	967.0000	246.0000	363.0000	934.0000	776.0000	360.0000	1604.0000	741.0000	422.0000	479.0000	616.0000	559.0000	2380.0000	805.0000	647.0000	1800.0000
371	1.5750	-8.7000	856.0000	498.0000	679.0000	280.0000	465.0000	818.0000	559.0000	559.0000	1344.0000	847.0000	439.0000	485.0000	1744.0000	2012.0000	760.0000	428.0000	2906.0000	677.0000	497.0000	1040.0000	269.0000	993.0000	993.0000	1520.0000	599.0000	408.0000	3723.0000	694.0000	507.0000	760.0000	2662.0000	926.0000	378.0000	408.0000	1461.0000	1246.0000	382.0000	1836.0000	957.0000	380.0000	508.0000	557.0000	322.0000	3225.0000	899.0000	479.0000	1730.0000
372	1.6500	-8.7000	788.0000	717.0000	764.0000	246.0000	218.0000	911.0000	433.0000	433.0000	1290.0000	764.0000	346.0000	655.0000	1618.0000	1631.0000	898.0000	455.0000	1811.0000	443.0000	292.0000	996.0000	457.0000	1321.0000	911.0000	1436.0000	698.0000	499.0000	3306.0000	758.0000	561.0000	680.0000	2383.0000	1296.0000	304.0000	321.0000	1534.0000	1006.0000	651.0000	1535.0000	600.0000	465.0000	377.0000	925.0000	535.0000	2175.0000	570.0000	459.0000	1513.0000
373	1.7250	-8.7000	830.0000	412.0000	778.0000	263.0000	489.0000	1000.0000	596.0000	625.0000	1457.0000	744.0000	203.0000	715.0000	1561.0000	1968.0000	610.0000	522.0000	1810.0000	592.0000	350.0000	1025.0000	562.0000	1295.0000	999.0000	1187.0000	591.0000	503.0000	2148.0000	485.0000	895.0000	720.0000	2638.0000	686.0000	401.0000	604.0000	1232.0000	1516.0000	576.0000	1533.0000	696.0000	421.0000	497.0000	759.0000	544.0000	1983.0000	889.0000	537.0000	1709.0000
374	1.8000	-8.7000	588.0000	284.0000	833.0000	509.0000	418.0000	914.0000	666.0000	666.0000	1551.0000	523.0000	334.0000	658.0000	1770.0000	1771.0000	801.0000	435.0000	1680.0000	482.0000	255.0000	1169.0000	609.0000	1171.0000	509.0000	1232.0000	424.0000	497.0000	2123.0000	663.0000	775.0000	645.0000	2513.0000	925.0000	338.0000	446.0000	735.0000	870.0000	290.0000	1448.0000	712.0000	303.0000	311.0000	626.0000	402.0000	1414.0000	806.0000	521.0000	1661.0000
375	1.8750	-8.7000	712.0000	495.0000	678.0000	402.0000	473.0000	972.0000	697.0000	697.0000	1854.0000	693.0000	436.0000	843.0000	1558.0000	1750.0000	659.0000	402.0000	1951.0000	498.0000	286.0000	1079.0000	673.0000	1345.0000	814.0000	1361.0000	609.0000	476.0000	2462.0000	659.0000	603.0000	566.0000	2077.0000	1029.0000	499.0000	328.0000	1281.0000	1155.0000	384.0000	1532.0000	577.0000	584.0000	385.0000	728.0000	303.0000	1988.0000	947.0000	491.0000	2374.0000
376	1.9500	-8.7000	401.0000	407.0000	326.0000	514.0000	362.0000	788.0000	611.0000	611.0000	1887.0000	587.0000	368.0000	653.0000	1139.0000	1352.0000	452.0000	377.0000	1069.0000	534.0000	314.0000	1039.0000	518.0000	953.0000	906.0000	938.0000	390.0000	462.0000	1882.0000	515.0000	617.0000	462.0000	2173.0000	530.0000	388.0000	512.0000	1013.0000	1106.0000	489.0000	1014.0000	585.0000	332.0000	465.0000	405.0000	434.0000	1095.0000	674.0000	464.0000	1408.0000
377	2.0250	-8.7000	627.0000	660.0000	510.0000	408.0000	237.0000	1061.0000	775.0000	775.0000	2114.0000	656.0000	361.0000	714.0000	1545.0000	2082.0000	608.0000	735.0000	444.0000	196.0000	117.0000	1159.0000	369.0000	967.0000	788.0000	1335.0000	474.0000	747.0000	976.0000	396.0000	521.0000	396.0000	1484.0000	734.0000	398.0000	437.0000	1007.0000	1286.0000	383.0000	1606.0000	525.0000	378.0000	192.0000	552.0000	361.0000	881.0000	757.0000	506.0000	2048.0000
378	2.1000	-8.7000	642.0000	487.0000	579.0000	346.0000	235.0000	1154.0000	819.0000	819.0000	1776.0000	612.0000	322.0000	516.0000	1744.0000	1963.0000	445.0000	433.0000	497.0000	423.0000	264.0000	882.0000	394.0000	1291.0000	660.0000	1210.0000	548.0000	506.0000	471.0000	440.0000	750.0000	532.0000	1954.0000	678.0000	538.0000	539.0000	971.0000	1127.0000	427.0000	1203.0000	385.0000	416.0000	279.0000	765.0000	298.0000	958.0000	653.0000	607.0000	1963.0000
379	2.1750	-8.7000	384.0000	474.0000	757.0000	271.0000	349.0000	1037.0000	592.0000	592.0000	2404.0000	824.0000	437.0000	876.0000	1885.0000	1533.0000	362.0000	436.0000	194.0000	352.0000	100.0000	1169.0000	665.0000	1060.0000	1082.0000	1448.0000	604.0000	541.0000	421.0000	203.0000	532.0000	666.0000	1889.0000	562.0000	282.0000	689.0000	2118.0000	1110.0000	483.0000	1594.0000	668.0000	291.0000	176.0000	904.0000	449.0000	2040.0000	817.0000	767.0000	1450.0000
380	2.2500	-8.7000	746.0000	529.0000	546.0000	492.0000	342.0000	1445.0000	576.0000	576.0000	2861.0000	868.0000	375.0000	742.0000	1958.0000	1627.0000	524.0000	497.0000	201.0000	371.0000	216.0000	1248.0000	492.0000	1229.0000	1329.0000	1091.0000	926.0000	415.0000	543.0000	196.0000	855.0000	583.0000	2160.0000	680.0000	574.0000	486.0000	2454.0000	1264.0000	738.0000	1768.0000	597.0000	522.0000	199.0000	684.0000	417.0000	2295.0000	841.0000	508.0000	1165.0000
381	2.3250	-8.7000	435.0000	523.0000	839.0000	515.0000	436.0000	1199.0000	660.0000	660.0000	3140.0000	932.0000	509.0000	591.0000	1889.0000	1873.0000	600.0000	352.0000	445.0000	341.0000	92.0000	1204.0000	638.0000	968.0000	883.0000	1555.0000	696.0000	693.0000	708.0000	208.0000	483.0000	510.0000	2273.0000	627.0000	303.0000	491.0000	3343.0000	1668.0000	538.0000	2071.0000	604.0000	465.0000	281.0000	1069.0000	677.0000	2828.0000	895.0000	705.0000	1348.0000
382	2.4000	-8.7000	541.0000	281.0000	564.0000	393.0000	352.0000	776.0000	576.0000	576.0000	3003.0000	935.0000	366.0000	795.0000	2136.0000	1092.0000	330.0000	475.0000	431.0000	290.0000	178.0000	1057.0000	533.0000	1226.0000	923.0000	1190.0000	442.0000	779.0000	615.0000	249.0000	681.0000	676.0000	2100.0000	724.0000	476.0000	371.0000	2736.0000	1428.0000	750.0000	1283.0000	594.0000	498.0000	185.0000	1000.0000	528.0000	2623.0000	1126.0000	453.0000	1169.0000
383	2.4750	-8.7000	545.0000	556.0000	822.0000	275.0000	231.0000	1239.0000	816.0000	816.0000	3287.0000	1348.0000	524.0000	783.0000	2340.0000	1109.0000	431.0000	290.0000	610.0000	435.0000	272.0000	1155.0000	615.0000	1246.0000	663.0000	1378.0000	695.0000	501.0000	740.0000	196.0000	986.0000	579.0000	1326.0000	436.0000	451.0000	521.0000	2042.0000	1083.0000	537.0000	1461.0000	619.0000	456.0000	316.0000	813.0000	512.0000	1954.0000	1027.0000	736.0000	2169.0000
384	-0.9000	-8.6250	617.0000	364.0000	428.0000	368.0000	433.0000	1317.0000	802.0000	802.0000	3234.0000	740.0000	446.0000	548.0000	2736.0000	1240.0000	336.0000	483.0000	553.0000	432.0000	157.0000	1049.0000	714.0000	680.0000	775.0000	1505.0000	609.0000	211.0000	629.0000	320.0000	718.0000	429.0000	2081.0000	663.0000	260.0000	406.0000	1890.0000	816.0000	283.0000	1735.0000	660.0000	297.0000	184.0000	1063.0000	415.0000	2804.0000	1068.0000	433.0000	3240.0000
385	-0.8250	-8.6250	526.0000	377.0000	414.0000	555.0000	332.0000	1063.0000	640.0000	640.0000	1213.0000	572.0000	273.0000	470.0000	1669.0000	1524.0000	437.0000	461.0000	471.0000	368.0000	171.0000	813.0000	444.0000	953.0000	586.0000	1106.0000	543.0000	586.0000	409.0000	268.0000	487.0000	272.0000	1804.0000	421.0000	411.0000	488.0000	667.0000	1160.0000	577.0000	1284.0000	447.0000	384.0000	99.0000	627.0000	417.0000	1048.0000	950.0000	271.0000	2852.0000
386	-0.7500	-8.6250	694.0000	478.0000	708.0000	490.0000	424.0000	1247.0000	848.0000	848.0000	2588.0000	770.0000	441.0000	499.0000	1662.0000	1934.0000	748.0000	531.0000	382.0000	353.0000	157.0000	1297.0000	605.0000	1165.0000	783.0000	1449.0000	606.0000	573.0000	749.0000	377.0000	771.0000	554.0000	2481.0000	581.0000	443.0000	400.0000	616.0000	938.0000	644.0000	1468.0000	879.0000	342.0000	355.0000	667.0000	269.0000	1002.0000	865.0000	357.0000	3134.0000
387	-0.6750	-8.6250	487.0000	433.0000	567.0000	270.0000	293.0000	926.0000	898.0000	898.0000	2448.0000	802.0000	531.0000	673.0000	1725.0000	1638.0000	641.0000	584.0000	430.0000	376.0000	204.0000	1246.0000	787.0000	1101.0000	748.0000	1319.0000	580.0000	537.0000	679.0000	347.0000	644.0000	543.0000	1594.0000	608.0000	286.0000	315.0000	858.0000	1292.0000	493.0000	1409.0000	547.0000	333.0000	224.0000	534.0000	385.0000	1440.0000	1022.0000	425.0000	2770.0000
388	-0.6000	-8.6250	489.0000	363.0000	560.0000	478.0000	377.0000	1037.0000	689.0000	689.0000	1888.0000	701.0000	342.0000	938.0000	1799.0000	2206.0000	688.0000	635.0000	426.0000	441.0000	273.0000	1191.0000	365.0000	1111.0000	711.0000	1232.0000	611.0000	690.0000	700.0000	388.0000	588.0000	575.0000	1562.0000	715.0000	480.0000	493.0000	1054.0000	941.0000	537.0000	1555.0000	577.0000	443.0000	247.0000	715.0000	383.0000	2416.0000	1046.0000	533.0000	3164.0000
389	-0.5250	-8.6250	537.0000	364.0000	461.0000	342.0000	256.0000	1205.0000	594.0000	594.0000	2522.0000	887.0000	367.0000	686.0000	2004.0000	2429.0000	536.0000	548.0000	467.0000	524.0000	262.0000	1091.0000	705.0000	966.0000	509.0000	1316.0000	537.0000	863.0000	558.0000	325.0000	752.0000	551.0000	2235.0000	608.0000	495.0000	471.0000	767.0000	881.0000	545.0000	1495.0000	395.0000	254.0000	422.0000	595.0000	567.0000	1122.0000	941.0000	488.0000	3760.0000
390	-0.4500	-8.6250	575.0000	341.0000	603.0000	388.0000	271.0000	1242.0000	666.0000	666.0000	2112.0000	689.0000	483.0000	673.0000	1854.0000	2099.0000	601.0000	470.0000	324.0000	327.0000	175.0000	996.0000	757.0000	1174.0000	463.0000	1455.0000	502.0000	458.0000	772.0000	295.0000	791.0000	502.0000	1900.0000	665.0000	272.0000	462.0000	1057.0000	938.0000	492.0000	1458.0000	427.0000	332.0000	184.0000	740.0000	504.0000	2375.0000	617.0000	574.0000	2986.0000
391	-0.3750	-8.6250	544.0000	708.0000	568.0000	354.0000	389.0000	957.0000	753.0000	753.0000	2658.0000	839.0000	281.0000	738.0000	1412.0000	1703.0000	378.0000	423.0000	343.0000	202.0000	312.0000	1009.0000	433.0000	1009.0000	524.0000	928.0000	630.0000	551.0000	598.0000	399.0000	693.0000	391.0000	2200.0000	657.0000	266.0000	449.0000	965.0000	1016.0000	701.0000	1467.0000	628.0000	286.0000	346.0000	835.0000	489.0000	1649.0000	772.0000	582.0000	3218.0000
392	-0.3000	-8.6250	874.0000	475.0000	592.0000	248.0000	214.0000	1071.0000	673.0000	673.0000	1730.0000	483.0000	499.0000	694.0000	1861.0000	2029.0000	451.0000	378.0000	667.0000	403.0000	229.0000	963.0000	391.0000	1137.0000	655.0000	1251.0000	586.0000	549.0000	785.0000	348.0000	636.0000	406.0000	2313.0000	641.0000	373.0000	390.0000	1080.0000	942.0000	564.0000	1607.0000	362.0000	390.0000	149.0000	600.0000	434.0000	2023.0000	733.0000	531.0000	2508.0000
393	-0.2250	-8.6250	512.0000	470.0000	628.0000	283.0000	339.0000	832.0000	395.0000	395.0000	1508.0000	647.0000	371.0000	616.0000	1435.0000	1927.0000	585.0000	430.0000	429.0000	284.0000	315.0000	1097.0000	566.0000	1074.0000	639.0000	944.0000	534.0000	551.0000	874.0000	193.0000	442.0000	420.0000	1550.0000	522.0000	455.0000	381.0000	474.0000	822.0000	360.0000	1196.0000	548.0000	451.0000	127.0000	574.0000	543.0000	1157.0000	767.0000	552.0000	1715.0000
394	-0.1500	-8.6250	754.0000	386.0000	534.0000	265.0000	534.0000	817.0000	668.0000	668.0000	2219.0000	862.0000	224.0000	622.0000	1586.0000	1973.0000	694.0000	618.0000	544.0000	414.0000	184.0000	1104.0000	494.0000	1153.0000	604.0000	1388.0000	459.0000	476.0000	1149.0000	478.0000	637.0000	421.0000	2221.0000	665.0000	326.0000	367.0000	1063.0000	1019.0000	675.0000	1431.0000	383.0000	271.0000	349.0000	963.0000	508.0000	2054.0000	828.0000	404.0000	1579.0000
395	-0.0750	-8.6250	554.0000	341.0000	672.0000	441.0000	260.0000	761.0000	608.0000	608.0000	1990.0000	771.0000	500.0000	894.0000	1626.0000	1399.0000	593.0000	469.0000	1176.0000	382.0000	167.0000	902.0000	474.0000	1169.0000	622.0000	1247.0000	453.0000	207.0000	1790.0000	664.0000	530.0000	644.0000	2248.0000	828.0000	449.0000	402.0000	1560.0000	1089.0000	489.0000	1108.0000	700.0000	387.0000	291.0000	615.0000	520.0000	1924.0000	895.0000	500.0000	981.0000
396	-0.0000	-8.6250	693.0000	480.0000	646.0000	390.0000	514.0000	938.0000	587.0000	587.0000	1329.0000	1072.0000	255.0000	808.0000	1749.0000	1405.0000	483.0000	537.0000	975.0000	287.0000	317.0000	769.0000	597.0000	1031.0000	866.0000	1072.0000	674.0000	507.0000	2575.0000	654.0000	673.0000	508.0000	2163.0000	1147.0000	500.0000	384.0000	2314.0000	1184.0000	452.0000	1556.0000	736.0000	381.0000	602.0000	853.0000	362.0000	3264.0000	851.0000	372.0000	1170.0000
397	0.0750	-8.6250	540.0000	442.0000	379.0000	400.0000	556.0000	770.0000	434.0000	434.0000	1919.0000	493.0000	303.0000	745.0000	1308.0000	1542.0000	1039.0000	384.0000	1649.0000	691.0000	307.0000	1119.0000	484.0000	1135.0000	675.0000	1050.0000	332.0000	596.0000	4859.0000	865.0000	517.0000	545.0000	2762.0000	982.0000	288.0000	340.0000	1689.0000	1061.0000	571.0000	1957.0000	569.0000	417.0000	945.0000	812.0000	645.0000	2822.0000	663.0000	360.0000	1102.0000
398	0.1500	-8.6250	661.0000	421.0000	779.0000	336.0000	339.0000	1022.0000	549.0000	549.0000	1974.0000	588.0000	297.0000	1008.0000	1910.0000	2147.0000	790.0000	534.0000	840.0000	570.0000	403.0000	1011.0000	494.0000	1939.0000	946.0000	1113.0000	440.0000	395.0000	2821.0000	712.0000	497.0000	766.0000	2733.0000	1113.0000	211.0000	348.0000	1028.0000	997.0000	384.0000	1514.0000	759.0000	420.0000	474.0000	820.0000	648.0000	2428.0000	934.0000	519.0000	1732.0000
399	0.2250	-8.6250	917.0000	398.0000	389.0000	368.0000	196.0000	961.0000	494.0000	494.0000	1341.0000	621.0000	400.0000	729.0000	1861.0000	1702.0000	711.0000	490.0000	1488.0000	490.0000	154.0000	1132.0000	347.0000	1139.0000	876.0000	1035.0000	503.0000	538.0000	2668.0000	808.0000	656.0000	570.0000	1895.0000	913.0000	303.0000	425.0000	1722.0000	1258.0000	439.0000	1914.0000	574.0000	421.0000	509.0000	776.0000	564.0000	2583.0000	742.0000	724.0000	1560.0000
400	0.3000	-8.6250	659.0000	422.0000	897.0000	575.0000	406.0000	1145.0000	349.0000	349.0000	2099.0000	512.0000	442.0000	735.0000	1573.0000	1648.0000	790.0000	625.0000	1309.0000	406.0000	349.0000	1229.0000	501.0000	1035.0000	584.0000	1505.0000	713.0000	567.0000	3354.0000	854.0000	755.0000	549.0000	2615.0000	873.0000	436.0000	369.0000	1547.0000	1306.0000	428.0000	1793.0000	575.0000	785.0000	573.0000	783.0000	398.0000	2943.0000	787.0000	702.0000	3791.0000
401	0.3750	-8.6250	620.0000	370.0000	509.0000	277.0000	501.0000	807.0000	609.0000	594.0000	1871.0000	784.0000	471.0000	692.0000	1712.0000	1901.0000	587.0000	497.0000	1338.0000	414.0000	295.0000	1291.0000	450.0000	1563.0000	739.0000	1396.0000	630.0000	368.0000	2127.0000	809.0000	547.0000	426.0000	3059.0000	679.0000	354.0000	460.0000	954.0000	903.0000	497.0000	2148.0000	589.0000	358.0000	422.0000	865.0000	537.0000	3306.0000	749.0000	596.0000	22348.0000
402	0.4500	-8.6250	646.0000	412.0000	473.0000	392.0000	615.0000	956.0000	497.0000	497.0000	1606.0000	775.0000	425.0000	1022.0000	1830.0000	2190.0000	924.0000	569.0000	708.0000	465.0000	310.0000	1314.0000	346.0000	1568.0000	778.0000	1680.0000	502.0000	277.0000	1741.0000	734.0000	531.0000	692.0000	2118.0000	895.0000	371.0000	662.0000	462.0000	761.0000	481.0000	1632.0000	449.0000	326.0000	387.0000	953.0000	544.0000	1865.0000	918.0000	695.0000	30416.0000
403	0.5250	-8.6250	691.0000	468.0000	702.0000	330.0000	302.0000	826.0000	1096.0000	1096.0000	2008.0000	591.0000	359.0000	802.0000	1650.0000	1812.0000	422.0000	646.0000	675.0000	434.0000	182.0000	1125.0000	308.0000	1468.0000	759.0000	1216.0000	553.0000	432.0000	2513.0000	515.0000	670.0000	715.0000	2392.0000	809.0000	220.0000	483.0000	599.0000	1166.0000	531.0000	1608.0000	757.0000	555.0000	293.0000	647.0000	696.0000	2674.0000	879.0000	749.0000	4881.0000
404	0.6000	-8.6250	698.0000	537.0000	619.0000	221.0000	284.0000	967.0000	726.0000	726.0000	1671.0000	654.0000	332.0000	606.0000	1680.0000	1975.0000	653.0000	579.0000	887.0000	436.0000	369.0000	893.0000	673.0000	1511.0000	702.0000	1473.0000	870.0000	430.0000	2444.0000	600.0000	659.0000	824.0000	2229.0000	977.0000	351.0000	489.0000	820.0000	1095.0000	444.0000	1804.0000	659.0000	314.0000	248.0000	726.0000	687.0000	2212.0000	802.0000	541.0000	2785.0000
405	0.6750	-8.6250	926.0000	382.0000	656.0000	631.0000	465.0000	765.0000	611.0000	611.0000	1861.0000	530.0000	298.0000	810.0000	1648.0000	2332.0000	606.0000	369.0000	1105.0000	390.0000	289.0000	762.0000	420.0000	1387.0000	809.0000	1310.0000	801.0000	596.0000	1727.0000	414.0000	546.0000	415.0000	2110.0000	891.0000	400.0000	400.0000	820.0000	1517.0000	635.0000	1724.0000	829.0000	471.0000	330.0000	760.0000	499.0000	1654.0000	521.0000	640.0000	1739.0000
406	0.7500	-8.6250	617.0000	485.0000	538.0000	342.0000	449.0000	874.0000	355.0000	355.0000	1391.0000	564.0000	327.0000	524.0000	1260.0000	1742.0000	899.0000	515.0000	1592.0000	742.0000	289.0000	846.0000	316.0000	882.0000	785.0000	1421.0000	598.0000	387.0000	2761.0000	684.0000	643.0000	573.0000	2698.0000	1054.0000	375.0000	208.0000	1094.0000	1021.0000	585.0000	1606.0000	598.0000	387.0000	431.0000	626.0000	377.0000	2665.0000	687.0000	536.0000	1534.0000
407	0.8250	-8.6250	540.0000	285.0000	616.0000	386.0000	458.0000	774.0000	600.0000	600.0000	1637.0000	357.0000	580.0000	515.0000	1606.0000	2027.0000	698.0000	455.0000	1179.0000	296.0000	226.0000	965.0000	662.0000	1162.0000	641.0000	1181.0000	845.0000	513.0000	1781.0000	671.0000	647.0000	369.0000	2034.0000	1059.0000	527.0000	544.0000	932.0000	1213.0000	470.0000	1316.0000	690.0000	437.0000	276.0000	672.0000	511.0000	1552.0000	788.0000	578.0000	1803.0000
408	0.9000	-8.6250	725.0000	375.0000	576.0000	277.0000	388.0000	958.0000	429.0000	429.0000	1742.0000	467.0000	414.0000	343.0000	1977.0000	1996.0000	973.0000	370.0000	2192.0000	678.0000	323.0000	953.0000	683.0000	1521.0000	824.0000	1161.0000	694.0000	287.0000	2732.0000	678.0000	437.0000	430.0000	2770.0000	1284.0000	256.0000	395.0000	1479.0000	1446.0000	515.0000	2033.0000	699.0000	371.0000	455.0000	899.0000	559.0000	2628.0000	777.0000	535.0000	1628.0000
409	0.9750	-8.6250	718.0000	414.0000	535.0000	453.0000	446.0000	1000.0000	505.0000	454.0000	1524.0000	527.0000	461.0000	924.0000	1676.0000	1824.0000	858.0000	488.0000	1869.0000	594.0000	241.0000	1089.0000	538.0000	1222.0000	1049.0000	1425.0000	575.0000	579.0000	2519.0000	778.0000	602.0000	468.0000	2355.0000	909.0000	476.0000	535.0000	1014.0000	796.0000	355.0000	1699.0000	710.0000	385.0000	421.0000	938.0000	745.0000	1930.0000	795.0000	670.0000	2213.0000
410	1.0500	-8.6250	722.0000	459.0000	706.0000	358.0000	359.0000	1011.0000	450.0000	450.0000	1593.0000	821.0000	279.0000	903.0000	1798.0000	1963.0000	653.0000	536.0000	1015.0000	499.0000	171.0000	995.0000	480.0000	1193.0000	732.0000	1427.0000	607.0000	439.0000	1622.0000	458.0000	667.0000	532.0000	2379.0000	513.0000	364.0000	445.0000	624.0000	883.0000	495.0000	1852.0000	564.0000	438.0000	414.0000	744.0000	607.0000	1046.0000	991.0000	472.0000	1808.0000
411	1.1250	-8.6250	700.0000	286.0000	722.0000	315.0000	306.0000	854.0000	517.0000	519.0000	1801.0000	464.0000	431.0000	825.0000	1429.0000	1696.0000	792.0000	433.0000	1847.0000	680.0000	116.0000	808.0000	462.0000	1336.0000	881.0000	1717.0000	594.0000	465.0000	2367.0000	692.0000	617.0000	512.0000	2064.0000	1168.0000	388.0000	410.0000	1017.0000	1282.0000	425.0000	1738.0000	666.0000	479.0000	511.0000	729.0000	579.0000	1847.0000	821.0000	592.0000	1826.0000
412	1.2000	-8.6250	743.0000	608.0000	467.0000	408.0000	437.0000	798.0000	530.0000	530.0000	1221.0000	415.0000	391.0000	718.0000	1371.0000	1624.0000	729.0000	665.0000	3057.0000	744.0000	266.0000	1166.0000	491.0000	1149.0000	839.0000	1166.0000	527.0000	589.0000	3232.0000	801.0000	654.0000	664.0000	2353.0000	1203.0000	310.0000	401.0000	935.0000	892.0000	573.0000	1647.0000	613.0000	417.0000	473.0000	762.0000	583.0000	2862.0000	952.0000	558.0000	1616.0000
413	1.2750	-8.6250	639.0000	445.0000	505.0000	399.0000	299.0000	884.0000	391.0000	391.0000	1662.0000	576.0000	330.0000	679.0000	1285.0000	1975.0000	887.0000	454.0000	2515.0000	601.0000	242.0000	1081.0000	651.0000	1039.0000	1015.0000	1395.0000	672.0000	380.0000	1860.0000	503.0000	785.0000	583.0000	2317.0000	929.0000	418.0000	354.0000	1040.0000	1348.0000	558.0000	1726.0000	663.0000	348.0000	384.0000	644.0000	473.0000	2531.0000	570.0000	442.0000	1523.0000
414	1.3500	-8.6250	610.0000	356.0000	567.0000	507.0000	365.0000	947.0000	461.0000	461.0000	1739.0000	557.0000	344.0000	436.0000	1423.0000	1874.0000	834.0000	494.0000	2605.0000	746.0000	258.0000	1072.0000	580.0000	1204.0000	769.0000	1045.0000	494.0000	458.0000	2890.0000	660.0000	513.0000	645.0000	2154.0000	943.0000	520.0000	647.0000	731.0000	1276.0000	348.0000	1228.0000	1003.0000	561.0000	678.0000	766.0000	591.0000	2289.0000	570.0000	438.0000	1874.0000
415	1.4250	-8.6250	745.0000	276.0000	634.0000	405.0000	304.0000	820.0000	490.0000	490.0000	1453.0000	625.0000	402.0000	728.0000	1540.0000	2309.0000	883.0000	633.0000	2564.0000	589.0000	216.0000	1044.0000	535.0000	1076.0000	663.0000	1232.0000	369.0000	492.0000	2157.0000	748.0000	824.0000	545.0000	2657.0000	1151.0000	293.0000	393.0000	986.0000	1284.0000	465.0000	1473.0000	727.0000	345.0000	431.0000	842.0000	562.0000	2277.0000	461.0000	491.0000	1780.0000
416	1.5000	-8.6250	653.0000	396.0000	674.0000	473.0000	369.0000	800.0000	703.0000	703.0000	1561.0000	563.0000	392.0000	577.0000	1574.0000	1879.0000	599.0000	648.0000	1983.0000	825.0000	164.0000	800.0000	643.0000	1277.0000	719.0000	1351.0000	377.0000	462.0000	1880.0000	480.0000	697.0000	469.0000	2025.0000	783.0000	240.0000	388.0000	685.0000	1305.0000	601.0000	1651.0000	635.0000	492.0000	433.0000	779.0000	525.0000	2302.0000	729.0000	504.0000	1682.0000
417	1.5750	-8.6250	580.0000	432.0000	728.0000	435.0000	251.0000	943.0000	667.0000	667.0000	1406.0000	768.0000	532.0000	448.0000	1457.0000	2412.0000	530.0000	531.0000	2523.0000	580.0000	311.0000	1034.0000	507.0000	1160.0000	589.0000	1681.0000	816.0000	917.0000	1726.0000	837.0000	605.0000	569.0000	2223.0000	1027.0000	551.0000	561.0000	856.0000	1362.0000	545.0000	1668.0000	902.0000	262.0000	395.0000	658.0000	388.0000	1896.0000	1023.0000	518.0000	2688.0000
418	1.6500	-8.6250	797.0000	399.0000	484.0000	320.0000	317.0000	805.0000	482.0000	482.0000	1720.0000	653.0000	288.0000	517.0000	1342.0000	1964.0000	759.0000	538.0000	2037.0000	528.0000	358.0000	1099.0000	627.0000	1089.0000	566.0000	1175.0000	609.0000	511.0000	2000.0000	594.0000	423.0000	561.0000	2089.0000	856.0000	388.0000	361.0000	1351.0000	1066.0000	391.0000	1436.0000	563.0000	389.0000	308.0000	799.0000	729.0000	2040.0000	881.0000	469.0000	1807.0000
419	1.7250	-8.6250	606.0000	337.0000	868.0000	506.0000	343.0000	932.0000	624.0000	624.0000	1559.0000	667.0000	390.0000	632.0000	1825.0000	1960.0000	871.0000	649.0000	1686.0000	671.0000	125.0000	826.0000	424.0000	1291.0000	739.0000	1391.0000	816.0000	485.0000	1966.0000	604.0000	392.0000	556.0000	2434.0000	679.0000	274.0000	423.0000	775.0000	1014.0000	474.0000	1507.0000	785.0000	509.0000	360.0000	783.0000	571.0000	2499.0000	979.0000	627.0000	1996.0000
420	1.8000	-8.6250	819.0000	324.0000	749.0000	260.0000	353.0000	883.0000	595.0000	595.0000	1613.0000	526.0000	453.0000	694.0000	1712.0000	2348.0000	623.0000	615.0000	2090.0000	659.0000	399.0000	1174.0000	513.0000	1115.0000	813.0000	1184.0000	703.0000	305.0000	1558.0000	721.0000	396.0000	737.0000	2419.0000	1311.0000	411.0000	334.0000	715.0000	1002.0000	513.0000	1557.0000	804.0000	396.0000	435.0000	808.0000	520.0000	1887.0000	663.0000	788.0000	2338.0000
421	1.8750	-8.6250	680.0000	543.0000	496.0000	446.0000	379.0000	1322.0000	733.0000	733.0000	1655.0000	448.0000	462.0000	817.0000	1654.0000	1946.0000	844.0000	558.0000	1386.0000	376.0000	340.0000	1130.0000	508.0000	1291.0000	838.0000	1190.0000	557.0000	440.0000	2606.0000	821.0000	660.0000	570.0000	2428.0000	1111.0000	387.0000	461.0000	734.0000	1135.0000	351.0000	1438.0000	515.0000	567.0000	656.0000	893.0000	755.0000	2011.0000	976.0000	612.0000	2404.0000
422	1.9500	-8.6250	676.0000	417.0000	413.0000	544.0000	345.0000	863.0000	557.0000	557.0000	1785.0000	590.0000	450.0000	504.0000	1699.0000	2283.0000	726.0000	420.0000	2041.0000	797.0000	425.0000	991.0000	490.0000	1219.0000	641.0000	1129.0000	513.0000	597.0000	3096.0000	885.0000	653.0000	646.0000	2387.0000	1164.0000	319.0000	201.0000	1229.0000	1351.0000	625.0000	1677.0000	893.0000	413.0000	765.0000	871.0000	443.0000	2145.0000	658.0000	485.0000	1427.0000
423	2.0250	-8.6250	605.0000	358.0000	435.0000	281.0000	400.0000	759.0000	422.0000	422.0000	1707.0000	748.0000	355.0000	487.0000	1392.0000	1403.0000	581.0000	523.0000	1504.0000	480.0000	377.0000	586.0000	509.0000	1197.0000	702.0000	1120.0000	673.0000	594.0000	2434.0000	664.0000	701.0000	509.0000	2236.0000	1032.0000	393.0000	490.0000	1218.0000	1229.0000	454.0000	1353.0000	595.0000	286.0000	451.0000	704.0000	512.0000	1482.0000	545.0000	443.0000	1248.0000
424	2.1000	-8.6250	635.0000	257.0000	503.0000	563.0000	370.0000	1290.0000	704.0000	704.0000	2149.0000	1158.0000	360.0000	777.0000	1796.0000	1679.0000	631.0000	463.0000	665.0000	530.0000	128.0000	896.0000	655.0000	1025.0000	660.0000	1537.0000	496.0000	504.0000	755.0000	275.0000	556.0000	543.0000	2054.0000	688.0000	539.0000	382.0000	1128.0000	927.0000	482.0000	1286.0000	686.0000	331.0000	300.0000	651.0000	532.0000	1287.0000	512.0000	567.0000	1776.0000
425	2.1750	-8.6250	704.0000	456.0000	661.0000	327.0000	310.0000	955.0000	657.0000	657.0000	2550.0000	616.0000	596.0000	633.0000	2006.0000	1984.0000	861.0000	586.0000	488.0000	370.0000	232.0000	1225.0000	431.0000	1379.0000	624.0000	1408.0000	701.0000	595.0000	823.0000	240.0000	516.0000	797.0000	1692.0000	637.0000	488.0000	482.0000	1493.0000	1433.0000	491.0000	2206.0000	669.0000	299.0000	214.0000	959.0000	504.0000	2110.0000	1122.0000	783.0000	1754.0000
426	2.2500	-8.6250	592.0000	511.0000	592.0000	531.0000	412.0000	944.0000	558.0000	558.0000	2784.0000	897.0000	378.0000	546.0000	2278.0000	1559.0000	399.0000	278.0000	368.0000	239.0000	182.0000	1371.0000	725.0000	1347.0000	1054.0000	1525.0000	716.0000	499.0000	611.0000	315.0000	553.0000	401.0000	2080.0000	677.0000	509.0000	352.0000	2284.0000	1553.0000	469.0000	1277.0000	784.0000	272.0000	209.0000	992.0000	391.0000	3032.0000	1087.0000	551.0000	1321.0000
427	2.3250	-8.6250	642.0000	506.0000	639.0000	330.0000	294.0000	996.0000	499.0000	499.0000	2362.0000	765.0000	450.0000	580.0000	2044.0000	1589.0000	572.0000	433.0000	621.0000	239.0000	313.0000	1354.0000	624.0000	1267.0000	863.0000	1392.0000	844.0000	458.0000	499.0000	262.0000	791.0000	470.0000	1878.0000	547.0000	452.0000	352.0000	2028.0000	1369.0000	583.0000	2133.0000	785.0000	557.0000	194.0000	988.0000	457.0000	1341.0000	829.0000	847.0000	1460.0000
428	2.4000	-8.6250	662.0000	519.0000	559.0000	503.0000	368.0000	987.0000	812.0000	812.0000	2702.0000	707.0000	344.0000	690.0000	1546.0000	1959.0000	741.0000	355.0000	539.0000	429.0000	235.0000	1270.0000	411.0000	1104.0000	1178.0000	1264.0000	706.0000	573.0000	591.0000	400.0000	575.0000	467.0000	1699.0000	658.0000	454.0000	412.0000	1379.0000	1080.0000	569.0000	1518.0000	671.0000	383.0000	232.0000	908.0000	409.0000	842.0000	1054.0000	610.0000	1370.0000
429	2.4750	-8.6250	592.0000	288.0000	559.0000	285.0000	259.0000	1094.0000	553.0000	553.0000	2145.0000	689.0000	427.0000	756.0000	2126.0000	1872.0000	518.0000	308.0000	435.0000	542.0000	167.0000	1274.0000	667.0000	1212.0000	920.0000	1206.0000	574.0000	350.0000	588.0000	296.0000	457.0000	454.0000	1743.0000	586.0000	391.0000	284.0000	821.0000	839.0000	372.0000	1415.0000	766.0000	217.0000	194.0000	806.0000	382.0000	621.0000	732.0000	539.0000	1764.0000
430	2.5500	-8.6250	378.0000	358.0000	599.0000	464.0000	462.0000	1637.0000	571.0000	571.0000	3106.0000	750.0000	378.0000	960.0000	2089.0000	1397.0000	690.0000	319.0000	331.0000	330.0000	152.0000	1145.0000	525.0000	910.0000	804.0000	1069.0000	429.0000	513.0000	280.0000	351.0000	878.0000	495.0000	1508.0000	697.0000	304.0000	548.0000	1849.0000	967.0000	546.0000	1290.0000	596.0000	324.0000	233.0000	867.0000	500.0000	1056.0000	660.0000	588.0000	1449.0000
431	2.6250	-8.6250	520.0000	633.0000	573.0000	386.0000	269.0000	1172.0000	701.0000	701.0000	1910.0000	610.0000	572.0000	583.0000	2583.0000	1004.0000	399.0000	332.0000	361.0000	387.0000	234.0000	1648.0000	578.0000	990.0000	907.0000	1453.0000	688.0000	520.0000	551.0000	405.0000	665.0000	404.0000	1401.0000	573.0000	249.0000	328.0000	2265.0000	861.0000	554.0000	1458.0000	630.0000	348.0000	245.0000	1017.0000	597.0000	1781.0000	1057.0000	650.0000	1791.0000
432	-0.9750	-8.5500	337.0000	326.0000	619.0000	363.0000	199.0000	1541.0000	638.0000	638.0000	2494.0000	741.0000	556.0000	564.0000	2552.0000	822.0000	462.0000	543.0000	603.0000	397.0000	159.0000	1396.0000	811.0000	586.0000	971.0000	1320.0000	642.0000	518.0000	641.0000	323.0000	802.0000	625.0000	1895.0000	689.0000	358.0000	302.0000	3897.0000	1028.0000	518.0000	1129.0000	695.0000	292.0000	306.0000	1129.0000	410.0000	3486.0000	1268.0000	531.0000	3483.0000
433	-0.9000	-8.5500	587.0000	294.0000	625.0000	229.0000	231.0000	805.0000	368.0000	368.0000	2264.0000	1077.0000	148.0000	635.0000	1205.0000	1609.0000	370.0000	309.0000	327.0000	440.0000	195.0000	991.0000	398.0000	971.0000	816.0000	1004.0000	402.0000	576.0000	477.0000	237.0000	595.0000	404.0000	1709.0000	572.0000	571.0000	617.0000	844.0000	857.0000	372.0000	1754.0000	782.0000	274.0000	181.0000	623.0000	272.0000	1837.0000	624.0000	399.0000	2361.0000
434	-0.8250	-8.5500	581.0000	280.0000	571.0000	383.0000	213.0000	1259.0000	638.0000	638.0000	1518.0000	633.0000	287.0000	578.0000	1939.0000	2061.0000	683.0000	494.0000	342.0000	404.0000	173.0000	989.0000	577.0000	780.0000	683.0000	1539.0000	721.0000	487.0000	612.0000	434.0000	674.0000	520.0000	1861.0000	650.0000	386.0000	328.0000	1074.0000	1389.0000	484.0000	1427.0000	797.0000	263.0000	303.0000	481.0000	589.0000	2249.0000	756.0000	414.0000	3356.0000
435	-0.7500	-8.5500	720.0000	356.0000	656.0000	290.0000	226.0000	999.0000	733.0000	733.0000	2602.0000	805.0000	545.0000	722.0000	1594.0000	1970.0000	666.0000	583.0000	491.0000	404.0000	67.0000	1227.0000	534.0000	1301.0000	718.0000	1284.0000	541.0000	334.0000	597.0000	409.0000	568.0000	419.0000	2005.0000	796.0000	392.0000	434.0000	973.0000	976.0000	689.0000	1241.0000	516.0000	332.0000	235.0000	777.0000	331.0000	1301.0000	661.0000	694.0000	2575.0000
436	-0.6750	-8.5500	790.0000	432.0000	447.0000	206.0000	309.0000	1143.0000	572.0000	572.0000	3002.0000	640.0000	397.0000	624.0000	1948.0000	1691.0000	616.0000	288.0000	348.0000	275.0000	97.0000	1311.0000	563.0000	1440.0000	699.0000	1804.0000	892.0000	640.0000	662.0000	252.0000	732.0000	619.0000	1699.0000	634.0000	333.0000	444.0000	988.0000	1174.0000	391.0000	1751.0000	632.0000	350.0000	182.0000	638.0000	340.0000	2207.0000	826.0000	372.0000	3290.0000
437	-0.6000	-8.5500	654.0000	75.0000	462.0000	339.0000	306.0000	1230.0000	815.0000	815.0000	2145.0000	845.0000	321.0000	612.0000	1940.0000	1889.0000	455.0000	473.0000	431.0000	312.0000	137.0000	1020.0000	538.0000	1456.0000	345.0000	1259.0000	516.0000	441.0000	737.0000	291.0000	622.0000	574.0000	1450.0000	887.0000	408.0000	432.0000	596.0000	881.0000	377.0000	1147.0000	537.0000	366.0000	180.0000	511.0000	460.0000	711.0000	908.0000	441.0000	2660.0000
438	-0.5250	-8.5500	313.0000	317.0000	509.0000	532.0000	275.0000	1089.0000	413.0000	413.0000	1596.0000	547.0000	277.0000	585.0000	1471.0000	1959.0000	685.0000	438.0000	784.0000	235.0000	241.0000	702.0000	540.0000	1144.0000	806.0000	1263.0000	786.0000	636.0000	505.0000	368.0000	686.0000	646.0000	1796.0000	690.0000	288.0000	405.0000	913.0000	893.0000	778.0000	1400.0000	482.0000	247.0000	314.0000	840.0000	295.0000	1375.0000	973.0000	376.0000	1664.0000
439	-0.4500	-8.5500	405.0000	291.0000	593.0000	264.0000	491.0000	817.0000	746.0000	746.0000	1955.0000	717.0000	313.0000	473.0000	1370.0000	1757.0000	652.0000	387.0000	597.0000	452.0000	153.0000	1173.0000	613.0000	965.0000	716.0000	864.0000	404.0000	458.0000	1114.0000	457.0000	671.0000	586.0000	2233.0000	814.0000	419.0000	332.0000	823.0000	979.0000	484.0000	1584.0000	455.0000	267.0000	207.0000	519.0000	519.0000	2133.0000	664.0000	467.0000	1904.0000
440	-0.3750	-8.5500	706.0000	525.0000	445.0000	591.0000	224.0000	996.0000	516.0000	516.0000	1535.0000	722.0000	537.0000	727.0000	1722.0000	2027.0000	780.0000	655.0000	752.0000	444.0000	160.0000	930.0000	772.0000	1385.0000	713.0000	1049.0000	687.0000	632.0000	1943.0000	434.0000	782.0000	647.0000	2281.0000	765.0000	395.0000	478.0000	732.0000	1176.0000	586.0000	1633.0000	617.0000	451.0000	348.0000	707.0000	632.0000	2072.0000	921.0000	474.0000	1579.0000
441	-0.3000	-8.5500	495.0000	385.0000	739.0000	616.0000	365.0000	1085.0000	548.0000	548.0000	1529.0000	639.0000	570.0000	520.0000	1959.0000	1766.0000	756.0000	420.0000	998.0000	486.0000	290.0000	1328.0000	497.0000	1231.0000	843.0000	1231.0000	690.0000	515.0000	1757.0000	374.0000	500.0000	627.0000	1702.0000	1028.0000	340.0000	377.0000	1045.0000	1126.0000	405.0000	1560.0000	530.0000	212.0000	208.0000	752.0000	364.0000	1932.0000	701.0000	600.0000	1206.0000
442	-0.2250	-8.5500	539.0000	390.0000	478.0000	140.0000	406.0000	610.0000	592.0000	592.0000	1292.0000	351.0000	400.0000	717.0000	1455.0000	2018.0000	421.0000	544.0000	881.0000	386.0000	194.0000	851.0000	490.0000	1131.0000	627.0000	1104.0000	593.0000	458.0000	1883.0000	641.0000	724.0000	606.0000	2117.0000	565.0000	375.0000	447.0000	664.0000	1213.0000	587.0000	1719.0000	796.0000	212.0000	289.0000	675.0000	408.0000	1661.0000	777.0000	497.0000	1479.0000
443	-0.1500	-8.5500	612.0000	578.0000	695.0000	384.0000	293.0000	1042.0000	370.0000	370.0000	1571.0000	667.0000	454.0000	660.0000	1324.0000	2036.0000	636.0000	570.0000	820.0000	362.0000	132.0000	1228.0000	506.0000	1137.0000	832.0000	1021.0000	812.0000	529.0000	1622.0000	558.0000	707.0000	788.0000	2384.0000	737.0000	367.0000	433.0000	1051.0000	1058.0000	555.0000	1472.0000	719.0000	373.0000	225.0000	666.0000	363.0000	1516.0000	622.0000	309.0000	1549.0000
444	-0.0750	-8.5500	556.0000	608.0000	575.0000	423.0000	245.0000	866.0000	606.0000	606.0000	1615.0000	677.0000	382.0000	790.0000	1927.0000	1596.0000	675.0000	511.0000	758.0000	338.0000	186.0000	803.0000	489.0000	1278.0000	876.0000	1376.0000	619.0000	400.0000	1764.0000	330.0000	559.0000	636.0000	1881.0000	744.0000	256.0000	483.0000	687.0000	996.0000	520.0000	1467.0000	580.0000	563.0000	425.0000	722.0000	696.0000	1766.0000	933.0000	636.0000	2047.0000
445	-0.0000	-8.5500	494.0000	343.0000	649.0000	376.0000	227.0000	610.0000	624.0000	624.0000	1556.0000	785.0000	342.0000	616.0000	1535.0000	1299.0000	610.0000	430.0000	2363.0000	642.0000	329.0000	747.0000	425.0000	939.0000	753.0000	1165.0000	516.0000	205.0000	5686.0000	1072.0000	453.0000	433.0000	2592.0000	979.0000	472.0000	353.0000	2845.0000	930.0000	451.0000	1346.0000	874.0000	291.0000	381.0000	881.0000	539.0000	3230.0000	603.0000	637.0000	1265.0000
446	0.0750	-8.5500	692.0000	419.0000	606.0000	364.0000	518.0000	1139.0000	675.0000	675.0000	1753.0000	525.0000	493.0000	475.0000	1831.0000	1234.0000	969.0000	340.0000	900.0000	410.0000	243.0000	1133.0000	500.0000	913.0000	772.0000	1230.0000	412.0000	340.0000	1724.0000	606.0000	712.0000	448.0000	1750.0000	912.0000	268.0000	361.0000	1497.0000	912.0000	357.0000	1668.0000	620.0000	508.0000	440.0000	463.0000	455.0000	1924.0000	623.0000	423.0000	1349.0000
447	0.1500	-8.5500	809.0000	393.0000	704.0000	391.0000	183.0000	851.0000	574.0000	574.0000	1656.0000	612.0000	357.0000	723.0000	1841.0000	1729.0000	714.0000	283.0000	744.0000	448.0000	202.0000	856.0000	379.0000	1280.0000	728.0000	1515.0000	552.0000	340.0000	2666.0000	582.0000	740.0000	949.0000	2030.0000	695.0000	449.0000	414.0000	1145.0000	947.0000	580.0000	1848.0000	698.0000	303.0000	410.0000	785.0000	618.0000	2642.0000	627.0000	512.0000	2029.0000
448	0.2250	-8.5500	772.0000	278.0000	819.0000	385.0000	497.0000	791.0000	608.0000	608.0000	1655.0000	566.0000	419.0000	574.0000	1856.0000	1791.0000	766.0000	474.0000	931.0000	378.0000	280.0000	832.0000	462.0000	1298.0000	676.0000	1161.0000	749.0000	376.0000	1730.0000	886.0000	423.0000	589.0000	1936.0000	757.0000	352.0000	410.0000	995.0000	1054.0000	436.0000	1482.0000	654.0000	334.0000	496.0000	662.0000	427.0000	1951.0000	850.0000	624.0000	1531.0000
449	0.3000	-8.5500	637.0000	416.0000	482.0000	476.0000	318.0000	684.0000	379.0000	379.0000	1892.0000	665.0000	362.0000	649.0000	1251.0000	1648.0000	453.0000	508.0000	950.0000	455.0000	280.0000	1106.0000	448.0000	1032.0000	1083.0000	1423.0000	558.0000	532.0000	2131.0000	449.0000	512.0000	444.0000	2759.0000	912.0000	305.0000	438.0000	1276.0000	1145.0000	546.0000	1518.0000	737.0000	505.0000	404.0000	833.0000	489.0000	2467.0000	859.0000	385.0000	2469.0000
450	0.3750	-8.5500	658.0000	470.0000	620.0000	370.0000	368.0000	880.0000	489.0000	489.0000	2000.0000	546.0000	493.0000	626.0000	1561.0000	1561.0000	703.0000	419.0000	1053.0000	235.0000	319.0000	1054.0000	549.0000	1031.0000	702.0000	1669.0000	693.0000	520.0000	2638.0000	538.0000	593.0000	584.0000	2054.0000	1285.0000	300.0000	358.0000	1038.0000	823.0000	419.0000	1971.0000	527.0000	385.0000	428.0000	762.0000	761.0000	3311.0000	745.0000	654.0000	4986.0000
451	0.4500	-8.5500	784.0000	501.0000	733.0000	442.0000	291.0000	761.0000	404.0000	404.0000	2303.0000	605.0000	379.0000	552.0000	1355.0000	1705.0000	538.0000	586.0000	1619.0000	465.0000	310.0000	1035.0000	645.0000	1137.0000	807.0000	1409.0000	551.0000	702.0000	2790.0000	533.0000	371.0000	613.0000	2121.0000	902.0000	332.0000	503.0000	832.0000	1082.0000	683.0000	1761.0000	619.0000	227.0000	267.0000	904.0000	649.0000	2589.0000	827.0000	652.0000	5648.0000
452	0.5250	-8.5500	544.0000	347.0000	711.0000	503.0000	265.0000	708.0000	643.0000	643.0000	1902.0000	674.0000	295.0000	981.0000	1741.0000	2098.0000	627.0000	511.0000	1100.0000	366.0000	219.0000	751.0000	460.0000	1194.0000	724.0000	1135.0000	437.0000	541.0000	2009.0000	507.0000	523.0000	580.0000	1970.0000	684.0000	540.0000	384.0000	1094.0000	1041.0000	523.0000	1596.0000	864.0000	388.0000	559.0000	701.0000	507.0000	2523.0000	613.0000	617.0000	3578.0000
453	0.6000	-8.5500	607.0000	510.0000	792.0000	381.0000	290.0000	940.0000	714.0000	714.0000	2141.0000	622.0000	409.0000	527.0000	1666.0000	1646.0000	670.0000	666.0000	1402.0000	338.0000	299.0000	918.0000	536.0000	1140.0000	833.0000	1193.0000	559.0000	422.0000	2134.0000	616.0000	615.0000	481.0000	1675.0000	867.0000	273.0000	269.0000	1065.0000	988.0000	400.0000	1608.0000	763.0000	491.0000	434.0000	700.0000	587.0000	2444.0000	685.0000	617.0000	2020.0000
454	0.6750	-8.5500	652.0000	352.0000	634.0000	447.0000	379.0000	593.0000	715.0000	715.0000	1644.0000	596.0000	381.0000	502.0000	1318.0000	1891.0000	836.0000	773.0000	1406.0000	303.0000	392.0000	714.0000	517.0000	994.0000	683.0000	1114.0000	547.0000	426.0000	1859.0000	676.0000	783.0000	721.0000	1705.0000	806.0000	381.0000	408.0000	876.0000	1052.0000	535.0000	1602.0000	739.0000	554.0000	515.0000	641.0000	539.0000	2420.0000	979.0000	306.0000	2213.0000
455	0.7500	-8.5500	825.0000	472.0000	493.0000	474.0000	354.0000	1061.0000	693.0000	675.0000	1307.0000	384.0000	236.0000	620.0000	1721.0000	2521.0000	605.0000	563.0000	926.0000	396.0000	172.0000	1107.0000	488.0000	1378.0000	802.0000	840.0000	616.0000	517.0000	1815.0000	454.0000	797.0000	269.0000	2036.0000	1013.0000	302.0000	440.0000	744.0000	916.0000	591.0000	1883.0000	932.0000	329.0000	383.0000	619.0000	448.0000	1854.0000	821.0000	434.0000	1578.0000
456	0.8250	-8.5500	831.0000	808.0000	668.0000	389.0000	345.0000	969.0000	799.0000	799.0000	1366.0000	599.0000	372.0000	757.0000	1655.0000	2346.0000	878.0000	564.0000	1302.0000	448.0000	274.0000	1180.0000	457.0000	1176.0000	792.0000	1440.0000	493.0000	663.0000	2010.0000	659.0000	669.0000	560.0000	2206.0000	857.0000	389.0000	358.0000	859.0000	1168.0000	452.0000	1619.0000	395.0000	433.0000	383.0000	575.0000	458.0000	1494.0000	653.0000	546.0000	1654.0000
457	0.9000	-8.5500	528.0000	358.0000	623.0000	331.0000	297.0000	702.0000	574.0000	574.0000	1285.0000	553.0000	352.0000	730.0000	1100.0000	1390.0000	826.0000	591.0000	2538.0000	847.0000	427.0000	752.0000	444.0000	1161.0000	594.0000	1115.0000	835.0000	638.0000	4069.0000	805.0000	495.0000	533.0000	2362.0000	910.0000	305.0000	371.0000	1485.0000	1033.0000	405.0000	1287.0000	710.0000	611.0000	842.0000	949.0000	379.0000	2430.0000	692.0000	506.0000	1364.0000
458	0.9750	-8.5500	613.0000	225.0000	589.0000	350.0000	301.0000	731.0000	655.0000	655.0000	1314.0000	498.0000	313.0000	623.0000	1472.0000	2297.0000	713.0000	484.0000	1840.0000	409.0000	322.0000	1281.0000	298.0000	991.0000	508.0000	1311.0000	655.0000	370.0000	1974.0000	432.0000	627.0000	592.0000	2319.0000	894.0000	316.0000	283.0000	610.0000	913.0000	733.0000	1260.0000	685.0000	314.0000	336.0000	645.0000	397.0000	1764.0000	685.0000	727.0000	1663.0000
459	1.0500	-8.5500	831.0000	475.0000	844.0000	348.0000	547.0000	1096.0000	616.0000	616.0000	1292.0000	512.0000	411.0000	597.0000	1402.0000	2145.0000	604.0000	591.0000	1576.0000	459.0000	285.0000	837.0000	441.0000	1380.0000	648.0000	968.0000	785.0000	368.0000	2137.0000	636.0000	851.0000	678.0000	2390.0000	745.0000	286.0000	431.0000	799.0000	1396.0000	525.0000	1743.0000	830.0000	325.0000	293.0000	870.0000	532.0000	2317.0000	674.0000	473.0000	1750.0000
460	1.1250	-8.5500	783.0000	429.0000	888.0000	280.0000	247.0000	893.0000	441.0000	441.0000	1580.0000	528.0000	260.0000	816.0000	1633.0000	2303.0000	878.0000	464.0000	1947.0000	552.0000	259.0000	1225.0000	579.0000	1566.0000	723.0000	1299.0000	572.0000	497.0000	2097.0000	576.0000	584.0000	499.0000	2324.0000	947.0000	334.0000	260.0000	918.0000	1322.0000	298.0000	1421.0000	772.0000	432.0000	371.0000	451.0000	595.0000	2257.0000	568.0000	411.0000	2080.0000
461	1.2000	-8.5500	476.0000	388.0000	732.0000	322.0000	548.0000	920.0000	560.0000	560.0000	1743.0000	508.0000	445.0000	825.0000	1704.0000	1816.0000	896.0000	360.0000	2218.0000	637.0000	256.0000	1225.0000	618.0000	1178.0000	754.0000	1593.0000	577.0000	328.0000	2465.0000	743.0000	736.0000	419.0000	2509.0000	817.0000	378.0000	519.0000	861.0000	1107.0000	414.0000	1474.0000	554.0000	313.0000	408.0000	755.0000	368.0000	1867.0000	801.0000	418.0000	2230.0000
462	1.2750	-8.5500	590.0000	509.0000	670.0000	327.0000	266.0000	872.0000	510.0000	510.0000	1638.0000	471.0000	268.0000	458.0000	1455.0000	2166.0000	818.0000	352.0000	2212.0000	836.0000	204.0000	1047.0000	697.0000	1076.0000	742.0000	1048.0000	517.0000	541.0000	2717.0000	744.0000	478.0000	493.0000	2140.0000	983.0000	388.0000	396.0000	982.0000	822.0000	316.0000	1499.0000	648.0000	543.0000	559.0000	681.0000	426.0000	1682.0000	736.0000	286.0000	1703.0000
463	1.3500	-8.5500	742.0000	743.0000	531.0000	454.0000	435.0000	740.0000	738.0000	738.0000	1368.0000	637.0000	312.0000	789.0000	1426.0000	2250.0000	578.0000	525.0000	1572.0000	390.0000	296.0000	1270.0000	522.0000	749.0000	818.0000	1205.0000	335.0000	665.0000	1738.0000	641.0000	445.0000	577.0000	2015.0000	1020.0000	461.0000	424.0000	754.0000	1042.0000	421.0000	1479.0000	690.0000	533.0000	311.0000	670.0000	281.0000	1242.0000	563.0000	559.0000	1712.0000
464	1.4250	-8.5500	698.0000	316.0000	606.0000	244.0000	389.0000	920.0000	360.0000	360.0000	1395.0000	511.0000	481.0000	711.0000	1279.0000	2041.0000	971.0000	646.0000	1693.0000	543.0000	215.0000	1040.0000	176.0000	1235.0000	417.0000	1276.0000	491.0000	589.0000	1607.0000	453.0000	584.0000	518.0000	2262.0000	825.0000	451.0000	535.0000	649.0000	1171.0000	406.0000	1102.0000	611.0000	490.0000	344.0000	772.0000	638.0000	1407.0000	663.0000	529.0000	1825.0000
465	1.5000	-8.5500	469.0000	349.0000	503.0000	327.0000	295.0000	620.0000	463.0000	463.0000	1261.0000	423.0000	397.0000	641.0000	1495.0000	1905.0000	809.0000	359.0000	3882.0000	819.0000	375.0000	652.0000	459.0000	917.0000	692.0000	1180.0000	652.0000	501.0000	3068.0000	720.0000	549.0000	567.0000	2475.0000	1246.0000	362.0000	418.0000	1586.0000	944.0000	708.0000	1302.0000	614.0000	595.0000	569.0000	1084.0000	440.0000	2248.0000	615.0000	500.0000	1410.0000
466	1.5750	-8.5500	588.0000	530.0000	493.0000	293.0000	326.0000	784.0000	410.0000	410.0000	1343.0000	698.0000	336.0000	638.0000	979.0000	1691.0000	825.0000	433.0000	2798.0000	605.0000	187.0000	910.0000	284.0000	1011.0000	513.0000	996.0000	694.0000	505.0000	3233.0000	799.0000	556.0000	647.0000	2559.0000	862.0000	130.0000	511.0000	1058.0000	1237.0000	394.0000	1265.0000	679.0000	449.0000	359.0000	702.0000	473.0000	2170.0000	533.0000	755.0000	1462.0000
467	1.6500	-8.5500	493.0000	359.0000	622.0000	518.0000	450.0000	816.0000	435.0000	435.0000	1802.0000	648.0000	354.0000	510.0000	1537.0000	1656.0000	827.0000	501.0000	2756.0000	645.0000	200.0000	1041.0000	457.0000	1074.0000	928.0000	1120.0000	489.0000	434.0000	2787.0000	734.0000	555.0000	843.0000	2633.0000	1029.0000	307.0000	437.0000	1227.0000	1247.0000	721.0000	1461.0000	669.0000	383.0000	447.0000	917.0000	626.0000	2009.0000	702.0000	558.0000	1674.0000
468	1.7250	-8.5500	751.0000	437.0000	633.0000	517.0000	380.0000	964.0000	438.0000	438.0000	1609.0000	529.0000	343.0000	647.0000	1235.0000	1688.0000	594.0000	485.0000	2584.0000	650.0000	363.0000	785.0000	611.0000	1286.0000	629.0000	1267.0000	473.0000	372.0000	2420.0000	581.0000	351.0000	749.0000	2590.0000	1168.0000	406.0000	424.0000	1407.0000	1075.0000	489.0000	1817.0000	588.0000	287.0000	502.0000	655.0000	521.0000	2633.0000	556.0000	476.0000	1468.0000
469	1.8000	-8.5500	681.0000	415.0000	506.0000	552.0000	321.0000	920.0000	774.0000	800.0000	1558.0000	658.0000	313.0000	568.0000	1428.0000	1077.0000	754.0000	430.0000	3124.0000	898.0000	264.0000	977.0000	453.0000	1046.0000	829.0000	1641.0000	627.0000	687.0000	4519.0000	1025.0000	758.0000	616.0000	2128.0000	870.0000	492.0000	399.0000	1646.0000	1037.0000	684.0000	1517.0000	898.0000	687.0000	684.0000	724.0000	772.0000	2806.0000	528.0000	489.0000	1564.0000
470	1.8750	-8.5500	733.0000	418.0000	398.0000	341.0000	278.0000	1174.0000	493.0000	493.0000	1856.0000	766.0000	506.0000	760.0000	1685.0000	2138.0000	752.0000	482.0000	2236.0000	646.0000	224.0000	1097.0000	527.0000	1258.0000	884.0000	1349.0000	510.0000	381.0000	2954.0000	571.0000	701.0000	680.0000	2339.0000	1037.0000	443.0000	183.0000	1356.0000	1277.0000	601.0000	1967.0000	773.0000	406.0000	359.0000	699.0000	540.0000	2596.0000	897.0000	594.0000	1909.0000
471	1.9500	-8.5500	724.0000	438.0000	709.0000	428.0000	324.0000	864.0000	571.0000	571.0000	1641.0000	578.0000	325.0000	975.0000	1662.0000	1621.0000	848.0000	456.0000	3140.0000	735.0000	490.0000	969.0000	420.0000	991.0000	784.0000	1213.0000	659.0000	474.0000	3801.0000	695.0000	463.0000	445.0000	2111.0000	908.0000	375.0000	401.0000	1622.0000	1216.0000	444.0000	2044.0000	1014.0000	540.0000	521.0000	764.0000	508.0000	2326.0000	631.0000	393.0000	1373.0000
472	2.0250	-8.5500	473.0000	431.0000	285.0000	336.0000	268.0000	551.0000	672.0000	672.0000	1461.0000	438.0000	252.0000	523.0000	1070.0000	1237.0000	727.0000	324.0000	2879.0000	712.0000	329.0000	558.0000	581.0000	931.0000	718.0000	967.0000	435.0000	494.0000	3952.0000	833.0000	353.0000	668.0000	1834.0000	920.0000	423.0000	253.0000	1796.0000	874.0000	526.0000	1327.0000	814.0000	426.0000	551.0000	673.0000	456.0000	1741.0000	374.0000	421.0000	878.0000
473	2.1000	-8.5500	847.0000	624.0000	652.0000	381.0000	217.0000	788.0000	465.0000	465.0000	2457.0000	793.0000	259.0000	337.0000	1205.0000	1440.0000	356.0000	429.0000	959.0000	356.0000	234.0000	846.0000	340.0000	1249.0000	653.0000	1149.0000	428.0000	289.0000	1326.0000	786.0000	441.0000	674.0000	1871.0000	696.0000	234.0000	456.0000	1432.0000	1005.0000	428.0000	1172.0000	678.0000	438.0000	377.0000	723.0000	405.0000	1082.0000	961.0000	556.0000	1463.0000
474	2.1750	-8.5500	692.0000	585.0000	737.0000	534.0000	278.0000	1336.0000	824.0000	853.0000	1980.0000	804.0000	496.0000	721.0000	1762.0000	2307.0000	623.0000	513.0000	478.0000	434.0000	105.0000	1233.0000	457.0000	1308.0000	631.0000	1721.0000	626.0000	638.0000	820.0000	444.0000	554.0000	411.0000	1965.0000	707.0000	447.0000	567.0000	772.0000	1009.0000	469.0000	1476.0000	542.0000	220.0000	370.0000	584.0000	490.0000	789.0000	1054.0000	494.0000	1731.0000
475	2.2500	-8.5500	716.0000	375.0000	598.0000	367.0000	313.0000	1180.0000	688.0000	688.0000	2702.0000	1071.0000	397.0000	762.0000	1997.0000	1416.0000	871.0000	537.0000	553.0000	375.0000	174.0000	1012.0000	773.0000	1080.0000	934.0000	1348.0000	618.0000	943.0000	509.0000	440.0000	928.0000	506.0000	2305.0000	747.0000	384.0000	609.0000	1641.0000	1358.0000	610.0000	1932.0000	934.0000	495.0000	359.0000	852.0000	531.0000	1703.0000	844.0000	666.0000	1553.0000
476	2.3250	-8.5500	606.0000	544.0000	795.0000	356.0000	317.0000	1109.0000	621.0000	621.0000	2403.0000	726.0000	331.0000	801.0000	1712.0000	1771.0000	473.0000	450.0000	328.0000	417.0000	135.0000	1121.0000	364.0000	1536.0000	717.0000	1305.0000	667.0000	512.0000	573.0000	155.0000	752.0000	432.0000	1681.0000	635.0000	550.0000	641.0000	1937.0000	1005.0000	696.0000	1449.0000	478.0000	414.0000	113.0000	1159.0000	338.0000	1727.0000	1037.0000	552.0000	1753.0000
477	2.4000	-8.5500	551.0000	527.0000	692.0000	322.0000	319.0000	1219.0000	863.0000	877.0000	3074.0000	1126.0000	484.0000	619.0000	2137.0000	1717.0000	596.0000	462.0000	405.0000	465.0000	281.0000	1384.0000	727.0000	1081.0000	805.0000	1212.0000	709.0000	845.0000	364.0000	371.0000	562.0000	650.0000	2110.0000	725.0000	318.0000	379.0000	3085.0000	1913.0000	850.0000	1484.0000	741.0000	586.0000	213.0000	1076.0000	509.0000	3261.0000	978.0000	573.0000	1687.0000
478	2.4750	-8.5500	679.0000	458.0000	590.0000	483.0000	323.0000	909.0000	773.0000	773.0000	2898.0000	649.0000	369.0000	593.0000	2003.0000	1681.0000	576.0000	431.0000	201.0000	320.0000	242.0000	1096.0000	714.0000	1174.0000	992.0000	1327.0000	685.0000	665.0000	646.0000	290.0000	737.0000	655.0000	1939.0000	790.0000	509.0000	295.0000	2393.0000	1060.0000	705.0000	1853.0000	660.0000	398.0000	313.0000	998.0000	320.0000	1780.0000	858.0000	416.0000	1842.0000
479	2.5500	-8.5500	482.0000	394.0000	726.0000	358.0000	492.0000	1271.0000	771.0000	771.0000	2134.0000	786.0000	404.0000	536.0000	2196.0000	1629.0000	618.0000	351.0000	427.0000	149.0000	123.0000	1608.0000	772.0000	1400.0000	952.0000	1324.0000	493.0000	642.0000	570.0000	238.0000	970.0000	433.0000	1521.0000	614.0000	357.0000	274.0000	1475.0000	1087.0000	420.0000	1884.0000	630.0000	403.0000	307.0000	656.0000	443.0000	1986.0000	1031.0000	523.0000	1447.0000
480	2.6250	-8.5500	558.0000	402.0000	455.0000	337.0000	349.0000	949.0000	687.0000	687.0000	2223.0000	746.0000	357.0000	848.0000	1804.0000	1722.0000	565.0000	312.0000	498.0000	435.0000	381.0000	1457.0000	828.0000	1111.0000	683.0000	1262.0000	846.0000	680.0000	574.0000	267.0000	590.0000	341.0000	2317.0000	660.0000	474.0000	458.0000	2434.0000	1521.0000	810.0000	1698.0000	696.0000	461.0000	247.0000	914.0000	434.0000	2970.0000	781.0000	404.0000	1577.0000
481	2.7000	-8.5500	527.0000	519.0000	680.0000	373.0000	280.0000	877.0000	647.0000	647.0000	2605.0000	697.0000	395.0000	722.0000	1921.0000	1320.0000	264.0000	456.0000	576.0000	250.0000	127.0000	1173.0000	854.0000	1045.0000	616.0000	1175.0000	624.0000	577.0000	286.0000	196.0000	708.0000	580.0000	1436.0000	546.0000	313.0000	547.0000	3896.0000	1459.0000	728.0000	1344.0000	608.0000	438.0000	116.0000	1021.0000	314.0000	3734.0000	1094.0000	525.0000	1581.0000
482	-0.9750	-8.4750	806.0000	492.0000	495.0000	366.0000	340.0000	1449.0000	827.0000	827.0000	2526.0000	654.0000	479.0000	754.0000	2665.0000	1408.0000	470.0000	257.0000	639.0000	330.0000	309.0000	1189.0000	550.0000	792.0000	900.0000	1105.0000	617.0000	241.0000	586.0000	196.0000	698.0000	455.0000	1541.0000	487.0000	379.0000	310.0000	1110.0000	918.0000	554.0000	1247.0000	613.0000	204.0000	209.0000	1132.0000	430.0000	1700.0000	931.0000	770.0000	2498.0000
483	-0.9000	-8.4750	554.0000	463.0000	506.0000	377.0000	315.0000	624.0000	798.0000	798.0000	2189.0000	700.0000	457.0000	520.0000	1386.0000	1685.0000	379.0000	329.0000	604.0000	293.0000	130.0000	885.0000	414.0000	956.0000	695.0000	1191.0000	588.0000	500.0000	500.0000	428.0000	532.0000	545.0000	2332.0000	554.0000	385.0000	392.0000	1411.0000	1131.0000	652.0000	1657.0000	486.0000	331.0000	192.0000	730.0000	348.0000	2740.0000	853.0000	280.0000	1973.0000
484	-0.8250	-8.4750	529.0000	360.0000	666.0000	418.0000	240.0000	1204.0000	784.0000	802.0000	1294.0000	598.0000	457.0000	820.0000	2049.0000	2073.0000	784.0000	411.0000	398.0000	379.0000	345.0000	1304.0000	490.0000	1165.0000	684.0000	1345.0000	331.0000	366.0000	865.0000	334.0000	545.0000	373.0000	2132.0000	882.0000	358.0000	476.0000	409.0000	829.0000	599.0000	1540.0000	509.0000	381.0000	419.0000	563.0000	379.0000	1150.0000	900.0000	764.0000	3148.0000
485	-0.7500	-8.4750	771.0000	383.0000	537.0000	301.0000	204.0000	1125.0000	1033.0000	1033.0000	2326.0000	806.0000	354.0000	465.0000	2065.0000	2062.0000	756.0000	444.0000	508.0000	298.0000	203.0000	983.0000	534.0000	1305.0000	751.0000	1176.0000	446.0000	449.0000	592.0000	225.0000	763.0000	387.0000	2075.0000	599.0000	261.0000	543.0000	616.0000	793.0000	588.0000	1264.0000	530.0000	336.0000	209.0000	816.0000	368.0000	594.0000	880.0000	502.0000	2413.0000
486	-0.6750	-8.4750	521.0000	462.0000	611.0000	361.0000	325.0000	1103.0000	602.0000	602.0000	1979.0000	707.0000	393.0000	422.0000	1945.0000	1976.0000	917.0000	625.0000	453.0000	245.0000	289.0000	1211.0000	443.0000	1350.0000	666.0000	1249.0000	741.0000	452.0000	778.0000	403.0000	545.0000	437.0000	1767.0000	723.0000	507.0000	290.0000	1134.0000	792.0000	633.0000	1238.0000	673.0000	289.0000	236.0000	700.0000	279.0000	1079.0000	998.0000	627.0000	2804.0000
487	-0.6000	-8.4750	581.0000	397.0000	548.0000	529.0000	284.0000	895.0000	554.0000	554.0000	2177.0000	661.0000	513.0000	572.0000	1199.0000	1446.0000	494.0000	670.0000	442.0000	338.0000	173.0000	804.0000	484.0000	801.0000	527.0000	990.0000	764.0000	355.0000	1176.0000	263.0000	469.0000	373.0000	1543.0000	534.0000	361.0000	635.0000	777.0000	955.0000	547.0000	1072.0000	696.0000	280.0000	186.0000	696.0000	466.0000	923.0000	564.0000	502.0000	1941.0000
488	-0.5250	-8.4750	407.0000	331.0000	411.0000	330.0000	165.0000	991.0000	593.0000	593.0000	1443.0000	729.0000	162.0000	367.0000	1675.0000	2830.0000	701.0000	554.0000	456.0000	510.0000	178.0000	628.0000	386.0000	1023.0000	697.0000	1069.0000	402.0000	376.0000	1120.0000	636.0000	608.0000	423.0000	1968.0000	736.0000	293.0000	498.0000	525.0000	987.0000	585.0000	1055.0000	565.0000	456.0000	303.0000	673.0000	386.0000	1025.0000	904.0000	437.0000	1666.0000
489	-0.4500	-8.4750	604.0000	297.0000	531.0000	450.0000	316.0000	716.0000	528.0000	528.0000	1839.0000	582.0000	399.0000	908.0000	1736.0000	2038.0000	770.0000	401.0000	791.0000	305.0000	127.0000	885.0000	522.0000	1463.0000	394.0000	1133.0000	880.0000	437.0000	1232.0000	481.0000	730.0000	608.0000	2110.0000	712.0000	425.0000	389.0000	733.0000	1015.0000	470.0000	1344.0000	728.0000	355.0000	265.0000	535.0000	765.0000	1871.0000	913.0000	441.0000	2248.0000
490	-0.3750	-8.4750	327.0000	665.0000	703.0000	358.0000	603.0000	1053.0000	610.0000	610.0000	1499.0000	448.0000	364.0000	870.0000	1681.0000	1906.0000	490.0000	478.0000	1125.0000	401.0000	358.0000	972.0000	506.0000	1095.0000	805.0000	1239.0000	378.0000	381.0000	1756.0000	552.0000	814.0000	762.0000	2371.0000	932.0000	370.0000	573.0000	1090.0000	1395.0000	601.0000	1427.0000	712.0000	382.0000	290.0000	627.0000	461.0000	1755.0000	804.0000	778.0000	2309.0000
491	-0.3000	-8.4750	752.0000	469.0000	681.0000	304.0000	264.0000	1318.0000	774.0000	774.0000	1532.0000	587.0000	503.0000	592.0000	1291.0000	1809.0000	499.0000	624.0000	805.0000	538.0000	221.0000	1079.0000	472.0000	1091.0000	633.0000	1164.0000	636.0000	445.0000	1481.0000	469.0000	651.0000	634.0000	2153.0000	951.0000	299.0000	381.0000	1051.0000	952.0000	468.0000	1601.0000	498.0000	257.0000	450.0000	929.0000	558.0000	1919.0000	810.0000	421.0000	1646.0000
492	-0.2250	-8.4750	590.0000	358.0000	776.0000	462.0000	391.0000	814.0000	775.0000	775.0000	1755.0000	548.0000	363.0000	685.0000	1723.0000	1575.0000	692.0000	400.0000	1357.0000	602.0000	258.0000	1114.0000	591.0000	1053.0000	608.0000	1406.0000	667.0000	467.0000	2571.0000	968.0000	735.0000	835.0000	2011.0000	931.0000	225.0000	211.0000	1102.0000	1174.0000	352.0000	1331.0000	704.0000	578.0000	500.0000	792.0000	305.0000	2323.0000	792.0000	459.0000	1231.0000
493	-0.1500	-8.4750	608.0000	494.0000	626.0000	346.0000	300.0000	1054.0000	635.0000	635.0000	1624.0000	859.0000	426.0000	607.0000	1252.0000	2306.0000	597.0000	485.0000	899.0000	584.0000	237.0000	993.0000	373.0000	1405.0000	988.0000	1143.0000	466.0000	699.0000	1870.0000	613.0000	569.0000	414.0000	2230.0000	508.0000	298.0000	453.0000	1330.0000	1362.0000	516.0000	1900.0000	696.0000	459.0000	285.0000	519.0000	458.0000	2402.0000	731.0000	506.0000	2028.0000
494	-0.0750	-8.4750	577.0000	468.0000	560.0000	356.0000	477.0000	847.0000	620.0000	620.0000	1664.0000	629.0000	189.0000	868.0000	1586.0000	1715.0000	745.0000	263.0000	1247.0000	445.0000	250.0000	1200.0000	620.0000	1435.0000	1018.0000	964.0000	659.0000	381.0000	2340.0000	742.0000	593.0000	669.0000	1948.0000	860.0000	514.0000	398.0000	850.0000	1231.0000	595.0000	1740.0000	476.0000	306.0000	351.0000	867.0000	523.0000	2296.0000	543.0000	441.0000	1533.0000
495	-0.0000	-8.4750	559.0000	501.0000	472.0000	459.0000	352.0000	885.0000	671.0000	671.0000	1840.0000	590.0000	437.0000	569.0000	1415.0000	1603.0000	691.0000	558.0000	965.0000	351.0000	226.0000	902.0000	574.0000	1146.0000	777.0000	1391.0000	627.0000	556.0000	1513.0000	724.0000	802.0000	325.0000	2406.0000	870.0000	231.0000	420.0000	949.0000	1541.0000	519.0000	1379.0000	597.0000	419.0000	409.0000	924.0000	606.0000	1629.0000	780.0000	627.0000	1757.0000
496	0.0750	-8.4750	595.0000	381.0000	441.0000	517.0000	224.0000	783.0000	382.0000	382.0000	1466.0000	589.0000	296.0000	716.0000	1581.0000	1849.0000	727.0000	432.0000	957.0000	530.0000	293.0000	1157.0000	492.0000	1235.0000	1223.0000	1200.0000	696.0000	607.0000	1746.0000	436.0000	692.0000	573.0000	2131.0000	783.0000	268.0000	335.0000	899.0000	1269.0000	402.0000	1345.0000	597.0000	378.0000	417.0000	739.0000	606.0000	1973.0000	785.0000	442.0000	1623.0000
497	0.1500	-8.4750	774.0000	339.0000	672.0000	397.0000	348.0000	940.0000	589.0000	589.0000	1622.0000	709.0000	513.0000	526.0000	1515.0000	1893.0000	690.0000	555.0000	900.0000	625.0000	177.0000	856.0000	425.0000	1080.0000	842.0000	1373.0000	474.0000	541.0000	1923.0000	605.0000	370.0000	533.0000	2088.0000	850.0000	253.0000	509.0000	706.0000	1320.0000	314.0000	1368.0000	531.0000	309.0000	454.0000	806.0000	399.0000	1606.0000	586.0000	308.0000	1651.0000
498	0.2250	-8.4750	824.0000	412.0000	589.0000	438.0000	496.0000	1144.0000	529.0000	529.0000	1644.0000	756.0000	391.0000	615.0000	1552.0000	2093.0000	960.0000	544.0000	980.0000	357.0000	295.0000	1170.0000	372.0000	1509.0000	429.0000	1509.0000	561.0000	458.0000	2149.0000	417.0000	703.0000	805.0000	2504.0000	831.0000	613.0000	581.0000	660.0000	1158.0000	532.0000	1895.0000	422.0000	339.0000	281.0000	657.0000	655.0000	1344.0000	712.0000	680.0000	2327.0000
499	0.3000	-8.4750	548.0000	378.0000	588.0000	486.0000	421.0000	737.0000	698.0000	698.0000	1621.0000	792.0000	379.0000	664.0000	1837.0000	2039.0000	571.0000	436.0000	1232.0000	483.0000	134.0000	937.0000	600.0000	1095.0000	726.0000	1413.0000	683.0000	550.0000	2431.0000	812.0000	608.0000	759.0000	2378.0000	860.0000	378.0000	325.0000	1680.0000	901.0000	687.0000	2049.0000	644.0000	539.0000	679.0000	729.0000	577.0000	2559.0000	612.0000	505.0000	1567.0000
500	0.3750	-8.4750	770.0000	550.0000	524.0000	176.0000	322.0000	883.0000	362.0000	362.0000	1176.0000	578.0000	620.0000	658.0000	1344.0000	1872.0000	1025.0000	539.0000	1232.0000	624.0000	147.0000	904.0000	450.0000	1235.0000	595.0000	1280.0000	379.0000	287.0000	2349.0000	593.0000	551.0000	437.0000	1992.0000	686.0000	299.0000	519.0000	1205.0000	1037.0000	484.0000	1857.0000	834.0000	344.0000	295.0000	608.0000	615.0000	2202.0000	635.0000	497.0000	2355.0000
501	0.4500	-8.4750	704.0000	438.0000	630.0000	372.0000	331.0000	757.0000	654.0000	654.0000	1108.0000	425.0000	330.0000	869.0000	1322.0000	2009.0000	707.0000	528.0000	1138.0000	580.0000	220.0000	857.0000	567.0000	1453.0000	663.0000	1160.0000	850.0000	480.0000	2454.0000	676.0000	664.0000	673.0000	2292.0000	633.0000	522.0000	437.0000	1338.0000	927.0000	637.0000	1571.0000	708.0000	482.0000	438.0000	826.0000	520.0000	2625.0000	723.0000	667.0000	2050.0000
502	0.5250	-8.4750	647.0000	440.0000	571.0000	444.0000	262.0000	763.0000	414.0000	400.0000	1653.0000	703.0000	326.0000	673.0000	1559.0000	1701.0000	565.0000	681.0000	1607.0000	591.0000	201.0000	1257.0000	457.0000	1161.0000	695.0000	1208.0000	616.0000	492.0000	3894.0000	808.0000	462.0000	756.0000	1984.0000	738.0000	369.0000	190.0000	1103.0000	894.0000	389.0000	1862.0000	851.0000	684.0000	693.0000	1081.0000	524.0000	2710.0000	906.0000	371.0000	1716.0000
503	0.6000	-8.4750	564.0000	625.0000	894.0000	483.0000	313.0000	929.0000	570.0000	570.0000	1329.0000	534.0000	122.0000	684.0000	1581.0000	1946.0000	525.0000	331.0000	743.0000	482.0000	205.0000	870.0000	655.0000	1144.0000	657.0000	1269.0000	584.0000	432.0000	1823.0000	499.0000	802.0000	432.0000	2375.0000	740.0000	403.0000	543.0000	764.0000	1011.0000	599.0000	1588.0000	703.0000	380.0000	256.0000	894.0000	689.0000	2165.0000	875.0000	360.0000	2144.0000
504	0.6750	-8.4750	561.0000	452.0000	653.0000	327.0000	312.0000	675.0000	738.0000	738.0000	1741.0000	561.0000	488.0000	588.0000	1885.0000	1775.0000	873.0000	458.0000	1079.0000	647.0000	342.0000	880.0000	534.0000	1179.0000	635.0000	1387.0000	704.0000	376.0000	1741.0000	650.0000	599.0000	664.0000	2139.0000	847.0000	313.0000	258.0000	905.0000	1144.0000	546.0000	1611.0000	782.0000	517.0000	454.0000	752.0000	444.0000	2289.0000	668.0000	348.0000	1531.0000
505	0.7500	-8.4750	576.0000	317.0000	776.0000	365.0000	379.0000	965.0000	454.0000	454.0000	1448.0000	386.0000	456.0000	408.0000	1551.0000	1820.0000	620.0000	568.0000	1494.0000	485.0000	231.0000	796.0000	316.0000	1177.0000	770.0000	1429.0000	418.0000	355.0000	1969.0000	679.0000	524.0000	701.0000	1987.0000	977.0000	266.0000	627.0000	769.0000	1376.0000	591.0000	1248.0000	599.0000	524.0000	461.0000	681.0000	466.0000	1656.0000	716.0000	517.0000	1789.0000
506	0.8250	-8.4750	901.0000	546.0000	622.0000	456.0000	357.0000	960.0000	718.0000	718.0000	1686.0000	842.0000	458.0000	601.0000	1426.0000	1758.0000	794.0000	501.0000	1198.0000	754.0000	218.0000	1454.0000	643.0000	1176.0000	408.0000	1338.0000	482.0000	303.0000	1612.0000	583.0000	741.0000	602.0000	2010.0000	609.0000	332.0000	525.0000	727.0000	1348.0000	466.0000	1750.0000	426.0000	467.0000	380.0000	830.0000	314.0000	1530.0000	478.0000	599.0000	1739.0000
507	0.9000	-8.4750	678.0000	430.0000	483.0000	284.0000	288.0000	958.0000	649.0000	649.0000	2000.0000	497.0000	353.0000	634.0000	1322.0000	2234.0000	617.0000	463.0000	1488.0000	550.0000	161.0000	1066.0000	582.0000	1223.0000	803.0000	1579.0000	540.0000	518.0000	1766.0000	568.0000	714.0000	572.0000	2336.0000	961.0000	426.0000	325.0000	1001.0000	953.0000	550.0000	1585.0000	591.0000	360.0000	434.0000	714.0000	660.0000	1757.0000	825.0000	504.0000	1676.0000
508	0.9750	-8.4750	762.0000	359.0000	761.0000	338.0000	429.0000	1034.0000	644.0000	644.0000	1451.0000	685.0000	379.0000	656.0000	1598.0000	1960.0000	685.0000	460.0000	1680.0000	485.0000	273.0000	995.0000	735.0000	972.0000	667.0000	1306.0000	431.0000	711.0000	1628.0000	659.0000	399.0000	410.0000	2143.0000	895.0000	419.0000	402.0000	1003.0000	1084.0000	536.0000	1648.0000	561.0000	601.0000	440.0000	669.0000	520.0000	1660.0000	670.0000	495.0000	2064.0000
509	1.0500	-8.4750	486.0000	540.0000	473.0000	347.0000	412.0000	1000.0000	549.0000	549.0000	1411.0000	703.0000	309.0000	527.0000	1398.0000	2564.0000	565.0000	337.0000	1417.0000	420.0000	133.0000	967.0000	528.0000	1055.0000	607.0000	1119.0000	475.0000	508.0000	1003.0000	768.0000	702.0000	374.0000	1998.0000	913.0000	466.0000	371.0000	921.0000	1175.0000	361.0000	1318.0000	636.0000	540.0000	316.0000	782.0000	309.0000	1999.0000	814.0000	523.0000	1825.0000
510	1.1250	-8.4750	430.0000	384.0000	585.0000	333.0000	238.0000	1027.0000	591.0000	591.0000	1627.0000	679.0000	230.0000	416.0000	1451.0000	1970.0000	711.0000	764.0000	2660.0000	661.0000	212.0000	1097.0000	256.0000	1062.0000	554.0000	1229.0000	527.0000	371.0000	2412.0000	586.0000	426.0000	687.0000	1591.0000	884.0000	405.0000	328.0000	654.0000	862.0000	567.0000	1647.0000	744.0000	472.0000	283.0000	632.0000	330.0000	2814.0000	574.0000	616.0000	1513.0000
511	1.2000	-8.4750	618.0000	411.0000	705.0000	491.0000	344.0000	1170.0000	417.0000	404.0000	1708.0000	591.0000	490.0000	837.0000	1408.0000	2077.0000	658.0000	387.0000	2163.0000	741.0000	134.0000	859.0000	477.0000	1048.0000	941.0000	1196.0000	581.0000	512.0000	1380.0000	450.0000	723.0000	585.0000	2495.0000	906.0000	519.0000	289.0000	759.0000	1063.0000	414.0000	1278.0000	484.0000	456.0000	331.0000	829.0000	374.0000	2066.0000	614.0000	624.0000	1430.0000
512	1.2750	-8.4750	494.0000	354.0000	825.0000	366.0000	368.0000	961.0000	424.0000	424.0000	1409.0000	642.0000	444.0000	564.0000	1205.0000	2012.0000	595.0000	424.0000	2711.0000	639.0000	442.0000	1082.0000	306.0000	1157.0000	807.0000	1364.0000	483.0000	435.0000	2205.0000	496.0000	645.0000	472.0000	2055.0000	1050.0000	321.0000	619.0000	1490.0000	1055.0000	479.0000	1812.0000	780.0000	479.0000	319.0000	621.0000	506.0000	1914.0000	798.0000	584.0000	1737.0000
513	1.3500	-8.4750	687.0000	350.0000	733.0000	306.0000	467.0000	802.0000	509.0000	520.0000	1232.0000	438.0000	223.0000	614.0000	1248.0000	2134.0000	635.0000	442.0000	1652.0000	553.0000	178.0000	1078.0000	400.0000	1246.0000	820.0000	1043.0000	701.0000	494.0000	1587.0000	561.0000	611.0000	479.0000	1894.0000	794.0000	449.0000	265.0000	538.0000	1001.0000	394.0000	1444.0000	474.0000	317.0000	298.0000	701.0000	405.0000	1589.0000	725.0000	410.0000	2006.0000
514	1.4250	-8.4750	553.0000	244.0000	700.0000	308.0000	275.0000	741.0000	562.0000	562.0000	985.0000	498.0000	202.0000	630.0000	1618.0000	2256.0000	792.0000	382.0000	2080.0000	395.0000	131.0000	1118.0000	638.0000	1051.0000	788.0000	1342.0000	778.0000	364.0000	1393.0000	612.0000	737.0000	638.0000	2036.0000	975.0000	328.0000	487.0000	903.0000	1120.0000	322.0000	1412.0000	564.0000	428.0000	273.0000	840.0000	368.0000	1621.0000	581.0000	516.0000	1904.0000
515	1.5000	-8.4750	504.0000	430.0000	451.0000	303.0000	426.0000	897.0000	437.0000	437.0000	1155.0000	820.0000	626.0000	467.0000	1029.0000	1270.0000	807.0000	399.0000	3830.0000	667.0000	164.0000	646.0000	411.0000	894.0000	484.0000	1130.0000	644.0000	406.0000	2946.0000	932.0000	460.0000	626.0000	1912.0000	874.0000	366.0000	342.0000	1102.0000	917.0000	593.0000	1144.0000	612.0000	440.0000	382.0000	866.0000	535.0000	2444.0000	727.0000	360.0000	1696.0000
516	1.5750	-8.4750	583.0000	470.0000	570.0000	389.0000	256.0000	911.0000	516.0000	516.0000	1540.0000	723.0000	375.0000	719.0000	1409.0000	1324.0000	827.0000	405.0000	4039.0000	784.0000	319.0000	826.0000	325.0000	1239.0000	733.0000	1173.0000	439.0000	575.0000	3542.0000	997.0000	366.0000	580.0000	2160.0000	1183.0000	321.0000	582.0000	1837.0000	992.0000	522.0000	1256.0000	715.0000	583.0000	716.0000	795.0000	452.0000	2756.0000	639.0000	372.0000	1742.0000
517	1.6500	-8.4750	533.0000	392.0000	616.0000	338.0000	213.0000	873.0000	523.0000	523.0000	1428.0000	637.0000	469.0000	691.0000	1575.0000	1575.0000	606.0000	301.0000	2312.0000	739.0000	250.0000	912.0000	580.0000	1082.0000	622.0000	1402.0000	337.0000	409.0000	2339.0000	562.0000	451.0000	694.0000	2327.0000	917.0000	413.0000	330.0000	959.0000	1094.0000	443.0000	1560.0000	680.0000	499.0000	322.0000	670.0000	588.0000	1600.0000	717.0000	561.0000	2157.0000
518	1.7250	-8.4750	490.0000	474.0000	725.0000	608.0000	357.0000	863.0000	517.0000	517.0000	1819.0000	604.0000	404.0000	589.0000	1477.0000	1586.0000	807.0000	625.0000	1979.0000	540.0000	265.0000	920.0000	306.0000	1490.0000	697.0000	1080.0000	435.0000	425.0000	2012.0000	499.0000	745.0000	676.0000	2481.0000	641.0000	401.0000	439.0000	821.0000	876.0000	502.0000	1340.0000	798.0000	369.0000	440.0000	751.0000	603.0000	1992.0000	749.0000	663.0000	2565.0000
519	1.8000	-8.4750	779.0000	251.0000	589.0000	228.0000	441.0000	684.0000	439.0000	439.0000	1608.0000	472.0000	240.0000	640.0000	1292.0000	1421.0000	743.0000	567.0000	3870.0000	492.0000	177.0000	794.0000	444.0000	1163.0000	639.0000	1172.0000	540.0000	543.0000	2909.0000	933.0000	421.0000	622.0000	2334.0000	999.0000	264.0000	400.0000	1801.0000	1006.0000	668.0000	1473.0000	527.0000	219.0000	324.0000	930.0000	549.0000	3369.0000	595.0000	524.0000	1411.0000
520	1.8750	-8.4750	610.0000	482.0000	595.0000	453.0000	357.0000	1173.0000	451.0000	451.0000	1710.0000	723.0000	550.0000	649.0000	1684.0000	1969.0000	684.0000	542.0000	2362.0000	661.0000	253.0000	1295.0000	571.0000	1116.0000	740.0000	1450.0000	495.0000	522.0000	1849.0000	609.0000	608.0000	488.0000	1951.0000	600.0000	495.0000	549.0000	981.0000	1244.0000	457.0000	1623.0000	512.0000	547.0000	626.0000	770.0000	487.0000	2260.0000	874.0000	441.0000	1628.0000
521	1.9500	-8.4750	388.0000	339.0000	586.0000	311.0000	459.0000	649.0000	696.0000	696.0000	1918.0000	574.0000	486.0000	439.0000	1371.0000	1920.0000	575.0000	273.0000	3194.0000	831.0000	256.0000	985.0000	648.0000	1015.0000	762.0000	1360.0000	734.0000	508.0000	4528.0000	690.0000	460.0000	483.0000	2564.0000	1081.0000	461.0000	630.0000	1260.0000	1170.0000	615.0000	1396.0000	748.0000	266.0000	393.0000	728.0000	678.0000	2603.0000	585.0000	502.0000	1495.0000
522	2.0250	-8.4750	696.0000	510.0000	626.0000	319.0000	332.0000	728.0000	404.0000	404.0000	1507.0000	652.0000	545.0000	555.0000	1549.0000	1802.0000	741.0000	476.0000	3714.0000	686.0000	398.0000	654.0000	369.0000	1375.0000	443.0000	1198.0000	612.0000	536.0000	4859.0000	1214.0000	743.0000	651.0000	2602.0000	1263.0000	453.0000	399.0000	2120.0000	1242.0000	542.0000	1906.0000	707.0000	558.0000	781.0000	672.0000	508.0000	2036.0000	466.0000	672.0000	786.0000
523	2.1000	-8.4750	531.0000	496.0000	446.0000	273.0000	234.0000	507.0000	298.0000	298.0000	1313.0000	655.0000	469.0000	747.0000	977.0000	1280.0000	539.0000	297.0000	2479.0000	688.0000	260.0000	558.0000	471.0000	1116.0000	671.0000	903.0000	505.0000	533.0000	3754.0000	644.0000	460.0000	701.0000	1873.0000	770.0000	358.0000	323.0000	1117.0000	848.0000	420.0000	1285.0000	739.0000	375.0000	468.0000	553.0000	414.0000	1528.0000	659.0000	520.0000	1021.0000
524	2.1750	-8.4750	708.0000	383.0000	499.0000	365.0000	227.0000	939.0000	778.0000	778.0000	2331.0000	673.0000	214.0000	633.0000	1533.0000	1974.0000	681.0000	366.0000	607.0000	357.0000	224.0000	1109.0000	576.0000	1536.0000	597.0000	1194.0000	481.0000	429.0000	850.0000	488.0000	412.0000	379.0000	1755.0000	767.0000	379.0000	547.0000	863.0000	812.0000	385.0000	1615.0000	663.0000	513.0000	280.0000	573.0000	411.0000	1063.0000	1046.0000	420.0000	2397.0000
525	2.2500	-8.4750	701.0000	548.0000	763.0000	306.0000	197.0000	908.0000	607.0000	607.0000	1931.0000	665.0000	239.0000	553.0000	1912.0000	1577.0000	662.0000	447.0000	615.0000	112.0000	146.0000	915.0000	370.0000	1412.0000	954.0000	1214.0000	427.0000	549.0000	728.0000	304.0000	679.0000	601.0000	2234.0000	746.0000	539.0000	539.0000	2427.0000	1181.0000	481.0000	1718.0000	590.0000	268.0000	292.0000	777.0000	372.0000	1563.0000	653.0000	465.0000	1730.0000
526	2.3250	-8.4750	687.0000	432.0000	612.0000	387.0000	350.0000	910.0000	628.0000	628.0000	2181.0000	762.0000	334.0000	659.0000	1562.0000	1409.0000	342.0000	360.0000	505.0000	257.0000	183.0000	1085.0000	390.0000	1046.0000	771.0000	1276.0000	494.0000	574.0000	546.0000	342.0000	493.0000	717.0000	1815.0000	604.0000	269.0000	372.0000	2391.0000	1412.0000	563.0000	1494.0000	641.0000	400.0000	255.0000	848.0000	387.0000	1510.0000	822.0000	537.0000	1598.0000
527	2.4000	-8.4750	582.0000	397.0000	707.0000	247.0000	491.0000	933.0000	508.0000	508.0000	1783.0000	460.0000	391.0000	658.0000	1673.0000	1839.0000	538.0000	365.0000	427.0000	219.0000	211.0000	1015.0000	817.0000	1106.0000	560.0000	1009.0000	518.0000	570.0000	565.0000	529.0000	783.0000	498.0000	1959.0000	673.0000	382.0000	652.0000	1487.0000	1148.0000	735.0000	1841.0000	702.0000	314.0000	264.0000	749.0000	341.0000	1769.0000	821.0000	422.0000	1516.0000
528	2.4750	-8.4750	506.0000	329.0000	658.0000	544.0000	354.0000	1017.0000	514.0000	483.0000	2323.0000	802.0000	231.0000	642.0000	1936.0000	1499.0000	609.0000	614.0000	489.0000	335.0000	94.0000	1154.0000	525.0000	1116.0000	769.0000	1025.0000	564.0000	488.0000	640.0000	322.0000	682.0000	534.0000	1922.0000	527.0000	392.0000	499.0000	1476.0000	975.0000	329.0000	1562.0000	548.0000	289.0000	396.0000	700.0000	344.0000	1493.0000	822.0000	456.0000	1427.0000
529	2.5500	-8.4750	543.0000	600.0000	481.0000	474.0000	452.0000	998.0000	929.0000	929.0000	3010.0000	765.0000	420.0000	701.0000	1816.0000	1928.0000	629.0000	441.0000	329.0000	332.0000	204.0000	1378.0000	788.0000	987.0000	748.0000	1459.0000	862.0000	503.0000	495.0000	336.0000	595.0000	355.0000	2096.0000	847.0000	433.0000	420.0000	1160.0000	1436.0000	596.0000	1317.0000	475.0000	463.0000	361.0000	703.0000	422.0000	1603.0000	900.0000	533.0000	1428.0000
530	2.6250	-8.4750	553.0000	425.0000	831.0000	402.0000	651.0000	1316.0000	844.0000	844.0000	2903.0000	838.0000	489.0000	954.0000	2245.0000	1818.0000	567.0000	559.0000	430.0000	395.0000	248.0000	1367.0000	297.0000	1151.0000	650.0000	1436.0000	585.0000	608.0000	496.0000	374.0000	780.0000	635.0000	1835.0000	720.0000	364.0000	360.0000	1522.0000	1208.0000	678.0000	1644.0000	727.0000	358.0000	475.0000	863.0000	705.0000	1352.0000	836.0000	608.0000	1892.0000
531	2.7000	-8.4750	413.0000	465.0000	653.0000	451.0000	174.0000	822.0000	464.0000	464.0000	2346.0000	591.0000	143.0000	795.0000	1890.0000	1498.0000	510.0000	386.0000	274.0000	301.0000	274.0000	1166.0000	655.0000	1163.0000	705.0000	957.0000	488.0000	378.0000	364.0000	196.0000	719.0000	543.0000	1703.0000	771.0000	314.0000	390.0000	1752.0000	937.0000	477.0000	1240.0000	415.0000	415.0000	353.0000	507.0000	391.0000	2253.0000	955.0000	430.0000	1615.0000
532	2.7750	-8.4750	366.0000	465.0000	688.0000	428.0000	387.0000	1003.0000	667.0000	667.0000	3021.0000	702.0000	510.0000	732.0000	1885.0000	1108.0000	735.0000	344.0000	471.0000	338.0000	133.0000	1287.0000	666.0000	646.0000	653.0000	1206.0000	463.0000	381.0000	446.0000	318.0000	386.0000	539.0000	1595.0000	555.0000	375.0000	407.0000	3138.0000	1065.0000	746.0000	1826.0000	678.0000	340.0000	187.0000	833.0000	492.0000	3095.0000	794.0000	545.0000	1425.0000
533	-1.0500	-8.4000	456.0000	372.0000	491.0000	345.0000	230.0000	1001.0000	710.0000	710.0000	2989.0000	1060.0000	251.0000	397.0000	2339.0000	1117.0000	290.0000	277.0000	775.0000	405.0000	205.0000	1256.0000	672.0000	706.0000	691.0000	1108.0000	602.0000	337.0000	435.0000	268.0000	857.0000	394.0000	1164.0000	576.0000	333.0000	212.0000	2368.0000	855.0000	474.0000	874.0000	543.0000	182.0000	189.0000	1082.0000	220.0000	1866.0000	904.0000	687.0000	2570.0000
534	-0.9750	-8.4000	620.0000	345.0000	517.0000	296.0000	274.0000	805.0000	441.0000	441.0000	1473.0000	529.0000	240.0000	626.0000	1485.0000	1369.0000	425.0000	478.0000	495.0000	339.0000	145.0000	843.0000	393.0000	1005.0000	513.0000	1005.0000	607.0000	444.0000	460.0000	265.0000	489.0000	410.0000	1720.0000	564.0000	254.0000	304.0000	939.0000	1069.0000	377.0000	1970.0000	379.0000	422.0000	222.0000	684.0000	424.0000	1973.0000	465.0000	442.0000	1627.0000
535	-0.9000	-8.4000	724.0000	590.0000	793.0000	314.0000	271.0000	1309.0000	586.0000	586.0000	2666.0000	701.0000	381.0000	616.0000	2160.0000	1681.0000	561.0000	391.0000	595.0000	377.0000	210.0000	1203.0000	399.0000	1003.0000	658.0000	1516.0000	602.0000	686.0000	713.0000	376.0000	561.0000	673.0000	1876.0000	713.0000	422.0000	355.0000	1423.0000	1033.0000	493.0000	1830.0000	678.0000	231.0000	236.0000	1221.0000	301.0000	2073.0000	941.0000	573.0000	2837.0000
536	-0.8250	-8.4000	513.0000	331.0000	516.0000	285.0000	300.0000	1070.0000	718.0000	718.0000	2331.0000	850.0000	598.0000	667.0000	1894.0000	2499.0000	679.0000	448.0000	515.0000	328.0000	224.0000	1157.0000	443.0000	1248.0000	836.0000	1081.0000	767.0000	509.0000	758.0000	327.0000	391.0000	427.0000	1981.0000	737.0000	488.0000	429.0000	530.0000	869.0000	504.0000	1250.0000	353.0000	314.0000	331.0000	823.0000	444.0000	1077.0000	1051.0000	779.0000	2154.0000
537	-0.7500	-8.4000	780.0000	333.0000	330.0000	348.0000	342.0000	1214.0000	602.0000	602.0000	2085.0000	721.0000	483.0000	991.0000	2083.0000	2064.0000	609.0000	501.0000	399.0000	327.0000	129.0000	1081.0000	512.0000	1057.0000	816.0000	1397.0000	546.0000	496.0000	683.0000	409.0000	673.0000	450.0000	2453.0000	918.0000	372.0000	370.0000	647.0000	986.0000	539.0000	1690.0000	687.0000	280.0000	475.0000	649.0000	456.0000	1177.0000	752.0000	414.0000	2939.0000
538	-0.6750	-8.4000	358.0000	478.0000	631.0000	286.0000	390.0000	1023.0000	786.0000	786.0000	1494.0000	674.0000	421.0000	617.0000	1100.0000	1902.0000	623.0000	492.0000	353.0000	311.0000	235.0000	804.0000	440.0000	1020.0000	567.0000	1045.0000	480.0000	502.0000	847.0000	410.0000	600.0000	288.0000	1706.0000	1001.0000	223.0000	495.0000	1097.0000	1011.0000	485.0000	1065.0000	440.0000	467.0000	208.0000	805.0000	466.0000	962.0000	766.0000	670.0000	1846.0000
539	-0.6000	-8.4000	644.0000	507.0000	526.0000	279.0000	278.0000	863.0000	405.0000	405.0000	2028.0000	634.0000	464.0000	391.0000	1488.0000	2069.0000	614.0000	462.0000	906.0000	307.0000	310.0000	1052.0000	415.0000	1154.0000	637.0000	974.0000	363.0000	450.0000	1471.0000	472.0000	652.0000	601.0000	1742.0000	827.0000	182.0000	458.0000	875.0000	1154.0000	328.0000	1113.0000	527.0000	691.0000	260.0000	810.0000	422.0000	1397.0000	986.0000	608.0000	1074.0000
540	-0.5250	-8.4000	616.0000	495.0000	552.0000	336.0000	287.0000	801.0000	538.0000	551.0000	1418.0000	552.0000	582.0000	557.0000	1309.0000	1421.0000	738.0000	234.0000	1378.0000	365.0000	272.0000	980.0000	254.0000	1085.0000	698.0000	1322.0000	499.0000	540.0000	2909.0000	581.0000	584.0000	646.0000	2132.0000	644.0000	299.0000	367.0000	900.0000	1305.0000	612.0000	1317.0000	709.0000	314.0000	650.0000	730.0000	381.0000	2051.0000	631.0000	532.0000	1345.0000
541	-0.4500	-8.4000	459.0000	368.0000	568.0000	329.0000	391.0000	608.0000	674.0000	674.0000	1502.0000	384.0000	263.0000	464.0000	1753.0000	2059.0000	622.0000	478.0000	1059.0000	356.0000	279.0000	910.0000	324.0000	1184.0000	739.0000	1431.0000	608.0000	692.0000	2794.0000	586.0000	726.0000	609.0000	2310.0000	916.0000	390.0000	490.0000	1133.0000	1282.0000	764.0000	1624.0000	900.0000	423.0000	589.0000	688.0000	445.0000	2406.0000	649.0000	523.0000	1656.0000
542	-0.3750	-8.4000	793.0000	403.0000	742.0000	318.0000	370.0000	1019.0000	438.0000	438.0000	1654.0000	677.0000	305.0000	991.0000	1506.0000	1663.0000	649.0000	368.0000	1203.0000	386.0000	280.0000	787.0000	536.0000	1197.0000	792.0000	1083.0000	341.0000	321.0000	2685.0000	863.0000	553.0000	423.0000	2021.0000	1012.0000	418.0000	455.0000	1351.0000	1555.0000	592.0000	1983.0000	874.0000	327.0000	547.0000	960.0000	366.0000	2356.0000	558.0000	414.0000	1468.0000
543	-0.3000	-8.4000	780.0000	426.0000	364.0000	480.0000	375.0000	733.0000	701.0000	701.0000	1645.0000	380.0000	329.0000	954.0000	1396.0000	1700.0000	675.0000	341.0000	1114.0000	627.0000	299.0000	754.0000	316.0000	1413.0000	531.0000	1431.0000	568.0000	350.0000	1937.0000	591.0000	752.0000	614.0000	2005.0000	894.0000	491.0000	539.0000	1386.0000	1067.0000	589.0000	1299.0000	783.0000	563.0000	390.0000	847.0000	403.0000	2112.0000	587.0000	597.0000	1775.0000
544	-0.2250	-8.4000	634.0000	413.0000	580.0000	383.0000	365.0000	766.0000	606.0000	606.0000	1670.0000	596.0000	404.0000	534.0000	1645.0000	2143.0000	569.0000	447.0000	651.0000	478.0000	332.0000	1029.0000	461.0000	1347.0000	751.0000	1081.0000	495.0000	373.0000	1586.0000	658.0000	816.0000	530.0000	1649.0000	700.0000	328.0000	418.0000	898.0000	966.0000	301.0000	1610.0000	753.0000	356.0000	596.0000	528.0000	368.0000	1723.0000	821.0000	386.0000	1873.0000
545	-0.1500	-8.4000	505.0000	342.0000	613.0000	324.0000	488.0000	798.0000	663.0000	663.0000	1347.0000	545.0000	361.0000	653.0000	1329.0000	1752.0000	687.0000	289.0000	1210.0000	663.0000	219.0000	706.0000	364.0000	1151.0000	642.0000	1462.0000	467.0000	689.0000	2982.0000	738.0000	604.0000	821.0000	2073.0000	856.0000	455.0000	463.0000	1006.0000	1299.0000	582.0000	1532.0000	612.0000	361.0000	479.0000	854.0000	491.0000	2516.0000	527.0000	339.0000	1887.0000
546	-0.0750	-8.4000	1033.0000	341.0000	590.0000	563.0000	377.0000	815.0000	472.0000	472.0000	1522.0000	429.0000	536.0000	634.0000	1609.0000	1514.0000	511.0000	371.0000	1464.0000	269.0000	308.0000	886.0000	330.0000	1244.0000	781.0000	1025.0000	739.0000	647.0000	2462.0000	698.0000	785.0000	623.0000	2305.0000	669.0000	291.0000	493.0000	1987.0000	1282.0000	698.0000	1357.0000	639.0000	339.0000	421.0000	827.0000	756.0000	2094.0000	634.0000	614.0000	1588.0000
547	-0.0000	-8.4000	722.0000	346.0000	696.0000	575.0000	488.0000	949.0000	525.0000	525.0000	1419.0000	520.0000	513.0000	659.0000	1709.0000	1886.0000	734.0000	321.0000	1774.0000	480.0000	240.0000	910.0000	521.0000	1134.0000	1084.0000	1252.0000	470.0000	376.0000	2401.0000	704.0000	746.0000	410.0000	2211.0000	856.0000	420.0000	477.0000	1602.0000	1019.0000	621.0000	1801.0000	618.0000	455.0000	424.0000	589.0000	439.0000	2345.0000	681.0000	470.0000	1688.0000
548	0.0750	-8.4000	472.0000	564.0000	502.0000	487.0000	301.0000	1007.0000	458.0000	458.0000	1777.0000	761.0000	308.0000	432.0000	1426.0000	1545.0000	551.0000	500.0000	933.0000	370.0000	192.0000	896.0000	460.0000	1294.0000	543.0000	1273.0000	597.0000	547.0000	2194.0000	700.0000	625.0000	559.0000	2302.0000	723.0000	320.0000	321.0000	1132.0000	1005.0000	423.0000	1245.0000	981.0000	353.0000	438.0000	757.0000	400.0000	1553.0000	907.0000	484.0000	1690.0000
549	0.1500	-8.4000	652.0000	455.0000	661.0000	406.0000	384.0000	673.0000	695.0000	695.0000	1281.0000	769.0000	454.0000	757.0000	1633.0000	2144.0000	610.0000	507.0000	1353.0000	407.0000	197.0000	987.0000	418.0000	1387.0000	696.0000	1556.0000	432.0000	519.0000	2738.0000	729.0000	810.0000	698.0000	2096.0000	1112.0000	392.0000	322.0000	1294.0000	1043.0000	500.0000	2121.0000	844.0000	391.0000	333.0000	756.0000	426.0000	1926.0000	542.0000	605.0000	1711.0000
550	0.2250	-8.4000	761.0000	403.0000	508.0000	446.0000	337.0000	685.0000	623.0000	623.0000	1718.0000	699.0000	402.0000	807.0000	1584.0000	1582.0000	630.0000	339.0000	1337.0000	426.0000	239.0000	1317.0000	474.0000	999.0000	772.0000	1638.0000	501.0000	351.0000	2480.0000	576.0000	504.0000	730.0000	2387.0000	712.0000	263.0000	309.0000	891.0000	1267.0000	655.0000	1615.0000	673.0000	337.0000	418.0000	798.0000	271.0000	2398.0000	689.0000	398.0000	1729.0000
551	0.3000	-8.4000	589.0000	328.0000	808.0000	320.0000	374.0000	877.0000	817.0000	817.0000	1401.0000	551.0000	418.0000	641.0000	1514.0000	2329.0000	808.0000	474.0000	821.0000	507.0000	298.0000	1111.0000	519.0000	1441.0000	918.0000	1808.0000	556.0000	665.0000	1080.0000	441.0000	907.0000	568.0000	2359.0000	990.0000	229.0000	516.0000	808.0000	929.0000	559.0000	1749.0000	941.0000	314.0000	278.0000	685.0000	336.0000	1484.0000	758.0000	368.0000	1586.0000
552	0.3750	-8.4000	662.0000	495.0000	697.0000	419.0000	327.0000	977.0000	516.0000	516.0000	2004.0000	820.0000	790.0000	695.0000	1622.0000	2042.0000	785.0000	471.0000	1066.0000	652.0000	238.0000	1075.0000	503.0000	1674.0000	837.0000	1400.0000	813.0000	341.0000	1653.0000	442.0000	701.0000	689.0000	2370.0000	822.0000	309.0000	510.0000	1112.0000	1212.0000	539.0000	1629.0000	788.0000	449.0000	368.0000	682.0000	720.0000	2235.0000	784.0000	475.0000	1755.0000
553	0.4500	-8.4000	738.0000	497.0000	662.0000	296.0000	438.0000	837.0000	672.0000	672.0000	1486.0000	737.0000	384.0000	865.0000	1551.0000	1938.0000	662.0000	509.0000	1508.0000	599.0000	316.0000	923.0000	515.0000	1162.0000	755.0000	1144.0000	494.0000	475.0000	2666.0000	467.0000	510.0000	417.0000	2126.0000	663.0000	306.0000	386.0000	1472.0000	833.0000	454.0000	1572.0000	716.0000	343.0000	490.0000	558.0000	422.0000	2237.0000	772.0000	536.0000	1657.0000
554	0.5250	-8.4000	736.0000	347.0000	615.0000	606.0000	256.0000	903.0000	479.0000	479.0000	1575.0000	407.0000	293.0000	720.0000	1636.0000	1984.0000	796.0000	408.0000	1510.0000	663.0000	191.0000	1054.0000	589.0000	811.0000	831.0000	1483.0000	325.0000	630.0000	2377.0000	539.0000	528.0000	463.0000	2305.0000	1003.0000	333.0000	444.0000	677.0000	1150.0000	560.0000	1419.0000	688.0000	452.0000	480.0000	724.0000	388.0000	1560.0000	881.0000	600.0000	1743.0000
555	0.6000	-8.4000	666.0000	413.0000	577.0000	383.0000	477.0000	848.0000	559.0000	546.0000	1589.0000	669.0000	320.0000	784.0000	1630.0000	2129.0000	787.0000	378.0000	1314.0000	493.0000	331.0000	693.0000	332.0000	1329.0000	838.0000	1234.0000	485.0000	356.0000	2204.0000	669.0000	484.0000	609.0000	2401.0000	1198.0000	243.0000	324.0000	946.0000	1034.0000	464.0000	1943.0000	627.0000	289.0000	532.0000	647.0000	767.0000	2397.0000	865.0000	547.0000	1405.0000
556	0.6750	-8.4000	655.0000	392.0000	616.0000	401.0000	561.0000	1076.0000	510.0000	510.0000	1792.0000	549.0000	396.0000	640.0000	1718.0000	1868.0000	766.0000	466.0000	1570.0000	573.0000	302.0000	960.0000	285.0000	1016.0000	824.0000	1498.0000	652.0000	390.0000	2142.0000	622.0000	484.0000	570.0000	2405.0000	970.0000	262.0000	393.0000	1192.0000	1036.0000	567.0000	1351.0000	814.0000	389.0000	304.0000	613.0000	494.0000	2083.0000	820.0000	757.0000	1847.0000
557	0.7500	-8.4000	679.0000	577.0000	663.0000	262.0000	450.0000	755.0000	445.0000	445.0000	1666.0000	667.0000	454.0000	532.0000	1741.0000	1792.0000	737.0000	629.0000	1345.0000	338.0000	211.0000	896.0000	509.0000	935.0000	919.0000	1475.0000	673.0000	537.0000	1713.0000	461.0000	587.0000	381.0000	1855.0000	1044.0000	555.0000	385.0000	1004.0000	916.0000	205.0000	1769.0000	548.0000	492.0000	516.0000	671.0000	363.0000	2145.0000	911.0000	537.0000	1611.0000
558	0.8250	-8.4000	760.0000	398.0000	865.0000	664.0000	219.0000	972.0000	592.0000	592.0000	1669.0000	562.0000	485.0000	687.0000	1641.0000	2239.0000	775.0000	512.0000	942.0000	515.0000	357.0000	974.0000	531.0000	1434.0000	973.0000	1523.0000	509.0000	632.0000	1394.0000	553.0000	606.0000	478.0000	2290.0000	806.0000	548.0000	530.0000	771.0000	1052.0000	623.0000	1899.0000	758.0000	304.0000	364.0000	765.0000	431.0000	1469.0000	659.0000	495.0000	1650.0000
559	0.9000	-8.4000	743.0000	352.0000	627.0000	536.0000	320.0000	893.0000	613.0000	613.0000	1400.0000	614.0000	494.0000	493.0000	1736.0000	1657.0000	546.0000	570.0000	1816.0000	625.0000	280.0000	1078.0000	612.0000	1013.0000	890.0000	1384.0000	644.0000	336.0000	1792.0000	445.0000	378.0000	419.0000	2191.0000	871.0000	400.0000	504.0000	838.0000	913.0000	588.0000	1581.0000	642.0000	398.0000	384.0000	629.0000	455.0000	1593.0000	733.0000	461.0000	1890.0000
560	0.9750	-8.4000	899.0000	404.0000	402.0000	264.0000	305.0000	930.0000	527.0000	527.0000	1338.0000	640.0000	359.0000	712.0000	1783.0000	2360.0000	652.0000	440.0000	1992.0000	586.0000	167.0000	804.0000	513.0000	1376.0000	669.0000	1350.0000	732.0000	343.0000	2201.0000	636.0000	651.0000	541.0000	2286.0000	747.0000	442.0000	514.0000	1307.0000	1373.0000	403.0000	1459.0000	668.0000	514.0000	479.0000	569.0000	543.0000	2121.0000	640.0000	543.0000	1578.0000
561	1.0500	-8.4000	835.0000	456.0000	683.0000	358.0000	414.0000	843.0000	583.0000	583.0000	1140.0000	548.0000	493.0000	646.0000	1480.0000	2022.0000	556.0000	589.0000	1784.0000	553.0000	220.0000	1327.0000	460.0000	1645.0000	976.0000	1475.0000	646.0000	634.0000	2493.0000	479.0000	737.0000	286.0000	2649.0000	1016.0000	338.0000	378.0000	699.0000	1281.0000	407.0000	1653.0000	580.0000	367.0000	428.0000	708.0000	721.0000	1767.0000	896.0000	750.0000	2239.0000
562	1.1250	-8.4000	731.0000	597.0000	412.0000	375.0000	317.0000	1019.0000	506.0000	506.0000	1574.0000	576.0000	639.0000	599.0000	1783.0000	2153.0000	666.0000	594.0000	1756.0000	559.0000	259.0000	1029.0000	627.0000	1268.0000	965.0000	1512.0000	446.0000	447.0000	1875.0000	581.0000	715.0000	489.0000	2469.0000	641.0000	561.0000	466.0000	783.0000	1320.0000	575.0000	1710.0000	486.0000	516.0000	183.0000	808.0000	502.0000	2028.0000	716.0000	648.0000	1793.0000
563	1.2000	-8.4000	515.0000	532.0000	596.0000	421.0000	487.0000	904.0000	648.0000	648.0000	1457.0000	603.0000	337.0000	439.0000	1285.0000	2181.0000	794.0000	600.0000	2842.0000	565.0000	261.0000	1368.0000	373.0000	1259.0000	798.0000	1197.0000	572.0000	378.0000	2170.0000	498.0000	540.0000	794.0000	1954.0000	855.0000	490.0000	403.0000	642.0000	1137.0000	685.0000	1501.0000	721.0000	340.0000	425.0000	872.0000	503.0000	2386.0000	778.0000	466.0000	1694.0000
564	1.2750	-8.4000	614.0000	334.0000	516.0000	405.0000	196.0000	1061.0000	466.0000	466.0000	1427.0000	495.0000	265.0000	522.0000	1681.0000	1774.0000	747.0000	458.0000	3091.0000	564.0000	271.0000	1235.0000	553.0000	1006.0000	436.0000	1444.0000	500.0000	295.0000	2320.0000	565.0000	613.0000	666.0000	1950.0000	800.0000	448.0000	464.0000	1379.0000	717.0000	363.0000	1689.0000	641.0000	344.0000	418.0000	470.0000	301.0000	3209.0000	745.0000	423.0000	1624.0000
565	1.3500	-8.4000	591.0000	428.0000	415.0000	533.0000	308.0000	1079.0000	435.0000	435.0000	1355.0000	401.0000	254.0000	1045.0000	1498.0000	1622.0000	795.0000	433.0000	2824.0000	799.0000	275.0000	869.0000	634.0000	1195.0000	775.0000	1175.0000	656.0000	314.0000	1740.0000	606.0000	618.0000	574.0000	1810.0000	1050.0000	454.0000	426.0000	1249.0000	1070.0000	564.0000	1369.0000	832.0000	523.0000	390.0000	714.0000	508.0000	2221.0000	685.0000	444.0000	1652.0000
566	1.4250	-8.4000	725.0000	396.0000	607.0000	212.0000	259.0000	1243.0000	603.0000	603.0000	1417.0000	877.0000	433.0000	719.0000	994.0000	1830.0000	654.0000	693.0000	2656.0000	603.0000	371.0000	962.0000	577.0000	1248.0000	932.0000	1148.0000	579.0000	387.0000	2112.0000	706.0000	574.0000	640.0000	2460.0000	815.0000	276.0000	409.0000	904.0000	1180.0000	422.0000	1719.0000	359.0000	475.0000	279.0000	750.0000	478.0000	2294.0000	664.0000	573.0000	2156.0000
567	1.5000	-8.4000	680.0000	569.0000	724.0000	439.0000	297.0000	754.0000	578.0000	578.0000	1475.0000	811.0000	320.0000	598.0000	1358.0000	2053.0000	698.0000	429.0000	3530.0000	754.0000	332.0000	1012.0000	445.0000	1052.0000	601.0000	1361.0000	470.0000	478.0000	2470.0000	781.0000	822.0000	764.0000	1936.0000	992.0000	467.0000	437.0000	1017.0000	990.0000	468.0000	1620.0000	760.0000	408.0000	386.0000	689.0000	440.0000	2607.0000	637.0000	434.0000	1498.0000
568	1.5750	-8.4000	459.0000	603.0000	859.0000	381.0000	515.0000	652.0000	571.0000	571.0000	1545.0000	475.0000	350.0000	577.0000	1601.0000	1953.0000	765.0000	673.0000	2115.0000	576.0000	84.0000	1242.0000	548.0000	861.0000	589.0000	1133.0000	631.0000	431.0000	1405.0000	624.0000	632.0000	586.0000	2206.0000	924.0000	270.0000	389.0000	798.0000	1177.0000	369.0000	1348.0000	737.0000	282.0000	423.0000	794.0000	302.0000	1398.0000	647.0000	610.0000	1896.0000
569	1.6500	-8.4000	677.0000	609.0000	551.0000	411.0000	405.0000	938.0000	504.0000	491.0000	1040.0000	740.0000	352.0000	580.0000	1695.0000	1782.0000	996.0000	486.0000	2705.0000	714.0000	380.0000	977.0000	602.0000	1187.0000	649.0000	1321.0000	550.0000	479.0000	1865.0000	540.0000	514.0000	606.0000	2638.0000	1371.0000	193.0000	507.0000	745.0000	1113.0000	601.0000	1743.0000	694.0000	148.0000	319.0000	766.0000	562.0000	1601.0000	564.0000	525.0000	1809.0000
570	1.7250	-8.4000	577.0000	496.0000	555.0000	413.0000	303.0000	961.0000	716.0000	716.0000	1544.0000	867.0000	460.0000	726.0000	1445.0000	2096.0000	811.0000	362.0000	2610.0000	528.0000	274.0000	872.0000	692.0000	1128.0000	713.0000	1256.0000	658.0000	334.0000	2184.0000	585.0000	559.0000	712.0000	1888.0000	1321.0000	240.0000	320.0000	1476.0000	1095.0000	501.0000	1394.0000	717.0000	624.0000	432.0000	547.0000	434.0000	2244.0000	848.0000	518.0000	1985.0000
571	1.8000	-8.4000	523.0000	314.0000	486.0000	472.0000	355.0000	841.0000	769.0000	769.0000	1443.0000	716.0000	365.0000	596.0000	1550.0000	1904.0000	559.0000	454.0000	2853.0000	956.0000	271.0000	907.0000	302.0000	921.0000	768.0000	1210.0000	378.0000	406.0000	2506.0000	405.0000	691.0000	353.0000	2335.0000	915.0000	465.0000	468.0000	960.0000	865.0000	429.0000	1773.0000	448.0000	410.0000	519.0000	824.0000	368.0000	2133.0000	771.0000	484.0000	2080.0000
572	1.8750	-8.4000	564.0000	509.0000	790.0000	383.0000	340.0000	741.0000	639.0000	639.0000	1299.0000	781.0000	296.0000	563.0000	1399.0000	1816.0000	621.0000	467.0000	2096.0000	628.0000	207.0000	895.0000	569.0000	1075.0000	465.0000	1110.0000	634.0000	348.0000	2697.0000	579.0000	537.0000	546.0000	1768.0000	1100.0000	294.0000	374.0000	777.0000	1148.0000	450.0000	1312.0000	715.0000	508.0000	580.0000	549.0000	348.0000	2531.0000	610.0000	649.0000	1721.0000
573	1.9500	-8.4000	698.0000	525.0000	724.0000	204.0000	526.0000	1193.0000	607.0000	607.0000	1364.0000	572.0000	345.0000	689.0000	1736.0000	1926.0000	703.0000	436.0000	2278.0000	618.0000	235.0000	1071.0000	536.0000	1012.0000	868.0000	1198.0000	682.0000	508.0000	2936.0000	701.0000	747.0000	598.0000	2208.0000	849.0000	369.0000	249.0000	1069.0000	989.0000	419.0000	1529.0000	706.0000	526.0000	343.0000	701.0000	266.0000	1903.0000	919.0000	696.0000	1528.0000
574	2.0250	-8.4000	685.0000	563.0000	685.0000	416.0000	497.0000	849.0000	954.0000	954.0000	1474.0000	769.0000	458.0000	836.0000	1674.0000	1721.0000	653.0000	496.0000	1974.0000	517.0000	198.0000	709.0000	524.0000	1280.0000	663.0000	1453.0000	454.0000	609.0000	2744.0000	693.0000	588.0000	847.0000	2425.0000	796.0000	294.0000	652.0000	1229.0000	998.0000	661.0000	1860.0000	894.0000	319.0000	809.0000	746.0000	545.0000	2059.0000	813.0000	691.0000	1744.0000
575	2.1000	-8.4000	425.0000	486.0000	533.0000	547.0000	307.0000	590.0000	401.0000	420.0000	1480.0000	628.0000	417.0000	726.0000	1191.0000	1532.0000	724.0000	323.0000	2764.0000	913.0000	411.0000	594.0000	369.0000	1099.0000	523.0000	1391.0000	498.0000	640.0000	4019.0000	688.0000	527.0000	744.0000	2035.0000	1173.0000	384.0000	341.0000	1210.0000	1214.0000	742.0000	1512.0000	637.0000	401.0000	933.0000	561.0000	507.0000	1429.0000	586.0000	468.0000	1100.0000
576	2.1750	-8.4000	712.0000	547.0000	579.0000	335.0000	394.0000	620.0000	378.0000	365.0000	1819.0000	615.0000	306.0000	840.0000	1443.0000	1714.0000	719.0000	507.0000	1098.0000	290.0000	197.0000	944.0000	360.0000	1170.0000	611.0000	1050.0000	709.0000	573.0000	1380.0000	523.0000	631.0000	354.0000	2062.0000	461.0000	399.0000	334.0000	1421.0000	818.0000	585.0000	1716.0000	743.0000	404.0000	383.0000	617.0000	345.0000	1814.0000	489.0000	507.0000	1150.0000
577	2.2500	-8.4000	583.0000	431.0000	601.0000	421.0000	386.0000	752.0000	551.0000	551.0000	2503.0000	675.0000	365.0000	389.0000	1796.0000	1524.0000	404.0000	360.0000	616.0000	319.0000	137.0000	1078.0000	679.0000	1408.0000	697.0000	1240.0000	613.0000	282.0000	686.0000	283.0000	733.0000	666.0000	1733.0000	887.0000	486.0000	559.0000	1917.0000	1187.0000	516.0000	1544.0000	815.0000	223.0000	326.0000	684.0000	585.0000	1015.0000	970.0000	602.0000	1728.0000
578	2.3250	-8.4000	734.0000	377.0000	622.0000	285.0000	440.0000	1251.0000	615.0000	615.0000	2454.0000	767.0000	339.0000	840.0000	1844.0000	1796.0000	488.0000	426.0000	494.0000	295.0000	179.0000	907.0000	579.0000	1292.0000	776.0000	1493.0000	534.0000	394.0000	559.0000	226.0000	671.0000	388.0000	1776.0000	841.0000	368.0000	444.0000	1141.0000	1277.0000	437.0000	1386.0000	1038.0000	372.0000	239.0000	836.0000	449.0000	788.0000	672.0000	825.0000	1706.0000
579	2.4000	-8.4000	818.0000	335.0000	560.0000	479.0000	232.0000	997.0000	533.0000	533.0000	2034.0000	789.0000	397.0000	882.0000	2110.0000	1549.0000	700.0000	566.0000	628.0000	410.0000	146.0000	1386.0000	392.0000	1137.0000	741.0000	1578.0000	561.0000	600.0000	662.0000	409.0000	605.0000	707.0000	2360.0000	867.0000	548.0000	500.0000	1095.0000	1567.0000	552.0000	1697.0000	491.0000	481.0000	276.0000	865.0000	385.0000	967.0000	1121.0000	691.0000	1470.0000
580	2.4750	-8.4000	894.0000	536.0000	625.0000	303.0000	405.0000	898.0000	664.0000	664.0000	2106.0000	748.0000	406.0000	694.0000	1554.0000	2055.0000	633.0000	490.0000	520.0000	276.0000	157.0000	973.0000	556.0000	1462.0000	1059.0000	1253.0000	543.0000	539.0000	592.0000	246.0000	507.0000	635.0000	1823.0000	690.0000	541.0000	359.0000	1037.0000	1056.0000	337.0000	1634.0000	728.0000	311.0000	285.0000	557.0000	529.0000	1107.0000	1065.0000	630.0000	1509.0000
581	2.5500	-8.4000	508.0000	360.0000	803.0000	246.0000	225.0000	888.0000	553.0000	553.0000	2691.0000	1041.0000	291.0000	677.0000	1650.0000	1889.0000	500.0000	572.0000	315.0000	184.0000	278.0000	1093.0000	560.0000	1296.0000	804.0000	1464.0000	740.0000	381.0000	446.0000	288.0000	660.0000	393.0000	2122.0000	809.0000	337.0000	467.0000	1064.0000	1213.0000	554.0000	1637.0000	620.0000	188.0000	180.0000	428.0000	488.0000	1077.0000	1134.0000	578.0000	1471.0000
582	2.6250	-8.4000	570.0000	366.0000	640.0000	379.0000	246.0000	954.0000	841.0000	841.0000	2460.0000	934.0000	371.0000	529.0000	1810.0000	1663.0000	520.0000	403.0000	346.0000	193.0000	245.0000	1108.0000	431.0000	1297.0000	708.0000	1551.0000	613.0000	558.0000	609.0000	230.0000	396.0000	373.0000	1698.0000	654.0000	354.0000	324.0000	756.0000	1236.0000	484.0000	1272.0000	341.0000	389.0000	188.0000	646.0000	404.0000	1008.0000	693.0000	527.0000	1805.0000
583	2.7000	-8.4000	527.0000	553.0000	654.0000	382.0000	414.0000	990.0000	782.0000	782.0000	2339.0000	591.0000	326.0000	706.0000	2498.0000	1990.0000	449.0000	503.0000	503.0000	334.0000	200.0000	1360.0000	698.0000	1247.0000	661.0000	1360.0000	490.0000	665.0000	440.0000	232.0000	589.0000	551.0000	1698.0000	676.0000	319.0000	373.0000	1157.0000	1202.0000	455.0000	1519.0000	644.0000	303.0000	218.0000	788.0000	426.0000	1052.0000	971.0000	663.0000	1493.0000
584	2.7750	-8.4000	619.0000	433.0000	515.0000	256.0000	491.0000	1185.0000	583.0000	583.0000	1936.0000	650.0000	213.0000	661.0000	2045.0000	1734.0000	460.0000	479.0000	487.0000	456.0000	275.0000	1254.0000	617.0000	974.0000	648.0000	1076.0000	746.0000	762.0000	339.0000	243.0000	577.0000	330.0000	1445.0000	562.0000	462.0000	383.0000	1672.0000	1083.0000	628.0000	1519.0000	544.0000	338.0000	193.0000	762.0000	229.0000	957.0000	1042.0000	684.0000	1600.0000
585	2.8500	-8.4000	507.0000	549.0000	629.0000	599.0000	431.0000	1026.0000	774.0000	774.0000	2326.0000	822.0000	427.0000	647.0000	1982.0000	1196.0000	358.0000	669.0000	586.0000	228.0000	383.0000	1209.0000	495.0000	1034.0000	670.0000	1325.0000	786.0000	570.0000	424.0000	401.0000	727.0000	592.0000	1250.0000	563.0000	346.0000	334.0000	1896.0000	1116.0000	666.0000	1329.0000	645.0000	551.0000	370.0000	1003.0000	644.0000	1436.0000	927.0000	638.0000	1920.0000
586	-1.0500	-8.3250	597.0000	734.0000	649.0000	354.0000	175.0000	943.0000	494.0000	494.0000	3098.0000	996.0000	266.0000	692.0000	2447.0000	1031.0000	336.0000	196.0000	518.0000	323.0000	172.0000	1211.0000	588.0000	910.0000	646.0000	908.0000	557.0000	477.0000	566.0000	266.0000	910.0000	546.0000	2914.0000	733.0000	485.0000	332.0000	3442.0000	977.0000	624.0000	1752.0000	627.0000	260.0000	122.0000	1289.0000	244.0000	4252.0000	790.0000	658.0000	2866.0000
587	-0.9750	-8.3250	452.0000	476.0000	524.0000	254.0000	339.0000	858.0000	275.0000	275.0000	2538.0000	721.0000	255.0000	608.0000	1618.0000	1288.0000	470.0000	251.0000	456.0000	350.0000	189.0000	910.0000	532.0000	1388.0000	583.0000	1184.0000	496.0000	567.0000	367.0000	252.0000	448.0000	519.0000	2191.0000	725.0000	419.0000	341.0000	1540.0000	1315.0000	835.0000	1683.0000	773.0000	302.0000	213.0000	927.0000	533.0000	2415.0000	617.0000	453.0000	1694.0000
588	-0.9000	-8.3250	524.0000	443.0000	653.0000	291.0000	276.0000	870.0000	630.0000	645.0000	2154.0000	528.0000	211.0000	720.0000	1350.0000	1350.0000	600.0000	375.0000	648.0000	316.0000	73.0000	1061.0000	454.0000	881.0000	633.0000	1395.0000	340.0000	443.0000	617.0000	478.0000	450.0000	569.0000	2307.0000	872.0000	331.0000	440.0000	2213.0000	1287.0000	545.0000	1734.0000	858.0000	365.0000	268.0000	981.0000	302.0000	4668.0000	799.0000	495.0000	2917.0000
589	-0.8250	-8.3250	359.0000	529.0000	821.0000	275.0000	477.0000	914.0000	325.0000	325.0000	2639.0000	736.0000	427.0000	823.0000	1400.0000	1161.0000	441.0000	355.0000	1051.0000	489.0000	408.0000	1304.0000	644.0000	792.0000	797.0000	1224.0000	832.0000	478.0000	718.0000	313.0000	552.0000	624.0000	2524.0000	928.0000	318.0000	640.0000	2261.0000	1072.0000	552.0000	2453.0000	649.0000	233.0000	336.0000	985.0000	257.0000	3766.0000	1054.0000	599.0000	3265.0000
590	-0.7500	-8.3250	656.0000	335.0000	616.0000	336.0000	333.0000	758.0000	459.0000	459.0000	1949.0000	679.0000	395.0000	695.0000	1384.0000	1624.0000	395.0000	365.0000	938.0000	496.0000	270.0000	1192.0000	379.0000	1086.0000	860.0000	1274.0000	659.0000	485.0000	866.0000	313.0000	582.0000	431.0000	2641.0000	900.0000	318.0000	289.0000	1845.0000	1363.0000	561.0000	1662.0000	636.0000	412.0000	311.0000	1547.0000	390.0000	3693.0000	655.0000	739.0000	2341.0000
591	-0.6750	-8.3250	511.0000	371.0000	556.0000	327.0000	447.0000	828.0000	448.0000	448.0000	1796.0000	582.0000	406.0000	689.0000	1638.0000	1511.0000	584.0000	308.0000	1340.0000	638.0000	292.0000	904.0000	511.0000	1097.0000	731.0000	925.0000	611.0000	559.0000	2036.0000	474.0000	466.0000	445.0000	1976.0000	850.0000	526.0000	522.0000	1934.0000	1316.0000	388.0000	1517.0000	703.0000	432.0000	415.0000	1071.0000	463.0000	2825.0000	868.0000	653.0000	1364.0000
592	-0.6000	-8.3250	616.0000	615.0000	587.0000	318.0000	397.0000	774.0000	435.0000	435.0000	1524.0000	684.0000	373.0000	716.0000	1504.0000	1274.0000	734.0000	590.0000	1018.0000	636.0000	119.0000	925.0000	631.0000	1043.0000	539.0000	1180.0000	572.0000	529.0000	2307.0000	778.0000	470.0000	494.0000	2007.0000	975.0000	287.0000	406.0000	1526.0000	1210.0000	563.0000	1436.0000	603.0000	552.0000	408.0000	922.0000	577.0000	2244.0000	540.0000	506.0000	1058.0000
593	-0.5250	-8.3250	791.0000	399.0000	749.0000	346.0000	379.0000	959.0000	667.0000	667.0000	1677.0000	621.0000	371.0000	664.0000	1246.0000	1526.0000	965.0000	464.0000	977.0000	531.0000	368.0000	838.0000	607.0000	943.0000	735.0000	1198.0000	590.0000	401.0000	3115.0000	713.0000	399.0000	676.0000	1659.0000	724.0000	325.0000	569.0000	1184.0000	1076.0000	429.0000	1719.0000	782.0000	234.0000	374.0000	695.0000	761.0000	2231.0000	570.0000	380.0000	1774.0000
594	-0.4500	-8.3250	718.0000	482.0000	453.0000	405.0000	459.0000	916.0000	460.0000	460.0000	1603.0000	571.0000	388.0000	771.0000	1711.0000	1438.0000	818.0000	381.0000	1559.0000	316.0000	348.0000	1143.0000	851.0000	1038.0000	825.0000	1400.0000	855.0000	421.0000	3655.0000	858.0000	545.0000	690.0000	1855.0000	740.0000	225.0000	342.0000	1638.0000	922.0000	555.0000	1800.0000	677.0000	583.0000	576.0000	784.0000	613.0000	2364.0000	551.0000	465.0000	1374.0000
595	-0.3750	-8.3250	650.0000	481.0000	499.0000	426.0000	321.0000	879.0000	392.0000	392.0000	1601.0000	560.0000	386.0000	602.0000	2000.0000	1699.0000	706.0000	592.0000	1394.0000	464.0000	133.0000	1063.0000	490.0000	1155.0000	986.0000	1235.0000	787.0000	611.0000	2547.0000	693.0000	468.0000	522.0000	2007.0000	817.0000	299.0000	267.0000	1089.0000	1306.0000	258.0000	1292.0000	827.0000	464.0000	437.0000	827.0000	414.0000	2152.0000	733.0000	548.0000	1674.0000
596	-0.3000	-8.3250	983.0000	446.0000	623.0000	297.0000	267.0000	938.0000	545.0000	545.0000	2087.0000	863.0000	361.0000	519.0000	1758.0000	1450.0000	610.0000	522.0000	1420.0000	426.0000	338.0000	929.0000	424.0000	1157.0000	665.0000	1201.0000	690.0000	423.0000	3228.0000	766.0000	644.0000	705.0000	2597.0000	883.0000	420.0000	365.0000	1783.0000	1424.0000	585.0000	1584.0000	631.0000	462.0000	572.0000	860.0000	314.0000	2320.0000	601.0000	568.0000	1229.0000
597	-0.2250	-8.3250	596.0000	433.0000	655.0000	417.0000	423.0000	899.0000	414.0000	414.0000	1534.0000	684.0000	349.0000	646.0000	1311.0000	1857.0000	525.0000	372.0000	1091.0000	339.0000	179.0000	974.0000	555.0000	1368.0000	772.0000	1106.0000	668.0000	522.0000	2241.0000	476.0000	413.0000	668.0000	2038.0000	774.0000	300.0000	363.0000	749.0000	1011.0000	473.0000	1503.0000	638.0000	445.0000	544.0000	675.0000	440.0000	1693.0000	831.0000	398.0000	1836.0000
598	-0.1500	-8.3250	445.0000	284.0000	688.0000	258.0000	489.0000	638.0000	627.0000	627.0000	1477.0000	599.0000	347.0000	676.0000	1411.0000	2043.0000	883.0000	402.0000	742.0000	472.0000	276.0000	841.0000	516.0000	1230.0000	848.0000	1311.0000	660.0000	424.0000	1582.0000	415.0000	715.0000	701.0000	1926.0000	1140.0000	415.0000	370.0000	665.0000	1156.0000	573.0000	1817.0000	592.0000	376.0000	386.0000	634.0000	430.0000	1081.0000	665.0000	885.0000	1641.0000
599	-0.0750	-8.3250	717.0000	315.0000	624.0000	332.0000	402.0000	1094.0000	542.0000	542.0000	1710.0000	682.0000	439.0000	880.0000	1363.0000	1644.0000	652.0000	436.0000	818.0000	419.0000	85.0000	1078.0000	622.0000	1208.0000	658.0000	1707.0000	619.0000	447.0000	1341.0000	481.0000	588.0000	590.0000	1945.0000	572.0000	486.0000	298.0000	890.0000	1469.0000	523.0000	1693.0000	389.0000	171.0000	341.0000	760.0000	532.0000	1647.0000	814.0000	558.0000	2110.0000
600	-0.0000	-8.3250	639.0000	472.0000	546.0000	379.0000	257.0000	1038.0000	583.0000	583.0000	1638.0000	561.0000	611.0000	786.0000	1559.0000	2361.0000	803.0000	616.0000	1074.0000	410.0000	341.0000	1153.0000	518.0000	1272.0000	770.0000	1658.0000	573.0000	379.0000	1574.0000	688.0000	512.0000	601.0000	2194.0000	881.0000	377.0000	495.0000	1353.0000	714.0000	415.0000	1622.0000	802.0000	477.0000	420.0000	551.0000	591.0000	2504.0000	704.0000	445.0000	2149.0000
601	0.0750	-8.3250	638.0000	527.0000	713.0000	435.0000	349.0000	686.0000	631.0000	631.0000	1041.0000	692.0000	419.0000	419.0000	1468.0000	2013.0000	795.0000	724.0000	653.0000	400.0000	257.0000	1034.0000	515.0000	1376.0000	706.0000	1498.0000	472.0000	457.0000	1370.0000	310.0000	751.0000	453.0000	1789.0000	553.0000	353.0000	400.0000	441.0000	889.0000	505.0000	1449.0000	599.0000	564.0000	327.0000	624.0000	244.0000	1200.0000	758.0000	537.0000	1714.0000
602	0.1500	-8.3250	472.0000	337.0000	522.0000	411.0000	333.0000	821.0000	748.0000	748.0000	1580.0000	674.0000	342.0000	398.0000	1358.0000	1835.0000	940.0000	463.0000	1158.0000	260.0000	195.0000	821.0000	608.0000	1388.0000	823.0000	1561.0000	507.0000	588.0000	1902.0000	287.0000	782.0000	723.0000	2395.0000	856.0000	352.0000	638.0000	645.0000	756.0000	465.0000	1390.0000	502.0000	234.0000	320.0000	491.0000	365.0000	1917.0000	589.0000	569.0000	2000.0000
603	0.2250	-8.3250	615.0000	413.0000	819.0000	481.0000	422.0000	857.0000	668.0000	668.0000	1519.0000	753.0000	507.0000	570.0000	1232.0000	1650.0000	535.0000	527.0000	1208.0000	263.0000	300.0000	639.0000	516.0000	1302.0000	732.0000	1420.0000	664.0000	618.0000	2135.0000	544.0000	605.0000	552.0000	1992.0000	872.0000	385.0000	292.0000	1492.0000	1114.0000	692.0000	1770.0000	845.0000	496.0000	275.0000	747.0000	381.0000	2717.0000	669.0000	351.0000	2106.0000
604	0.3000	-8.3250	641.0000	562.0000	889.0000	326.0000	332.0000	1087.0000	923.0000	923.0000	1323.0000	487.0000	590.0000	571.0000	1591.0000	1926.0000	608.0000	498.0000	1058.0000	561.0000	302.0000	800.0000	381.0000	1587.0000	865.0000	1452.0000	467.0000	490.0000	1908.0000	531.0000	567.0000	539.0000	1842.0000	675.0000	351.0000	316.0000	940.0000	1098.0000	628.0000	1821.0000	581.0000	510.0000	507.0000	511.0000	391.0000	1795.0000	934.0000	532.0000	2286.0000
605	0.3750	-8.3250	815.0000	708.0000	896.0000	469.0000	526.0000	971.0000	856.0000	856.0000	2096.0000	396.0000	227.0000	710.0000	1301.0000	2017.0000	721.0000	575.0000	1153.0000	620.0000	227.0000	985.0000	417.0000	1202.0000	773.0000	1648.0000	556.0000	562.0000	2464.0000	851.0000	713.0000	536.0000	2386.0000	938.0000	378.0000	398.0000	792.0000	912.0000	607.0000	1456.0000	690.0000	496.0000	436.0000	979.0000	750.0000	1986.0000	749.0000	448.0000	2073.0000
606	0.4500	-8.3250	709.0000	562.0000	677.0000	382.0000	447.0000	1170.0000	726.0000	711.0000	1537.0000	518.0000	276.0000	675.0000	1834.0000	1888.0000	727.0000	506.0000	1503.0000	554.0000	119.0000	929.0000	525.0000	1522.0000	839.0000	1177.0000	511.0000	359.0000	2645.0000	801.0000	652.0000	611.0000	2173.0000	972.0000	362.0000	341.0000	1093.0000	1057.0000	877.0000	1585.0000	574.0000	482.0000	306.0000	734.0000	715.0000	2704.0000	630.0000	467.0000	2270.0000
607	0.5250	-8.3250	943.0000	490.0000	709.0000	527.0000	414.0000	801.0000	433.0000	433.0000	1208.0000	495.0000	571.0000	931.0000	1293.0000	1747.0000	959.0000	357.0000	1152.0000	389.0000	334.0000	1169.0000	697.0000	1524.0000	982.0000	1174.0000	666.0000	578.0000	1971.0000	502.0000	815.0000	563.0000	2710.0000	997.0000	294.0000	504.0000	1095.0000	786.0000	470.0000	1469.0000	946.0000	470.0000	220.0000	834.0000	617.0000	2267.0000	861.0000	505.0000	1905.0000
608	0.6000	-8.3250	789.0000	367.0000	714.0000	352.0000	437.0000	1012.0000	529.0000	529.0000	1663.0000	603.0000	192.0000	656.0000	1726.0000	1755.0000	605.0000	302.0000	1112.0000	672.0000	272.0000	1145.0000	534.0000	1234.0000	844.0000	1370.0000	585.0000	826.0000	2250.0000	662.0000	627.0000	741.0000	2086.0000	959.0000	474.0000	409.0000	708.0000	968.0000	416.0000	1450.0000	605.0000	570.0000	510.0000	535.0000	417.0000	1853.0000	798.0000	500.0000	1962.0000
609	0.6750	-8.3250	726.0000	513.0000	677.0000	309.0000	353.0000	799.0000	559.0000	559.0000	1634.0000	555.0000	340.0000	789.0000	1502.0000	1769.0000	827.0000	699.0000	1899.0000	606.0000	417.0000	969.0000	442.0000	1499.0000	758.0000	1394.0000	558.0000	358.0000	3182.0000	748.0000	815.0000	360.0000	2316.0000	769.0000	406.0000	436.0000	890.0000	1168.0000	419.0000	1740.0000	749.0000	456.0000	489.0000	679.0000	527.0000	2178.0000	851.0000	556.0000	2256.0000
610	0.7500	-8.3250	823.0000	381.0000	664.0000	398.0000	512.0000	877.0000	404.0000	404.0000	1376.0000	505.0000	349.0000	743.0000	1450.0000	1818.0000	595.0000	355.0000	1663.0000	550.0000	351.0000	918.0000	572.0000	1146.0000	730.0000	1530.0000	657.0000	423.0000	2160.0000	574.0000	907.0000	491.0000	2185.0000	1144.0000	330.0000	553.0000	1724.0000	1186.0000	334.0000	1361.0000	715.0000	489.0000	267.0000	558.0000	430.0000	2312.0000	624.0000	558.0000	1925.0000
611	0.8250	-8.3250	822.0000	741.0000	797.0000	374.0000	393.0000	871.0000	493.0000	493.0000	1603.0000	746.0000	376.0000	617.0000	1499.0000	2029.0000	745.0000	683.0000	2006.0000	661.0000	315.0000	1061.0000	538.0000	1178.0000	695.0000	1250.0000	695.0000	453.0000	2350.0000	690.0000	469.0000	641.0000	2449.0000	957.0000	486.0000	463.0000	1748.0000	1373.0000	379.0000	2008.0000	857.0000	279.0000	426.0000	657.0000	527.0000	2695.0000	1033.0000	658.0000	2164.0000
612	0.9000	-8.3250	698.0000	641.0000	597.0000	395.0000	408.0000	1020.0000	490.0000	490.0000	1669.0000	605.0000	389.0000	623.0000	1599.0000	1836.0000	893.0000	591.0000	1357.0000	541.0000	200.0000	1155.0000	464.0000	1560.0000	648.0000	1335.0000	471.0000	575.0000	1992.0000	637.0000	424.0000	662.0000	2329.0000	852.0000	243.0000	459.0000	1172.0000	1058.0000	564.0000	1661.0000	560.0000	380.0000	445.0000	666.0000	511.0000	1900.0000	672.0000	707.0000	1989.0000
613	0.9750	-8.3250	801.0000	398.0000	676.0000	574.0000	314.0000	622.0000	441.0000	441.0000	1945.0000	591.0000	471.0000	785.0000	1456.0000	1789.0000	756.0000	426.0000	2327.0000	774.0000	273.0000	1136.0000	416.0000	1074.0000	615.0000	1513.0000	592.0000	618.0000	2404.0000	606.0000	444.0000	731.0000	1849.0000	1112.0000	315.0000	484.0000	1335.0000	1435.0000	653.0000	1441.0000	869.0000	275.0000	426.0000	726.0000	602.0000	2107.0000	697.0000	549.0000	1407.0000
614	1.0500	-8.3250	970.0000	383.0000	660.0000	351.0000	346.0000	871.0000	703.0000	703.0000	1555.0000	657.0000	397.0000	671.0000	1630.0000	2003.0000	503.0000	452.0000	2470.0000	637.0000	345.0000	1409.0000	450.0000	1171.0000	492.0000	1227.0000	607.0000	266.0000	3012.0000	631.0000	611.0000	651.0000	1773.0000	1125.0000	443.0000	452.0000	1404.0000	1559.0000	448.0000	1676.0000	872.0000	501.0000	354.0000	637.0000	516.0000	2721.0000	753.0000	617.0000	2132.0000
615	1.1250	-8.3250	631.0000	472.0000	699.0000	360.0000	399.0000	1029.0000	532.0000	532.0000	1415.0000	506.0000	343.0000	558.0000	1191.0000	2383.0000	648.0000	361.0000	2066.0000	675.0000	249.0000	981.0000	374.0000	861.0000	676.0000	1272.0000	511.0000	670.0000	1556.0000	718.0000	748.0000	512.0000	2262.0000	697.0000	373.0000	367.0000	695.0000	1008.0000	332.0000	1302.0000	659.0000	559.0000	432.0000	723.0000	366.0000	2327.0000	507.0000	597.0000	2056.0000
616	1.2000	-8.3250	588.0000	475.0000	569.0000	420.0000	467.0000	871.0000	676.0000	676.0000	1545.0000	720.0000	427.0000	543.0000	1090.0000	2320.0000	856.0000	452.0000	1465.0000	414.0000	189.0000	642.0000	508.0000	1160.0000	890.0000	1879.0000	537.0000	528.0000	1279.0000	327.0000	492.0000	427.0000	1645.0000	867.0000	342.0000	415.0000	447.0000	917.0000	247.0000	1461.0000	406.0000	317.0000	326.0000	716.0000	530.0000	1121.0000	620.0000	462.0000	1652.0000
617	1.2750	-8.3250	643.0000	436.0000	792.0000	523.0000	191.0000	783.0000	661.0000	661.0000	1668.0000	623.0000	414.0000	610.0000	1466.0000	1607.0000	672.0000	461.0000	3545.0000	833.0000	198.0000	935.0000	584.0000	1020.0000	616.0000	1405.0000	607.0000	507.0000	3025.0000	632.0000	729.0000	358.0000	2193.0000	1111.0000	325.0000	424.0000	980.0000	983.0000	605.0000	1618.0000	883.0000	370.0000	410.0000	634.0000	474.0000	2774.0000	941.0000	472.0000	2101.0000
618	1.3500	-8.3250	642.0000	383.0000	707.0000	401.0000	320.0000	816.0000	550.0000	550.0000	1105.0000	586.0000	488.0000	421.0000	1363.0000	1711.0000	886.0000	592.0000	2807.0000	707.0000	191.0000	916.0000	522.0000	1113.0000	731.0000	933.0000	589.0000	468.0000	1853.0000	391.0000	669.0000	570.0000	2127.0000	1161.0000	488.0000	467.0000	844.0000	1215.0000	411.0000	1671.0000	611.0000	359.0000	528.0000	667.0000	440.0000	2213.0000	843.0000	608.0000	2025.0000
619	1.4250	-8.3250	640.0000	545.0000	600.0000	449.0000	323.0000	742.0000	456.0000	456.0000	1629.0000	634.0000	399.0000	644.0000	1635.0000	1491.0000	892.0000	576.0000	2083.0000	424.0000	93.0000	1013.0000	394.0000	1218.0000	837.0000	1133.0000	383.0000	523.0000	1414.0000	562.0000	728.0000	573.0000	1903.0000	819.0000	305.0000	379.0000	721.0000	845.0000	553.0000	1270.0000	630.0000	502.0000	345.0000	555.0000	396.0000	1359.0000	666.0000	569.0000	1643.0000
620	1.5000	-8.3250	631.0000	519.0000	691.0000	520.0000	331.0000	743.0000	792.0000	792.0000	1363.0000	760.0000	692.0000	586.0000	1418.0000	1436.0000	793.0000	670.0000	3431.0000	989.0000	187.0000	1045.0000	455.0000	1030.0000	680.0000	1521.0000	610.0000	370.0000	2371.0000	747.0000	618.0000	561.0000	1977.0000	1277.0000	323.0000	408.0000	960.0000	1073.0000	517.0000	1811.0000	599.0000	469.0000	332.0000	781.0000	391.0000	2812.0000	442.0000	503.0000	2004.0000
621	1.5750	-8.3250	714.0000	251.0000	498.0000	522.0000	445.0000	903.0000	633.0000	633.0000	1632.0000	632.0000	609.0000	724.0000	1314.0000	2069.0000	697.0000	618.0000	2327.0000	608.0000	396.0000	917.0000	622.0000	1195.0000	601.0000	1144.0000	483.0000	456.0000	1735.0000	555.0000	683.0000	551.0000	1603.0000	1012.0000	278.0000	287.0000	684.0000	952.0000	663.0000	1223.0000	623.0000	375.0000	416.0000	667.0000	383.0000	1720.0000	754.0000	332.0000	1796.0000
622	1.6500	-8.3250	826.0000	363.0000	531.0000	411.0000	208.0000	1005.0000	796.0000	796.0000	1549.0000	403.0000	228.0000	546.0000	1342.0000	2048.0000	773.0000	439.0000	3453.0000	600.0000	350.0000	1230.0000	404.0000	1215.0000	821.0000	1308.0000	669.0000	506.0000	2390.0000	815.0000	817.0000	516.0000	2381.0000	1026.0000	200.0000	450.0000	1177.0000	1281.0000	560.0000	1468.0000	797.0000	367.0000	510.0000	886.0000	543.0000	2213.0000	542.0000	478.0000	1779.0000
623	1.7250	-8.3250	616.0000	478.0000	705.0000	573.0000	492.0000	937.0000	516.0000	516.0000	1502.0000	681.0000	390.0000	475.0000	1486.0000	1841.0000	860.0000	521.0000	3349.0000	687.0000	311.0000	966.0000	380.0000	1377.0000	811.0000	1239.0000	702.0000	620.0000	2859.0000	646.0000	578.0000	720.0000	1812.0000	1140.0000	303.0000	305.0000	840.0000	810.0000	315.0000	1508.0000	873.0000	415.0000	209.0000	970.0000	489.0000	2162.0000	784.0000	593.0000	1897.0000
624	1.8000	-8.3250	896.0000	412.0000	642.0000	293.0000	439.0000	752.0000	658.0000	658.0000	911.0000	613.0000	404.0000	544.0000	1285.0000	1903.0000	497.0000	380.0000	1599.0000	438.0000	337.0000	1131.0000	558.0000	930.0000	482.0000	1209.0000	627.0000	362.0000	1486.0000	308.0000	416.0000	572.0000	1914.0000	587.0000	294.0000	332.0000	580.0000	835.0000	553.0000	1256.0000	581.0000	247.0000	432.0000	754.0000	551.0000	1777.0000	1045.0000	548.0000	1832.0000
625	1.8750	-8.3250	503.0000	590.0000	629.0000	449.0000	390.0000	686.0000	539.0000	539.0000	1341.0000	449.0000	347.0000	779.0000	1221.0000	1881.0000	763.0000	299.0000	2756.0000	619.0000	252.0000	823.0000	534.0000	758.0000	569.0000	1165.0000	866.0000	479.0000	2179.0000	804.0000	824.0000	370.0000	2369.0000	742.0000	395.0000	415.0000	716.0000	860.0000	400.0000	1558.0000	528.0000	401.0000	794.0000	462.0000	552.0000	1944.0000	769.0000	447.0000	1705.0000
626	1.9500	-8.3250	446.0000	398.0000	755.0000	349.0000	275.0000	1086.0000	526.0000	526.0000	1300.0000	611.0000	290.0000	616.0000	1445.0000	2236.0000	640.0000	506.0000	2115.0000	655.0000	285.0000	1153.0000	443.0000	1128.0000	480.0000	1222.0000	604.0000	542.0000	1961.0000	863.0000	570.0000	627.0000	1842.0000	735.0000	501.0000	390.0000	1176.0000	1026.0000	685.0000	1482.0000	851.0000	481.0000	239.0000	606.0000	385.0000	1545.0000	849.0000	277.0000	1574.0000
627	2.0250	-8.3250	626.0000	571.0000	718.0000	373.0000	441.0000	1039.0000	569.0000	569.0000	1243.0000	647.0000	343.0000	893.0000	1317.0000	1552.0000	846.0000	427.0000	3410.0000	688.0000	421.0000	1059.0000	598.0000	1123.0000	729.0000	1302.0000	945.0000	525.0000	3614.0000	1263.0000	636.0000	542.0000	2344.0000	886.0000	325.0000	506.0000	1552.0000	1238.0000	700.0000	1515.0000	820.0000	356.0000	530.0000	851.0000	533.0000	2052.0000	739.0000	740.0000	1447.0000
628	2.1000	-8.3250	606.0000	384.0000	644.0000	297.0000	409.0000	847.0000	466.0000	466.0000	1739.0000	538.0000	419.0000	632.0000	1718.0000	1892.0000	1053.0000	450.0000	1292.0000	484.0000	206.0000	1000.0000	372.0000	1236.0000	616.0000	855.0000	479.0000	507.0000	1967.0000	623.0000	730.0000	426.0000	2267.0000	771.0000	179.0000	339.0000	741.0000	937.0000	490.0000	1318.0000	682.0000	279.0000	473.0000	551.0000	457.0000	1332.0000	787.0000	729.0000	1255.0000
629	2.1750	-8.3250	653.0000	394.0000	422.0000	344.0000	440.0000	600.0000	355.0000	355.0000	1517.0000	473.0000	409.0000	616.0000	1164.0000	1254.0000	674.0000	379.0000	2085.0000	381.0000	301.0000	727.0000	411.0000	1228.0000	786.0000	854.0000	385.0000	385.0000	2916.0000	767.0000	466.0000	633.0000	1675.0000	675.0000	364.0000	412.0000	1631.0000	1022.0000	507.0000	1395.0000	576.0000	384.0000	300.0000	606.0000	390.0000	1482.0000	484.0000	472.0000	839.0000
630	2.2500	-8.3250	737.0000	377.0000	684.0000	272.0000	187.0000	972.0000	558.0000	558.0000	1991.0000	649.0000	355.0000	601.0000	1413.0000	2055.0000	537.0000	458.0000	832.0000	147.0000	144.0000	780.0000	624.0000	965.0000	415.0000	1128.0000	484.0000	356.0000	681.0000	543.0000	527.0000	496.0000	1587.0000	623.0000	439.0000	540.0000	939.0000	796.0000	475.0000	1162.0000	559.0000	330.0000	393.0000	697.0000	373.0000	940.0000	694.0000	559.0000	1098.0000
631	2.3250	-8.3250	447.0000	307.0000	585.0000	616.0000	421.0000	666.0000	801.0000	801.0000	1480.0000	504.0000	329.0000	646.0000	1413.0000	2165.0000	582.0000	465.0000	318.0000	399.0000	244.0000	738.0000	474.0000	1457.0000	738.0000	1257.0000	590.0000	448.0000	790.0000	463.0000	643.0000	380.0000	1793.0000	577.0000	231.0000	504.0000	520.0000	845.0000	376.0000	1697.0000	564.0000	462.0000	167.0000	602.0000	193.0000	798.0000	877.0000	481.0000	1858.0000
632	2.4000	-8.3250	724.0000	345.0000	523.0000	303.0000	367.0000	1002.0000	746.0000	746.0000	1648.0000	648.0000	341.0000	681.0000	1463.0000	2011.0000	747.0000	580.0000	494.0000	296.0000	192.0000	974.0000	466.0000	1293.0000	663.0000	1422.0000	483.0000	623.0000	837.0000	297.0000	459.0000	441.0000	2316.0000	875.0000	338.0000	374.0000	360.0000	1070.0000	474.0000	1453.0000	549.0000	371.0000	162.0000	707.0000	336.0000	568.0000	791.0000	371.0000	1403.0000
633	2.4750	-8.3250	655.0000	409.0000	673.0000	384.0000	330.0000	1178.0000	678.0000	678.0000	1844.0000	739.0000	320.0000	603.0000	1813.0000	1498.0000	609.0000	529.0000	551.0000	361.0000	177.0000	1100.0000	346.0000	1168.0000	788.0000	1628.0000	681.0000	688.0000	500.0000	408.0000	804.0000	283.0000	1825.0000	640.0000	401.0000	490.0000	848.0000	1248.0000	551.0000	1655.0000	376.0000	354.0000	155.0000	614.0000	503.0000	874.0000	911.0000	693.0000	1956.0000
634	2.5500	-8.3250	569.0000	554.0000	544.0000	331.0000	191.0000	775.0000	722.0000	722.0000	2113.0000	543.0000	475.0000	696.0000	1503.0000	1929.0000	527.0000	373.0000	570.0000	378.0000	196.0000	1064.0000	575.0000	1025.0000	824.0000	1194.0000	705.0000	489.0000	598.0000	190.0000	469.0000	492.0000	1458.0000	694.0000	411.0000	556.0000	1490.0000	957.0000	590.0000	1689.0000	673.0000	272.0000	167.0000	639.0000	309.0000	1099.0000	914.0000	496.0000	1418.0000
635	2.6250	-8.3250	838.0000	297.0000	335.0000	252.0000	414.0000	1170.0000	761.0000	761.0000	1921.0000	757.0000	466.0000	736.0000	1721.0000	1929.0000	606.0000	629.0000	516.0000	268.0000	243.0000	950.0000	499.0000	1291.0000	773.0000	1434.0000	645.0000	548.0000	773.0000	268.0000	645.0000	459.0000	1664.0000	874.0000	329.0000	632.0000	1030.0000	1044.0000	439.0000	1726.0000	648.0000	227.0000	369.0000	508.0000	542.0000	1175.0000	854.0000	469.0000	1308.0000
636	2.7000	-8.3250	666.0000	553.0000	658.0000	431.0000	480.0000	918.0000	821.0000	821.0000	2260.0000	828.0000	759.0000	448.0000	1944.0000	1654.0000	507.0000	478.0000	554.0000	539.0000	355.0000	1340.0000	598.0000	1331.0000	696.0000	1512.0000	909.0000	571.0000	584.0000	352.0000	704.0000	304.0000	2041.0000	554.0000	314.0000	492.0000	1220.0000	1087.0000	699.0000	1800.0000	750.0000	421.0000	316.0000	690.0000	586.0000	1195.0000	966.0000	657.0000	1858.0000
637	2.7750	-8.3250	513.0000	447.0000	590.0000	407.0000	380.0000	735.0000	705.0000	705.0000	2578.0000	901.0000	440.0000	811.0000	1772.0000	1876.0000	558.0000	341.0000	291.0000	485.0000	235.0000	1018.0000	430.0000	1197.0000	848.0000	1270.0000	592.0000	592.0000	363.0000	166.0000	598.0000	373.0000	1720.0000	559.0000	537.0000	568.0000	1174.0000	913.0000	413.0000	1647.0000	390.0000	407.0000	238.0000	739.0000	595.0000	1004.0000	1005.0000	658.0000	1352.0000
638	2.8500	-8.3250	449.0000	511.0000	587.0000	376.0000	354.0000	964.0000	526.0000	526.0000	2641.0000	845.0000	293.0000	762.0000	1678.0000	1739.0000	437.0000	524.0000	552.0000	365.0000	227.0000	1224.0000	437.0000	1148.0000	671.0000	1145.0000	515.0000	726.0000	577.0000	272.0000	509.0000	430.0000	1922.0000	902.0000	426.0000	384.0000	3136.0000	1409.0000	776.0000	1654.0000	915.0000	532.0000	294.0000	872.0000	544.0000	4256.0000	759.0000	507.0000	1204.0000
639	-1.1250	-8.2500	327.0000	459.0000	338.0000	244.0000	236.0000	1380.0000	334.0000	334.0000	2998.0000	480.0000	324.0000	588.0000	1858.0000	927.0000	507.0000	286.0000	618.0000	392.0000	148.0000	1059.0000	396.0000	648.0000	840.0000	883.0000	391.0000	415.0000	582.0000	322.0000	476.0000	636.0000	2323.0000	866.0000	332.0000	226.0000	6393.0000	1414.0000	652.0000	1768.0000	624.0000	399.0000	123.0000	1488.0000	464.0000	8245.0000	616.0000	643.0000	1801.0000
640	-1.0500	-8.2500	643.0000	364.0000	475.0000	301.0000	238.0000	448.0000	175.0000	175.0000	2071.0000	573.0000	307.0000	768.0000	1220.0000	993.0000	417.0000	353.0000	669.0000	245.0000	52.0000	845.0000	418.0000	1037.0000	514.0000	976.0000	456.0000	610.0000	702.0000	377.0000	335.0000	467.0000	2615.0000	911.0000	254.0000	424.0000	1839.0000	1390.0000	488.0000	2123.0000	680.0000	296.0000	124.0000	1001.0000	212.0000	3560.0000	683.0000	432.0000	1763.0000
641	-0.9750	-8.2500	694.0000	609.0000	701.0000	349.0000	188.0000	1048.0000	649.0000	649.0000	2560.0000	752.0000	319.0000	529.0000	1698.0000	1240.0000	599.0000	646.0000	688.0000	452.0000	179.0000	1340.0000	451.0000	934.0000	556.0000	1399.0000	687.0000	516.0000	851.0000	244.0000	617.0000	427.0000	2775.0000	831.0000	396.0000	612.0000	1792.0000	1069.0000	616.0000	1922.0000	579.0000	220.0000	255.0000	1432.0000	720.0000	3976.0000	980.0000	569.0000	3282.0000
642	-0.9000	-8.2500	535.0000	512.0000	713.0000	223.0000	497.0000	980.0000	622.0000	622.0000	2031.0000	514.0000	380.0000	736.0000	1673.0000	1205.0000	614.0000	422.0000	931.0000	289.0000	196.0000	1055.0000	397.0000	906.0000	986.0000	1526.0000	469.0000	790.0000	887.0000	259.0000	646.0000	413.0000	3066.0000	975.0000	238.0000	618.0000	3285.0000	1454.0000	908.0000	2140.0000	865.0000	412.0000	302.0000	1164.0000	437.0000	4534.0000	1049.0000	518.0000	2856.0000
643	-0.8250	-8.2500	570.0000	446.0000	463.0000	398.0000	189.0000	980.0000	548.0000	548.0000	1894.0000	814.0000	390.0000	849.0000	1630.0000	1170.0000	428.0000	282.0000	700.0000	302.0000	111.0000	1103.0000	520.0000	1076.0000	743.0000	1357.0000	253.0000	510.0000	694.0000	421.0000	404.0000	353.0000	2452.0000	737.0000	372.0000	413.0000	2116.0000	1188.0000	672.0000	2132.0000	665.0000	434.0000	264.0000	1092.0000	377.0000	2958.0000	766.0000	654.0000	2391.0000
644	-0.7500	-8.2500	830.0000	586.0000	534.0000	431.0000	238.0000	1048.0000	500.0000	500.0000	2128.0000	710.0000	275.0000	767.0000	1485.0000	1593.0000	502.0000	662.0000	865.0000	354.0000	282.0000	983.0000	347.0000	1216.0000	668.0000	1158.0000	699.0000	349.0000	904.0000	291.0000	770.0000	257.0000	1976.0000	817.0000	318.0000	311.0000	1201.0000	1054.0000	681.0000	1624.0000	671.0000	317.0000	242.0000	936.0000	373.0000	1905.0000	753.0000	637.0000	2026.0000
645	-0.6750	-8.2500	730.0000	362.0000	672.0000	602.0000	275.0000	842.0000	619.0000	619.0000	1505.0000	487.0000	401.0000	656.0000	1437.0000	1811.0000	545.0000	520.0000	1146.0000	409.0000	220.0000	1276.0000	708.0000	1239.0000	584.0000	1325.0000	524.0000	349.0000	1798.0000	518.0000	915.0000	409.0000	1890.0000	986.0000	316.0000	594.0000	1066.0000	1133.0000	691.0000	1432.0000	469.0000	481.0000	417.0000	856.0000	554.0000	1659.0000	799.0000	415.0000	1306.0000
646	-0.6000	-8.2500	664.0000	431.0000	618.0000	342.0000	224.0000	891.0000	799.0000	799.0000	1715.0000	549.0000	489.0000	862.0000	1491.0000	1657.0000	952.0000	361.0000	989.0000	482.0000	301.0000	715.0000	506.0000	1684.0000	649.0000	1236.0000	523.0000	410.0000	2199.0000	484.0000	613.0000	528.0000	1969.0000	747.0000	300.0000	483.0000	644.0000	907.0000	636.0000	1467.0000	405.0000	443.0000	416.0000	744.0000	601.0000	1646.0000	786.0000	491.0000	1181.0000
647	-0.5250	-8.2500	574.0000	695.0000	632.0000	408.0000	352.0000	839.0000	513.0000	513.0000	1568.0000	827.0000	587.0000	710.0000	1736.0000	1490.0000	497.0000	374.0000	1084.0000	536.0000	246.0000	1166.0000	470.0000	1049.0000	898.0000	1088.0000	508.0000	455.0000	2435.0000	716.0000	599.0000	537.0000	1931.0000	953.0000	290.0000	672.0000	1168.0000	961.0000	665.0000	1185.0000	702.0000	597.0000	375.0000	753.0000	533.0000	2269.0000	462.0000	521.0000	1863.0000
648	-0.4500	-8.2500	786.0000	350.0000	683.0000	315.0000	285.0000	749.0000	391.0000	391.0000	1513.0000	712.0000	299.0000	656.0000	1495.0000	1758.0000	594.0000	437.0000	987.0000	408.0000	387.0000	606.0000	572.0000	1130.0000	893.0000	854.0000	679.0000	554.0000	2595.0000	749.0000	427.0000	589.0000	2351.0000	765.0000	232.0000	421.0000	1940.0000	1033.0000	421.0000	1433.0000	574.0000	468.0000	496.0000	811.0000	460.0000	2069.0000	533.0000	572.0000	1236.0000
649	-0.3750	-8.2500	586.0000	466.0000	619.0000	254.0000	329.0000	650.0000	530.0000	530.0000	1684.0000	680.0000	460.0000	976.0000	1286.0000	1565.0000	590.0000	640.0000	1098.0000	450.0000	235.0000	1058.0000	325.0000	1234.0000	821.0000	1052.0000	581.0000	333.0000	3031.0000	702.0000	549.0000	504.0000	2523.0000	1029.0000	338.0000	338.0000	1772.0000	1147.0000	705.0000	1647.0000	632.0000	402.0000	344.0000	874.0000	535.0000	2198.0000	614.0000	647.0000	1439.0000
650	-0.3000	-8.2500	602.0000	409.0000	799.0000	279.0000	387.0000	767.0000	610.0000	610.0000	2008.0000	709.0000	334.0000	829.0000	1473.0000	1942.0000	533.0000	468.0000	1464.0000	586.0000	385.0000	922.0000	528.0000	1272.0000	490.0000	1180.0000	413.0000	802.0000	2344.0000	523.0000	561.0000	609.0000	1963.0000	1117.0000	350.0000	261.0000	1493.0000	1281.0000	590.0000	1784.0000	785.0000	377.0000	620.0000	899.0000	336.0000	2778.0000	513.0000	440.0000	1485.0000
651	-0.2250	-8.2500	588.0000	517.0000	671.0000	280.0000	371.0000	895.0000	497.0000	480.0000	1851.0000	557.0000	354.0000	727.0000	1347.0000	1504.0000	707.0000	501.0000	1442.0000	387.0000	137.0000	994.0000	572.0000	1120.0000	914.0000	1008.0000	415.0000	635.0000	3072.0000	887.0000	766.0000	734.0000	1873.0000	995.0000	446.0000	476.0000	1117.0000	1082.0000	636.0000	1668.0000	408.0000	263.0000	467.0000	601.0000	387.0000	2078.0000	764.0000	363.0000	1764.0000
652	-0.1500	-8.2500	689.0000	539.0000	467.0000	463.0000	334.0000	1142.0000	449.0000	449.0000	1695.0000	795.0000	248.0000	674.0000	1970.0000	1561.0000	617.0000	526.0000	1367.0000	501.0000	209.0000	901.0000	544.0000	1571.0000	733.0000	1371.0000	592.0000	396.0000	2216.0000	557.0000	610.0000	505.0000	2119.0000	919.0000	379.0000	406.0000	1227.0000	969.0000	597.0000	1772.0000	794.0000	375.0000	398.0000	772.0000	498.0000	2695.0000	675.0000	501.0000	1627.0000
653	-0.0750	-8.2500	645.0000	465.0000	895.0000	274.0000	397.0000	816.0000	482.0000	482.0000	1727.0000	560.0000	489.0000	862.0000	1630.0000	1742.0000	697.0000	699.0000	1408.0000	711.0000	255.0000	757.0000	607.0000	1252.0000	800.0000	1294.0000	774.0000	486.0000	1864.0000	521.0000	549.0000	297.0000	2038.0000	932.0000	331.0000	378.0000	1234.0000	1021.0000	350.0000	1825.0000	751.0000	326.0000	513.0000	645.0000	429.0000	1873.0000	710.0000	438.0000	1581.0000
654	-0.0000	-8.2500	802.0000	677.0000	773.0000	543.0000	450.0000	934.0000	712.0000	712.0000	1365.0000	557.0000	567.0000	878.0000	1662.0000	1863.0000	771.0000	283.0000	1006.0000	468.0000	190.0000	1157.0000	554.0000	1126.0000	637.0000	1425.0000	515.0000	410.0000	2807.0000	703.0000	770.0000	648.0000	2183.0000	1195.0000	568.0000	524.0000	1274.0000	1425.0000	711.0000	1617.0000	760.0000	389.0000	441.0000	1051.0000	640.0000	2838.0000	713.0000	714.0000	2216.0000
655	0.0750	-8.2500	529.0000	461.0000	578.0000	342.0000	331.0000	830.0000	524.0000	524.0000	1030.0000	496.0000	397.0000	576.0000	1695.0000	1931.0000	823.0000	509.0000	1386.0000	518.0000	380.0000	783.0000	405.0000	1308.0000	836.0000	963.0000	612.0000	652.0000	2742.0000	668.0000	614.0000	697.0000	1937.0000	907.0000	249.0000	564.0000	765.0000	947.0000	458.0000	1512.0000	898.0000	371.0000	502.0000	642.0000	400.0000	2289.0000	849.0000	673.0000	1576.0000
656	0.1500	-8.2500	814.0000	288.0000	582.0000	431.0000	358.0000	791.0000	540.0000	540.0000	1699.0000	733.0000	265.0000	834.0000	1712.0000	2153.0000	827.0000	529.0000	1241.0000	453.0000	191.0000	996.0000	722.0000	1216.0000	675.0000	1072.0000	653.0000	575.0000	2314.0000	721.0000	636.0000	484.0000	2250.0000	1201.0000	423.0000	245.0000	808.0000	1266.0000	631.0000	1191.0000	695.0000	384.0000	373.0000	660.0000	571.0000	2287.0000	751.0000	582.0000	2472.0000
657	0.2250	-8.2500	688.0000	581.0000	536.0000	285.0000	366.0000	774.0000	551.0000	551.0000	1270.0000	505.0000	443.0000	914.0000	1568.0000	2476.0000	605.0000	529.0000	1313.0000	498.0000	241.0000	1137.0000	400.0000	1202.0000	857.0000	1818.0000	328.0000	621.0000	2121.0000	403.0000	605.0000	543.0000	2239.0000	639.0000	336.0000	470.0000	903.0000	1128.0000	455.0000	1628.0000	481.0000	498.0000	473.0000	505.0000	593.0000	2056.0000	783.0000	516.0000	2152.0000
658	0.3000	-8.2500	1007.0000	441.0000	621.0000	312.0000	377.0000	1159.0000	548.0000	548.0000	1697.0000	473.0000	525.0000	552.0000	1882.0000	1973.0000	879.0000	824.0000	1587.0000	541.0000	145.0000	880.0000	589.0000	1253.0000	880.0000	1572.0000	551.0000	579.0000	2202.0000	467.0000	376.0000	648.0000	2171.0000	1202.0000	246.0000	398.0000	1071.0000	858.0000	397.0000	1713.0000	716.0000	374.0000	351.0000	488.0000	488.0000	2145.0000	851.0000	535.0000	1594.0000
659	0.3750	-8.2500	623.0000	547.0000	432.0000	397.0000	336.0000	741.0000	740.0000	740.0000	1182.0000	626.0000	419.0000	744.0000	1273.0000	2124.0000	676.0000	488.0000	1126.0000	492.0000	285.0000	847.0000	481.0000	1030.0000	674.0000	1392.0000	406.0000	302.0000	1914.0000	509.0000	463.0000	682.0000	2539.0000	798.0000	314.0000	432.0000	799.0000	1371.0000	600.0000	1478.0000	980.0000	378.0000	517.0000	938.0000	539.0000	2119.0000	684.0000	330.0000	2114.0000
660	0.4500	-8.2500	786.0000	732.0000	752.0000	489.0000	308.0000	789.0000	461.0000	461.0000	1506.0000	558.0000	288.0000	520.0000	1319.0000	1885.0000	776.0000	640.0000	791.0000	451.0000	327.0000	951.0000	412.0000	1534.0000	642.0000	1050.0000	563.0000	477.0000	1759.0000	511.0000	586.0000	532.0000	1963.0000	449.0000	380.0000	503.0000	836.0000	867.0000	578.0000	1938.0000	718.0000	420.0000	363.0000	513.0000	546.0000	1666.0000	741.0000	668.0000	1930.0000
661	0.5250	-8.2500	540.0000	434.0000	761.0000	451.0000	281.0000	1132.0000	428.0000	428.0000	1238.0000	583.0000	333.0000	816.0000	1657.0000	1986.0000	656.0000	443.0000	1507.0000	443.0000	316.0000	894.0000	287.0000	1374.0000	549.0000	1232.0000	677.0000	494.0000	2875.0000	765.0000	543.0000	824.0000	2115.0000	822.0000	474.0000	592.0000	1385.0000	1163.0000	545.0000	1829.0000	854.0000	720.0000	445.0000	1051.0000	509.0000	2244.0000	727.0000	531.0000	1779.0000
662	0.6000	-8.2500	474.0000	545.0000	613.0000	364.0000	362.0000	810.0000	450.0000	450.0000	1602.0000	533.0000	309.0000	628.0000	1770.0000	2050.0000	662.0000	458.0000	1113.0000	406.0000	370.0000	772.0000	385.0000	1422.0000	781.0000	1124.0000	656.0000	465.0000	1949.0000	313.0000	556.0000	483.0000	2460.0000	879.0000	358.0000	330.0000	927.0000	1285.0000	517.0000	1599.0000	542.0000	409.0000	310.0000	700.0000	464.0000	1607.0000	612.0000	584.0000	1573.0000
663	0.6750	-8.2500	598.0000	579.0000	639.0000	495.0000	182.0000	570.0000	646.0000	646.0000	1257.0000	716.0000	370.0000	632.0000	1315.0000	2225.0000	906.0000	419.0000	2152.0000	850.0000	414.0000	948.0000	289.0000	1297.0000	738.0000	1453.0000	677.0000	633.0000	3115.0000	769.0000	486.0000	711.0000	2420.0000	824.0000	688.0000	329.0000	1190.0000	1326.0000	431.0000	1441.0000	671.0000	300.0000	789.0000	670.0000	495.0000	2455.0000	660.0000	449.0000	1451.0000
664	0.7500	-8.2500	921.0000	404.0000	743.0000	523.0000	426.0000	877.0000	514.0000	514.0000	1492.0000	621.0000	333.0000	648.0000	1252.0000	1525.0000	599.0000	527.0000	1376.0000	585.0000	209.0000	854.0000	509.0000	1241.0000	930.0000	1406.0000	708.0000	463.0000	1875.0000	523.0000	471.0000	507.0000	2334.0000	990.0000	411.0000	588.0000	1496.0000	1393.0000	525.0000	1988.0000	885.0000	285.0000	311.0000	766.0000	432.0000	1822.0000	625.0000	463.0000	1949.0000
665	0.8250	-8.2500	669.0000	468.0000	782.0000	403.0000	255.0000	640.0000	473.0000	473.0000	1698.0000	533.0000	348.0000	592.0000	1746.0000	1620.0000	570.0000	576.0000	1170.0000	619.0000	162.0000	1290.0000	574.0000	1228.0000	762.0000	1192.0000	641.0000	422.0000	1906.0000	654.0000	725.0000	632.0000	1574.0000	955.0000	301.0000	449.0000	1311.0000	1070.0000	425.0000	1709.0000	878.0000	399.0000	369.0000	528.0000	503.0000	1690.0000	749.0000	563.0000	1474.0000
666	0.9000	-8.2500	888.0000	301.0000	914.0000	234.0000	250.0000	962.0000	667.0000	667.0000	1755.0000	624.0000	588.0000	605.0000	1745.0000	2040.0000	758.0000	500.0000	1558.0000	471.0000	403.0000	845.0000	631.0000	1097.0000	1114.0000	1262.0000	558.0000	479.0000	2205.0000	509.0000	588.0000	502.0000	2072.0000	895.0000	485.0000	312.0000	885.0000	910.0000	655.0000	1733.0000	618.0000	321.0000	578.0000	690.0000	413.0000	2139.0000	876.0000	626.0000	2079.0000
667	0.9750	-8.2500	589.0000	340.0000	765.0000	334.0000	300.0000	748.0000	623.0000	623.0000	1335.0000	635.0000	242.0000	519.0000	1785.0000	1827.0000	871.0000	349.0000	1970.0000	647.0000	218.0000	746.0000	536.0000	1207.0000	666.0000	1394.0000	456.0000	504.0000	1873.0000	623.0000	425.0000	639.0000	1787.0000	1298.0000	329.0000	564.0000	999.0000	1058.0000	427.0000	1804.0000	631.0000	666.0000	448.0000	796.0000	700.0000	2221.0000	838.0000	386.0000	1635.0000
668	1.0500	-8.2500	562.0000	384.0000	650.0000	321.0000	314.0000	1030.0000	457.0000	457.0000	1993.0000	565.0000	341.0000	798.0000	1395.0000	1918.0000	546.0000	267.0000	1740.0000	697.0000	232.0000	693.0000	444.0000	1141.0000	836.0000	1516.0000	518.0000	381.0000	1596.0000	528.0000	655.0000	539.0000	1868.0000	764.0000	558.0000	342.0000	827.0000	853.0000	466.0000	1685.0000	819.0000	345.0000	389.0000	906.0000	350.0000	2184.0000	593.0000	487.0000	2310.0000
669	1.1250	-8.2500	741.0000	394.0000	550.0000	515.0000	193.0000	766.0000	494.0000	494.0000	1499.0000	646.0000	351.0000	600.0000	1508.0000	1959.0000	845.0000	467.0000	2866.0000	663.0000	183.0000	1075.0000	618.0000	1131.0000	721.0000	1382.0000	616.0000	555.0000	2587.0000	552.0000	584.0000	650.0000	1891.0000	982.0000	236.0000	312.0000	1000.0000	1115.0000	578.0000	2015.0000	931.0000	555.0000	457.0000	989.0000	480.0000	3016.0000	684.0000	523.0000	1801.0000
670	1.2000	-8.2500	779.0000	331.0000	795.0000	355.0000	349.0000	785.0000	435.0000	435.0000	1533.0000	740.0000	404.0000	442.0000	1343.0000	1810.0000	723.0000	423.0000	2089.0000	599.0000	284.0000	699.0000	461.0000	1167.0000	638.0000	999.0000	504.0000	497.0000	2175.0000	639.0000	354.0000	390.0000	1793.0000	739.0000	286.0000	322.0000	735.0000	864.0000	707.0000	1511.0000	782.0000	405.0000	384.0000	369.0000	439.0000	2202.0000	677.0000	450.0000	1904.0000
671	1.2750	-8.2500	823.0000	539.0000	732.0000	347.0000	491.0000	895.0000	545.0000	545.0000	1193.0000	516.0000	387.0000	678.0000	1628.0000	2384.0000	775.0000	283.0000	2018.0000	865.0000	313.0000	1018.0000	496.0000	1278.0000	875.0000	1634.0000	517.0000	584.0000	1951.0000	664.0000	784.0000	602.0000	2150.0000	879.0000	484.0000	600.0000	671.0000	1050.0000	673.0000	1381.0000	778.0000	584.0000	311.0000	649.0000	666.0000	2227.0000	846.0000	532.0000	2069.0000
672	1.3500	-8.2500	462.0000	441.0000	710.0000	393.0000	196.0000	1524.0000	716.0000	716.0000	1591.0000	470.0000	476.0000	726.0000	1733.0000	2246.0000	702.0000	415.0000	2105.0000	597.0000	336.0000	867.0000	369.0000	1252.0000	961.0000	1103.0000	548.0000	397.0000	1865.0000	495.0000	635.0000	358.0000	2067.0000	954.0000	364.0000	660.0000	503.0000	691.0000	452.0000	1329.0000	580.0000	597.0000	310.0000	418.0000	468.0000	2219.0000	607.0000	386.0000	1588.0000
673	1.4250	-8.2500	654.0000	336.0000	658.0000	274.0000	222.0000	733.0000	644.0000	644.0000	1373.0000	590.0000	366.0000	386.0000	1645.0000	2398.0000	500.0000	511.0000	1379.0000	550.0000	119.0000	918.0000	281.0000	1391.0000	647.0000	1342.0000	483.0000	426.0000	1330.0000	504.0000	682.0000	585.0000	1967.0000	946.0000	319.0000	338.0000	552.0000	876.0000	458.0000	1176.0000	748.0000	378.0000	379.0000	439.0000	430.0000	1479.0000	659.0000	432.0000	1713.0000
674	1.5000	-8.2500	807.0000	476.0000	804.0000	575.0000	319.0000	1125.0000	712.0000	712.0000	1405.0000	769.0000	279.0000	705.0000	1645.0000	2194.0000	724.0000	480.0000	2230.0000	660.0000	253.0000	1037.0000	600.0000	1094.0000	528.0000	1471.0000	612.0000	570.0000	2024.0000	404.0000	791.0000	585.0000	2473.0000	890.0000	374.0000	403.0000	668.0000	1152.0000	654.0000	1378.0000	948.0000	475.0000	314.0000	790.0000	561.0000	2338.0000	917.0000	669.0000	2064.0000
675	1.5750	-8.2500	726.0000	449.0000	698.0000	478.0000	367.0000	772.0000	609.0000	609.0000	1465.0000	630.0000	378.0000	649.0000	1473.0000	1625.0000	655.0000	430.0000	2723.0000	422.0000	177.0000	840.0000	403.0000	1073.0000	752.0000	1024.0000	499.0000	446.0000	1816.0000	589.0000	887.0000	559.0000	2160.0000	1020.0000	288.0000	348.0000	676.0000	995.0000	537.0000	1546.0000	821.0000	465.0000	458.0000	793.0000	515.0000	1823.0000	917.0000	369.0000	1911.0000
676	1.6500	-8.2500	624.0000	254.0000	972.0000	330.0000	597.0000	842.0000	700.0000	700.0000	1775.0000	522.0000	425.0000	482.0000	1212.0000	2489.0000	870.0000	458.0000	2091.0000	521.0000	259.0000	1123.0000	576.0000	1513.0000	780.0000	1484.0000	513.0000	554.0000	1702.0000	457.0000	781.0000	570.0000	1910.0000	927.0000	451.0000	582.0000	455.0000	1043.0000	613.0000	1721.0000	713.0000	550.0000	217.0000	799.0000	667.0000	1800.0000	716.0000	640.0000	1901.0000
677	1.7250	-8.2500	613.0000	329.0000	591.0000	256.0000	317.0000	920.0000	607.0000	607.0000	1736.0000	525.0000	424.0000	854.0000	1629.0000	1721.0000	737.0000	603.0000	2615.0000	760.0000	327.0000	992.0000	319.0000	1255.0000	675.0000	1296.0000	407.0000	369.0000	2039.0000	834.0000	839.0000	727.0000	2059.0000	948.0000	356.0000	322.0000	1033.0000	727.0000	427.0000	1857.0000	685.0000	353.0000	582.0000	812.0000	514.0000	2392.0000	640.0000	477.0000	2030.0000
678	1.8000	-8.2500	638.0000	445.0000	449.0000	361.0000	381.0000	834.0000	618.0000	618.0000	1526.0000	697.0000	392.0000	601.0000	1161.0000	1811.0000	625.0000	419.0000	2723.0000	845.0000	283.0000	915.0000	431.0000	1228.0000	922.0000	1011.0000	474.0000	592.0000	1906.0000	496.0000	580.0000	595.0000	2030.0000	1171.0000	397.0000	348.0000	698.0000	1347.0000	587.0000	1503.0000	558.0000	806.0000	449.0000	687.0000	569.0000	2477.0000	709.0000	602.0000	2002.0000
679	1.8750	-8.2500	544.0000	422.0000	746.0000	399.0000	248.0000	923.0000	344.0000	344.0000	1485.0000	598.0000	385.0000	548.0000	1745.0000	1982.0000	965.0000	617.0000	2470.0000	598.0000	175.0000	1244.0000	438.0000	1172.0000	599.0000	1158.0000	435.0000	282.0000	1584.0000	404.0000	823.0000	616.0000	2247.0000	816.0000	327.0000	407.0000	912.0000	1146.0000	530.0000	1393.0000	593.0000	598.0000	374.0000	666.0000	449.0000	1667.0000	786.0000	562.0000	1873.0000
680	1.9500	-8.2500	611.0000	358.0000	790.0000	314.0000	428.0000	1080.0000	628.0000	628.0000	1777.0000	563.0000	527.0000	664.0000	1470.0000	1816.0000	602.0000	266.0000	2106.0000	767.0000	287.0000	997.0000	538.0000	1389.0000	888.0000	1302.0000	524.0000	315.0000	2090.0000	502.0000	504.0000	402.0000	2326.0000	993.0000	367.0000	645.0000	916.0000	1070.0000	419.0000	1572.0000	677.0000	215.0000	415.0000	758.0000	570.0000	2017.0000	964.0000	423.0000	1816.0000
681	2.0250	-8.2500	746.0000	554.0000	708.0000	320.0000	489.0000	579.0000	445.0000	452.0000	1528.0000	679.0000	495.0000	786.0000	1241.0000	1800.0000	588.0000	513.0000	2121.0000	637.0000	365.0000	819.0000	507.0000	1165.0000	827.0000	1294.0000	366.0000	731.0000	2533.0000	774.0000	697.0000	733.0000	2423.0000	922.0000	428.0000	565.0000	944.0000	1241.0000	682.0000	1487.0000	753.0000	468.0000	361.0000	714.0000	392.0000	1948.0000	801.0000	564.0000	1827.0000
682	2.1000	-8.2500	682.0000	395.0000	625.0000	471.0000	398.0000	603.0000	849.0000	849.0000	1556.0000	768.0000	356.0000	529.0000	1563.0000	1920.0000	571.0000	343.0000	1434.0000	769.0000	354.0000	1159.0000	279.0000	1321.0000	781.0000	1561.0000	934.0000	508.0000	2421.0000	555.0000	716.0000	641.0000	2094.0000	1040.0000	455.0000	573.0000	469.0000	1017.0000	315.0000	1536.0000	502.0000	400.0000	567.0000	748.0000	466.0000	1958.0000	871.0000	605.0000	1732.0000
683	2.1750	-8.2500	596.0000	733.0000	490.0000	211.0000	210.0000	907.0000	441.0000	441.0000	1590.0000	715.0000	222.0000	989.0000	1095.0000	1488.0000	688.0000	390.0000	1635.0000	559.0000	432.0000	727.0000	449.0000	1374.0000	854.0000	1086.0000	530.0000	359.0000	2134.0000	399.0000	640.0000	426.0000	1781.0000	1003.0000	339.0000	380.0000	819.0000	1157.0000	479.0000	1434.0000	743.0000	216.0000	361.0000	763.0000	370.0000	1101.0000	603.0000	368.0000	1135.0000
684	2.2500	-8.2500	665.0000	549.0000	419.0000	294.0000	325.0000	717.0000	554.0000	554.0000	1850.0000	322.0000	323.0000	532.0000	1289.0000	1622.0000	617.0000	564.0000	937.0000	457.0000	247.0000	864.0000	353.0000	1109.0000	625.0000	1397.0000	432.0000	680.0000	1051.0000	490.0000	680.0000	404.0000	2111.0000	709.0000	390.0000	623.0000	801.0000	862.0000	420.0000	1029.0000	767.0000	381.0000	403.0000	691.0000	398.0000	884.0000	494.0000	514.0000	1248.0000
685	2.3250	-8.2500	576.0000	330.0000	499.0000	393.0000	217.0000	993.0000	902.0000	902.0000	1867.0000	713.0000	268.0000	651.0000	1551.0000	2387.0000	539.0000	732.0000	463.0000	630.0000	135.0000	1173.0000	278.0000	1136.0000	703.0000	1112.0000	462.0000	334.0000	731.0000	298.0000	782.0000	409.0000	1535.0000	778.0000	544.0000	405.0000	594.0000	1285.0000	695.0000	1229.0000	468.0000	237.0000	243.0000	651.0000	345.0000	448.0000	759.0000	685.0000	2596.0000
686	2.4000	-8.2500	514.0000	323.0000	752.0000	385.0000	517.0000	1191.0000	729.0000	729.0000	2043.0000	697.0000	338.0000	548.0000	1758.0000	2666.0000	651.0000	589.0000	339.0000	332.0000	242.0000	1063.0000	314.0000	1248.0000	720.0000	858.0000	495.0000	470.0000	750.0000	394.0000	662.0000	395.0000	1768.0000	880.0000	428.0000	410.0000	669.0000	737.0000	482.0000	1430.0000	525.0000	233.0000	251.0000	792.0000	393.0000	447.0000	901.0000	460.0000	2178.0000
687	2.4750	-8.2500	674.0000	533.0000	728.0000	491.0000	388.0000	953.0000	539.0000	539.0000	2307.0000	557.0000	501.0000	667.0000	2103.0000	1802.0000	714.0000	465.0000	428.0000	379.0000	170.0000	1149.0000	459.0000	1099.0000	535.0000	1098.0000	411.0000	556.0000	748.0000	221.0000	579.0000	315.0000	2259.0000	875.0000	454.0000	434.0000	1476.0000	1061.0000	578.0000	1373.0000	593.0000	542.0000	298.0000	794.0000	366.0000	1791.0000	786.0000	425.0000	1572.0000
688	2.5500	-8.2500	612.0000	396.0000	709.0000	376.0000	298.0000	993.0000	652.0000	652.0000	2737.0000	788.0000	424.0000	643.0000	1631.0000	1720.0000	624.0000	725.0000	447.0000	256.0000	462.0000	883.0000	538.0000	1518.0000	764.0000	1318.0000	578.0000	695.0000	544.0000	418.0000	768.0000	535.0000	2576.0000	848.0000	399.0000	784.0000	1461.0000	1216.0000	600.0000	1763.0000	686.0000	322.0000	313.0000	878.0000	269.0000	1376.0000	766.0000	570.0000	1705.0000
689	2.6250	-8.2500	500.0000	430.0000	726.0000	275.0000	200.0000	765.0000	625.0000	625.0000	2222.0000	712.0000	388.0000	487.0000	1695.0000	1490.0000	658.0000	382.0000	410.0000	350.0000	127.0000	1035.0000	566.0000	1175.0000	838.0000	1378.0000	686.0000	577.0000	570.0000	278.0000	536.0000	505.0000	1812.0000	795.0000	391.0000	326.0000	2148.0000	1300.0000	619.0000	1688.0000	544.0000	561.0000	162.0000	684.0000	540.0000	2293.0000	874.0000	585.0000	1698.0000
690	2.7000	-8.2500	778.0000	663.0000	928.0000	526.0000	375.0000	1148.0000	909.0000	909.0000	2654.0000	825.0000	401.0000	700.0000	1773.0000	1871.0000	554.0000	590.0000	460.0000	495.0000	198.0000	1033.0000	589.0000	1177.0000	770.0000	1591.0000	549.0000	710.0000	678.0000	353.0000	749.0000	474.0000	2157.0000	944.0000	428.0000	564.0000	1231.0000	1001.0000	705.0000	1612.0000	617.0000	291.0000	195.0000	788.0000	481.0000	976.0000	944.0000	683.0000	1719.0000
691	2.7750	-8.2500	823.0000	498.0000	539.0000	367.0000	232.0000	1212.0000	763.0000	763.0000	1899.0000	866.0000	225.0000	568.0000	1643.0000	1960.0000	567.0000	439.0000	532.0000	258.0000	232.0000	1300.0000	586.0000	971.0000	805.0000	1122.0000	659.0000	538.0000	592.0000	165.0000	596.0000	427.0000	1632.0000	784.0000	446.0000	355.0000	985.0000	1231.0000	524.0000	1339.0000	370.0000	456.0000	237.0000	792.0000	479.0000	636.0000	955.0000	454.0000	1186.0000
692	2.8500	-8.2500	708.0000	485.0000	698.0000	382.0000	287.0000	1236.0000	811.0000	786.0000	2229.0000	737.0000	347.0000	855.0000	1286.0000	1536.0000	339.0000	238.0000	703.0000	296.0000	205.0000	967.0000	563.0000	1218.0000	597.0000	1244.0000	627.0000	551.0000	442.0000	222.0000	766.0000	658.0000	1732.0000	554.0000	517.0000	339.0000	2940.0000	1472.0000	502.0000	1498.0000	585.0000	375.0000	227.0000	943.0000	468.0000	4247.0000	807.0000	572.0000	1346.0000
693	2.9250	-8.2500	396.0000	631.0000	531.0000	291.0000	152.0000	1346.0000	753.0000	753.0000	2883.0000	689.0000	431.0000	574.0000	1680.0000	1030.0000	509.0000	551.0000	489.0000	436.0000	156.0000	1389.0000	636.0000	674.0000	592.0000	1079.0000	641.0000	771.0000	284.0000	171.0000	695.0000	335.0000	1676.0000	673.0000	439.0000	342.0000	2677.0000	1220.0000	568.0000	1621.0000	567.0000	452.0000	321.0000	804.0000	538.0000	2472.0000	959.0000	465.0000	1174.0000
694	3.0000	-8.2500	546.0000	436.0000	365.0000	264.0000	409.0000	990.0000	442.0000	442.0000	3351.0000	1128.0000	593.0000	675.0000	1813.0000	1280.0000	413.0000	356.0000	373.0000	310.0000	306.0000	1333.0000	677.0000	1197.0000	730.0000	1168.0000	707.0000	450.0000	597.0000	279.0000	681.0000	600.0000	1396.0000	440.0000	309.0000	304.0000	3139.0000	1295.0000	442.0000	1430.0000	634.0000	395.0000	192.0000	790.0000	373.0000	2083.0000	1135.0000	462.0000	1395.0000
695	-1.1250	-8.1750	733.0000	369.0000	573.0000	323.0000	269.0000	1077.0000	497.0000	497.0000	2657.0000	812.0000	265.0000	517.0000	2310.0000	1338.0000	686.0000	392.0000	335.0000	267.0000	203.0000	1399.0000	365.0000	1089.0000	662.0000	1211.0000	560.0000	363.0000	610.0000	308.0000	777.0000	636.0000	2108.0000	611.0000	314.0000	340.0000	2687.0000	820.0000	455.0000	1619.0000	484.0000	223.0000	173.0000	1132.0000	420.0000	2221.0000	1139.0000	498.0000	2538.0000
696	-1.0500	-8.1750	494.0000	397.0000	556.0000	212.0000	305.0000	550.0000	748.0000	748.0000	1928.0000	519.0000	268.0000	437.0000	1310.0000	986.0000	376.0000	372.0000	492.0000	302.0000	109.0000	1008.0000	427.0000	1092.0000	667.0000	1137.0000	319.0000	408.0000	686.0000	204.0000	668.0000	628.0000	2928.0000	1068.0000	426.0000	648.0000	1646.0000	1021.0000	686.0000	2016.0000	776.0000	416.0000	236.0000	1033.0000	338.0000	3229.0000	774.0000	183.0000	2341.0000
697	-0.9750	-8.1750	826.0000	507.0000	590.0000	288.0000	390.0000	1048.0000	368.0000	368.0000	1554.0000	667.0000	361.0000	775.0000	1670.0000	1222.0000	690.0000	466.0000	1102.0000	361.0000	126.0000	884.0000	549.0000	1368.0000	794.0000	1383.0000	723.0000	327.0000	568.0000	427.0000	499.0000	465.0000	3168.0000	887.0000	426.0000	500.0000	2280.0000	1464.0000	465.0000	2039.0000	778.0000	356.0000	189.0000	1305.0000	448.0000	5368.0000	780.0000	438.0000	2087.0000
698	-0.9000	-8.1750	922.0000	716.0000	553.0000	307.0000	266.0000	903.0000	535.0000	535.0000	3352.0000	796.0000	339.0000	576.0000	1732.0000	1912.0000	512.0000	421.0000	718.0000	413.0000	150.0000	1003.0000	470.0000	1180.0000	673.0000	1242.0000	712.0000	612.0000	823.0000	248.0000	735.0000	318.0000	1995.0000	1095.0000	301.0000	392.0000	1574.0000	980.0000	575.0000	1461.0000	563.0000	246.0000	226.0000	712.0000	437.0000	2698.0000	648.0000	400.0000	2837.0000
699	-0.8250	-8.1750	394.0000	422.0000	709.0000	316.0000	204.0000	1095.0000	523.0000	523.0000	1735.0000	1135.0000	300.0000	996.0000	1500.0000	1704.0000	520.0000	495.0000	747.0000	433.0000	165.0000	1078.0000	421.0000	1447.0000	635.0000	1108.0000	641.0000	485.0000	770.0000	399.0000	637.0000	507.0000	2084.0000	714.0000	374.0000	491.0000	814.0000	978.0000	460.0000	1754.0000	543.0000	203.0000	428.0000	734.0000	313.0000	1874.0000	1169.0000	520.0000	2601.0000
700	-0.7500	-8.1750	530.0000	449.0000	441.0000	313.0000	283.0000	1025.0000	709.0000	709.0000	1600.0000	825.0000	230.0000	566.0000	1324.0000	1584.0000	427.0000	588.0000	644.0000	401.0000	122.0000	1038.0000	372.0000	1023.0000	901.0000	1096.0000	560.0000	416.0000	685.0000	185.0000	507.0000	364.0000	1956.0000	668.0000	299.0000	298.0000	1059.0000	923.0000	571.0000	1524.0000	516.0000	383.0000	205.0000	596.0000	431.0000	1846.0000	771.0000	605.0000	1741.0000
701	-0.6750	-8.1750	578.0000	466.0000	607.0000	327.0000	386.0000	1096.0000	503.0000	503.0000	1799.0000	658.0000	340.0000	625.0000	2002.0000	1538.0000	586.0000	409.0000	1012.0000	364.0000	59.0000	807.0000	499.0000	1175.0000	419.0000	1245.0000	615.0000	434.0000	737.0000	512.0000	582.0000	431.0000	1982.0000	813.0000	276.0000	410.0000	1511.0000	1185.0000	633.0000	1505.0000	496.0000	287.0000	287.0000	651.0000	382.0000	2302.0000	707.0000	533.0000	1881.0000
702	-0.6000	-8.1750	536.0000	359.0000	765.0000	273.0000	312.0000	838.0000	560.0000	560.0000	1785.0000	544.0000	682.0000	593.0000	1533.0000	1943.0000	759.0000	479.0000	1103.0000	440.0000	274.0000	945.0000	427.0000	1031.0000	590.0000	1219.0000	656.0000	533.0000	1613.0000	794.0000	527.0000	467.0000	1992.0000	774.0000	309.0000	314.0000	748.0000	984.0000	547.0000	998.0000	807.0000	391.0000	344.0000	794.0000	553.0000	2043.0000	878.0000	400.0000	1417.0000
703	-0.5250	-8.1750	421.0000	531.0000	610.0000	417.0000	354.0000	1074.0000	393.0000	393.0000	1482.0000	636.0000	208.0000	874.0000	1469.0000	1329.0000	861.0000	498.0000	1481.0000	549.0000	352.0000	683.0000	470.0000	1308.0000	613.0000	1181.0000	576.0000	482.0000	2999.0000	786.0000	636.0000	516.0000	1872.0000	757.0000	177.0000	507.0000	1508.0000	1282.0000	431.0000	1542.0000	771.0000	512.0000	577.0000	879.0000	429.0000	2439.0000	459.0000	689.0000	1183.0000
704	-0.4500	-8.1750	848.0000	478.0000	694.0000	632.0000	460.0000	959.0000	466.0000	466.0000	1668.0000	836.0000	476.0000	764.0000	1548.0000	1171.0000	639.0000	520.0000	1127.0000	414.0000	422.0000	976.0000	353.0000	1357.0000	643.0000	1004.0000	482.0000	370.0000	2938.0000	731.0000	601.0000	749.0000	2146.0000	839.0000	419.0000	314.0000	1055.0000	1160.0000	622.0000	1435.0000	720.0000	404.0000	426.0000	935.0000	654.0000	2383.0000	558.0000	440.0000	1447.0000
705	-0.3750	-8.1750	737.0000	541.0000	797.0000	391.0000	344.0000	701.0000	693.0000	693.0000	1323.0000	578.0000	534.0000	756.0000	2049.0000	1648.0000	660.0000	239.0000	1354.0000	784.0000	293.0000	1150.0000	396.0000	1071.0000	817.0000	1358.0000	557.0000	707.0000	2506.0000	867.0000	615.0000	606.0000	2516.0000	553.0000	370.0000	404.0000	1365.0000	1367.0000	561.0000	1870.0000	1173.0000	441.0000	615.0000	789.0000	542.0000	2965.0000	511.0000	343.0000	1266.0000
706	-0.3000	-8.1750	790.0000	602.0000	663.0000	334.0000	453.0000	822.0000	564.0000	564.0000	1606.0000	616.0000	403.0000	685.0000	1691.0000	1691.0000	603.0000	440.0000	1488.0000	511.0000	103.0000	710.0000	595.0000	1279.0000	521.0000	1341.0000	748.0000	575.0000	2543.0000	847.0000	852.0000	510.0000	2246.0000	784.0000	336.0000	253.0000	1986.0000	1424.0000	736.0000	1677.0000	380.0000	312.0000	321.0000	911.0000	513.0000	2580.0000	582.0000	656.0000	1580.0000
707	-0.2250	-8.1750	560.0000	406.0000	797.0000	444.0000	215.0000	787.0000	354.0000	354.0000	1318.0000	856.0000	262.0000	868.0000	977.0000	1866.0000	738.0000	470.0000	1402.0000	579.0000	385.0000	927.0000	519.0000	1213.0000	693.0000	1438.0000	803.0000	332.0000	2939.0000	906.0000	359.0000	409.0000	2012.0000	801.0000	256.0000	372.0000	1299.0000	1104.0000	409.0000	1486.0000	624.0000	339.0000	550.0000	751.0000	656.0000	2172.0000	634.0000	649.0000	1466.0000
708	-0.1500	-8.1750	643.0000	427.0000	548.0000	458.0000	575.0000	960.0000	584.0000	584.0000	1555.0000	808.0000	377.0000	921.0000	1438.0000	1709.0000	753.0000	434.0000	1146.0000	677.0000	305.0000	833.0000	616.0000	927.0000	751.0000	1288.0000	863.0000	431.0000	1961.0000	661.0000	496.0000	402.0000	2178.0000	820.0000	415.0000	428.0000	987.0000	1103.0000	393.0000	1894.0000	458.0000	403.0000	345.0000	1182.0000	462.0000	2029.0000	815.0000	659.0000	1688.0000
709	-0.0750	-8.1750	535.0000	440.0000	587.0000	461.0000	607.0000	806.0000	832.0000	832.0000	1361.0000	707.0000	382.0000	813.0000	1816.0000	2160.0000	605.0000	485.0000	1149.0000	481.0000	201.0000	842.0000	491.0000	1318.0000	640.0000	1510.0000	775.0000	674.0000	2118.0000	810.0000	605.0000	830.0000	2072.0000	1113.0000	382.0000	532.0000	863.0000	1159.0000	439.0000	1796.0000	908.0000	566.0000	261.0000	697.0000	428.0000	1840.0000	737.0000	554.0000	2161.0000
710	-0.0000	-8.1750	914.0000	531.0000	555.0000	346.0000	347.0000	673.0000	561.0000	561.0000	1577.0000	690.0000	427.0000	544.0000	1666.0000	1880.0000	847.0000	301.0000	1249.0000	366.0000	206.0000	922.0000	432.0000	791.0000	720.0000	1420.0000	538.0000	365.0000	2203.0000	791.0000	458.0000	671.0000	2339.0000	644.0000	353.0000	578.0000	1125.0000	951.0000	688.0000	1579.0000	565.0000	493.0000	554.0000	799.0000	442.0000	2200.0000	757.0000	386.0000	1668.0000
711	0.0750	-8.1750	501.0000	474.0000	702.0000	345.0000	328.0000	901.0000	637.0000	612.0000	1326.0000	545.0000	415.0000	721.0000	1307.0000	2072.0000	753.0000	480.0000	883.0000	463.0000	212.0000	959.0000	568.0000	1687.0000	895.0000	1286.0000	468.0000	393.0000	1728.0000	612.0000	499.0000	645.0000	2357.0000	747.0000	352.0000	386.0000	568.0000	1308.0000	619.0000	1566.0000	502.0000	349.0000	302.0000	576.0000	526.0000	1483.0000	694.0000	558.0000	2193.0000
712	0.1500	-8.1750	930.0000	535.0000	369.0000	252.0000	352.0000	1148.0000	599.0000	599.0000	1398.0000	514.0000	521.0000	892.0000	1229.0000	1611.0000	459.0000	559.0000	1744.0000	395.0000	310.0000	912.0000	535.0000	1152.0000	601.0000	1354.0000	560.0000	387.0000	2391.0000	483.0000	413.0000	393.0000	2477.0000	1015.0000	483.0000	401.0000	1584.0000	690.0000	398.0000	1805.0000	503.0000	367.0000	554.0000	617.0000	727.0000	2780.0000	872.0000	599.0000	1582.0000
713	0.2250	-8.1750	791.0000	572.0000	806.0000	290.0000	390.0000	934.0000	739.0000	739.0000	1165.0000	648.0000	309.0000	846.0000	1539.0000	2023.0000	640.0000	451.0000	1738.0000	518.0000	170.0000	638.0000	750.0000	1127.0000	930.0000	1438.0000	714.0000	560.0000	2309.0000	596.0000	576.0000	497.0000	2646.0000	900.0000	186.0000	610.0000	985.0000	988.0000	582.0000	1487.0000	703.0000	407.0000	352.0000	633.0000	245.0000	2742.0000	541.0000	469.0000	2019.0000
714	0.3000	-8.1750	614.0000	424.0000	483.0000	491.0000	336.0000	909.0000	473.0000	473.0000	1280.0000	592.0000	463.0000	648.0000	1051.0000	2382.0000	855.0000	516.0000	1421.0000	397.0000	291.0000	790.0000	324.0000	1175.0000	679.0000	1155.0000	538.0000	342.0000	2035.0000	434.0000	665.0000	349.0000	2218.0000	585.0000	409.0000	504.0000	578.0000	862.0000	456.0000	1376.0000	636.0000	366.0000	436.0000	849.0000	516.0000	2208.0000	568.0000	346.0000	1939.0000
715	0.3750	-8.1750	391.0000	657.0000	481.0000	362.0000	317.0000	947.0000	445.0000	445.0000	1094.0000	503.0000	524.0000	803.0000	1445.0000	1865.0000	698.0000	655.0000	1428.0000	397.0000	221.0000	931.0000	405.0000	1090.0000	725.0000	1125.0000	652.0000	523.0000	1691.0000	552.0000	397.0000	470.0000	1867.0000	822.0000	436.0000	527.0000	879.0000	1073.0000	560.0000	1741.0000	568.0000	344.0000	395.0000	718.0000	432.0000	1524.0000	591.0000	526.0000	1873.0000
716	0.4500	-8.1750	1124.0000	477.0000	690.0000	302.0000	404.0000	1155.0000	397.0000	397.0000	1807.0000	557.0000	308.0000	574.0000	1613.0000	1744.0000	674.0000	312.0000	1391.0000	371.0000	279.0000	1056.0000	695.0000	904.0000	798.0000	1570.0000	745.0000	561.0000	1804.0000	689.0000	856.0000	573.0000	2143.0000	730.0000	433.0000	354.0000	1208.0000	796.0000	423.0000	1707.0000	527.0000	386.0000	540.0000	848.0000	458.0000	2269.0000	779.0000	618.0000	2279.0000
717	0.5250	-8.1750	774.0000	349.0000	756.0000	423.0000	534.0000	1184.0000	472.0000	472.0000	1647.0000	805.0000	444.0000	813.0000	1812.0000	1393.0000	637.0000	590.0000	1190.0000	704.0000	369.0000	1249.0000	442.0000	1548.0000	556.0000	1735.0000	598.0000	450.0000	2256.0000	612.0000	587.0000	491.0000	2215.0000	728.0000	381.0000	315.0000	1175.0000	1119.0000	506.0000	1580.0000	403.0000	446.0000	247.0000	842.0000	445.0000	2124.0000	660.0000	608.0000	1972.0000
718	0.6000	-8.1750	885.0000	639.0000	545.0000	406.0000	439.0000	629.0000	613.0000	613.0000	1431.0000	775.0000	252.0000	435.0000	1215.0000	2122.0000	523.0000	548.0000	1168.0000	471.0000	126.0000	735.0000	460.0000	1131.0000	647.0000	1400.0000	499.0000	522.0000	1818.0000	424.0000	704.0000	458.0000	1856.0000	944.0000	364.0000	269.0000	777.0000	946.0000	392.0000	1607.0000	681.0000	246.0000	379.0000	641.0000	439.0000	1755.0000	636.0000	542.0000	1393.0000
719	0.6750	-8.1750	557.0000	464.0000	666.0000	468.0000	387.0000	775.0000	414.0000	414.0000	1711.0000	655.0000	388.0000	549.0000	1126.0000	2074.0000	754.0000	483.0000	1678.0000	657.0000	328.0000	1141.0000	510.0000	1176.0000	897.0000	1224.0000	537.0000	558.0000	2383.0000	550.0000	485.0000	691.0000	2289.0000	887.0000	446.0000	303.0000	779.0000	1007.0000	377.0000	1118.0000	806.0000	370.0000	480.0000	595.0000	565.0000	1672.0000	869.0000	375.0000	2410.0000
720	0.7500	-8.1750	750.0000	565.0000	572.0000	298.0000	346.0000	927.0000	438.0000	438.0000	1488.0000	552.0000	553.0000	718.0000	1468.0000	1720.0000	565.0000	571.0000	1250.0000	581.0000	364.0000	800.0000	406.0000	1425.0000	929.0000	984.0000	436.0000	439.0000	2357.0000	673.0000	611.0000	382.0000	1848.0000	896.0000	204.0000	446.0000	756.0000	981.0000	508.0000	2027.0000	747.0000	224.0000	411.0000	809.0000	484.0000	2081.0000	641.0000	410.0000	1854.0000
721	0.8250	-8.1750	539.0000	408.0000	459.0000	257.0000	425.0000	844.0000	513.0000	513.0000	1470.0000	598.0000	379.0000	811.0000	979.0000	1622.0000	987.0000	394.0000	1186.0000	539.0000	134.0000	831.0000	374.0000	1155.0000	859.0000	1095.0000	657.0000	413.0000	1404.0000	566.0000	567.0000	636.0000	1963.0000	904.0000	275.0000	442.0000	1042.0000	1020.0000	411.0000	1694.0000	674.0000	383.0000	277.0000	643.0000	432.0000	1826.0000	803.0000	386.0000	1583.0000
722	0.9000	-8.1750	779.0000	604.0000	653.0000	261.0000	277.0000	976.0000	418.0000	418.0000	1499.0000	646.0000	321.0000	659.0000	1629.0000	1975.0000	657.0000	664.0000	2038.0000	666.0000	277.0000	763.0000	428.0000	1130.0000	445.0000	1164.0000	580.0000	498.0000	2177.0000	475.0000	682.0000	470.0000	1989.0000	1037.0000	407.0000	419.0000	1124.0000	1049.0000	415.0000	1297.0000	609.0000	411.0000	537.0000	687.0000	689.0000	1839.0000	747.0000	619.0000	1791.0000
723	0.9750	-8.1750	583.0000	314.0000	542.0000	529.0000	411.0000	664.0000	585.0000	585.0000	1427.0000	559.0000	409.0000	907.0000	1461.0000	1618.0000	751.0000	468.0000	2718.0000	583.0000	193.0000	958.0000	264.0000	1312.0000	582.0000	1194.0000	413.0000	529.0000	2523.0000	572.0000	647.0000	762.0000	2848.0000	1105.0000	279.0000	443.0000	1506.0000	1066.0000	309.0000	1593.0000	650.0000	365.0000	446.0000	823.0000	460.0000	2882.0000	728.0000	365.0000	1474.0000
724	1.0500	-8.1750	643.0000	438.0000	690.0000	380.0000	419.0000	871.0000	434.0000	434.0000	1401.0000	775.0000	246.0000	631.0000	1223.0000	1791.0000	702.0000	464.0000	2805.0000	875.0000	262.0000	861.0000	532.0000	1253.0000	605.0000	1222.0000	615.0000	399.0000	2622.0000	690.0000	688.0000	790.0000	1957.0000	745.0000	386.0000	342.0000	1279.0000	1255.0000	442.0000	1760.0000	741.0000	445.0000	447.0000	720.0000	436.0000	2937.0000	742.0000	534.0000	1526.0000
725	1.1250	-8.1750	682.0000	344.0000	564.0000	274.0000	242.0000	862.0000	412.0000	397.0000	1553.0000	646.0000	348.0000	697.0000	1445.0000	1970.0000	671.0000	497.0000	2061.0000	636.0000	173.0000	1007.0000	568.0000	1320.0000	721.0000	1149.0000	731.0000	375.0000	2022.0000	685.0000	434.0000	501.0000	2406.0000	1018.0000	420.0000	338.0000	820.0000	969.0000	639.0000	1724.0000	549.0000	628.0000	541.0000	720.0000	372.0000	1898.0000	682.0000	419.0000	1747.0000
726	1.2000	-8.1750	1039.0000	532.0000	529.0000	384.0000	388.0000	818.0000	561.0000	561.0000	1293.0000	378.0000	327.0000	573.0000	1250.0000	2193.0000	701.0000	602.0000	1236.0000	342.0000	365.0000	1268.0000	564.0000	1175.0000	624.0000	1375.0000	670.0000	404.0000	1751.0000	393.0000	789.0000	463.0000	2134.0000	780.0000	309.0000	245.0000	608.0000	772.0000	261.0000	1296.0000	731.0000	397.0000	367.0000	501.0000	526.0000	1550.0000	575.0000	435.0000	1774.0000
727	1.2750	-8.1750	536.0000	373.0000	708.0000	417.0000	319.0000	810.0000	741.0000	741.0000	1263.0000	414.0000	431.0000	387.0000	865.0000	1939.0000	756.0000	581.0000	1755.0000	403.0000	245.0000	907.0000	573.0000	1112.0000	667.0000	1263.0000	648.0000	521.0000	1275.0000	310.0000	636.0000	521.0000	2229.0000	743.0000	238.0000	408.0000	660.0000	1499.0000	637.0000	1992.0000	717.0000	419.0000	353.0000	644.0000	370.0000	1828.0000	597.0000	403.0000	2131.0000
728	1.3500	-8.1750	719.0000	466.0000	368.0000	556.0000	307.0000	594.0000	444.0000	444.0000	1253.0000	721.0000	383.0000	623.0000	1088.0000	1981.0000	1096.0000	624.0000	2464.0000	738.0000	206.0000	1212.0000	471.0000	1434.0000	660.0000	1311.0000	562.0000	293.0000	1387.0000	635.0000	740.0000	568.0000	1647.0000	773.0000	523.0000	270.0000	522.0000	934.0000	408.0000	1362.0000	613.0000	477.0000	369.0000	670.0000	380.0000	2027.0000	479.0000	271.0000	1798.0000
729	1.4250	-8.1750	496.0000	330.0000	605.0000	441.0000	231.0000	752.0000	411.0000	411.0000	1249.0000	614.0000	481.0000	505.0000	1411.0000	1957.0000	879.0000	503.0000	2069.0000	544.0000	226.0000	1132.0000	306.0000	1242.0000	775.0000	1049.0000	713.0000	328.0000	1813.0000	775.0000	529.0000	603.0000	2039.0000	918.0000	138.0000	404.0000	496.0000	955.0000	436.0000	1417.0000	600.0000	382.0000	286.0000	762.0000	351.0000	1924.0000	781.0000	369.0000	2038.0000
730	1.5000	-8.1750	667.0000	365.0000	741.0000	341.0000	393.0000	633.0000	650.0000	650.0000	1765.0000	668.0000	351.0000	696.0000	1373.0000	1935.0000	941.0000	644.0000	2518.0000	696.0000	187.0000	839.0000	451.0000	1206.0000	701.0000	1450.0000	472.0000	633.0000	2036.0000	1017.0000	622.0000	560.0000	2449.0000	881.0000	530.0000	384.0000	1046.0000	828.0000	406.0000	1667.0000	910.0000	449.0000	406.0000	825.0000	396.0000	2139.0000	907.0000	512.0000	1789.0000
731	1.5750	-8.1750	574.0000	403.0000	753.0000	363.0000	282.0000	739.0000	386.0000	386.0000	1617.0000	380.0000	347.0000	606.0000	1639.0000	1735.0000	605.0000	531.0000	2932.0000	558.0000	165.0000	825.0000	576.0000	1116.0000	635.0000	1356.0000	709.0000	448.0000	2042.0000	487.0000	513.0000	564.0000	2157.0000	893.0000	335.0000	392.0000	964.0000	1188.0000	711.0000	1658.0000	713.0000	489.0000	232.0000	654.0000	541.0000	2495.0000	729.0000	523.0000	1456.0000
732	1.6500	-8.1750	464.0000	435.0000	575.0000	293.0000	315.0000	652.0000	453.0000	453.0000	1488.0000	725.0000	416.0000	537.0000	1359.0000	1465.0000	729.0000	520.0000	4061.0000	834.0000	323.0000	925.0000	213.0000	1111.0000	653.0000	1347.0000	600.0000	443.0000	2380.0000	1019.0000	618.0000	453.0000	1790.0000	1270.0000	513.0000	484.0000	1387.0000	897.0000	518.0000	1650.0000	584.0000	489.0000	487.0000	659.0000	501.0000	3272.0000	781.0000	488.0000	1519.0000
733	1.7250	-8.1750	654.0000	439.0000	572.0000	362.0000	387.0000	937.0000	451.0000	451.0000	1420.0000	565.0000	415.0000	706.0000	1180.0000	2029.0000	808.0000	356.0000	2338.0000	924.0000	181.0000	957.0000	477.0000	1422.0000	778.0000	1390.0000	473.0000	442.0000	2563.0000	766.0000	570.0000	586.0000	2683.0000	909.0000	377.0000	418.0000	808.0000	1064.0000	435.0000	1370.0000	500.0000	226.0000	625.0000	382.0000	532.0000	1925.0000	613.0000	582.0000	1956.0000
734	1.8000	-8.1750	630.0000	353.0000	803.0000	309.0000	326.0000	672.0000	657.0000	657.0000	1465.0000	613.0000	422.0000	665.0000	1371.0000	1846.0000	713.0000	368.0000	2000.0000	547.0000	268.0000	847.0000	644.0000	1030.0000	620.0000	1250.0000	683.0000	561.0000	1696.0000	592.0000	507.0000	398.0000	2507.0000	934.0000	375.0000	350.0000	703.0000	1368.0000	490.0000	1641.0000	880.0000	517.0000	497.0000	617.0000	339.0000	1916.0000	750.0000	543.0000	1878.0000
735	1.8750	-8.1750	629.0000	507.0000	607.0000	401.0000	181.0000	730.0000	508.0000	508.0000	1275.0000	806.0000	402.0000	618.0000	1419.0000	1926.0000	742.0000	454.0000	2218.0000	805.0000	193.0000	900.0000	387.0000	1230.0000	702.0000	1250.0000	545.0000	671.0000	2158.0000	1031.0000	591.0000	652.0000	2170.0000	646.0000	406.0000	435.0000	870.0000	1228.0000	385.0000	1462.0000	618.0000	414.0000	259.0000	923.0000	323.0000	2333.0000	668.0000	514.0000	1666.0000
736	1.9500	-8.1750	608.0000	508.0000	501.0000	329.0000	381.0000	723.0000	529.0000	529.0000	1012.0000	653.0000	436.0000	699.0000	1356.0000	1795.0000	626.0000	501.0000	3216.0000	588.0000	185.0000	855.0000	589.0000	949.0000	690.0000	1231.0000	871.0000	530.0000	3259.0000	875.0000	446.0000	573.0000	2210.0000	1263.0000	530.0000	260.0000	1010.0000	1334.0000	711.0000	1728.0000	798.0000	583.0000	581.0000	712.0000	540.0000	3405.0000	559.0000	304.0000	1154.0000
737	2.0250	-8.1750	872.0000	569.0000	713.0000	420.0000	247.0000	929.0000	444.0000	444.0000	1272.0000	767.0000	451.0000	808.0000	1853.0000	2100.0000	707.0000	420.0000	3227.0000	826.0000	431.0000	1325.0000	561.0000	1195.0000	688.0000	1252.0000	544.0000	577.0000	3466.0000	1055.0000	738.0000	764.0000	2707.0000	882.0000	330.0000	234.0000	1732.0000	1134.0000	679.0000	1716.0000	858.0000	350.0000	589.0000	962.0000	767.0000	2647.0000	780.0000	559.0000	1330.0000
738	2.1000	-8.1750	950.0000	381.0000	828.0000	206.0000	390.0000	824.0000	315.0000	315.0000	1622.0000	527.0000	354.0000	576.0000	1602.0000	1516.0000	704.0000	422.0000	2007.0000	818.0000	431.0000	793.0000	461.0000	1365.0000	699.0000	1322.0000	740.0000	482.0000	1873.0000	658.0000	522.0000	695.0000	2866.0000	1033.0000	505.0000	491.0000	1137.0000	1150.0000	635.0000	1769.0000	716.0000	332.0000	377.0000	803.0000	633.0000	2644.0000	790.0000	811.0000	1630.0000
739	2.1750	-8.1750	778.0000	490.0000	451.0000	398.0000	291.0000	946.0000	657.0000	657.0000	1627.0000	510.0000	223.0000	651.0000	1532.0000	1977.0000	877.0000	415.0000	1866.0000	366.0000	223.0000	1035.0000	642.0000	1359.0000	747.0000	1221.0000	627.0000	375.0000	2293.0000	480.0000	545.0000	655.0000	2423.0000	644.0000	509.0000	531.0000	1366.0000	1089.0000	399.0000	1259.0000	632.0000	367.0000	561.0000	868.0000	476.0000	1501.0000	976.0000	522.0000	1582.0000
740	2.2500	-8.1750	746.0000	704.0000	573.0000	423.0000	307.0000	372.0000	308.0000	308.0000	1441.0000	485.0000	444.0000	645.0000	1190.0000	1583.0000	600.0000	441.0000	2370.0000	449.0000	233.0000	577.0000	430.0000	903.0000	786.0000	814.0000	417.0000	360.0000	2833.0000	723.0000	529.0000	699.0000	1882.0000	783.0000	181.0000	375.0000	1539.0000	827.0000	539.0000	1295.0000	924.0000	385.0000	677.0000	628.0000	417.0000	1655.0000	584.0000	650.0000	810.0000
741	2.3250	-8.1750	675.0000	414.0000	607.0000	296.0000	555.0000	743.0000	655.0000	655.0000	2437.0000	897.0000	244.0000	660.0000	1320.0000	1904.0000	623.0000	693.0000	551.0000	466.0000	171.0000	958.0000	338.0000	1092.0000	847.0000	1408.0000	534.0000	395.0000	963.0000	373.0000	654.0000	670.0000	1789.0000	772.0000	300.0000	289.0000	661.0000	1155.0000	640.0000	1195.0000	787.0000	304.0000	244.0000	564.0000	558.0000	633.0000	712.0000	460.0000	1803.0000
742	2.4000	-8.1750	671.0000	558.0000	512.0000	300.0000	279.0000	1051.0000	609.0000	609.0000	2043.0000	664.0000	494.0000	611.0000	1369.0000	2209.0000	805.0000	445.0000	335.0000	382.0000	219.0000	1069.0000	511.0000	1154.0000	726.0000	1279.0000	663.0000	412.0000	686.0000	391.0000	599.0000	478.0000	1590.0000	906.0000	428.0000	528.0000	777.0000	826.0000	575.0000	1658.0000	490.0000	297.0000	288.0000	571.0000	422.0000	932.0000	593.0000	450.0000	1796.0000
743	2.4750	-8.1750	558.0000	332.0000	549.0000	528.0000	397.0000	884.0000	731.0000	731.0000	2241.0000	472.0000	257.0000	723.0000	2083.0000	1703.0000	640.0000	361.0000	394.0000	195.0000	238.0000	1034.0000	424.0000	892.0000	658.0000	1039.0000	557.0000	526.0000	549.0000	394.0000	601.0000	481.0000	1738.0000	468.0000	613.0000	381.0000	1422.0000	1249.0000	614.0000	1728.0000	587.0000	224.0000	188.0000	652.0000	391.0000	1841.0000	1092.0000	411.0000	1855.0000
744	2.5500	-8.1750	935.0000	671.0000	800.0000	461.0000	441.0000	1175.0000	783.0000	783.0000	1978.0000	1074.0000	386.0000	719.0000	1769.0000	1693.0000	727.0000	303.0000	660.0000	545.0000	162.0000	929.0000	383.0000	1443.0000	921.0000	1558.0000	673.0000	669.0000	500.0000	507.0000	632.0000	589.0000	2183.0000	969.0000	547.0000	364.0000	1817.0000	1322.0000	464.0000	1866.0000	933.0000	558.0000	333.0000	719.0000	665.0000	2225.0000	890.0000	556.0000	1579.0000
745	2.6250	-8.1750	548.0000	419.0000	562.0000	263.0000	349.0000	918.0000	516.0000	516.0000	1851.0000	671.0000	409.0000	583.0000	1903.0000	1743.0000	601.0000	457.0000	484.0000	240.0000	227.0000	1173.0000	552.0000	942.0000	917.0000	1242.0000	665.0000	614.0000	476.0000	286.0000	538.0000	600.0000	1757.0000	657.0000	441.0000	402.0000	1463.0000	1613.0000	543.0000	1160.0000	521.0000	318.0000	232.0000	856.0000	411.0000	900.0000	985.0000	690.0000	1139.0000
746	2.7000	-8.1750	946.0000	592.0000	700.0000	348.0000	295.0000	1182.0000	860.0000	860.0000	2167.0000	755.0000	504.0000	746.0000	1985.0000	2037.0000	645.0000	439.0000	573.0000	196.0000	223.0000	1183.0000	469.0000	1542.0000	927.0000	1605.0000	698.0000	427.0000	545.0000	353.0000	580.0000	679.0000	2087.0000	631.0000	272.0000	532.0000	1453.0000	1329.0000	663.0000	1573.0000	777.0000	609.0000	201.0000	883.0000	428.0000	1404.0000	658.0000	384.0000	1343.0000
747	2.7750	-8.1750	1022.0000	611.0000	523.0000	332.0000	282.0000	925.0000	717.0000	717.0000	2375.0000	786.0000	283.0000	877.0000	1771.0000	1614.0000	566.0000	384.0000	318.0000	318.0000	297.0000	1217.0000	546.0000	1098.0000	748.0000	1610.0000	771.0000	417.0000	406.0000	351.0000	779.0000	654.0000	2063.0000	633.0000	514.0000	668.0000	1972.0000	1081.0000	519.0000	1577.0000	803.0000	366.0000	284.0000	866.0000	530.0000	1801.0000	759.0000	510.0000	1287.0000
748	2.8500	-8.1750	646.0000	287.0000	616.0000	362.0000	381.0000	817.0000	650.0000	675.0000	2157.0000	731.0000	365.0000	905.0000	1904.0000	1445.0000	598.0000	503.0000	746.0000	425.0000	258.0000	817.0000	442.0000	988.0000	988.0000	1467.0000	736.0000	670.0000	472.0000	457.0000	595.0000	761.0000	2053.0000	870.0000	420.0000	509.0000	3591.0000	1310.0000	544.0000	1702.0000	714.0000	473.0000	418.0000	1306.0000	332.0000	5732.0000	931.0000	511.0000	857.0000
749	2.9250	-8.1750	838.0000	343.0000	782.0000	507.0000	410.0000	944.0000	443.0000	443.0000	2708.0000	803.0000	454.0000	682.0000	1680.0000	1599.0000	546.0000	302.0000	423.0000	355.0000	122.0000	895.0000	420.0000	1161.0000	870.0000	1479.0000	656.0000	529.0000	420.0000	256.0000	568.0000	653.0000	1610.0000	851.0000	196.0000	362.0000	2701.0000	1415.0000	688.0000	1650.0000	790.0000	305.0000	313.0000	729.0000	447.0000	2056.0000	701.0000	580.0000	1210.0000
750	3.0000	-8.1750	694.0000	394.0000	597.0000	459.0000	337.0000	828.0000	494.0000	494.0000	1568.0000	474.0000	383.0000	694.0000	1504.0000	1483.0000	343.0000	494.0000	339.0000	286.0000	251.0000	889.0000	803.0000	784.0000	1039.0000	1311.0000	608.0000	426.0000	444.0000	310.0000	493.0000	441.0000	1545.0000	683.0000	247.0000	668.0000	1225.0000	1087.0000	446.0000	1651.0000	534.0000	200.0000	251.0000	848.0000	506.0000	1332.0000	889.0000	275.0000	1239.0000
751	3.0750	-8.1750	537.0000	467.0000	727.0000	253.0000	250.0000	1071.0000	667.0000	667.0000	2203.0000	737.0000	352.0000	501.0000	1765.0000	1069.0000	306.0000	166.0000	334.0000	401.0000	256.0000	1251.0000	605.0000	981.0000	804.0000	1361.0000	519.0000	527.0000	489.0000	320.0000	487.0000	365.0000	1017.0000	201.0000	443.0000	298.0000	1512.0000	908.0000	498.0000	1180.0000	327.0000	183.0000	238.0000	728.0000	578.0000	1022.0000	819.0000	552.0000	1556.0000
752	-1.2000	-8.1000	412.0000	494.0000	553.0000	258.0000	302.0000	1047.0000	736.0000	736.0000	2629.0000	844.0000	334.0000	693.0000	2478.0000	1095.0000	409.0000	240.0000	359.0000	386.0000	168.0000	1359.0000	549.0000	1067.0000	780.0000	1142.0000	506.0000	434.0000	434.0000	242.0000	789.0000	513.0000	1058.0000	575.0000	285.0000	225.0000	1779.0000	706.0000	330.0000	946.0000	514.0000	176.0000	218.0000	978.0000	675.0000	1331.0000	1236.0000	489.0000	2473.0000
753	-1.1250	-8.1000	652.0000	275.0000	537.0000	199.0000	362.0000	1064.0000	587.0000	587.0000	1623.0000	628.0000	427.0000	811.0000	1479.0000	1910.0000	546.0000	480.0000	457.0000	218.0000	234.0000	1319.0000	510.0000	1190.0000	762.0000	1123.0000	642.0000	377.0000	375.0000	329.0000	522.0000	178.0000	1689.0000	499.0000	511.0000	519.0000	795.0000	1004.0000	496.0000	1289.0000	743.0000	268.0000	338.0000	565.0000	244.0000	1819.0000	659.0000	713.0000	1725.0000
754	-1.0500	-8.1000	406.0000	243.0000	678.0000	308.0000	350.0000	842.0000	414.0000	414.0000	1729.0000	555.0000	384.0000	575.0000	1274.0000	1562.0000	484.0000	396.0000	478.0000	357.0000	263.0000	1068.0000	456.0000	965.0000	769.0000	1308.0000	668.0000	561.0000	670.0000	238.0000	578.0000	677.0000	2221.0000	600.0000	463.0000	307.0000	1410.0000	1258.0000	626.0000	1982.0000	459.0000	289.0000	325.0000	984.0000	360.0000	1938.0000	700.0000	569.0000	2532.0000
755	-0.9750	-8.1000	695.0000	492.0000	808.0000	535.0000	324.0000	757.0000	613.0000	613.0000	2979.0000	636.0000	337.0000	654.0000	1830.0000	1172.0000	421.0000	426.0000	907.0000	297.0000	192.0000	793.0000	643.0000	1092.0000	720.0000	1118.0000	788.0000	525.0000	801.0000	207.0000	530.0000	365.0000	2747.0000	937.0000	316.0000	286.0000	1368.0000	1226.0000	777.0000	2152.0000	675.0000	412.0000	308.0000	1179.0000	349.0000	3226.0000	757.0000	730.0000	2710.0000
756	-0.9000	-8.1000	468.0000	314.0000	552.0000	422.0000	409.0000	869.0000	584.0000	584.0000	2299.0000	515.0000	365.0000	582.0000	1517.0000	1739.0000	340.0000	555.0000	332.0000	361.0000	123.0000	899.0000	535.0000	1169.0000	490.0000	1458.0000	485.0000	372.0000	832.0000	323.0000	431.0000	478.0000	2248.0000	983.0000	371.0000	429.0000	812.0000	914.0000	451.0000	1675.0000	601.0000	333.0000	210.0000	760.0000	546.0000	1097.0000	838.0000	423.0000	2324.0000
757	-0.8250	-8.1000	503.0000	336.0000	524.0000	225.0000	420.0000	1188.0000	435.0000	435.0000	1157.0000	857.0000	396.0000	749.0000	1365.0000	1640.0000	738.0000	269.0000	1261.0000	457.0000	243.0000	846.0000	381.0000	1063.0000	771.0000	1041.0000	685.0000	423.0000	1714.0000	606.0000	457.0000	659.0000	1844.0000	748.0000	512.0000	472.0000	911.0000	1211.0000	534.0000	1484.0000	789.0000	449.0000	272.0000	865.0000	575.0000	1144.0000	748.0000	411.0000	1153.0000
758	-0.7500	-8.1000	564.0000	428.0000	748.0000	376.0000	268.0000	972.0000	597.0000	597.0000	1616.0000	678.0000	377.0000	591.0000	1087.0000	1595.0000	592.0000	534.0000	564.0000	326.0000	294.0000	949.0000	440.0000	1063.0000	701.0000	1733.0000	519.0000	454.0000	1038.0000	429.0000	505.0000	415.0000	1898.0000	671.0000	352.0000	378.0000	1337.0000	1092.0000	430.0000	1663.0000	893.0000	379.0000	310.0000	828.0000	322.0000	1427.0000	658.0000	592.0000	1936.0000
759	-0.6750	-8.1000	618.0000	525.0000	669.0000	420.0000	294.0000	618.0000	464.0000	464.0000	2264.0000	622.0000	433.0000	705.0000	1679.0000	1573.0000	692.0000	474.0000	797.0000	352.0000	83.0000	757.0000	601.0000	1157.0000	741.0000	1110.0000	588.0000	386.0000	1046.0000	426.0000	455.0000	349.0000	2287.0000	740.0000	486.0000	343.0000	1963.0000	1197.0000	545.0000	1735.0000	647.0000	243.0000	393.0000	799.0000	499.0000	2551.0000	667.0000	434.0000	2163.0000
760	-0.6000	-8.1000	463.0000	330.0000	363.0000	497.0000	363.0000	631.0000	456.0000	456.0000	1779.0000	614.0000	188.0000	513.0000	1806.0000	1167.0000	432.0000	327.0000	671.0000	239.0000	184.0000	1116.0000	412.0000	823.0000	685.0000	1164.0000	537.0000	587.0000	805.0000	453.0000	363.0000	442.0000	1677.0000	799.0000	315.0000	507.0000	1268.0000	666.0000	313.0000	1581.0000	616.0000	319.0000	370.0000	869.0000	399.0000	2857.0000	575.0000	339.0000	2016.0000
761	-0.5250	-8.1000	492.0000	563.0000	607.0000	373.0000	358.0000	961.0000	730.0000	730.0000	1992.0000	559.0000	300.0000	336.0000	1201.0000	1418.0000	558.0000	403.0000	1062.0000	515.0000	325.0000	710.0000	440.0000	1275.0000	739.0000	1168.0000	396.0000	616.0000	1615.0000	568.0000	603.0000	593.0000	1946.0000	793.0000	433.0000	432.0000	897.0000	806.0000	532.0000	1341.0000	611.0000	508.0000	338.0000	1015.0000	527.0000	2444.0000	843.0000	680.0000	2332.0000
762	-0.4500	-8.1000	564.0000	510.0000	708.0000	394.0000	488.0000	735.0000	742.0000	742.0000	1508.0000	621.0000	429.0000	876.0000	1435.0000	2009.0000	767.0000	499.0000	1169.0000	479.0000	255.0000	794.0000	391.0000	1281.0000	687.0000	1009.0000	492.0000	494.0000	1779.0000	514.0000	451.0000	414.0000	1749.0000	783.0000	304.0000	260.0000	1160.0000	1201.0000	549.0000	1466.0000	706.0000	497.0000	463.0000	945.0000	451.0000	1926.0000	494.0000	449.0000	1888.0000
763	-0.3750	-8.1000	639.0000	545.0000	453.0000	419.0000	481.0000	898.0000	371.0000	371.0000	1333.0000	483.0000	493.0000	776.0000	1882.0000	1940.0000	780.0000	619.0000	1267.0000	453.0000	177.0000	1034.0000	610.0000	1158.0000	774.0000	1358.0000	609.0000	342.0000	2150.0000	581.0000	632.0000	664.0000	2212.0000	600.0000	428.0000	426.0000	1156.0000	804.0000	549.0000	1516.0000	866.0000	302.0000	586.0000	598.0000	517.0000	1963.0000	1045.0000	490.0000	1471.0000
764	-0.3000	-8.1000	865.0000	392.0000	490.0000	353.0000	462.0000	650.0000	435.0000	435.0000	1691.0000	725.0000	344.0000	622.0000	1608.0000	1475.0000	643.0000	569.0000	1488.0000	539.0000	293.0000	1038.0000	418.0000	1225.0000	671.0000	1563.0000	741.0000	651.0000	2999.0000	642.0000	546.0000	677.0000	2306.0000	763.0000	444.0000	497.0000	1072.0000	1180.0000	513.0000	1831.0000	787.0000	462.0000	571.0000	787.0000	439.0000	2518.0000	876.0000	468.0000	1669.0000
765	-0.2250	-8.1000	557.0000	268.0000	614.0000	407.0000	255.0000	849.0000	537.0000	537.0000	1372.0000	607.0000	350.0000	764.0000	1212.0000	1732.0000	506.0000	611.0000	974.0000	435.0000	288.0000	1094.0000	520.0000	1030.0000	734.0000	1345.0000	721.0000	504.0000	1284.0000	557.0000	492.0000	598.0000	2206.0000	816.0000	253.0000	458.0000	714.0000	1007.0000	498.0000	1400.0000	757.0000	377.0000	224.0000	605.0000	454.0000	1792.0000	624.0000	418.0000	1936.0000
766	-0.1500	-8.1000	490.0000	334.0000	889.0000	429.0000	338.0000	764.0000	509.0000	509.0000	1634.0000	559.0000	303.0000	629.0000	1302.0000	1792.0000	871.0000	509.0000	1624.0000	537.0000	145.0000	827.0000	611.0000	956.0000	682.0000	1292.0000	657.0000	438.0000	3271.0000	833.0000	581.0000	679.0000	2464.0000	966.0000	456.0000	316.0000	1358.0000	1074.0000	432.0000	1592.0000	695.0000	381.0000	432.0000	718.0000	387.0000	2850.0000	557.0000	585.0000	1323.0000
767	-0.0750	-8.1000	552.0000	382.0000	664.0000	306.0000	319.0000	849.0000	465.0000	465.0000	1269.0000	429.0000	337.0000	734.0000	1422.0000	1696.0000	610.0000	450.0000	1310.0000	537.0000	299.0000	907.0000	546.0000	1112.0000	945.0000	1170.0000	604.0000	512.0000	1912.0000	551.0000	735.0000	649.0000	2252.0000	650.0000	485.0000	570.0000	1023.0000	884.0000	553.0000	1848.0000	970.0000	377.0000	430.0000	893.0000	458.0000	2388.0000	750.0000	425.0000	1809.0000
768	0.0000	-8.1000	590.0000	462.0000	595.0000	276.0000	270.0000	704.0000	565.0000	565.0000	1602.0000	579.0000	252.0000	718.0000	1286.0000	1917.0000	572.0000	288.0000	1334.0000	559.0000	256.0000	734.0000	484.0000	1051.0000	759.0000	1095.0000	682.0000	514.0000	2296.0000	567.0000	750.0000	434.0000	1881.0000	887.0000	361.0000	575.0000	902.0000	1265.0000	723.0000	1202.0000	522.0000	292.0000	419.0000	726.0000	327.0000	2835.0000	655.0000	437.0000	2181.0000
769	0.0750	-8.1000	454.0000	478.0000	921.0000	312.0000	465.0000	673.0000	584.0000	584.0000	1503.0000	579.0000	373.0000	928.0000	1172.0000	1727.0000	663.0000	494.0000	1960.0000	589.0000	236.0000	830.0000	469.0000	974.0000	710.0000	1221.0000	384.0000	424.0000	3542.0000	850.0000	687.0000	718.0000	2162.0000	899.0000	358.0000	295.0000	2280.0000	1098.0000	654.0000	1738.0000	685.0000	612.0000	622.0000	922.0000	463.0000	2592.0000	829.0000	304.0000	1418.0000
770	0.1500	-8.1000	750.0000	432.0000	564.0000	452.0000	427.0000	569.0000	594.0000	594.0000	1501.0000	849.0000	375.0000	705.0000	1479.0000	1800.0000	709.0000	505.0000	1791.0000	605.0000	315.0000	1125.0000	424.0000	1214.0000	597.0000	1268.0000	454.0000	595.0000	2537.0000	559.0000	567.0000	760.0000	1726.0000	829.0000	601.0000	596.0000	798.0000	1063.0000	344.0000	1903.0000	781.0000	546.0000	620.0000	745.0000	520.0000	1921.0000	874.0000	509.0000	2001.0000
771	0.2250	-8.1000	692.0000	595.0000	991.0000	260.0000	278.0000	784.0000	568.0000	568.0000	1474.0000	663.0000	391.0000	520.0000	1246.0000	1962.0000	588.0000	476.0000	1317.0000	430.0000	312.0000	1014.0000	512.0000	991.0000	744.0000	1378.0000	724.0000	602.0000	1162.0000	575.0000	528.0000	623.0000	1952.0000	833.0000	280.0000	501.0000	635.0000	1150.0000	535.0000	1689.0000	457.0000	464.0000	265.0000	538.0000	451.0000	2059.0000	696.0000	606.0000	2447.0000
772	0.3000	-8.1000	741.0000	294.0000	579.0000	439.0000	392.0000	917.0000	335.0000	335.0000	1487.0000	565.0000	261.0000	587.0000	1397.0000	1735.0000	683.0000	492.0000	850.0000	440.0000	300.0000	1022.0000	420.0000	1413.0000	660.0000	1304.0000	306.0000	371.0000	1036.0000	456.0000	607.0000	464.0000	1926.0000	980.0000	457.0000	361.0000	474.0000	1035.0000	434.0000	1742.0000	559.0000	419.0000	538.0000	274.0000	501.0000	1943.0000	577.0000	744.0000	1816.0000
773	0.3750	-8.1000	731.0000	300.0000	642.0000	335.0000	459.0000	797.0000	515.0000	515.0000	1916.0000	643.0000	341.0000	501.0000	1214.0000	2042.0000	794.0000	562.0000	1161.0000	538.0000	284.0000	588.0000	575.0000	1200.0000	733.0000	1210.0000	413.0000	416.0000	2033.0000	631.0000	543.0000	629.0000	2217.0000	822.0000	242.0000	390.0000	666.0000	1187.0000	571.0000	1584.0000	754.0000	369.0000	452.0000	693.0000	511.0000	2071.0000	656.0000	565.0000	1815.0000
774	0.4500	-8.1000	712.0000	339.0000	791.0000	420.0000	418.0000	1109.0000	533.0000	533.0000	1091.0000	657.0000	410.0000	403.0000	1663.0000	1893.0000	811.0000	501.0000	850.0000	452.0000	237.0000	1071.0000	370.0000	1125.0000	793.0000	1377.0000	590.0000	311.0000	1192.0000	436.0000	669.0000	299.0000	1953.0000	1010.0000	435.0000	359.0000	429.0000	1125.0000	474.0000	1455.0000	480.0000	566.0000	262.0000	533.0000	547.0000	1175.0000	889.0000	551.0000	1984.0000
775	0.5250	-8.1000	673.0000	467.0000	759.0000	413.0000	470.0000	746.0000	458.0000	458.0000	1457.0000	446.0000	315.0000	509.0000	1554.0000	2260.0000	549.0000	442.0000	990.0000	411.0000	199.0000	1016.0000	382.0000	946.0000	778.0000	1700.0000	479.0000	603.0000	1607.0000	491.0000	692.0000	627.0000	2272.0000	737.0000	443.0000	546.0000	680.0000	1497.0000	455.0000	1586.0000	428.0000	318.0000	506.0000	803.0000	435.0000	2016.0000	613.0000	447.0000	1691.0000
776	0.6000	-8.1000	814.0000	488.0000	874.0000	394.0000	408.0000	711.0000	654.0000	654.0000	1242.0000	691.0000	282.0000	808.0000	935.0000	1980.0000	864.0000	569.0000	921.0000	490.0000	216.0000	969.0000	393.0000	1303.0000	620.0000	1125.0000	665.0000	668.0000	1870.0000	512.0000	559.0000	357.0000	2602.0000	540.0000	323.0000	534.0000	586.0000	1367.0000	575.0000	1192.0000	639.0000	194.0000	387.0000	673.0000	357.0000	2054.0000	597.0000	456.0000	1582.0000
777	0.6750	-8.1000	840.0000	597.0000	676.0000	295.0000	388.0000	1041.0000	701.0000	701.0000	1718.0000	700.0000	333.0000	632.0000	1470.0000	2073.0000	971.0000	579.0000	1193.0000	279.0000	159.0000	730.0000	477.0000	984.0000	557.0000	1059.0000	492.0000	387.0000	2148.0000	460.0000	681.0000	859.0000	1977.0000	916.0000	308.0000	414.0000	432.0000	952.0000	471.0000	1340.0000	565.0000	572.0000	300.0000	496.0000	512.0000	1388.0000	682.0000	587.0000	2103.0000
778	0.7500	-8.1000	830.0000	480.0000	653.0000	413.0000	435.0000	930.0000	719.0000	719.0000	1498.0000	525.0000	377.0000	567.0000	1431.0000	2141.0000	613.0000	507.0000	1481.0000	583.0000	283.0000	1039.0000	490.0000	977.0000	703.0000	1451.0000	522.0000	613.0000	1929.0000	503.0000	503.0000	741.0000	1867.0000	926.0000	308.0000	520.0000	851.0000	1370.0000	384.0000	1874.0000	736.0000	318.0000	362.0000	691.0000	418.0000	2798.0000	594.0000	617.0000	1461.0000
779	0.8250	-8.1000	715.0000	404.0000	698.0000	431.0000	376.0000	602.0000	539.0000	539.0000	1394.0000	672.0000	223.0000	585.0000	1223.0000	1753.0000	978.0000	744.0000	1972.0000	641.0000	204.0000	1037.0000	676.0000	1208.0000	543.0000	1155.0000	501.0000	403.0000	2698.0000	358.0000	665.0000	522.0000	2025.0000	985.0000	509.0000	333.0000	1395.0000	1004.0000	518.0000	1551.0000	756.0000	301.0000	405.0000	813.0000	555.0000	2829.0000	448.0000	490.0000	1805.0000
780	0.9000	-8.1000	879.0000	477.0000	743.0000	260.0000	613.0000	705.0000	673.0000	673.0000	1368.0000	672.0000	430.0000	516.0000	1562.0000	1906.0000	479.0000	564.0000	1888.0000	759.0000	232.0000	1006.0000	369.0000	1201.0000	775.0000	1111.0000	589.0000	362.0000	2538.0000	632.0000	766.0000	838.0000	1854.0000	1072.0000	212.0000	429.0000	1287.0000	907.0000	347.0000	1716.0000	808.0000	340.0000	561.0000	757.0000	570.0000	3472.0000	737.0000	541.0000	1866.0000
781	0.9750	-8.1000	581.0000	452.0000	625.0000	235.0000	272.0000	824.0000	631.0000	631.0000	1534.0000	822.0000	440.0000	697.0000	1288.0000	1700.0000	607.0000	471.0000	2142.0000	542.0000	312.0000	942.0000	513.0000	1285.0000	836.0000	1289.0000	477.0000	577.0000	2351.0000	421.0000	645.0000	521.0000	2261.0000	746.0000	584.0000	369.0000	1302.0000	875.0000	645.0000	1655.0000	547.0000	372.0000	515.0000	791.0000	553.0000	3142.0000	871.0000	362.0000	1997.0000
782	1.0500	-8.1000	647.0000	544.0000	673.0000	360.0000	227.0000	935.0000	571.0000	571.0000	1837.0000	648.0000	382.0000	717.0000	1494.0000	1944.0000	991.0000	306.0000	1547.0000	420.0000	277.0000	1079.0000	358.0000	1246.0000	558.0000	1376.0000	388.0000	615.0000	1410.0000	444.0000	607.0000	531.0000	1848.0000	957.0000	258.0000	520.0000	721.0000	1040.0000	497.0000	1753.0000	676.0000	324.0000	375.0000	718.0000	540.0000	1667.0000	659.0000	576.0000	1710.0000
783	1.1250	-8.1000	863.0000	536.0000	473.0000	506.0000	468.0000	797.0000	632.0000	632.0000	1444.0000	499.0000	396.0000	767.0000	1460.0000	1929.0000	866.0000	588.0000	1877.0000	785.0000	234.0000	974.0000	571.0000	976.0000	838.0000	1432.0000	531.0000	565.0000	2386.0000	389.0000	434.0000	415.0000	2727.0000	730.0000	477.0000	418.0000	640.0000	770.0000	521.0000	1640.0000	846.0000	378.0000	522.0000	751.0000	392.0000	1942.0000	599.0000	387.0000	1900.0000
784	1.2000	-8.1000	862.0000	475.0000	762.0000	378.0000	348.0000	870.0000	439.0000	430.0000	1659.0000	755.0000	244.0000	779.0000	1313.0000	2076.0000	713.0000	394.0000	2152.0000	675.0000	332.0000	1082.0000	484.0000	1251.0000	826.0000	1276.0000	593.0000	677.0000	2206.0000	738.0000	643.0000	482.0000	2291.0000	965.0000	246.0000	524.0000	970.0000	880.0000	371.0000	1711.0000	886.0000	331.0000	279.0000	969.0000	412.0000	1952.0000	630.0000	641.0000	1908.0000
785	1.2750	-8.1000	656.0000	611.0000	587.0000	337.0000	428.0000	1026.0000	390.0000	390.0000	1401.0000	617.0000	437.0000	612.0000	1211.0000	1931.0000	426.0000	444.0000	1891.0000	546.0000	228.0000	734.0000	525.0000	1111.0000	691.0000	1279.0000	542.0000	334.0000	2051.0000	588.0000	563.0000	450.0000	2088.0000	809.0000	226.0000	526.0000	951.0000	908.0000	357.0000	1881.0000	546.0000	491.0000	501.0000	719.0000	425.0000	2074.0000	698.0000	501.0000	1751.0000
786	1.3500	-8.1000	510.0000	435.0000	511.0000	312.0000	296.0000	776.0000	593.0000	593.0000	1227.0000	615.0000	265.0000	606.0000	1352.0000	2206.0000	640.0000	637.0000	2340.0000	772.0000	182.0000	837.0000	356.0000	1337.0000	714.0000	1303.0000	813.0000	381.0000	2233.0000	914.0000	570.0000	598.0000	2427.0000	754.0000	431.0000	393.0000	817.0000	1170.0000	428.0000	1659.0000	578.0000	376.0000	398.0000	691.0000	445.0000	2022.0000	520.0000	528.0000	1445.0000
787	1.4250	-8.1000	995.0000	401.0000	555.0000	378.0000	237.0000	796.0000	457.0000	457.0000	1787.0000	756.0000	291.0000	372.0000	1318.0000	2223.0000	494.0000	537.0000	1903.0000	763.0000	309.0000	902.0000	325.0000	1053.0000	821.0000	1161.0000	434.0000	594.0000	1636.0000	718.0000	688.0000	451.0000	2117.0000	989.0000	330.0000	462.0000	743.0000	1193.0000	491.0000	1822.0000	526.0000	245.0000	566.0000	593.0000	497.0000	2093.0000	956.0000	394.0000	2324.0000
788	1.5000	-8.1000	648.0000	516.0000	554.0000	378.0000	332.0000	462.0000	425.0000	425.0000	1485.0000	647.0000	494.0000	701.0000	1228.0000	1625.0000	832.0000	522.0000	1659.0000	437.0000	197.0000	717.0000	714.0000	1580.0000	809.0000	1149.0000	648.0000	590.0000	1560.0000	449.0000	612.0000	536.0000	1815.0000	670.0000	282.0000	382.0000	808.0000	901.0000	338.0000	1653.0000	779.0000	334.0000	435.0000	594.0000	334.0000	1882.0000	879.0000	524.0000	1967.0000
789	1.5750	-8.1000	485.0000	488.0000	613.0000	314.0000	353.0000	893.0000	618.0000	618.0000	1231.0000	498.0000	330.0000	764.0000	1623.0000	1755.0000	927.0000	441.0000	3021.0000	809.0000	349.0000	816.0000	440.0000	1159.0000	565.0000	1167.0000	556.0000	400.0000	2657.0000	772.0000	631.0000	785.0000	2185.0000	1040.0000	337.0000	377.0000	1005.0000	843.0000	575.0000	1689.0000	619.0000	360.0000	275.0000	817.0000	435.0000	2403.0000	841.0000	416.0000	1453.0000
790	1.6500	-8.1000	441.0000	590.0000	488.0000	220.0000	350.0000	1070.0000	442.0000	442.0000	1763.0000	775.0000	323.0000	502.0000	1286.0000	1727.0000	668.0000	482.0000	2386.0000	597.0000	257.0000	990.0000	492.0000	1042.0000	777.0000	1089.0000	514.0000	531.0000	1652.0000	507.0000	567.0000	526.0000	1698.0000	629.0000	359.0000	619.0000	950.0000	962.0000	455.0000	1476.0000	868.0000	363.0000	538.0000	881.0000	396.0000	2256.0000	875.0000	500.0000	1983.0000
791	1.7250	-8.1000	483.0000	374.0000	549.0000	496.0000	171.0000	606.0000	751.0000	774.0000	1080.0000	496.0000	393.0000	635.0000	1087.0000	2061.0000	545.0000	467.0000	2822.0000	563.0000	330.0000	1079.0000	476.0000	1249.0000	569.0000	1089.0000	558.0000	399.0000	1674.0000	873.0000	462.0000	539.0000	2352.0000	839.0000	529.0000	491.0000	1321.0000	992.0000	659.0000	1215.0000	669.0000	434.0000	510.0000	636.0000	515.0000	2352.0000	699.0000	486.0000	1945.0000
792	1.8000	-8.1000	608.0000	524.0000	527.0000	559.0000	348.0000	915.0000	543.0000	543.0000	1372.0000	355.0000	293.0000	589.0000	1034.0000	1868.0000	790.0000	546.0000	3332.0000	1066.0000	296.0000	754.0000	289.0000	1075.0000	680.0000	1165.0000	477.0000	458.0000	2986.0000	820.0000	600.0000	710.0000	2747.0000	1108.0000	532.0000	427.0000	1156.0000	978.0000	524.0000	1701.0000	534.0000	518.0000	399.0000	747.0000	484.0000	2634.0000	533.0000	393.0000	1925.0000
793	1.8750	-8.1000	806.0000	452.0000	735.0000	355.0000	370.0000	771.0000	618.0000	618.0000	1640.0000	448.0000	413.0000	774.0000	1522.0000	1849.0000	742.0000	612.0000	1998.0000	766.0000	177.0000	1007.0000	469.0000	1001.0000	548.0000	1217.0000	567.0000	416.0000	2503.0000	760.0000	591.0000	746.0000	1823.0000	1095.0000	392.0000	356.0000	1101.0000	952.0000	634.0000	1746.0000	544.0000	353.0000	371.0000	762.0000	705.0000	2237.0000	992.0000	661.0000	2313.0000
794	1.9500	-8.1000	375.0000	421.0000	652.0000	217.0000	425.0000	766.0000	410.0000	410.0000	1073.0000	805.0000	470.0000	645.0000	1240.0000	1839.0000	873.0000	479.0000	2983.0000	745.0000	161.0000	890.0000	599.0000	1322.0000	586.0000	1303.0000	488.0000	720.0000	3069.0000	700.0000	468.0000	408.0000	2271.0000	1066.0000	343.0000	576.0000	1214.0000	1131.0000	567.0000	1563.0000	900.0000	498.0000	578.0000	926.0000	495.0000	2550.0000	769.0000	499.0000	1740.0000
795	2.0250	-8.1000	308.0000	487.0000	710.0000	324.0000	271.0000	736.0000	619.0000	619.0000	1716.0000	647.0000	317.0000	782.0000	1498.0000	1456.0000	617.0000	587.0000	2653.0000	618.0000	323.0000	921.0000	479.0000	972.0000	815.0000	1312.0000	661.0000	510.0000	2830.0000	671.0000	553.0000	605.0000	2481.0000	1054.0000	343.0000	279.0000	1399.0000	1140.0000	514.0000	1783.0000	895.0000	374.0000	662.0000	745.0000	581.0000	2408.0000	654.0000	424.0000	1254.0000
796	2.1000	-8.1000	697.0000	259.0000	679.0000	381.0000	305.0000	759.0000	501.0000	501.0000	1381.0000	690.0000	315.0000	694.0000	1485.0000	1640.0000	530.0000	513.0000	2405.0000	616.0000	334.0000	871.0000	545.0000	1275.0000	553.0000	1333.0000	532.0000	481.0000	2607.0000	871.0000	613.0000	560.0000	2358.0000	691.0000	301.0000	460.0000	1282.0000	1199.0000	699.0000	1435.0000	772.0000	456.0000	320.0000	822.0000	420.0000	2148.0000	1006.0000	653.0000	1490.0000
797	2.1750	-8.1000	436.0000	481.0000	632.0000	348.0000	244.0000	690.0000	415.0000	415.0000	1482.0000	761.0000	306.0000	653.0000	1512.0000	1506.0000	723.0000	246.0000	1903.0000	661.0000	160.0000	1136.0000	651.0000	1084.0000	661.0000	1184.0000	533.0000	541.0000	1843.0000	668.0000	560.0000	557.0000	2307.0000	1087.0000	237.0000	437.0000	643.0000	1005.0000	471.0000	1482.0000	646.0000	284.0000	392.0000	780.0000	685.0000	1930.0000	651.0000	577.0000	1563.0000
798	2.2500	-8.1000	532.0000	440.0000	454.0000	514.0000	313.0000	745.0000	435.0000	435.0000	1363.0000	583.0000	291.0000	470.0000	1481.0000	1896.0000	634.0000	679.0000	2253.0000	670.0000	255.0000	989.0000	370.0000	1155.0000	725.0000	1075.0000	348.0000	571.0000	2969.0000	685.0000	536.0000	575.0000	1927.0000	853.0000	433.0000	352.0000	1658.0000	980.0000	664.0000	1323.0000	575.0000	348.0000	512.0000	870.0000	442.0000	2417.0000	926.0000	430.0000	1140.0000
799	2.3250	-8.1000	533.0000	288.0000	665.0000	356.0000	333.0000	479.0000	540.0000	540.0000	1820.0000	665.0000	470.0000	827.0000	963.0000	1069.0000	714.0000	481.0000	2591.0000	1062.0000	292.0000	379.0000	357.0000	967.0000	508.0000	803.0000	443.0000	553.0000	3918.0000	795.0000	392.0000	500.0000	2501.0000	816.0000	371.0000	257.0000	1289.0000	996.0000	506.0000	1081.0000	578.0000	410.0000	531.0000	670.0000	347.0000	1670.0000	530.0000	552.0000	918.0000
800	2.4000	-8.1000	553.0000	466.0000	650.0000	229.0000	481.0000	926.0000	627.0000	627.0000	1695.0000	607.0000	207.0000	547.0000	1432.0000	2352.0000	587.0000	521.0000	302.0000	333.0000	194.0000	853.0000	276.0000	1300.0000	596.0000	1258.0000	591.0000	551.0000	530.0000	218.0000	546.0000	195.0000	1938.0000	605.0000	336.0000	289.0000	694.0000	936.0000	417.0000	1232.0000	624.0000	343.0000	349.0000	569.0000	425.0000	724.0000	633.0000	443.0000	1815.0000
801	2.4750	-8.1000	615.0000	438.0000	703.0000	317.0000	354.0000	931.0000	801.0000	801.0000	1790.0000	589.0000	571.0000	763.0000	1766.0000	1658.0000	687.0000	376.0000	533.0000	293.0000	120.0000	1089.0000	412.0000	1191.0000	502.0000	1362.0000	871.0000	400.0000	252.0000	379.0000	547.0000	486.0000	1954.0000	797.0000	323.0000	320.0000	871.0000	1227.0000	375.0000	1622.0000	271.0000	214.0000	236.0000	582.0000	312.0000	758.0000	820.0000	457.0000	1801.0000
802	2.5500	-8.1000	586.0000	428.0000	591.0000	247.0000	263.0000	1026.0000	830.0000	830.0000	1786.0000	579.0000	293.0000	494.0000	1627.0000	1826.0000	623.0000	388.0000	392.0000	386.0000	187.0000	1008.0000	242.0000	949.0000	699.0000	1478.0000	462.0000	491.0000	568.0000	318.0000	602.0000	485.0000	1992.0000	751.0000	181.0000	438.0000	1143.0000	1335.0000	738.0000	1098.0000	490.0000	499.0000	260.0000	688.0000	263.0000	781.0000	846.0000	443.0000	1523.0000
803	2.6250	-8.1000	674.0000	502.0000	464.0000	318.0000	336.0000	1067.0000	564.0000	564.0000	2503.0000	742.0000	414.0000	850.0000	1510.0000	1794.0000	625.0000	337.0000	414.0000	246.0000	301.0000	999.0000	604.0000	1067.0000	756.0000	1297.0000	404.0000	442.0000	700.0000	268.0000	609.0000	358.0000	1579.0000	781.0000	471.0000	453.0000	866.0000	810.0000	513.0000	1750.0000	631.0000	399.0000	224.0000	833.0000	486.0000	1055.0000	900.0000	452.0000	1583.0000
804	2.7000	-8.1000	681.0000	288.0000	437.0000	568.0000	279.0000	1034.0000	994.0000	994.0000	1488.0000	433.0000	319.0000	816.0000	1615.0000	2312.0000	676.0000	571.0000	516.0000	347.0000	165.0000	874.0000	508.0000	1310.0000	675.0000	1020.0000	584.0000	484.0000	500.0000	344.0000	673.0000	255.0000	1782.0000	850.0000	484.0000	524.0000	737.0000	1241.0000	413.0000	1036.0000	604.0000	362.0000	300.0000	609.0000	381.0000	695.0000	871.0000	431.0000	1500.0000
805	2.7750	-8.1000	618.0000	441.0000	560.0000	242.0000	332.0000	1084.0000	447.0000	447.0000	2614.0000	928.0000	553.0000	695.0000	1779.0000	1842.0000	596.0000	457.0000	525.0000	388.0000	220.0000	1070.0000	612.0000	976.0000	799.0000	1200.0000	405.0000	596.0000	509.0000	531.0000	816.0000	542.0000	1730.0000	570.0000	282.0000	346.0000	1610.0000	1321.0000	482.0000	1566.0000	593.0000	380.0000	426.0000	755.0000	497.0000	1895.0000	902.0000	331.0000	1025.0000
806	2.8500	-8.1000	738.0000	528.0000	866.0000	348.0000	401.0000	1095.0000	902.0000	902.0000	2864.0000	764.0000	489.0000	597.0000	1607.0000	1587.0000	482.0000	415.0000	265.0000	343.0000	237.0000	1102.0000	486.0000	987.0000	1282.0000	1532.0000	580.0000	543.0000	423.0000	323.0000	744.0000	386.0000	2002.0000	779.0000	437.0000	270.0000	1957.0000	1109.0000	731.0000	1673.0000	899.0000	262.0000	323.0000	1065.0000	376.0000	1839.0000	882.0000	798.0000	1351.0000
807	2.9250	-8.1000	379.0000	364.0000	674.0000	413.0000	588.0000	1176.0000	665.0000	665.0000	2958.0000	696.0000	283.0000	427.0000	1857.0000	2159.0000	565.0000	569.0000	509.0000	411.0000	221.0000	1077.0000	677.0000	1300.0000	629.0000	1501.0000	730.0000	525.0000	400.0000	282.0000	774.0000	462.0000	1549.0000	548.0000	457.0000	410.0000	1000.0000	1231.0000	432.0000	1352.0000	730.0000	350.0000	247.0000	540.0000	460.0000	709.0000	809.0000	612.0000	1047.0000
808	3.0000	-8.1000	598.0000	644.0000	645.0000	475.0000	272.0000	792.0000	585.0000	585.0000	2491.0000	791.0000	715.0000	515.0000	1562.0000	1930.0000	649.0000	537.0000	478.0000	578.0000	237.0000	1212.0000	611.0000	1310.0000	811.0000	1248.0000	691.0000	408.0000	622.0000	439.0000	806.0000	444.0000	1783.0000	700.0000	590.0000	569.0000	1571.0000	1246.0000	726.0000	1748.0000	713.0000	494.0000	361.0000	1191.0000	403.0000	1450.0000	1018.0000	835.0000	1240.0000
809	3.0750	-8.1000	504.0000	572.0000	507.0000	312.0000	415.0000	902.0000	748.0000	748.0000	2235.0000	780.0000	290.0000	458.0000	1531.0000	1930.0000	597.0000	479.0000	552.0000	341.0000	167.0000	1114.0000	490.0000	939.0000	767.0000	1050.0000	532.0000	588.0000	556.0000	426.0000	721.0000	599.0000	1942.0000	555.0000	356.0000	627.0000	843.0000	886.0000	477.0000	1817.0000	649.0000	283.0000	368.0000	490.0000	281.0000	852.0000	955.0000	622.0000	1131.0000
810	-1.2000	-8.0250	473.0000	635.0000	569.0000	394.0000	306.0000	933.0000	453.0000	453.0000	2472.0000	689.0000	330.0000	697.0000	1786.0000	1450.0000	604.0000	637.0000	768.0000	335.0000	179.0000	1320.0000	552.0000	741.0000	685.0000	974.0000	384.0000	525.0000	468.0000	403.0000	644.0000	369.0000	2060.0000	645.0000	293.0000	282.0000	2019.0000	931.0000	490.0000	1495.0000	359.0000	308.0000	268.0000	979.0000	312.0000	2323.0000	1006.0000	398.0000	2276.0000
811	-1.1250	-8.0250	576.0000	285.0000	543.0000	435.0000	309.0000	889.0000	601.0000	601.0000	1762.0000	594.0000	273.0000	599.0000	1155.0000	1866.0000	436.0000	400.0000	507.0000	335.0000	155.0000	634.0000	334.0000	1185.0000	825.0000	1079.0000	435.0000	397.0000	400.0000	209.0000	624.0000	361.0000	1433.0000	516.0000	344.0000	297.0000	672.0000	1171.0000	566.0000	1346.0000	449.0000	326.0000	144.0000	736.0000	344.0000	1365.0000	653.0000	314.0000	1635.0000
812	-1.0500	-8.0250	1038.0000	414.0000	541.0000	347.0000	278.0000	534.0000	528.0000	528.0000	1782.0000	904.0000	252.0000	638.0000	1508.0000	1918.0000	354.0000	398.0000	498.0000	486.0000	156.0000	936.0000	362.0000	978.0000	915.0000	1263.0000	562.0000	555.0000	746.0000	411.0000	493.0000	511.0000	1633.0000	524.0000	346.0000	469.0000	613.0000	910.0000	277.0000	1508.0000	681.0000	373.0000	211.0000	731.0000	323.0000	1135.0000	926.0000	550.0000	2394.0000
813	-0.9750	-8.0250	662.0000	321.0000	600.0000	427.0000	211.0000	884.0000	299.0000	313.0000	2043.0000	546.0000	350.0000	835.0000	1607.0000	1472.0000	465.0000	326.0000	1091.0000	322.0000	200.0000	1057.0000	307.0000	1159.0000	670.0000	1479.0000	582.0000	524.0000	624.0000	509.0000	372.0000	635.0000	2393.0000	911.0000	607.0000	469.0000	2248.0000	1015.0000	585.0000	2250.0000	777.0000	408.0000	375.0000	1071.0000	397.0000	3967.0000	931.0000	403.0000	2403.0000
814	-0.9000	-8.0250	361.0000	498.0000	758.0000	628.0000	267.0000	843.0000	745.0000	745.0000	1943.0000	495.0000	325.0000	451.0000	1168.0000	1623.0000	453.0000	349.0000	735.0000	391.0000	89.0000	636.0000	502.0000	1085.0000	709.0000	1352.0000	560.0000	645.0000	1370.0000	417.0000	465.0000	578.0000	1939.0000	871.0000	480.0000	314.0000	1811.0000	1249.0000	545.0000	1819.0000	613.0000	639.0000	378.0000	686.0000	418.0000	1935.0000	572.0000	542.0000	1708.0000
815	-0.8250	-8.0250	733.0000	231.0000	543.0000	175.0000	270.0000	820.0000	509.0000	509.0000	1558.0000	520.0000	364.0000	749.0000	1269.0000	1437.0000	291.0000	499.0000	666.0000	534.0000	149.0000	588.0000	371.0000	1139.0000	774.0000	1205.0000	447.0000	507.0000	1441.0000	478.0000	611.0000	430.0000	1455.0000	796.0000	323.0000	569.0000	1657.0000	1123.0000	485.0000	1403.0000	699.0000	384.0000	304.0000	793.0000	238.0000	1624.0000	679.0000	360.0000	1142.0000
816	-0.7500	-8.0250	531.0000	578.0000	539.0000	282.0000	423.0000	737.0000	533.0000	533.0000	2336.0000	874.0000	409.0000	541.0000	1113.0000	1682.0000	557.0000	326.0000	855.0000	384.0000	251.0000	469.0000	466.0000	970.0000	655.0000	1211.0000	478.0000	473.0000	928.0000	331.0000	420.0000	404.0000	1858.0000	607.0000	268.0000	457.0000	1652.0000	880.0000	501.0000	1589.0000	464.0000	358.0000	360.0000	664.0000	395.0000	1460.0000	843.0000	495.0000	1710.0000
817	-0.6750	-8.0250	634.0000	562.0000	494.0000	309.0000	379.0000	921.0000	701.0000	701.0000	2000.0000	594.0000	420.0000	886.0000	1219.0000	1416.0000	559.0000	662.0000	1075.0000	503.0000	310.0000	1018.0000	253.0000	1128.0000	589.0000	1323.0000	875.0000	547.0000	2236.0000	655.0000	735.0000	425.0000	2065.0000	759.0000	335.0000	431.0000	1353.0000	1325.0000	514.0000	1197.0000	581.0000	402.0000	331.0000	831.0000	463.0000	2325.0000	792.0000	639.0000	1276.0000
818	-0.6000	-8.0250	386.0000	413.0000	553.0000	537.0000	282.0000	734.0000	503.0000	503.0000	1446.0000	657.0000	394.0000	766.0000	1373.0000	1300.0000	693.0000	586.0000	1678.0000	465.0000	260.0000	575.0000	420.0000	1047.0000	744.0000	1278.0000	618.0000	339.0000	2264.0000	755.0000	529.0000	618.0000	1994.0000	540.0000	273.0000	402.0000	1328.0000	1031.0000	669.0000	1667.0000	523.0000	239.0000	539.0000	876.0000	549.0000	1714.0000	615.0000	561.0000	1401.0000
819	-0.5250	-8.0250	752.0000	224.0000	645.0000	360.0000	261.0000	893.0000	668.0000	668.0000	1968.0000	535.0000	365.0000	692.0000	1738.0000	2168.0000	682.0000	444.0000	1023.0000	580.0000	250.0000	784.0000	494.0000	922.0000	777.0000	1298.0000	627.0000	260.0000	1791.0000	460.0000	490.0000	269.0000	1977.0000	566.0000	430.0000	372.0000	718.0000	1039.0000	446.0000	1544.0000	456.0000	412.0000	380.0000	836.0000	400.0000	1846.0000	674.0000	480.0000	1772.0000
820	-0.4500	-8.0250	913.0000	612.0000	652.0000	262.0000	313.0000	827.0000	571.0000	571.0000	1513.0000	595.0000	338.0000	549.0000	1310.0000	1828.0000	595.0000	364.0000	1434.0000	447.0000	217.0000	1186.0000	553.0000	1334.0000	851.0000	1182.0000	682.0000	422.0000	2172.0000	686.0000	635.0000	323.0000	2287.0000	946.0000	334.0000	583.0000	525.0000	1432.0000	604.0000	1349.0000	819.0000	405.0000	482.0000	859.0000	386.0000	1618.0000	695.0000	556.0000	1401.0000
821	-0.3750	-8.0250	612.0000	371.0000	592.0000	360.0000	363.0000	828.0000	493.0000	493.0000	1503.0000	654.0000	509.0000	578.0000	1631.0000	1965.0000	693.0000	529.0000	979.0000	603.0000	176.0000	908.0000	395.0000	1101.0000	581.0000	1304.0000	709.0000	318.0000	1713.0000	370.0000	588.0000	537.0000	2136.0000	682.0000	371.0000	367.0000	590.0000	859.0000	663.0000	1942.0000	625.0000	274.0000	358.0000	493.0000	266.0000	1732.0000	944.0000	584.0000	2105.0000
822	-0.3000	-8.0250	888.0000	498.0000	546.0000	339.0000	408.0000	667.0000	393.0000	393.0000	1115.0000	635.0000	351.0000	639.0000	1288.0000	1575.0000	611.0000	409.0000	1543.0000	487.0000	360.0000	881.0000	516.0000	1086.0000	644.0000	1284.0000	677.0000	524.0000	2264.0000	488.0000	523.0000	506.0000	2358.0000	900.0000	423.0000	471.0000	1115.0000	1131.0000	399.0000	1612.0000	672.0000	240.0000	438.0000	796.0000	447.0000	2482.0000	762.0000	537.0000	1540.0000
823	-0.2250	-8.0250	680.0000	288.0000	618.0000	460.0000	392.0000	1136.0000	706.0000	706.0000	1763.0000	445.0000	451.0000	796.0000	1701.0000	1833.0000	646.0000	386.0000	1688.0000	567.0000	294.0000	902.0000	511.0000	1524.0000	675.0000	1399.0000	570.0000	301.0000	2367.0000	676.0000	640.0000	463.0000	2402.0000	914.0000	529.0000	454.0000	1598.0000	1222.0000	534.0000	1576.0000	680.0000	380.0000	515.0000	839.0000	431.0000	2497.0000	664.0000	861.0000	1439.0000
824	-0.1500	-8.0250	560.0000	348.0000	649.0000	463.0000	351.0000	842.0000	377.0000	393.0000	1461.0000	685.0000	409.0000	908.0000	1605.0000	1830.0000	531.0000	328.0000	2015.0000	400.0000	206.0000	654.0000	332.0000	1355.0000	909.0000	1355.0000	432.0000	422.0000	2474.0000	735.0000	646.0000	692.0000	1829.0000	1084.0000	259.0000	216.0000	1298.0000	1070.0000	551.0000	1579.0000	733.0000	386.0000	464.0000	766.0000	623.0000	2191.0000	489.0000	575.0000	1466.0000
825	-0.0750	-8.0250	1138.0000	503.0000	1061.0000	359.0000	310.0000	759.0000	903.0000	903.0000	1750.0000	598.0000	440.0000	459.0000	1612.0000	2019.0000	737.0000	612.0000	1736.0000	525.0000	262.0000	912.0000	506.0000	1086.0000	709.0000	1570.0000	464.0000	768.0000	1988.0000	672.0000	486.0000	777.0000	2017.0000	565.0000	566.0000	277.0000	1167.0000	1073.0000	411.0000	1317.0000	869.0000	397.0000	432.0000	775.0000	483.0000	2119.0000	668.0000	366.0000	2145.0000
826	0.0000	-8.0250	540.0000	377.0000	605.0000	373.0000	305.0000	908.0000	594.0000	594.0000	1746.0000	539.0000	483.0000	602.0000	1603.0000	2042.0000	867.0000	500.0000	998.0000	278.0000	250.0000	784.0000	573.0000	979.0000	699.0000	1510.0000	753.0000	452.0000	1304.0000	574.0000	425.0000	456.0000	1872.0000	767.0000	374.0000	285.0000	796.0000	844.0000	499.0000	1706.0000	823.0000	327.0000	328.0000	681.0000	363.0000	1357.0000	756.0000	374.0000	1916.0000
827	0.0750	-8.0250	546.0000	328.0000	760.0000	313.0000	236.0000	776.0000	564.0000	564.0000	1546.0000	778.0000	313.0000	567.0000	1302.0000	1618.0000	523.0000	509.0000	1636.0000	588.0000	155.0000	620.0000	636.0000	1293.0000	717.0000	1381.0000	814.0000	417.0000	2167.0000	492.0000	603.0000	496.0000	2226.0000	892.0000	456.0000	411.0000	1218.0000	1040.0000	563.0000	1872.0000	727.0000	407.0000	369.0000	596.0000	417.0000	2425.0000	546.0000	417.0000	1908.0000
828	0.1500	-8.0250	461.0000	405.0000	564.0000	187.0000	389.0000	724.0000	492.0000	492.0000	1666.0000	653.0000	233.0000	475.0000	948.0000	2129.0000	357.0000	455.0000	1318.0000	472.0000	256.0000	637.0000	566.0000	1168.0000	596.0000	1326.0000	586.0000	628.0000	1556.0000	433.0000	623.0000	430.0000	1843.0000	978.0000	257.0000	308.0000	908.0000	878.0000	359.0000	1199.0000	528.0000	469.0000	243.0000	739.0000	380.0000	2461.0000	595.0000	564.0000	1947.0000
829	0.2250	-8.0250	741.0000	381.0000	599.0000	441.0000	458.0000	919.0000	780.0000	780.0000	1642.0000	704.0000	423.0000	492.0000	1622.0000	1865.0000	687.0000	393.0000	1535.0000	594.0000	317.0000	845.0000	449.0000	1188.0000	844.0000	1251.0000	556.0000	580.0000	1532.0000	644.0000	570.0000	400.0000	1949.0000	889.0000	300.0000	440.0000	618.0000	1164.0000	458.0000	1117.0000	596.0000	501.0000	374.0000	789.0000	487.0000	2123.0000	1001.0000	343.0000	2333.0000
830	0.3000	-8.0250	914.0000	573.0000	809.0000	315.0000	314.0000	971.0000	636.0000	636.0000	1456.0000	570.0000	251.0000	452.0000	1367.0000	2047.0000	711.0000	465.0000	1397.0000	491.0000	309.0000	993.0000	490.0000	1346.0000	841.0000	1290.0000	681.0000	385.0000	1537.0000	614.0000	699.0000	315.0000	1891.0000	946.0000	353.0000	426.0000	800.0000	1131.0000	421.0000	1659.0000	1020.0000	332.0000	245.0000	798.0000	581.0000	1769.0000	696.0000	336.0000	1637.0000
831	0.3750	-8.0250	713.0000	594.0000	662.0000	358.0000	292.0000	751.0000	661.0000	661.0000	1610.0000	554.0000	459.0000	420.0000	1487.0000	1949.0000	1085.0000	408.0000	1725.0000	655.0000	422.0000	841.0000	541.0000	1144.0000	751.0000	1130.0000	640.0000	673.0000	2180.0000	700.0000	856.0000	551.0000	2546.0000	977.0000	305.0000	548.0000	830.0000	954.0000	562.0000	1737.0000	813.0000	455.0000	558.0000	453.0000	379.0000	2047.0000	709.0000	653.0000	2044.0000
832	0.4500	-8.0250	612.0000	543.0000	551.0000	363.0000	429.0000	647.0000	764.0000	764.0000	1950.0000	575.0000	537.0000	719.0000	1182.0000	1928.0000	1191.0000	545.0000	1848.0000	906.0000	280.0000	715.0000	641.0000	1239.0000	311.0000	1332.0000	726.0000	379.0000	2798.0000	492.0000	535.0000	556.0000	2208.0000	881.0000	299.0000	390.0000	753.0000	1128.0000	425.0000	1462.0000	731.0000	504.0000	544.0000	652.0000	509.0000	2097.0000	602.0000	623.0000	2606.0000
833	0.5250	-8.0250	628.0000	590.0000	759.0000	274.0000	471.0000	721.0000	487.0000	487.0000	1692.0000	542.0000	481.0000	582.0000	1577.0000	1981.0000	737.0000	501.0000	787.0000	457.0000	180.0000	824.0000	633.0000	1095.0000	700.0000	1614.0000	495.0000	383.0000	1145.0000	339.0000	518.0000	386.0000	2014.0000	799.0000	365.0000	511.0000	766.0000	920.0000	493.0000	1354.0000	586.0000	358.0000	271.0000	479.0000	388.0000	1331.0000	697.0000	783.0000	1814.0000
834	0.6000	-8.0250	752.0000	349.0000	645.0000	341.0000	494.0000	907.0000	659.0000	659.0000	2677.0000	725.0000	318.0000	732.0000	1346.0000	2221.0000	637.0000	474.0000	1705.0000	503.0000	292.0000	948.0000	503.0000	943.0000	617.0000	1231.0000	525.0000	459.0000	2506.0000	672.0000	732.0000	553.0000	2357.0000	987.0000	241.0000	441.0000	755.0000	1133.0000	562.0000	1761.0000	410.0000	281.0000	531.0000	483.0000	311.0000	1609.0000	860.0000	603.0000	1763.0000
835	0.6750	-8.0250	783.0000	344.0000	737.0000	380.0000	321.0000	725.0000	518.0000	518.0000	1388.0000	548.0000	421.0000	640.0000	1169.0000	1899.0000	627.0000	428.0000	1149.0000	550.0000	228.0000	924.0000	366.0000	873.0000	628.0000	1526.0000	381.0000	607.0000	2240.0000	744.0000	715.0000	452.0000	2351.0000	939.0000	436.0000	464.0000	673.0000	1223.0000	426.0000	1264.0000	807.0000	252.0000	246.0000	572.0000	637.0000	1667.0000	546.0000	482.0000	1679.0000
836	0.7500	-8.0250	825.0000	477.0000	710.0000	306.0000	244.0000	824.0000	578.0000	578.0000	1094.0000	738.0000	492.0000	652.0000	1255.0000	2407.0000	890.0000	473.0000	1364.0000	544.0000	269.0000	806.0000	414.0000	1375.0000	697.0000	1719.0000	539.0000	533.0000	1807.0000	640.0000	601.0000	425.0000	2002.0000	721.0000	302.0000	522.0000	793.0000	1112.0000	431.0000	1879.0000	637.0000	427.0000	512.0000	722.0000	511.0000	1452.0000	463.0000	320.0000	2144.0000
837	0.8250	-8.0250	669.0000	627.0000	558.0000	416.0000	374.0000	744.0000	462.0000	462.0000	1837.0000	713.0000	378.0000	769.0000	1197.0000	1618.0000	814.0000	692.0000	2152.0000	531.0000	321.0000	723.0000	655.0000	1411.0000	620.0000	1231.0000	750.0000	638.0000	3769.0000	641.0000	683.0000	664.0000	2517.0000	1010.0000	522.0000	479.0000	719.0000	1185.0000	680.0000	1680.0000	794.0000	448.0000	393.0000	980.0000	456.0000	3265.0000	643.0000	414.0000	1444.0000
838	0.9000	-8.0250	732.0000	390.0000	742.0000	395.0000	442.0000	1018.0000	560.0000	560.0000	1377.0000	841.0000	391.0000	555.0000	1288.0000	1800.0000	680.0000	535.0000	925.0000	513.0000	394.0000	987.0000	400.0000	1135.0000	919.0000	1226.0000	472.0000	519.0000	2303.0000	424.0000	512.0000	498.0000	1953.0000	1022.0000	413.0000	328.0000	644.0000	979.0000	471.0000	1520.0000	556.0000	200.0000	393.0000	887.0000	442.0000	1614.0000	845.0000	550.0000	2026.0000
839	0.9750	-8.0250	815.0000	335.0000	674.0000	231.0000	260.0000	941.0000	535.0000	535.0000	1460.0000	721.0000	369.0000	395.0000	1652.0000	2155.0000	569.0000	609.0000	1456.0000	355.0000	196.0000	712.0000	568.0000	1271.0000	1053.0000	1312.0000	635.0000	453.0000	2511.0000	833.0000	495.0000	586.0000	2542.0000	1296.0000	382.0000	269.0000	786.0000	976.0000	646.0000	1559.0000	501.0000	411.0000	371.0000	662.0000	395.0000	2052.0000	567.0000	555.0000	2401.0000
840	1.0500	-8.0250	650.0000	493.0000	699.0000	402.0000	412.0000	619.0000	399.0000	399.0000	1427.0000	608.0000	374.0000	697.0000	1358.0000	2013.0000	448.0000	510.0000	2068.0000	592.0000	159.0000	797.0000	590.0000	1001.0000	713.0000	1406.0000	595.0000	474.0000	2812.0000	445.0000	668.0000	685.0000	2436.0000	954.0000	413.0000	267.0000	697.0000	1228.0000	294.0000	1814.0000	671.0000	467.0000	481.0000	764.0000	480.0000	2195.0000	638.0000	672.0000	1786.0000
841	1.1250	-8.0250	882.0000	397.0000	472.0000	428.0000	448.0000	1015.0000	481.0000	481.0000	1565.0000	718.0000	320.0000	584.0000	1603.0000	2306.0000	808.0000	691.0000	2063.0000	593.0000	186.0000	977.0000	410.0000	1364.0000	769.0000	1599.0000	651.0000	533.0000	2131.0000	434.0000	540.0000	499.0000	2248.0000	925.0000	332.0000	388.0000	824.0000	794.0000	687.0000	1922.0000	800.0000	370.0000	241.0000	946.0000	448.0000	1710.0000	732.0000	475.0000	2162.0000
842	1.2000	-8.0250	505.0000	430.0000	623.0000	382.0000	302.0000	513.0000	653.0000	653.0000	1323.0000	725.0000	404.0000	766.0000	1461.0000	2022.0000	702.0000	760.0000	1376.0000	279.0000	81.0000	926.0000	412.0000	1036.0000	884.0000	1432.0000	486.0000	665.0000	1999.0000	645.0000	761.0000	668.0000	2416.0000	774.0000	231.0000	279.0000	399.0000	899.0000	678.0000	1794.0000	613.0000	342.0000	255.0000	682.0000	325.0000	1659.0000	1095.0000	337.0000	1967.0000
843	1.2750	-8.0250	622.0000	468.0000	972.0000	234.0000	250.0000	913.0000	449.0000	449.0000	1420.0000	723.0000	178.0000	713.0000	1664.0000	2189.0000	956.0000	702.0000	2134.0000	478.0000	111.0000	874.0000	292.0000	1101.0000	598.0000	1130.0000	465.0000	496.0000	2173.0000	715.0000	551.0000	462.0000	1957.0000	709.0000	299.0000	523.0000	1017.0000	946.0000	456.0000	1761.0000	669.0000	213.0000	317.0000	712.0000	459.0000	2009.0000	806.0000	279.0000	1575.0000
844	1.3500	-8.0250	562.0000	488.0000	571.0000	322.0000	208.0000	894.0000	463.0000	463.0000	1009.0000	398.0000	281.0000	449.0000	1136.0000	1730.0000	772.0000	603.0000	1907.0000	483.0000	168.0000	896.0000	335.0000	1082.0000	691.0000	921.0000	572.0000	510.0000	1749.0000	883.0000	685.0000	527.0000	2033.0000	770.0000	411.0000	591.0000	587.0000	866.0000	357.0000	1612.0000	641.0000	426.0000	363.0000	524.0000	374.0000	1846.0000	898.0000	579.0000	1629.0000
845	1.4250	-8.0250	712.0000	480.0000	449.0000	583.0000	396.0000	775.0000	556.0000	556.0000	1544.0000	529.0000	427.0000	617.0000	1362.0000	1819.0000	814.0000	700.0000	1872.0000	716.0000	294.0000	1043.0000	368.0000	991.0000	476.0000	1369.0000	419.0000	661.0000	1639.0000	572.0000	512.0000	579.0000	1941.0000	733.0000	265.0000	400.0000	670.0000	1034.0000	571.0000	1438.0000	605.0000	422.0000	432.0000	533.0000	419.0000	1870.0000	650.0000	348.0000	1503.0000
846	1.5000	-8.0250	577.0000	471.0000	698.0000	251.0000	145.0000	850.0000	442.0000	442.0000	1260.0000	594.0000	459.0000	702.0000	1172.0000	1611.0000	597.0000	345.0000	2980.0000	933.0000	317.0000	835.0000	363.0000	1256.0000	473.0000	1157.0000	558.0000	301.0000	2277.0000	675.0000	471.0000	508.0000	2487.0000	876.0000	533.0000	481.0000	1613.0000	950.0000	392.0000	1309.0000	743.0000	452.0000	594.0000	779.0000	448.0000	2151.0000	616.0000	587.0000	1268.0000
847	1.5750	-8.0250	582.0000	325.0000	727.0000	329.0000	275.0000	818.0000	380.0000	380.0000	1714.0000	706.0000	341.0000	808.0000	1401.0000	1924.0000	678.0000	380.0000	2427.0000	611.0000	222.0000	815.0000	489.0000	1077.0000	688.0000	1147.0000	715.0000	392.0000	2290.0000	626.0000	696.0000	666.0000	2048.0000	881.0000	382.0000	416.0000	707.0000	1313.0000	385.0000	1186.0000	557.0000	517.0000	285.0000	887.0000	428.0000	1606.0000	784.0000	648.0000	1683.0000
848	1.6500	-8.0250	531.0000	308.0000	837.0000	417.0000	391.0000	748.0000	417.0000	417.0000	1213.0000	601.0000	461.0000	676.0000	1366.0000	1779.0000	845.0000	540.0000	2776.0000	535.0000	147.0000	745.0000	560.0000	1489.0000	522.0000	1229.0000	636.0000	434.0000	2499.0000	563.0000	730.0000	653.0000	2438.0000	1127.0000	467.0000	280.0000	875.0000	1153.0000	483.0000	1930.0000	950.0000	398.0000	500.0000	828.0000	479.0000	2180.0000	963.0000	553.0000	2171.0000
849	1.7250	-8.0250	793.0000	488.0000	465.0000	303.0000	380.0000	868.0000	455.0000	455.0000	1255.0000	522.0000	297.0000	570.0000	1688.0000	1897.0000	941.0000	491.0000	1342.0000	588.0000	380.0000	686.0000	493.0000	1523.0000	521.0000	1881.0000	351.0000	559.0000	1407.0000	507.0000	577.0000	705.0000	1889.0000	1024.0000	353.0000	441.0000	877.0000	1018.0000	543.0000	1542.0000	499.0000	499.0000	278.0000	763.0000	547.0000	1699.0000	600.0000	510.0000	2054.0000
850	1.8000	-8.0250	740.0000	243.0000	480.0000	339.0000	302.0000	831.0000	562.0000	562.0000	1800.0000	679.0000	459.0000	738.0000	1276.0000	1922.0000	692.0000	383.0000	1461.0000	615.0000	192.0000	989.0000	514.0000	1319.0000	544.0000	1193.0000	771.0000	530.0000	1157.0000	570.0000	529.0000	416.0000	2279.0000	793.0000	278.0000	490.0000	989.0000	1073.0000	458.0000	1164.0000	681.0000	474.0000	467.0000	764.0000	427.0000	2263.0000	644.0000	498.0000	2438.0000
851	1.8750	-8.0250	623.0000	288.0000	613.0000	347.0000	541.0000	473.0000	515.0000	515.0000	1177.0000	600.0000	476.0000	804.0000	957.0000	2128.0000	460.0000	225.0000	2240.0000	681.0000	236.0000	779.0000	493.0000	1285.0000	742.0000	1260.0000	577.0000	314.0000	2207.0000	574.0000	375.0000	824.0000	2588.0000	710.0000	416.0000	433.0000	1137.0000	838.0000	470.0000	1578.0000	877.0000	465.0000	270.0000	712.0000	405.0000	1838.0000	591.0000	438.0000	1815.0000
852	1.9500	-8.0250	745.0000	439.0000	657.0000	368.0000	331.0000	765.0000	440.0000	440.0000	1708.0000	448.0000	419.0000	758.0000	1433.0000	1956.0000	630.0000	409.0000	1887.0000	946.0000	358.0000	773.0000	402.0000	1168.0000	827.0000	1197.0000	551.0000	504.0000	2268.0000	691.0000	433.0000	453.0000	2022.0000	960.0000	455.0000	320.0000	853.0000	788.0000	382.0000	1266.0000	880.0000	393.0000	369.0000	773.0000	410.0000	2159.0000	695.0000	364.0000	1871.0000
853	2.0250	-8.0250	410.0000	383.0000	753.0000	268.0000	371.0000	828.0000	571.0000	571.0000	1816.0000	691.0000	557.0000	712.0000	1552.0000	1417.0000	600.0000	492.0000	2464.0000	1049.0000	297.0000	1104.0000	463.0000	1164.0000	737.0000	1571.0000	397.0000	550.0000	2116.0000	631.0000	681.0000	493.0000	2247.0000	815.0000	385.0000	258.0000	1082.0000	1154.0000	627.0000	1363.0000	676.0000	378.0000	514.0000	634.0000	435.0000	2518.0000	1078.0000	609.0000	1759.0000
854	2.1000	-8.0250	857.0000	500.0000	591.0000	472.0000	441.0000	834.0000	551.0000	551.0000	1523.0000	470.0000	407.0000	610.0000	1698.0000	1782.0000	596.0000	502.0000	1551.0000	560.0000	228.0000	1261.0000	430.0000	1155.0000	894.0000	1487.0000	496.0000	323.0000	2061.0000	623.0000	730.0000	611.0000	1754.0000	757.0000	379.0000	486.0000	806.0000	1250.0000	425.0000	1422.0000	440.0000	340.0000	437.0000	799.0000	264.0000	2387.0000	389.0000	619.0000	1666.0000
855	2.1750	-8.0250	727.0000	558.0000	662.0000	237.0000	400.0000	988.0000	504.0000	504.0000	1131.0000	441.0000	231.0000	584.0000	1505.0000	2073.0000	708.0000	444.0000	1777.0000	683.0000	184.0000	808.0000	524.0000	1028.0000	697.0000	1170.0000	640.0000	581.0000	2457.0000	726.0000	485.0000	727.0000	1855.0000	1132.0000	227.0000	390.0000	1232.0000	1091.0000	239.0000	1685.0000	568.0000	376.0000	314.0000	869.0000	450.0000	2360.0000	692.0000	489.0000	1939.0000
856	2.2500	-8.0250	574.0000	437.0000	683.0000	438.0000	281.0000	692.0000	564.0000	564.0000	1605.0000	329.0000	320.0000	570.0000	1333.0000	1894.0000	518.0000	730.0000	2454.0000	775.0000	170.0000	1045.0000	447.0000	1193.0000	506.0000	1487.0000	526.0000	458.0000	3059.0000	616.0000	713.0000	717.0000	2290.0000	874.0000	391.0000	503.0000	1126.0000	965.0000	545.0000	1897.0000	739.0000	324.0000	867.0000	571.0000	684.0000	2401.0000	613.0000	664.0000	1467.0000
857	2.3250	-8.0250	502.0000	498.0000	749.0000	371.0000	196.0000	936.0000	600.0000	600.0000	1701.0000	650.0000	319.0000	790.0000	1313.0000	1580.0000	688.0000	413.0000	1836.0000	596.0000	247.0000	879.0000	396.0000	1021.0000	488.0000	1123.0000	328.0000	439.0000	1972.0000	527.0000	382.0000	492.0000	2130.0000	604.0000	280.0000	570.0000	1162.0000	1132.0000	643.0000	1450.0000	362.0000	362.0000	349.0000	811.0000	513.0000	1640.0000	608.0000	322.0000	1582.0000
858	2.4000	-8.0250	495.0000	393.0000	406.0000	353.0000	263.0000	766.0000	333.0000	333.0000	1616.0000	783.0000	315.0000	689.0000	1261.0000	1178.0000	502.0000	505.0000	1300.0000	394.0000	269.0000	542.0000	535.0000	1228.0000	958.0000	1051.0000	398.0000	481.0000	1438.0000	481.0000	525.0000	370.0000	1515.0000	745.0000	397.0000	302.0000	1411.0000	1368.0000	426.0000	1305.0000	674.0000	282.0000	163.0000	864.0000	293.0000	1240.0000	674.0000	389.0000	1230.0000
859	2.4750	-8.0250	479.0000	486.0000	522.0000	273.0000	459.0000	501.0000	504.0000	504.0000	2543.0000	827.0000	363.0000	830.0000	1211.0000	1633.0000	480.0000	376.0000	1338.0000	336.0000	282.0000	1065.0000	513.0000	1093.0000	606.0000	1249.0000	439.0000	666.0000	1200.0000	446.0000	580.0000	631.0000	1950.0000	860.0000	399.0000	467.0000	2296.0000	1100.0000	363.0000	1688.0000	747.0000	285.0000	185.0000	874.0000	357.0000	4224.0000	720.0000	358.0000	1697.0000
860	2.5500	-8.0250	767.0000	422.0000	645.0000	328.0000	441.0000	1131.0000	498.0000	498.0000	1595.0000	851.0000	272.0000	672.0000	1554.0000	1978.0000	458.0000	529.0000	369.0000	209.0000	130.0000	972.0000	484.0000	1536.0000	752.0000	1232.0000	739.0000	733.0000	671.0000	324.0000	625.0000	369.0000	1747.0000	557.0000	295.0000	562.0000	612.0000	1011.0000	414.0000	1511.0000	692.0000	275.0000	241.0000	548.0000	492.0000	825.0000	959.0000	626.0000	1897.0000
861	2.6250	-8.0250	671.0000	357.0000	865.0000	520.0000	385.0000	695.0000	697.0000	697.0000	2339.0000	606.0000	226.0000	632.0000	1403.0000	2024.0000	643.0000	259.0000	404.0000	305.0000	162.0000	1134.0000	402.0000	1358.0000	588.0000	1290.0000	492.0000	602.0000	591.0000	366.0000	652.0000	487.0000	1817.0000	707.0000	337.0000	655.0000	741.0000	988.0000	698.0000	1814.0000	521.0000	235.0000	377.0000	544.0000	411.0000	1060.0000	714.0000	421.0000	1375.0000
862	2.7000	-8.0250	644.0000	386.0000	464.0000	379.0000	444.0000	1024.0000	512.0000	512.0000	2172.0000	751.0000	341.0000	605.0000	1307.0000	1974.0000	693.0000	314.0000	520.0000	167.0000	247.0000	850.0000	400.0000	1190.0000	626.0000	1318.0000	490.0000	433.0000	484.0000	315.0000	677.0000	654.0000	1821.0000	915.0000	327.0000	524.0000	1052.0000	1085.0000	507.0000	1517.0000	753.0000	376.0000	207.0000	495.0000	338.0000	1100.0000	907.0000	539.0000	1577.0000
863	2.7750	-8.0250	652.0000	574.0000	644.0000	429.0000	336.0000	713.0000	634.0000	634.0000	1892.0000	730.0000	487.0000	754.0000	1796.0000	1302.0000	592.0000	324.0000	512.0000	241.0000	264.0000	1224.0000	561.0000	1194.0000	862.0000	1157.0000	623.0000	723.0000	681.0000	207.0000	468.0000	528.0000	1804.0000	654.0000	632.0000	491.0000	1541.0000	1254.0000	396.0000	1820.0000	547.0000	377.0000	305.0000	541.0000	416.0000	1472.0000	741.0000	495.0000	1436.0000
864	2.8500	-8.0250	902.0000	404.0000	700.0000	356.0000	224.0000	851.0000	787.0000	787.0000	1862.0000	759.0000	340.0000	701.0000	1811.0000	1741.0000	634.0000	559.0000	724.0000	319.0000	271.0000	1176.0000	521.0000	1172.0000	845.0000	1515.0000	556.0000	589.0000	655.0000	330.0000	610.0000	591.0000	1612.0000	578.0000	581.0000	461.0000	1888.0000	1250.0000	750.0000	1781.0000	807.0000	648.0000	285.0000	768.0000	489.0000	1698.0000	839.0000	641.0000	1210.0000
865	2.9250	-8.0250	313.0000	520.0000	329.0000	414.0000	254.0000	1228.0000	589.0000	589.0000	1867.0000	562.0000	216.0000	707.0000	2145.0000	1370.0000	731.0000	335.0000	415.0000	433.0000	230.0000	1106.0000	512.0000	1105.0000	623.0000	1134.0000	556.0000	591.0000	402.0000	503.0000	722.0000	538.0000	1786.0000	725.0000	523.0000	448.0000	1099.0000	1467.0000	560.0000	1653.0000	350.0000	478.0000	253.0000	748.0000	373.0000	967.0000	698.0000	447.0000	1312.0000
866	3.0000	-8.0250	528.0000	582.0000	656.0000	227.0000	329.0000	1015.0000	594.0000	594.0000	1862.0000	671.0000	586.0000	714.0000	1539.0000	1799.0000	515.0000	553.0000	582.0000	487.0000	277.0000	1060.0000	505.0000	1085.0000	800.0000	1240.0000	673.0000	716.0000	428.0000	259.0000	472.0000	400.0000	2210.0000	699.0000	377.0000	556.0000	1945.0000	1170.0000	536.0000	1462.0000	628.0000	407.0000	212.0000	902.0000	496.0000	1926.0000	910.0000	740.0000	1304.0000
867	3.0750	-8.0250	666.0000	441.0000	683.0000	254.0000	173.0000	1188.0000	839.0000	856.0000	2226.0000	766.0000	398.0000	816.0000	1632.0000	2038.0000	633.0000	522.0000	494.0000	278.0000	244.0000	688.0000	402.0000	1151.0000	626.0000	1280.0000	577.0000	673.0000	575.0000	314.0000	537.0000	355.0000	1631.0000	524.0000	489.0000	585.0000	1763.0000	1055.0000	419.0000	1739.0000	702.0000	362.0000	126.0000	711.0000	410.0000	1147.0000	884.0000	507.0000	1136.0000
868	3.1500	-8.0250	641.0000	503.0000	585.0000	359.0000	325.0000	1192.0000	515.0000	515.0000	3207.0000	634.0000	517.0000	811.0000	1870.0000	1056.0000	602.0000	400.0000	492.0000	442.0000	269.0000	1231.0000	617.0000	1011.0000	705.0000	1247.0000	621.0000	364.0000	497.0000	293.0000	461.0000	413.0000	1270.0000	331.0000	435.0000	306.0000	1756.0000	992.0000	589.0000	1241.0000	418.0000	543.0000	248.0000	667.0000	483.0000	1318.0000	780.0000	682.0000	1776.0000
[truncated: 42,732 more rows]
[truncated: 160 more columns]
