# Supplementary material for: Spatial metabolomics reveals glycogen as an actionable target for pulmonary fibrosis
Source: Nat Commun. 2023 May 13;14:2759. doi: 10.1038/s41467-023-38437-1 (PMC10182559; doi:10.1038/s41467-023-38437-1)
Supplement: Supplementary file 4 — Source Data [file 41467_2023_38437_MOESM4_ESM.zip › source file/fig 5e.txt]

Chain Length	WT-Saline	WT-Saline	WT-Saline	WT-Saline	WT-Saline	WT-Saline	WT-Bleo	WT-Bleo	WT-Bleo	WT-Bleo	WT-Bleo	WT-Bleo	LKO-Saline	LKO-Saline	LKO-Saline	LKO-Saline	LKO-Saline	LKO-Saline	LKO-Bleo	LKO-Bleo	LKO-Bleo	LKO-Bleo	LKO-Bleo	LKO-Bleo
3.0	80.26170000	49.09853330					88.35870000	93.12156670	56.57646670				46.37360000	70.17836670	55.89660000				139.01583300	230.07336700	168.40423300	205.27356700	117.89873300
4.0	2.17103333	20.81606670					41.35916670	31.93800000	32.63973330				33.13183330	29.35946670	33.51426670				139.12336700	124.59866700	112.60380000	128.16220000	131.37350000
5.0	63.86576670	63.30453330					92.15083330	107.71893300	86.23086670				54.39303330	54.80026670	59.95560000				129.70680000	113.70280000	100.98163300	116.72133300	139.37340000
6.0	79.63486670	83.48986670					138.77126700	151.68466700	133.06600000				65.19266670	69.25936670	73.84426670				165.43383300	152.02810000	157.13093300	146.40790000	205.06503300
7.0	83.48470000	90.70143330					154.96826700	170.32686700	152.43076700				65.05276670	64.80323330	70.49203330				160.52280000	146.83236700	179.26450000	146.19680000	215.31133300
8.0	71.23783330	75.73636670					127.52600000	141.15126700	125.25980000				54.90560000	55.09256670	58.87580000				127.44900000	119.72876700	147.39213300	120.59896700	169.72640000
9.0	51.52946670	55.48996670					94.02923330	106.43353300	92.40450000				39.50226670	38.38636670	39.36370000				81.94106670	77.06236670	102.09473300	74.74323330	109.33930000
10.0	42.39423330	43.87096670					75.31543330	88.77993330	74.46913330				30.04770000	28.49246670	30.18010000				68.48260000	65.67816670	87.43793330	64.72650000	91.46816670
11.0	30.14720000	32.42866670					52.75560000	59.96470000	51.24190000				20.99746670	21.23406670	21.12813330				42.54340000	40.38616670	60.35986670	40.63600000	58.60636670
12.0	20.11606670	21.71326670					35.59330000	41.88840000	34.54960000				13.39620000	13.07603330	13.60976670				29.49913330	26.20566670	43.09463330	26.44230000	40.61293330
13.0	12.77886670	13.07836670					20.87333330	25.99013330	21.32303330				7.70536667	8.00860000	8.17636667				13.94960000	10.07873330	20.53300000	11.70026670	20.20416670
14.0	9.45360000	10.17896670					14.23313330	18.32340000	14.90453330				5.48126667	5.75433333	6.02813333				5.89726667	5.89683333	15.91120000	7.60650000	11.37793330
15.0	5.87676667	6.04583333					8.07936667	10.50460000	8.50483333				3.23106667	3.34500000	3.56466667				4.23200000	3.27226667	8.43066667	4.22036667	6.18826667
16.0	3.75590000	3.98306667					5.04666667	6.52063333	4.98363333				2.24810000	2.05070000	2.12293333				-3.25460000	-0.99676670	0.23413333	-3.26833330	-3.03460000
17.0	2.67520000	3.51650000					5.57256667	7.23613333	5.61850000				2.26840000	2.22430000	2.15086667				-0.81190000	-0.94160000	-0.11533330	-1.63773330	-1.17710000
