# Supplementary material for: Spatial metabolomics reveals glycogen as an actionable target for pulmonary fibrosis
Source: Nat Commun. 2023 May 13;14:2759. doi: 10.1038/s41467-023-38437-1 (PMC10182559; doi:10.1038/s41467-023-38437-1)
Supplement: Supplementary file 4 — Source Data [file 41467_2023_38437_MOESM4_ESM.zip › source file/MALDI pixel export_fibrosis_S2_2.txt]

A4_C
0			0.0000	0.0000	0.0000	0.0000	0.0000	0.0000	0.0000	0.0000	0.0000	0.0000	0.0000	0.0000	0.0000	0.0000	0.0000	0.0000	0.0000	0.0000	0.0000	0.0000	0.0000	0.0000	0.0000	0.0000	0.0000	0.0000	0.0000	0.0000	0.0000	0.0000	0.0000	0.0000	0.0000	0.0000	0.0000	0.0000	0.0000	0.0000	0.0000	0.0000	0.0000	0.0000	0.0000	0.0000	0.0000	0.0000	0.0000
			1	2	3	4	5	6	7	8	9	10	11	12	13	14	15	16	17	18	19	20	21	22	23	24	25	26	27	28	29	30	31	32	33	34	35	36	37	38	39	40	41	42	43	44	45	46	47
			500.1249	501.1225	502.1376	503.1388	504.1402	505.1026	506.0445	506.1293	507.2732	508.2805	520.1448	522.1231	523.1148	524.1415	525.1461	526.1583	527.0212	528.1807	534.1804	538.1606	539.1624	544.1144	545.1105	546.1264	547.1285	548.1407	550.1592	551.1594	564.1391	566.1220	568.1360	569.1444	570.1427	572.1088	586.9708	588.1026	589.1068	590.1135	591.1180	592.1308	593.2174	612.1942	625.1904	634.0777	642.1871	643.1855	650.0479
1	1.0500	-6.6000	193.0000	181.0000	111.0000	141.0000	83.0000	84.0000	263.0000	263.0000	158.0000	169.0000	462.0000	324.0000	149.0000	113.0000	206.0000	209.0000	120.0000	77.0000	62.0000	80.0000	184.0000	525.0000	386.0000	215.0000	197.0000	187.0000	403.0000	410.0000	267.0000	185.0000	189.0000	121.0000	76.0000	53.0000	242.0000	113.0000	116.0000	234.0000	122.0000	90.0000	148.0000	390.0000	262.0000	227.0000	282.0000	154.0000	241.0000
2	1.1250	-6.6000	146.0000	29.0000	36.0000	70.0000	28.0000	202.0000	115.0000	115.0000	225.0000	189.0000	265.0000	224.0000	276.0000	23.0000	236.0000	73.0000	128.0000	83.0000	59.0000	181.0000	144.0000	999.0000	273.0000	280.0000	72.0000	169.0000	305.0000	171.0000	128.0000	157.0000	85.0000	78.0000	79.0000	45.0000	225.0000	129.0000	174.0000	146.0000	129.0000	127.0000	163.0000	159.0000	237.0000	303.0000	347.0000	144.0000	254.0000
3	1.2000	-6.6000	206.0000	57.0000	29.0000	24.0000	49.0000	65.0000	29.0000	29.0000	448.0000	97.0000	158.0000	317.0000	304.0000	164.0000	189.0000	161.0000	178.0000	145.0000	0.0000	262.0000	172.0000	732.0000	58.0000	251.0000	48.0000	106.0000	250.0000	136.0000	137.0000	75.0000	283.0000	164.0000	72.0000	28.0000	301.0000	269.0000	159.0000	113.0000	266.0000	85.0000	71.0000	155.0000	255.0000	436.0000	277.0000	205.0000	97.0000
4	1.2750	-6.6000	49.0000	146.0000	141.0000	95.0000	57.0000	58.0000	91.0000	91.0000	355.0000	182.0000	134.0000	134.0000	82.0000	83.0000	114.0000	74.0000	177.0000	128.0000	84.0000	134.0000	178.0000	522.0000	480.0000	205.0000	97.0000	126.0000	234.0000	116.0000	157.0000	238.0000	246.0000	119.0000	121.0000	157.0000	463.0000	149.0000	187.0000	209.0000	170.0000	97.0000	90.0000	173.0000	245.0000	83.0000	134.0000	192.0000	226.0000
5	1.3500	-6.6000	32.0000	44.0000	132.0000	180.0000	110.0000	128.0000	20.0000	20.0000	167.0000	181.0000	295.0000	221.0000	260.0000	90.0000	20.0000	78.0000	155.0000	44.0000	59.0000	178.0000	131.0000	684.0000	200.0000	150.0000	179.0000	177.0000	170.0000	0.0000	156.0000	148.0000	237.0000	118.0000	165.0000	156.0000	333.0000	328.0000	88.0000	74.0000	259.0000	86.0000	47.0000	224.0000	268.0000	355.0000	174.0000	334.0000	236.0000
6	1.4250	-6.6000	65.0000	191.0000	129.0000	26.0000	57.0000	135.0000	61.0000	61.0000	234.0000	118.0000	188.0000	323.0000	132.0000	49.0000	99.0000	88.0000	46.0000	95.0000	68.0000	160.0000	56.0000	726.0000	374.0000	260.0000	25.0000	50.0000	259.0000	127.0000	150.0000	146.0000	232.0000	106.0000	97.0000	89.0000	297.0000	95.0000	130.0000	158.0000	76.0000	173.0000	210.0000	274.0000	265.0000	341.0000	280.0000	160.0000	143.0000
7	1.5000	-6.6000	101.0000	87.0000	145.0000	188.0000	117.0000	165.0000	78.0000	78.0000	339.0000	133.0000	311.0000	391.0000	81.0000	148.0000	78.0000	252.0000	159.0000	100.0000	50.0000	167.0000	264.0000	490.0000	182.0000	271.0000	111.0000	148.0000	174.0000	55.0000	234.0000	322.0000	205.0000	325.0000	310.0000	113.0000	370.0000	294.0000	257.0000	158.0000	259.0000	179.0000	114.0000	188.0000	349.0000	218.0000	268.0000	367.0000	212.0000
8	1.0500	-6.5250	166.0000	109.0000	23.0000	93.0000	127.0000	166.0000	113.0000	113.0000	293.0000	166.0000	20.0000	87.0000	90.0000	19.0000	121.0000	87.0000	89.0000	90.0000	0.0000	112.0000	254.0000	583.0000	487.0000	128.0000	20.0000	24.0000	201.0000	167.0000	208.0000	77.0000	188.0000	70.0000	100.0000	41.0000	245.0000	241.0000	83.0000	223.0000	129.0000	185.0000	288.0000	265.0000	300.0000	245.0000	194.0000	205.0000	61.0000
9	1.1250	-6.5250	66.0000	0.0000	86.0000	97.0000	84.0000	70.0000	116.0000	116.0000	269.0000	74.0000	218.0000	78.0000	0.0000	62.0000	56.0000	172.0000	142.0000	0.0000	31.0000	53.0000	167.0000	467.0000	280.0000	117.0000	133.0000	126.0000	377.0000	84.0000	51.0000	198.0000	194.0000	153.0000	107.0000	0.0000	152.0000	176.0000	80.0000	37.0000	100.0000	49.0000	67.0000	293.0000	296.0000	134.0000	157.0000	91.0000	119.0000
10	1.2000	-6.5250	70.0000	92.0000	141.0000	0.0000	135.0000	138.0000	118.0000	118.0000	243.0000	72.0000	208.0000	75.0000	254.0000	83.0000	73.0000	161.0000	131.0000	92.0000	96.0000	135.0000	47.0000	919.0000	145.0000	236.0000	135.0000	147.0000	281.0000	97.0000	76.0000	132.0000	100.0000	38.0000	101.0000	106.0000	355.0000	204.0000	49.0000	216.0000	167.0000	115.0000	162.0000	71.0000	409.0000	227.0000	305.0000	233.0000	265.0000
11	1.2750	-6.5250	86.0000	60.0000	43.0000	156.0000	123.0000	75.0000	28.0000	28.0000	334.0000	23.0000	221.0000	140.0000	189.0000	50.0000	75.0000	105.0000	48.0000	27.0000	45.0000	154.0000	144.0000	331.0000	271.0000	201.0000	82.0000	212.0000	433.0000	173.0000	21.0000	188.0000	158.0000	133.0000	0.0000	69.0000	257.0000	189.0000	165.0000	139.0000	123.0000	154.0000	111.0000	333.0000	378.0000	105.0000	164.0000	208.0000	353.0000
12	1.3500	-6.5250	58.0000	48.0000	110.0000	64.0000	150.0000	70.0000	58.0000	58.0000	92.0000	124.0000	187.0000	138.0000	103.0000	130.0000	89.0000	98.0000	28.0000	92.0000	0.0000	169.0000	46.0000	442.0000	120.0000	63.0000	62.0000	244.0000	247.0000	115.0000	58.0000	89.0000	20.0000	127.0000	194.0000	64.0000	246.0000	115.0000	43.0000	233.0000	123.0000	116.0000	19.0000	200.0000	250.0000	83.0000	271.0000	162.0000	124.0000
13	1.4250	-6.5250	106.0000	71.0000	52.0000	93.0000	39.0000	19.0000	98.0000	98.0000	422.0000	67.0000	332.0000	220.0000	102.0000	178.0000	95.0000	265.0000	134.0000	62.0000	126.0000	286.0000	26.0000	651.0000	208.0000	34.0000	109.0000	106.0000	130.0000	180.0000	136.0000	174.0000	210.0000	104.0000	129.0000	53.0000	423.0000	170.0000	200.0000	151.0000	104.0000	153.0000	158.0000	70.0000	343.0000	114.0000	413.0000	382.0000	143.0000
14	1.5000	-6.5250	86.0000	148.0000	68.0000	194.0000	118.0000	157.0000	138.0000	138.0000	378.0000	140.0000	431.0000	303.0000	126.0000	57.0000	145.0000	123.0000	171.0000	289.0000	33.0000	143.0000	42.0000	542.0000	418.0000	218.0000	204.0000	148.0000	260.0000	146.0000	137.0000	315.0000	200.0000	128.0000	48.0000	73.0000	621.0000	326.0000	254.0000	152.0000	74.0000	178.0000	160.0000	272.0000	332.0000	267.0000	210.0000	367.0000	253.0000
15	0.9750	-6.4500	0.0000	51.0000	53.0000	111.0000	69.0000	162.0000	67.0000	67.0000	201.0000	147.0000	351.0000	394.0000	170.0000	128.0000	207.0000	0.0000	113.0000	0.0000	0.0000	196.0000	79.0000	625.0000	449.0000	150.0000	261.0000	113.0000	142.0000	295.0000	79.0000	127.0000	172.0000	50.0000	144.0000	0.0000	554.0000	91.0000	200.0000	219.0000	20.0000	204.0000	187.0000	317.0000	301.0000	319.0000	295.0000	205.0000	197.0000
16	1.0500	-6.4500	54.0000	30.0000	26.0000	27.0000	101.0000	18.0000	69.0000	69.0000	229.0000	179.0000	178.0000	165.0000	57.0000	80.0000	24.0000	52.0000	95.0000	67.0000	38.0000	193.0000	179.0000	547.0000	358.0000	210.0000	57.0000	204.0000	196.0000	114.0000	55.0000	122.0000	232.0000	266.0000	175.0000	177.0000	179.0000	52.0000	158.0000	87.0000	52.0000	54.0000	134.0000	170.0000	112.0000	163.0000	268.0000	149.0000	117.0000
17	1.1250	-6.4500	51.0000	79.0000	62.0000	38.0000	209.0000	163.0000	71.0000	71.0000	282.0000	155.0000	300.0000	240.0000	124.0000	99.0000	128.0000	161.0000	159.0000	83.0000	127.0000	166.0000	61.0000	693.0000	172.0000	223.0000	196.0000	57.0000	206.0000	160.0000	263.0000	71.0000	169.0000	130.0000	166.0000	118.0000	221.0000	175.0000	67.0000	92.0000	107.0000	139.0000	46.0000	27.0000	290.0000	332.0000	255.0000	293.0000	288.0000
18	1.2000	-6.4500	39.0000	124.0000	41.0000	192.0000	73.0000	49.0000	90.0000	90.0000	269.0000	88.0000	454.0000	292.0000	59.0000	127.0000	209.0000	144.0000	67.0000	114.0000	245.0000	239.0000	144.0000	859.0000	208.0000	124.0000	18.0000	101.0000	282.0000	136.0000	120.0000	181.0000	111.0000	165.0000	110.0000	169.0000	298.0000	250.0000	165.0000	73.0000	104.0000	139.0000	139.0000	139.0000	115.0000	229.0000	275.0000	181.0000	147.0000
19	1.2750	-6.4500	46.0000	104.0000	173.0000	264.0000	41.0000	161.0000	192.0000	192.0000	219.0000	174.0000	119.0000	191.0000	166.0000	144.0000	111.0000	242.0000	118.0000	125.0000	106.0000	127.0000	71.0000	589.0000	363.0000	129.0000	193.0000	106.0000	198.0000	165.0000	149.0000	37.0000	288.0000	67.0000	236.0000	82.0000	474.0000	138.0000	265.0000	153.0000	45.0000	76.0000	102.0000	91.0000	509.0000	301.0000	371.0000	241.0000	284.0000
20	1.3500	-6.4500	50.0000	20.0000	195.0000	51.0000	43.0000	178.0000	0.0000	0.0000	233.0000	163.0000	246.0000	293.0000	233.0000	81.0000	133.0000	46.0000	101.0000	41.0000	28.0000	338.0000	183.0000	475.0000	372.0000	282.0000	51.0000	143.0000	179.0000	57.0000	194.0000	106.0000	378.0000	90.0000	30.0000	134.0000	298.0000	221.0000	132.0000	127.0000	169.0000	118.0000	114.0000	193.0000	168.0000	321.0000	358.0000	112.0000	206.0000
21	1.4250	-6.4500	133.0000	103.0000	62.0000	80.0000	172.0000	107.0000	0.0000	0.0000	221.0000	61.0000	108.0000	238.0000	69.0000	159.0000	223.0000	59.0000	100.0000	70.0000	91.0000	69.0000	153.0000	398.0000	284.0000	169.0000	97.0000	122.0000	175.0000	159.0000	128.0000	152.0000	187.0000	230.0000	53.0000	64.0000	242.0000	107.0000	144.0000	139.0000	133.0000	43.0000	111.0000	292.0000	57.0000	195.0000	249.0000	292.0000	234.0000
22	1.5000	-6.4500	247.0000	139.0000	52.0000	99.0000	115.0000	152.0000	76.0000	76.0000	157.0000	114.0000	200.0000	51.0000	156.0000	181.0000	26.0000	219.0000	65.0000	59.0000	0.0000	138.0000	237.0000	685.0000	359.0000	144.0000	160.0000	29.0000	174.0000	187.0000	167.0000	304.0000	164.0000	163.0000	145.0000	99.0000	304.0000	244.0000	218.0000	44.0000	152.0000	96.0000	124.0000	311.0000	472.0000	110.0000	410.0000	275.0000	206.0000
23	1.5750	-6.4500	80.0000	140.0000	75.0000	96.0000	103.0000	159.0000	51.0000	51.0000	249.0000	176.0000	364.0000	312.0000	84.0000	102.0000	143.0000	134.0000	153.0000	107.0000	44.0000	157.0000	266.0000	655.0000	200.0000	186.0000	80.0000	19.0000	291.0000	112.0000	178.0000	221.0000	245.0000	160.0000	265.0000	97.0000	424.0000	201.0000	118.0000	261.0000	192.0000	208.0000	139.0000	364.0000	474.0000	283.0000	238.0000	234.0000	237.0000
24	0.9000	-6.3750	18.0000	90.0000	0.0000	159.0000	138.0000	160.0000	129.0000	129.0000	269.0000	65.0000	313.0000	167.0000	180.0000	243.0000	126.0000	181.0000	413.0000	61.0000	98.0000	202.0000	81.0000	614.0000	427.0000	177.0000	151.0000	171.0000	238.0000	124.0000	287.0000	140.0000	407.0000	139.0000	137.0000	59.0000	317.0000	125.0000	306.0000	100.0000	123.0000	178.0000	0.0000	353.0000	281.0000	389.0000	181.0000	148.0000	182.0000
25	0.9750	-6.3750	241.0000	104.0000	20.0000	0.0000	31.0000	80.0000	80.0000	80.0000	345.0000	218.0000	245.0000	174.0000	89.0000	84.0000	90.0000	124.0000	68.0000	164.0000	56.0000	169.0000	113.0000	563.0000	292.0000	118.0000	63.0000	161.0000	229.0000	163.0000	228.0000	156.0000	157.0000	123.0000	77.0000	76.0000	408.0000	95.0000	23.0000	193.0000	192.0000	161.0000	57.0000	255.0000	387.0000	285.0000	98.0000	209.0000	163.0000
26	1.0500	-6.3750	249.0000	93.0000	18.0000	99.0000	78.0000	161.0000	34.0000	34.0000	176.0000	126.0000	244.0000	231.0000	182.0000	174.0000	119.0000	170.0000	225.0000	51.0000	94.0000	199.0000	180.0000	461.0000	308.0000	220.0000	81.0000	263.0000	298.0000	166.0000	127.0000	140.0000	203.0000	66.0000	93.0000	69.0000	188.0000	150.0000	209.0000	148.0000	205.0000	219.0000	176.0000	139.0000	429.0000	260.0000	170.0000	267.0000	226.0000
27	1.1250	-6.3750	27.0000	127.0000	65.0000	128.0000	130.0000	94.0000	86.0000	86.0000	274.0000	44.0000	250.0000	162.0000	226.0000	103.0000	179.0000	163.0000	97.0000	102.0000	20.0000	108.0000	182.0000	802.0000	205.0000	322.0000	127.0000	120.0000	457.0000	268.0000	219.0000	255.0000	277.0000	171.0000	73.0000	56.0000	521.0000	301.0000	0.0000	153.0000	269.0000	220.0000	218.0000	273.0000	315.0000	277.0000	299.0000	196.0000	305.0000
28	1.2000	-6.3750	259.0000	88.0000	47.0000	57.0000	154.0000	121.0000	120.0000	120.0000	172.0000	56.0000	370.0000	318.0000	112.0000	158.0000	152.0000	148.0000	217.0000	84.0000	72.0000	162.0000	201.0000	674.0000	339.0000	246.0000	206.0000	142.0000	476.0000	280.0000	256.0000	161.0000	355.0000	245.0000	49.0000	102.0000	324.0000	319.0000	246.0000	163.0000	160.0000	93.0000	189.0000	310.0000	147.0000	182.0000	258.0000	293.0000	236.0000
29	1.2750	-6.3750	198.0000	176.0000	195.0000	81.0000	64.0000	138.0000	139.0000	139.0000	385.0000	166.0000	183.0000	211.0000	190.0000	154.0000	140.0000	290.0000	102.0000	213.0000	206.0000	135.0000	75.0000	811.0000	256.0000	179.0000	141.0000	63.0000	379.0000	76.0000	105.0000	524.0000	188.0000	126.0000	136.0000	248.0000	197.0000	197.0000	144.0000	226.0000	81.0000	99.0000	85.0000	272.0000	358.0000	475.0000	342.0000	198.0000	290.0000
30	1.3500	-6.3750	169.0000	117.0000	54.0000	63.0000	39.0000	71.0000	132.0000	132.0000	358.0000	147.0000	174.0000	328.0000	189.0000	107.0000	148.0000	63.0000	125.0000	34.0000	88.0000	128.0000	90.0000	576.0000	479.0000	260.0000	89.0000	174.0000	414.0000	358.0000	79.0000	180.0000	350.0000	155.0000	94.0000	39.0000	333.0000	215.0000	191.0000	66.0000	144.0000	165.0000	126.0000	227.0000	203.0000	362.0000	284.0000	233.0000	254.0000
31	1.4250	-6.3750	112.0000	122.0000	65.0000	49.0000	59.0000	121.0000	161.0000	161.0000	300.0000	185.0000	188.0000	157.0000	27.0000	106.0000	92.0000	160.0000	28.0000	78.0000	29.0000	155.0000	86.0000	624.0000	425.0000	145.0000	192.0000	225.0000	242.0000	250.0000	149.0000	73.0000	102.0000	198.0000	179.0000	153.0000	376.0000	179.0000	22.0000	272.0000	85.0000	139.0000	161.0000	285.0000	229.0000	149.0000	254.0000	73.0000	394.0000
32	1.5000	-6.3750	21.0000	117.0000	86.0000	294.0000	106.0000	53.0000	110.0000	110.0000	306.0000	225.0000	248.0000	251.0000	80.0000	69.0000	110.0000	175.0000	106.0000	163.0000	85.0000	122.0000	153.0000	500.0000	251.0000	181.0000	109.0000	337.0000	207.0000	107.0000	233.0000	103.0000	256.0000	261.0000	147.0000	179.0000	455.0000	299.0000	179.0000	145.0000	265.0000	113.0000	120.0000	136.0000	642.0000	461.0000	208.0000	177.0000	162.0000
33	1.5750	-6.3750	133.0000	213.0000	32.0000	84.0000	170.0000	180.0000	44.0000	44.0000	274.0000	302.0000	313.0000	326.0000	143.0000	117.0000	73.0000	111.0000	54.0000	137.0000	35.0000	141.0000	140.0000	536.0000	567.0000	162.0000	68.0000	127.0000	383.0000	18.0000	97.0000	111.0000	198.0000	148.0000	50.0000	21.0000	412.0000	159.0000	144.0000	107.0000	266.0000	125.0000	189.0000	146.0000	303.0000	355.0000	295.0000	261.0000	315.0000
34	0.8250	-6.3000	89.0000	114.0000	76.0000	150.0000	69.0000	176.0000	97.0000	97.0000	176.0000	298.0000	321.0000	415.0000	135.0000	211.0000	95.0000	139.0000	410.0000	213.0000	132.0000	320.0000	238.0000	691.0000	390.0000	465.0000	232.0000	42.0000	477.0000	455.0000	334.0000	182.0000	216.0000	162.0000	113.0000	217.0000	554.0000	247.0000	246.0000	380.0000	179.0000	254.0000	249.0000	330.0000	187.0000	334.0000	166.0000	226.0000	165.0000
35	0.9000	-6.3000	163.0000	157.0000	39.0000	239.0000	42.0000	81.0000	62.0000	62.0000	282.0000	280.0000	270.0000	146.0000	118.0000	67.0000	236.0000	106.0000	66.0000	95.0000	19.0000	72.0000	102.0000	436.0000	239.0000	111.0000	210.0000	51.0000	279.0000	124.0000	155.0000	234.0000	201.0000	175.0000	55.0000	142.0000	234.0000	311.0000	181.0000	132.0000	74.0000	177.0000	63.0000	281.0000	153.0000	206.0000	244.0000	126.0000	196.0000
36	0.9750	-6.3000	85.0000	72.0000	97.0000	39.0000	22.0000	61.0000	118.0000	118.0000	304.0000	283.0000	268.0000	355.0000	72.0000	187.0000	49.0000	77.0000	44.0000	34.0000	139.0000	187.0000	201.0000	312.0000	151.0000	126.0000	144.0000	173.0000	213.0000	121.0000	105.0000	307.0000	151.0000	43.0000	0.0000	101.0000	363.0000	166.0000	84.0000	71.0000	125.0000	151.0000	93.0000	289.0000	195.0000	80.0000	306.0000	259.0000	212.0000
37	1.0500	-6.3000	81.0000	57.0000	73.0000	0.0000	83.0000	62.0000	19.0000	19.0000	207.0000	87.0000	108.0000	204.0000	146.0000	259.0000	217.0000	134.0000	162.0000	30.0000	18.0000	282.0000	252.0000	549.0000	292.0000	160.0000	72.0000	101.0000	257.0000	108.0000	151.0000	155.0000	349.0000	130.0000	68.0000	44.0000	399.0000	142.0000	272.0000	123.0000	106.0000	143.0000	89.0000	188.0000	464.0000	212.0000	310.0000	245.0000	257.0000
38	1.1250	-6.3000	221.0000	103.0000	164.0000	140.0000	90.0000	184.0000	67.0000	67.0000	230.0000	57.0000	97.0000	147.0000	186.0000	211.0000	165.0000	29.0000	163.0000	34.0000	180.0000	209.0000	246.0000	597.0000	371.0000	100.0000	222.0000	207.0000	411.0000	252.0000	175.0000	139.0000	262.0000	70.0000	52.0000	44.0000	237.0000	132.0000	169.0000	218.0000	0.0000	198.0000	194.0000	87.0000	300.0000	22.0000	228.0000	140.0000	248.0000
39	1.2000	-6.3000	128.0000	103.0000	138.0000	105.0000	105.0000	162.0000	75.0000	75.0000	181.0000	82.0000	233.0000	213.0000	95.0000	65.0000	200.0000	60.0000	131.0000	166.0000	113.0000	137.0000	122.0000	560.0000	235.0000	280.0000	66.0000	158.0000	581.0000	49.0000	64.0000	99.0000	429.0000	250.0000	233.0000	132.0000	295.0000	293.0000	164.0000	173.0000	165.0000	54.0000	48.0000	190.0000	275.0000	180.0000	193.0000	207.0000	69.0000
40	1.2750	-6.3000	27.0000	142.0000	95.0000	0.0000	51.0000	236.0000	83.0000	83.0000	185.0000	159.0000	224.0000	444.0000	353.0000	143.0000	55.0000	117.0000	235.0000	164.0000	122.0000	233.0000	203.0000	560.0000	423.0000	198.0000	181.0000	151.0000	889.0000	414.0000	52.0000	241.0000	299.0000	164.0000	156.0000	104.0000	541.0000	219.0000	317.0000	155.0000	228.0000	129.0000	75.0000	221.0000	285.0000	559.0000	294.0000	288.0000	335.0000
41	1.3500	-6.3000	32.0000	120.0000	25.0000	75.0000	126.0000	123.0000	126.0000	126.0000	156.0000	154.0000	171.0000	382.0000	222.0000	362.0000	146.0000	137.0000	257.0000	113.0000	102.0000	125.0000	125.0000	758.0000	324.0000	58.0000	105.0000	107.0000	561.0000	175.0000	88.0000	132.0000	224.0000	112.0000	95.0000	127.0000	537.0000	329.0000	247.0000	115.0000	202.0000	85.0000	265.0000	202.0000	325.0000	353.0000	391.0000	180.0000	226.0000
42	1.4250	-6.3000	102.0000	121.0000	0.0000	180.0000	104.0000	63.0000	85.0000	85.0000	204.0000	50.0000	258.0000	283.0000	240.0000	47.0000	108.0000	24.0000	124.0000	104.0000	22.0000	167.0000	57.0000	475.0000	302.0000	151.0000	73.0000	165.0000	212.0000	115.0000	52.0000	126.0000	264.0000	45.0000	94.0000	73.0000	377.0000	148.0000	50.0000	148.0000	184.0000	144.0000	175.0000	135.0000	347.0000	245.0000	209.0000	176.0000	271.0000
43	1.5000	-6.3000	79.0000	113.0000	143.0000	57.0000	101.0000	52.0000	122.0000	122.0000	182.0000	43.0000	165.0000	388.0000	154.0000	111.0000	42.0000	113.0000	244.0000	24.0000	137.0000	281.0000	246.0000	537.0000	369.0000	164.0000	68.0000	68.0000	356.0000	140.0000	228.0000	181.0000	396.0000	256.0000	25.0000	104.0000	377.0000	240.0000	187.0000	395.0000	62.0000	160.0000	149.0000	323.0000	239.0000	97.0000	219.0000	103.0000	323.0000
44	1.5750	-6.3000	185.0000	147.0000	208.0000	149.0000	50.0000	119.0000	24.0000	24.0000	135.0000	262.0000	225.0000	249.0000	186.0000	69.0000	53.0000	167.0000	151.0000	76.0000	136.0000	40.0000	104.0000	437.0000	191.0000	199.0000	175.0000	107.0000	278.0000	125.0000	193.0000	161.0000	95.0000	129.0000	69.0000	118.0000	153.0000	296.0000	380.0000	150.0000	196.0000	98.0000	103.0000	123.0000	429.0000	259.0000	472.0000	165.0000	168.0000
45	1.6500	-6.3000	27.0000	134.0000	40.0000	120.0000	55.0000	134.0000	78.0000	78.0000	437.0000	73.0000	162.0000	313.0000	178.0000	201.0000	125.0000	190.0000	109.0000	205.0000	79.0000	68.0000	250.0000	493.0000	230.0000	145.0000	92.0000	28.0000	220.0000	132.0000	135.0000	147.0000	318.0000	93.0000	182.0000	138.0000	327.0000	184.0000	140.0000	220.0000	94.0000	23.0000	53.0000	211.0000	310.0000	171.0000	224.0000	201.0000	93.0000
46	1.7250	-6.3000	168.0000	127.0000	25.0000	135.0000	88.0000	78.0000	0.0000	0.0000	255.0000	152.0000	282.0000	265.0000	109.0000	87.0000	135.0000	136.0000	139.0000	124.0000	163.0000	64.0000	270.0000	668.0000	215.0000	243.0000	104.0000	97.0000	130.0000	185.0000	321.0000	272.0000	336.0000	82.0000	222.0000	24.0000	420.0000	114.0000	289.0000	54.0000	119.0000	59.0000	116.0000	332.0000	335.0000	276.0000	377.0000	137.0000	233.0000
47	0.6750	-6.2250	81.0000	110.0000	124.0000	141.0000	114.0000	196.0000	229.0000	229.0000	255.0000	135.0000	256.0000	414.0000	178.0000	81.0000	146.0000	201.0000	58.0000	171.0000	27.0000	379.0000	152.0000	608.0000	310.0000	186.0000	136.0000	70.0000	140.0000	338.0000	205.0000	368.0000	296.0000	150.0000	112.0000	106.0000	467.0000	132.0000	270.0000	235.0000	383.0000	81.0000	174.0000	196.0000	413.0000	331.0000	153.0000	267.0000	97.0000
48	0.7500	-6.2250	138.0000	33.0000	94.0000	177.0000	157.0000	136.0000	67.0000	67.0000	484.0000	69.0000	198.0000	195.0000	114.0000	150.0000	122.0000	209.0000	252.0000	134.0000	108.0000	178.0000	158.0000	656.0000	348.0000	144.0000	169.0000	88.0000	505.0000	222.0000	153.0000	338.0000	81.0000	64.0000	76.0000	24.0000	220.0000	137.0000	167.0000	140.0000	222.0000	62.0000	177.0000	162.0000	260.0000	190.0000	245.0000	289.0000	282.0000
49	0.8250	-6.2250	148.0000	65.0000	39.0000	22.0000	55.0000	33.0000	43.0000	43.0000	165.0000	193.0000	358.0000	125.0000	225.0000	177.0000	83.0000	139.0000	212.0000	171.0000	63.0000	164.0000	226.0000	570.0000	131.0000	158.0000	158.0000	120.0000	335.0000	215.0000	213.0000	56.0000	223.0000	72.0000	136.0000	92.0000	503.0000	192.0000	103.0000	185.0000	138.0000	20.0000	145.0000	285.0000	336.0000	246.0000	282.0000	190.0000	222.0000
50	0.9000	-6.2250	106.0000	269.0000	18.0000	113.0000	206.0000	209.0000	26.0000	26.0000	239.0000	163.0000	214.0000	321.0000	241.0000	187.0000	113.0000	106.0000	114.0000	91.0000	83.0000	132.0000	129.0000	593.0000	274.0000	195.0000	164.0000	140.0000	254.0000	231.0000	215.0000	59.0000	174.0000	123.0000	134.0000	207.0000	263.0000	87.0000	118.0000	88.0000	45.0000	130.0000	60.0000	189.0000	83.0000	203.0000	146.0000	223.0000	80.0000
51	0.9750	-6.2250	160.0000	33.0000	61.0000	24.0000	155.0000	158.0000	210.0000	210.0000	127.0000	49.0000	184.0000	385.0000	110.0000	152.0000	265.0000	170.0000	131.0000	125.0000	80.0000	101.0000	119.0000	524.0000	258.0000	139.0000	214.0000	89.0000	92.0000	194.0000	155.0000	147.0000	194.0000	136.0000	103.0000	155.0000	200.0000	18.0000	195.0000	96.0000	91.0000	86.0000	21.0000	314.0000	95.0000	147.0000	283.0000	221.0000	234.0000
52	1.0500	-6.2250	26.0000	86.0000	122.0000	79.0000	87.0000	87.0000	55.0000	55.0000	206.0000	80.0000	217.0000	201.0000	49.0000	21.0000	72.0000	170.0000	108.0000	29.0000	51.0000	232.0000	156.0000	521.0000	217.0000	122.0000	147.0000	30.0000	233.0000	102.0000	250.0000	234.0000	177.0000	60.0000	140.0000	99.0000	198.0000	202.0000	127.0000	108.0000	145.0000	42.0000	66.0000	219.0000	273.0000	99.0000	239.0000	213.0000	228.0000
53	1.1250	-6.2250	75.0000	135.0000	124.0000	37.0000	24.0000	90.0000	51.0000	51.0000	255.0000	177.0000	112.0000	202.0000	199.0000	85.0000	63.0000	124.0000	230.0000	69.0000	140.0000	229.0000	20.0000	397.0000	43.0000	156.0000	186.0000	96.0000	182.0000	167.0000	367.0000	93.0000	128.0000	183.0000	88.0000	136.0000	210.0000	178.0000	210.0000	233.0000	146.0000	149.0000	64.0000	231.0000	244.0000	172.0000	234.0000	183.0000	253.0000
54	1.2000	-6.2250	54.0000	153.0000	60.0000	47.0000	130.0000	110.0000	119.0000	119.0000	304.0000	120.0000	271.0000	224.0000	135.0000	270.0000	89.0000	109.0000	566.0000	239.0000	97.0000	43.0000	262.0000	437.0000	322.0000	256.0000	82.0000	179.0000	1101.0000	217.0000	222.0000	164.0000	427.0000	326.0000	175.0000	132.0000	628.0000	335.0000	191.0000	199.0000	335.0000	296.0000	266.0000	279.0000	363.0000	344.0000	205.0000	219.0000	216.0000
55	1.2750	-6.2250	154.0000	93.0000	131.0000	42.0000	155.0000	24.0000	126.0000	126.0000	167.0000	19.0000	179.0000	278.0000	95.0000	262.0000	175.0000	197.0000	97.0000	149.0000	144.0000	249.0000	157.0000	504.0000	172.0000	161.0000	106.0000	233.0000	696.0000	185.0000	217.0000	183.0000	337.0000	175.0000	137.0000	164.0000	537.0000	338.0000	370.0000	125.0000	168.0000	70.0000	130.0000	189.0000	297.0000	295.0000	360.0000	296.0000	289.0000
56	1.3500	-6.2250	140.0000	260.0000	76.0000	99.0000	66.0000	147.0000	79.0000	79.0000	454.0000	245.0000	284.0000	387.0000	30.0000	88.0000	76.0000	93.0000	164.0000	43.0000	104.0000	182.0000	116.0000	550.0000	349.0000	71.0000	197.0000	177.0000	541.0000	279.0000	211.0000	216.0000	304.0000	285.0000	43.0000	60.0000	265.0000	120.0000	123.0000	131.0000	244.0000	71.0000	82.0000	263.0000	379.0000	341.0000	223.0000	249.0000	359.0000
57	1.4250	-6.2250	77.0000	83.0000	44.0000	136.0000	96.0000	77.0000	96.0000	96.0000	280.0000	20.0000	293.0000	149.0000	70.0000	55.0000	103.0000	101.0000	103.0000	109.0000	37.0000	22.0000	50.0000	478.0000	236.0000	330.0000	245.0000	113.0000	198.0000	98.0000	131.0000	98.0000	141.0000	187.0000	177.0000	88.0000	260.0000	97.0000	101.0000	191.0000	82.0000	74.0000	47.0000	140.0000	261.0000	151.0000	362.0000	277.0000	264.0000
58	1.5000	-6.2250	156.0000	155.0000	85.0000	42.0000	68.0000	41.0000	231.0000	231.0000	174.0000	184.0000	360.0000	239.0000	89.0000	111.0000	173.0000	81.0000	205.0000	181.0000	60.0000	230.0000	68.0000	675.0000	229.0000	246.0000	249.0000	69.0000	292.0000	116.0000	141.0000	253.0000	211.0000	309.0000	163.0000	221.0000	188.0000	232.0000	68.0000	244.0000	135.0000	238.0000	214.0000	190.0000	212.0000	126.0000	388.0000	353.0000	335.0000
59	1.5750	-6.2250	87.0000	75.0000	129.0000	129.0000	53.0000	101.0000	151.0000	151.0000	137.0000	138.0000	204.0000	367.0000	84.0000	63.0000	91.0000	127.0000	58.0000	117.0000	121.0000	354.0000	79.0000	346.0000	315.0000	197.0000	215.0000	177.0000	119.0000	86.0000	95.0000	140.0000	331.0000	191.0000	113.0000	76.0000	534.0000	141.0000	219.0000	90.0000	23.0000	122.0000	24.0000	158.0000	278.0000	158.0000	262.0000	215.0000	235.0000
60	1.6500	-6.2250	56.0000	187.0000	46.0000	25.0000	190.0000	82.0000	68.0000	68.0000	322.0000	61.0000	238.0000	57.0000	197.0000	317.0000	70.0000	216.0000	74.0000	156.0000	54.0000	224.0000	162.0000	654.0000	280.0000	325.0000	196.0000	126.0000	280.0000	69.0000	170.0000	109.0000	185.0000	112.0000	95.0000	67.0000	243.0000	237.0000	219.0000	198.0000	162.0000	105.0000	101.0000	235.0000	209.0000	133.0000	104.0000	139.0000	208.0000
61	1.7250	-6.2250	118.0000	0.0000	86.0000	57.0000	68.0000	24.0000	103.0000	103.0000	359.0000	149.0000	108.0000	254.0000	228.0000	113.0000	129.0000	207.0000	147.0000	60.0000	73.0000	87.0000	103.0000	640.0000	245.0000	176.0000	58.0000	45.0000	118.0000	182.0000	199.0000	168.0000	100.0000	95.0000	184.0000	107.0000	371.0000	133.0000	271.0000	87.0000	92.0000	64.0000	110.0000	279.0000	373.0000	69.0000	291.0000	341.0000	192.0000
62	0.6000	-6.1500	67.0000	274.0000	78.0000	147.0000	205.0000	316.0000	155.0000	155.0000	421.0000	55.0000	378.0000	373.0000	219.0000	247.0000	178.0000	182.0000	259.0000	160.0000	157.0000	159.0000	240.0000	839.0000	434.0000	133.0000	168.0000	127.0000	468.0000	241.0000	221.0000	366.0000	250.0000	159.0000	146.0000	70.0000	815.0000	213.0000	156.0000	193.0000	141.0000	150.0000	148.0000	477.0000	435.0000	308.0000	541.0000	235.0000	208.0000
63	0.6750	-6.1500	262.0000	124.0000	109.0000	154.0000	112.0000	73.0000	82.0000	82.0000	164.0000	111.0000	213.0000	368.0000	132.0000	246.0000	215.0000	107.0000	20.0000	52.0000	83.0000	127.0000	87.0000	674.0000	362.0000	77.0000	91.0000	163.0000	301.0000	201.0000	124.0000	215.0000	89.0000	105.0000	0.0000	123.0000	221.0000	154.0000	179.0000	111.0000	63.0000	56.0000	51.0000	330.0000	433.0000	264.0000	161.0000	270.0000	189.0000
64	0.7500	-6.1500	166.0000	198.0000	25.0000	79.0000	46.0000	90.0000	91.0000	91.0000	344.0000	111.0000	316.0000	389.0000	157.0000	34.0000	155.0000	203.0000	158.0000	100.0000	73.0000	251.0000	53.0000	446.0000	343.0000	207.0000	100.0000	246.0000	214.0000	209.0000	18.0000	161.0000	160.0000	109.0000	148.0000	51.0000	275.0000	200.0000	38.0000	196.0000	29.0000	78.0000	113.0000	339.0000	380.0000	85.0000	328.0000	151.0000	209.0000
65	0.8250	-6.1500	81.0000	175.0000	77.0000	249.0000	147.0000	80.0000	69.0000	69.0000	261.0000	87.0000	277.0000	100.0000	235.0000	139.0000	118.0000	184.0000	169.0000	136.0000	114.0000	153.0000	225.0000	604.0000	327.0000	143.0000	180.0000	133.0000	455.0000	191.0000	189.0000	134.0000	151.0000	21.0000	128.0000	89.0000	215.0000	198.0000	132.0000	267.0000	288.0000	226.0000	61.0000	140.0000	304.0000	244.0000	282.0000	149.0000	155.0000
66	0.9000	-6.1500	119.0000	129.0000	27.0000	25.0000	40.0000	143.0000	101.0000	101.0000	140.0000	53.0000	124.0000	165.0000	159.0000	30.0000	128.0000	117.0000	26.0000	81.0000	63.0000	249.0000	116.0000	404.0000	258.0000	161.0000	113.0000	60.0000	159.0000	124.0000	217.0000	194.0000	155.0000	143.0000	95.0000	42.0000	154.0000	144.0000	100.0000	171.0000	19.0000	0.0000	124.0000	136.0000	322.0000	59.0000	319.0000	106.0000	181.0000
67	0.9750	-6.1500	154.0000	58.0000	173.0000	113.0000	62.0000	0.0000	0.0000	0.0000	187.0000	45.0000	219.0000	104.0000	61.0000	32.0000	100.0000	302.0000	92.0000	24.0000	22.0000	110.0000	70.0000	556.0000	292.0000	152.0000	138.0000	167.0000	223.0000	62.0000	39.0000	190.0000	272.0000	119.0000	144.0000	56.0000	230.0000	101.0000	29.0000	136.0000	19.0000	46.0000	138.0000	138.0000	319.0000	338.0000	316.0000	156.0000	233.0000
68	1.0500	-6.1500	136.0000	58.0000	82.0000	110.0000	99.0000	139.0000	40.0000	40.0000	81.0000	121.0000	324.0000	165.0000	188.0000	195.0000	146.0000	61.0000	176.0000	82.0000	107.0000	247.0000	82.0000	588.0000	254.0000	184.0000	63.0000	125.0000	333.0000	230.0000	57.0000	121.0000	233.0000	250.0000	85.0000	54.0000	353.0000	198.0000	305.0000	134.0000	155.0000	48.0000	84.0000	247.0000	196.0000	315.0000	198.0000	71.0000	358.0000
69	1.1250	-6.1500	183.0000	92.0000	30.0000	109.0000	23.0000	206.0000	71.0000	71.0000	359.0000	127.0000	330.0000	342.0000	125.0000	206.0000	167.0000	171.0000	298.0000	253.0000	151.0000	174.0000	229.0000	796.0000	294.0000	141.0000	218.0000	97.0000	1085.0000	389.0000	132.0000	469.0000	543.0000	299.0000	144.0000	20.0000	398.0000	345.0000	90.0000	252.0000	139.0000	149.0000	224.0000	457.0000	275.0000	373.0000	216.0000	378.0000	258.0000
70	1.2000	-6.1500	43.0000	193.0000	160.0000	148.0000	177.0000	131.0000	168.0000	168.0000	334.0000	69.0000	239.0000	274.0000	259.0000	146.0000	185.0000	87.0000	250.0000	67.0000	118.0000	115.0000	79.0000	376.0000	281.0000	264.0000	268.0000	179.0000	1686.0000	462.0000	292.0000	419.0000	554.0000	306.0000	310.0000	74.0000	482.0000	168.0000	262.0000	256.0000	181.0000	128.0000	154.0000	521.0000	640.0000	428.0000	296.0000	180.0000	289.0000
71	1.2750	-6.1500	28.0000	51.0000	71.0000	129.0000	104.0000	142.0000	220.0000	220.0000	252.0000	348.0000	179.0000	147.0000	191.0000	332.0000	103.0000	55.0000	94.0000	91.0000	135.0000	177.0000	223.0000	349.0000	260.0000	165.0000	74.0000	123.0000	452.0000	184.0000	297.0000	161.0000	367.0000	164.0000	65.0000	161.0000	179.0000	155.0000	83.0000	25.0000	112.0000	152.0000	97.0000	113.0000	210.0000	65.0000	300.0000	176.0000	289.0000
72	1.3500	-6.1500	111.0000	0.0000	61.0000	148.0000	56.0000	198.0000	71.0000	71.0000	339.0000	26.0000	147.0000	345.0000	86.0000	290.0000	117.0000	48.0000	103.0000	123.0000	69.0000	179.0000	269.0000	585.0000	369.0000	127.0000	155.0000	202.0000	243.0000	273.0000	72.0000	84.0000	256.0000	112.0000	0.0000	63.0000	248.0000	146.0000	165.0000	192.0000	26.0000	48.0000	223.0000	155.0000	177.0000	289.0000	256.0000	269.0000	169.0000
73	1.4250	-6.1500	143.0000	99.0000	212.0000	74.0000	105.0000	95.0000	168.0000	168.0000	291.0000	106.0000	193.0000	247.0000	150.0000	124.0000	106.0000	94.0000	127.0000	146.0000	90.0000	122.0000	91.0000	786.0000	129.0000	256.0000	222.0000	193.0000	273.0000	283.0000	180.0000	227.0000	138.0000	57.0000	144.0000	146.0000	379.0000	265.0000	142.0000	157.0000	160.0000	43.0000	79.0000	173.0000	293.0000	238.0000	326.0000	231.0000	295.0000
74	1.5000	-6.1500	127.0000	25.0000	18.0000	18.0000	95.0000	261.0000	20.0000	20.0000	554.0000	137.0000	69.0000	432.0000	76.0000	220.0000	164.0000	70.0000	176.0000	65.0000	98.0000	206.0000	167.0000	584.0000	446.0000	183.0000	109.0000	115.0000	342.0000	83.0000	253.0000	168.0000	260.0000	49.0000	108.0000	134.0000	201.0000	118.0000	220.0000	153.0000	113.0000	63.0000	75.0000	193.0000	270.0000	249.0000	276.0000	139.0000	168.0000
75	1.5750	-6.1500	25.0000	128.0000	59.0000	29.0000	66.0000	171.0000	33.0000	33.0000	224.0000	0.0000	235.0000	225.0000	285.0000	184.0000	150.0000	55.0000	59.0000	60.0000	143.0000	76.0000	148.0000	447.0000	215.0000	304.0000	25.0000	167.0000	271.0000	73.0000	127.0000	72.0000	64.0000	28.0000	240.0000	61.0000	211.0000	191.0000	145.0000	101.0000	42.0000	134.0000	53.0000	287.0000	203.0000	270.0000	326.0000	141.0000	108.0000
76	1.6500	-6.1500	108.0000	168.0000	144.0000	153.0000	0.0000	51.0000	73.0000	73.0000	191.0000	150.0000	116.0000	402.0000	183.0000	196.0000	208.0000	249.0000	129.0000	98.0000	52.0000	141.0000	209.0000	823.0000	291.0000	170.0000	226.0000	168.0000	139.0000	188.0000	205.0000	65.0000	131.0000	113.0000	44.0000	234.0000	239.0000	239.0000	257.0000	222.0000	70.0000	107.0000	114.0000	169.0000	324.0000	259.0000	192.0000	232.0000	324.0000
77	1.7250	-6.1500	149.0000	107.0000	67.0000	78.0000	131.0000	154.0000	144.0000	144.0000	192.0000	120.0000	214.0000	300.0000	77.0000	148.0000	117.0000	53.0000	0.0000	46.0000	77.0000	194.0000	152.0000	475.0000	263.0000	94.0000	112.0000	69.0000	193.0000	62.0000	154.0000	187.0000	240.0000	250.0000	52.0000	85.0000	117.0000	254.0000	148.0000	129.0000	33.0000	91.0000	34.0000	182.0000	250.0000	176.0000	161.0000	235.0000	140.0000
78	1.8000	-6.1500	163.0000	20.0000	61.0000	62.0000	103.0000	109.0000	27.0000	27.0000	157.0000	218.0000	215.0000	258.0000	156.0000	187.0000	200.0000	186.0000	124.0000	186.0000	25.0000	302.0000	39.0000	507.0000	179.0000	114.0000	200.0000	29.0000	173.0000	81.0000	185.0000	241.0000	56.0000	80.0000	82.0000	39.0000	347.0000	171.0000	136.0000	118.0000	146.0000	54.0000	60.0000	142.0000	299.0000	121.0000	324.0000	143.0000	205.0000
79	0.5250	-6.0750	113.0000	187.0000	165.0000	108.0000	139.0000	166.0000	68.0000	68.0000	288.0000	169.0000	410.0000	354.0000	158.0000	204.0000	162.0000	65.0000	262.0000	75.0000	202.0000	219.0000	111.0000	526.0000	300.0000	148.0000	183.0000	217.0000	382.0000	169.0000	142.0000	154.0000	95.0000	150.0000	158.0000	214.0000	487.0000	237.0000	186.0000	343.0000	194.0000	290.0000	134.0000	97.0000	378.0000	303.0000	374.0000	367.0000	227.0000
80	0.6000	-6.0750	121.0000	88.0000	67.0000	52.0000	119.0000	186.0000	69.0000	69.0000	252.0000	52.0000	130.0000	165.0000	114.0000	138.0000	144.0000	209.0000	98.0000	56.0000	31.0000	126.0000	110.0000	654.0000	208.0000	43.0000	82.0000	59.0000	164.0000	42.0000	105.0000	109.0000	359.0000	65.0000	145.0000	99.0000	169.0000	88.0000	96.0000	104.0000	56.0000	115.0000	91.0000	222.0000	79.0000	132.0000	247.0000	201.0000	186.0000
81	0.6750	-6.0750	99.0000	104.0000	43.0000	51.0000	60.0000	151.0000	130.0000	130.0000	347.0000	238.0000	311.0000	307.0000	140.0000	106.0000	146.0000	69.0000	116.0000	152.0000	87.0000	188.0000	243.0000	781.0000	391.0000	350.0000	227.0000	56.0000	126.0000	308.0000	80.0000	228.0000	358.0000	183.0000	81.0000	91.0000	538.0000	58.0000	104.0000	62.0000	80.0000	30.0000	134.0000	191.0000	285.0000	148.0000	273.0000	307.0000	241.0000
82	0.7500	-6.0750	56.0000	253.0000	153.0000	64.0000	125.0000	140.0000	63.0000	63.0000	139.0000	140.0000	395.0000	421.0000	204.0000	281.0000	140.0000	169.0000	230.0000	95.0000	48.0000	128.0000	173.0000	687.0000	159.0000	289.0000	150.0000	0.0000	242.0000	246.0000	118.0000	284.0000	269.0000	113.0000	49.0000	166.0000	312.0000	156.0000	213.0000	363.0000	148.0000	69.0000	93.0000	171.0000	295.0000	226.0000	365.0000	263.0000	117.0000
83	0.8250	-6.0750	37.0000	30.0000	72.0000	149.0000	126.0000	111.0000	166.0000	166.0000	181.0000	0.0000	215.0000	241.0000	149.0000	59.0000	254.0000	60.0000	27.0000	19.0000	45.0000	185.0000	227.0000	508.0000	179.0000	254.0000	172.0000	83.0000	452.0000	149.0000	151.0000	212.0000	187.0000	221.0000	19.0000	93.0000	227.0000	25.0000	214.0000	85.0000	98.0000	65.0000	101.0000	255.0000	222.0000	116.0000	184.0000	179.0000	179.0000
84	0.9000	-6.0750	180.0000	140.0000	57.0000	66.0000	79.0000	105.0000	122.0000	122.0000	137.0000	0.0000	311.0000	375.0000	191.0000	118.0000	255.0000	46.0000	115.0000	0.0000	86.0000	102.0000	134.0000	746.0000	343.0000	90.0000	125.0000	183.0000	414.0000	189.0000	237.0000	200.0000	155.0000	190.0000	126.0000	20.0000	107.0000	265.0000	184.0000	119.0000	127.0000	103.0000	41.0000	98.0000	403.0000	209.0000	238.0000	364.0000	248.0000
85	0.9750	-6.0750	182.0000	151.0000	18.0000	91.0000	85.0000	213.0000	102.0000	102.0000	254.0000	75.0000	380.0000	219.0000	187.0000	240.0000	210.0000	235.0000	258.0000	189.0000	83.0000	160.0000	244.0000	720.0000	159.0000	259.0000	172.0000	244.0000	840.0000	205.0000	144.0000	217.0000	480.0000	284.0000	350.0000	127.0000	604.0000	247.0000	208.0000	184.0000	146.0000	146.0000	85.0000	349.0000	163.0000	394.0000	296.0000	202.0000	307.0000
86	1.0500	-6.0750	230.0000	129.0000	212.0000	115.0000	157.0000	110.0000	178.0000	178.0000	224.0000	199.0000	201.0000	311.0000	84.0000	82.0000	137.0000	76.0000	164.0000	54.0000	135.0000	174.0000	76.0000	479.0000	196.0000	163.0000	274.0000	187.0000	1975.0000	556.0000	219.0000	157.0000	509.0000	407.0000	197.0000	192.0000	343.0000	210.0000	193.0000	294.0000	142.0000	277.0000	131.0000	324.0000	541.0000	349.0000	224.0000	154.0000	160.0000
87	1.1250	-6.0750	30.0000	126.0000	214.0000	169.0000	146.0000	155.0000	139.0000	139.0000	221.0000	70.0000	242.0000	391.0000	120.0000	200.0000	124.0000	64.0000	347.0000	270.0000	123.0000	164.0000	179.0000	861.0000	319.0000	158.0000	136.0000	88.0000	1687.0000	347.0000	263.0000	237.0000	672.0000	216.0000	177.0000	162.0000	543.0000	152.0000	217.0000	194.0000	173.0000	118.0000	223.0000	442.0000	286.0000	456.0000	265.0000	179.0000	277.0000
88	1.2000	-6.0750	146.0000	281.0000	63.0000	53.0000	140.0000	134.0000	149.0000	149.0000	203.0000	250.0000	267.0000	338.0000	155.0000	271.0000	217.0000	117.0000	462.0000	145.0000	130.0000	112.0000	276.0000	675.0000	498.0000	232.0000	83.0000	281.0000	1902.0000	720.0000	202.0000	147.0000	712.0000	363.0000	64.0000	53.0000	449.0000	227.0000	96.0000	174.0000	280.0000	295.0000	209.0000	304.0000	315.0000	671.0000	232.0000	348.0000	301.0000
89	1.2750	-6.0750	123.0000	48.0000	107.0000	79.0000	57.0000	0.0000	89.0000	89.0000	283.0000	251.0000	161.0000	187.0000	128.0000	179.0000	164.0000	45.0000	127.0000	150.0000	94.0000	102.0000	212.0000	434.0000	428.0000	185.0000	214.0000	188.0000	869.0000	196.0000	107.0000	104.0000	484.0000	62.0000	202.0000	172.0000	273.0000	213.0000	185.0000	153.0000	161.0000	159.0000	93.0000	383.0000	426.0000	155.0000	215.0000	149.0000	162.0000
90	1.3500	-6.0750	191.0000	81.0000	130.0000	116.0000	61.0000	237.0000	109.0000	109.0000	212.0000	87.0000	261.0000	121.0000	208.0000	100.0000	80.0000	208.0000	250.0000	84.0000	20.0000	292.0000	142.0000	515.0000	275.0000	103.0000	176.0000	60.0000	440.0000	302.0000	35.0000	226.0000	347.0000	79.0000	83.0000	42.0000	243.0000	198.0000	146.0000	95.0000	104.0000	33.0000	121.0000	168.0000	132.0000	174.0000	150.0000	177.0000	273.0000
91	1.4250	-6.0750	206.0000	137.0000	117.0000	41.0000	185.0000	53.0000	22.0000	22.0000	383.0000	182.0000	205.0000	295.0000	139.0000	238.0000	93.0000	69.0000	0.0000	46.0000	78.0000	99.0000	151.0000	537.0000	131.0000	297.0000	106.0000	202.0000	652.0000	157.0000	91.0000	153.0000	302.0000	69.0000	301.0000	107.0000	177.0000	368.0000	114.0000	187.0000	138.0000	155.0000	119.0000	185.0000	158.0000	210.0000	246.0000	238.0000	253.0000
92	1.5000	-6.0750	122.0000	74.0000	91.0000	216.0000	0.0000	217.0000	44.0000	44.0000	276.0000	188.0000	215.0000	341.0000	247.0000	159.0000	190.0000	109.0000	169.0000	52.0000	96.0000	267.0000	124.0000	738.0000	360.0000	114.0000	145.0000	198.0000	403.0000	57.0000	216.0000	241.0000	168.0000	150.0000	124.0000	217.0000	397.0000	144.0000	334.0000	118.0000	53.0000	84.0000	120.0000	149.0000	221.0000	171.0000	260.0000	273.0000	210.0000
93	1.5750	-6.0750	74.0000	83.0000	74.0000	175.0000	91.0000	231.0000	71.0000	71.0000	256.0000	145.0000	343.0000	235.0000	308.0000	228.0000	237.0000	234.0000	167.0000	183.0000	76.0000	135.0000	180.0000	545.0000	301.0000	236.0000	180.0000	80.0000	325.0000	97.0000	64.0000	89.0000	113.0000	129.0000	215.0000	143.0000	318.0000	106.0000	128.0000	86.0000	193.0000	54.0000	86.0000	45.0000	158.0000	135.0000	296.0000	368.0000	320.0000
94	1.6500	-6.0750	110.0000	251.0000	0.0000	114.0000	128.0000	165.0000	0.0000	0.0000	209.0000	47.0000	270.0000	193.0000	173.0000	173.0000	86.0000	132.0000	124.0000	85.0000	56.0000	129.0000	109.0000	465.0000	95.0000	193.0000	100.0000	113.0000	159.0000	104.0000	206.0000	119.0000	145.0000	111.0000	93.0000	83.0000	386.0000	143.0000	160.0000	131.0000	169.0000	131.0000	31.0000	231.0000	94.0000	109.0000	290.0000	221.0000	177.0000
95	1.7250	-6.0750	76.0000	266.0000	114.0000	26.0000	100.0000	163.0000	0.0000	0.0000	337.0000	106.0000	216.0000	276.0000	179.0000	265.0000	141.0000	169.0000	163.0000	135.0000	27.0000	148.0000	74.0000	784.0000	425.0000	137.0000	85.0000	154.0000	108.0000	210.0000	48.0000	207.0000	154.0000	210.0000	132.0000	188.0000	289.0000	138.0000	138.0000	122.0000	81.0000	104.0000	90.0000	166.0000	307.0000	102.0000	389.0000	197.0000	194.0000
96	1.8000	-6.0750	117.0000	37.0000	86.0000	74.0000	84.0000	105.0000	109.0000	109.0000	343.0000	237.0000	150.0000	363.0000	151.0000	57.0000	106.0000	301.0000	165.0000	62.0000	22.0000	94.0000	90.0000	521.0000	320.0000	164.0000	63.0000	196.0000	113.0000	146.0000	119.0000	128.0000	118.0000	217.0000	133.0000	85.0000	257.0000	126.0000	188.0000	193.0000	115.0000	148.0000	77.0000	407.0000	166.0000	162.0000	250.0000	169.0000	207.0000
97	1.8750	-6.0750	81.0000	140.0000	162.0000	115.0000	56.0000	135.0000	36.0000	36.0000	292.0000	175.0000	288.0000	333.0000	143.0000	68.0000	0.0000	197.0000	167.0000	75.0000	28.0000	240.0000	188.0000	473.0000	456.0000	94.0000	112.0000	157.0000	212.0000	174.0000	80.0000	175.0000	351.0000	85.0000	188.0000	43.0000	300.0000	348.0000	88.0000	201.0000	73.0000	68.0000	188.0000	165.0000	202.0000	319.0000	305.0000	100.0000	309.0000
98	0.4500	-6.0000	123.0000	184.0000	26.0000	193.0000	162.0000	214.0000	150.0000	150.0000	403.0000	160.0000	532.0000	339.0000	293.0000	136.0000	128.0000	61.0000	147.0000	225.0000	166.0000	145.0000	278.0000	574.0000	456.0000	246.0000	220.0000	164.0000	305.0000	183.0000	225.0000	262.0000	567.0000	272.0000	180.0000	91.0000	573.0000	282.0000	348.0000	155.0000	129.0000	139.0000	135.0000	308.0000	570.0000	246.0000	496.0000	249.0000	313.0000
99	0.5250	-6.0000	311.0000	242.0000	167.0000	167.0000	28.0000	132.0000	96.0000	96.0000	331.0000	168.0000	263.0000	369.0000	168.0000	149.0000	162.0000	208.0000	149.0000	105.0000	111.0000	190.0000	277.0000	356.0000	276.0000	25.0000	192.0000	114.0000	171.0000	345.0000	208.0000	206.0000	166.0000	275.0000	141.0000	127.0000	576.0000	195.0000	145.0000	194.0000	120.0000	132.0000	216.0000	133.0000	378.0000	179.0000	164.0000	336.0000	427.0000
100	0.6000	-6.0000	104.0000	135.0000	61.0000	257.0000	77.0000	136.0000	77.0000	77.0000	163.0000	120.0000	244.0000	208.0000	162.0000	81.0000	159.0000	254.0000	25.0000	20.0000	20.0000	257.0000	175.0000	478.0000	339.0000	183.0000	122.0000	129.0000	83.0000	126.0000	191.0000	120.0000	205.0000	147.0000	76.0000	79.0000	174.0000	71.0000	60.0000	134.0000	72.0000	74.0000	76.0000	140.0000	147.0000	175.0000	164.0000	150.0000	196.0000
101	0.6750	-6.0000	203.0000	97.0000	35.0000	131.0000	109.0000	164.0000	167.0000	167.0000	269.0000	179.0000	267.0000	211.0000	100.0000	89.0000	209.0000	123.0000	206.0000	137.0000	54.0000	131.0000	208.0000	378.0000	249.0000	92.0000	47.0000	45.0000	334.0000	143.0000	199.0000	176.0000	181.0000	131.0000	42.0000	193.0000	178.0000	110.0000	102.0000	23.0000	93.0000	141.0000	105.0000	142.0000	457.0000	166.0000	272.0000	280.0000	206.0000
102	0.7500	-6.0000	130.0000	116.0000	191.0000	119.0000	112.0000	99.0000	65.0000	65.0000	229.0000	80.0000	82.0000	134.0000	186.0000	45.0000	82.0000	28.0000	131.0000	72.0000	93.0000	233.0000	45.0000	613.0000	271.0000	95.0000	79.0000	145.0000	452.0000	425.0000	270.0000	122.0000	147.0000	255.0000	0.0000	212.0000	145.0000	200.0000	82.0000	112.0000	52.0000	49.0000	67.0000	43.0000	303.0000	24.0000	333.0000	125.0000	334.0000
103	0.8250	-6.0000	109.0000	60.0000	121.0000	146.0000	59.0000	194.0000	62.0000	62.0000	264.0000	46.0000	153.0000	160.0000	159.0000	108.0000	146.0000	86.0000	64.0000	136.0000	65.0000	152.0000	95.0000	573.0000	205.0000	165.0000	54.0000	76.0000	161.0000	143.0000	185.0000	143.0000	123.0000	149.0000	106.0000	104.0000	205.0000	202.0000	82.0000	211.0000	98.0000	168.0000	65.0000	401.0000	146.0000	137.0000	154.0000	220.0000	348.0000
104	0.9000	-6.0000	243.0000	68.0000	30.0000	139.0000	24.0000	145.0000	101.0000	101.0000	253.0000	43.0000	321.0000	481.0000	206.0000	187.0000	107.0000	141.0000	336.0000	264.0000	114.0000	117.0000	74.0000	654.0000	323.0000	205.0000	149.0000	37.0000	1474.0000	399.0000	228.0000	256.0000	245.0000	166.0000	93.0000	128.0000	269.0000	153.0000	226.0000	370.0000	236.0000	119.0000	147.0000	405.0000	489.0000	424.0000	387.0000	346.0000	202.0000
105	0.9750	-6.0000	193.0000	151.0000	131.0000	159.0000	183.0000	119.0000	190.0000	190.0000	326.0000	318.0000	163.0000	324.0000	212.0000	161.0000	99.0000	223.0000	86.0000	187.0000	70.0000	122.0000	172.0000	864.0000	435.0000	169.0000	116.0000	338.0000	1877.0000	490.0000	222.0000	288.0000	750.0000	593.0000	285.0000	174.0000	491.0000	218.0000	254.0000	247.0000	215.0000	241.0000	220.0000	270.0000	473.0000	860.0000	319.0000	365.0000	282.0000
106	1.0500	-6.0000	205.0000	158.0000	58.0000	60.0000	207.0000	101.0000	93.0000	93.0000	185.0000	199.0000	312.0000	292.0000	106.0000	219.0000	225.0000	123.0000	264.0000	221.0000	121.0000	149.0000	55.0000	809.0000	395.0000	146.0000	205.0000	152.0000	1495.0000	431.0000	150.0000	211.0000	275.0000	287.0000	109.0000	168.0000	215.0000	171.0000	157.0000	231.0000	221.0000	109.0000	343.0000	255.0000	437.0000	366.0000	147.0000	585.0000	231.0000
107	1.1250	-6.0000	73.0000	40.0000	58.0000	87.0000	76.0000	160.0000	127.0000	127.0000	151.0000	213.0000	71.0000	225.0000	141.0000	130.0000	150.0000	96.0000	140.0000	203.0000	217.0000	161.0000	176.0000	707.0000	437.0000	316.0000	22.0000	110.0000	1039.0000	327.0000	168.0000	233.0000	471.0000	126.0000	78.0000	157.0000	258.0000	385.0000	183.0000	57.0000	215.0000	283.0000	179.0000	224.0000	183.0000	234.0000	289.0000	503.0000	334.0000
108	1.2000	-6.0000	81.0000	32.0000	36.0000	139.0000	119.0000	200.0000	156.0000	156.0000	153.0000	312.0000	112.0000	376.0000	322.0000	199.0000	187.0000	107.0000	268.0000	88.0000	125.0000	122.0000	153.0000	560.0000	342.0000	139.0000	111.0000	73.0000	871.0000	512.0000	216.0000	261.0000	570.0000	230.0000	70.0000	122.0000	346.0000	308.0000	79.0000	259.0000	197.0000	137.0000	82.0000	393.0000	424.0000	262.0000	325.0000	221.0000	313.0000
109	1.2750	-6.0000	198.0000	54.0000	179.0000	84.0000	39.0000	150.0000	207.0000	207.0000	233.0000	0.0000	214.0000	271.0000	300.0000	205.0000	129.0000	77.0000	488.0000	216.0000	137.0000	105.0000	124.0000	856.0000	205.0000	185.0000	188.0000	190.0000	1684.0000	297.0000	176.0000	260.0000	544.0000	218.0000	115.0000	153.0000	488.0000	309.0000	122.0000	142.0000	256.0000	49.0000	342.0000	309.0000	409.0000	347.0000	281.0000	304.0000	205.0000
110	1.3500	-6.0000	109.0000	0.0000	41.0000	157.0000	77.0000	174.0000	123.0000	123.0000	136.0000	164.0000	163.0000	361.0000	22.0000	440.0000	295.0000	102.0000	334.0000	78.0000	160.0000	185.0000	212.0000	423.0000	328.0000	132.0000	116.0000	266.0000	533.0000	287.0000	232.0000	179.0000	417.0000	381.0000	115.0000	115.0000	175.0000	118.0000	169.0000	65.0000	114.0000	233.0000	173.0000	270.0000	439.0000	365.0000	319.0000	205.0000	338.0000
111	1.4250	-6.0000	152.0000	45.0000	159.0000	148.0000	103.0000	86.0000	140.0000	140.0000	168.0000	54.0000	402.0000	202.0000	182.0000	166.0000	58.0000	131.0000	147.0000	120.0000	143.0000	225.0000	257.0000	706.0000	317.0000	57.0000	173.0000	182.0000	434.0000	96.0000	100.0000	205.0000	270.0000	218.0000	157.0000	74.0000	149.0000	209.0000	207.0000	278.0000	22.0000	103.0000	69.0000	177.0000	260.0000	208.0000	303.0000	118.0000	301.0000
112	1.5000	-6.0000	87.0000	136.0000	219.0000	0.0000	177.0000	93.0000	116.0000	116.0000	197.0000	227.0000	183.0000	251.0000	91.0000	120.0000	126.0000	65.0000	97.0000	25.0000	143.0000	152.0000	25.0000	554.0000	394.0000	218.0000	227.0000	102.0000	233.0000	89.0000	194.0000	217.0000	127.0000	102.0000	141.0000	76.0000	243.0000	226.0000	174.0000	93.0000	128.0000	145.0000	117.0000	204.0000	267.0000	271.0000	209.0000	267.0000	189.0000
113	1.5750	-6.0000	56.0000	32.0000	213.0000	91.0000	170.0000	73.0000	152.0000	152.0000	211.0000	164.0000	228.0000	58.0000	102.0000	97.0000	48.0000	81.0000	40.0000	48.0000	95.0000	71.0000	32.0000	291.0000	246.0000	243.0000	175.0000	166.0000	321.0000	206.0000	151.0000	114.0000	107.0000	106.0000	74.0000	112.0000	209.0000	78.0000	109.0000	110.0000	68.0000	56.0000	51.0000	58.0000	90.0000	152.0000	213.0000	223.0000	110.0000
114	1.6500	-6.0000	110.0000	145.0000	57.0000	94.0000	155.0000	112.0000	95.0000	95.0000	211.0000	92.0000	220.0000	302.0000	229.0000	218.0000	81.0000	64.0000	235.0000	53.0000	75.0000	224.0000	155.0000	499.0000	211.0000	97.0000	93.0000	181.0000	197.0000	155.0000	203.0000	115.0000	277.0000	78.0000	217.0000	126.0000	162.0000	116.0000	215.0000	154.0000	85.0000	108.0000	40.0000	273.0000	238.0000	184.0000	362.0000	145.0000	134.0000
115	1.7250	-6.0000	64.0000	100.0000	66.0000	60.0000	148.0000	54.0000	89.0000	89.0000	202.0000	74.0000	263.0000	97.0000	151.0000	89.0000	245.0000	125.0000	159.0000	58.0000	103.0000	219.0000	173.0000	520.0000	301.0000	203.0000	48.0000	59.0000	93.0000	21.0000	125.0000	101.0000	165.0000	94.0000	199.0000	59.0000	156.0000	142.0000	91.0000	50.0000	118.0000	36.0000	115.0000	83.0000	289.0000	108.0000	286.0000	143.0000	208.0000
116	1.8000	-6.0000	136.0000	62.0000	80.0000	0.0000	113.0000	180.0000	20.0000	20.0000	149.0000	128.0000	258.0000	164.0000	208.0000	151.0000	161.0000	127.0000	129.0000	25.0000	43.0000	184.0000	80.0000	624.0000	242.0000	148.0000	142.0000	91.0000	327.0000	242.0000	125.0000	157.0000	177.0000	65.0000	57.0000	111.0000	116.0000	50.0000	26.0000	162.0000	116.0000	77.0000	117.0000	199.0000	264.0000	97.0000	244.0000	284.0000	309.0000
117	1.8750	-6.0000	252.0000	141.0000	100.0000	42.0000	136.0000	136.0000	142.0000	142.0000	381.0000	142.0000	421.0000	380.0000	189.0000	160.0000	196.0000	129.0000	140.0000	153.0000	192.0000	165.0000	149.0000	603.0000	484.0000	132.0000	154.0000	297.0000	115.0000	58.0000	263.0000	165.0000	248.0000	91.0000	74.0000	142.0000	324.0000	160.0000	294.0000	257.0000	124.0000	83.0000	130.0000	404.0000	419.0000	217.0000	342.0000	320.0000	367.0000
118	0.3000	-5.9250	73.0000	182.0000	50.0000	150.0000	132.0000	175.0000	76.0000	76.0000	155.0000	83.0000	336.0000	249.0000	161.0000	177.0000	95.0000	204.0000	183.0000	48.0000	30.0000	319.0000	233.0000	689.0000	149.0000	246.0000	107.0000	109.0000	161.0000	110.0000	50.0000	131.0000	157.0000	149.0000	45.0000	56.0000	121.0000	285.0000	307.0000	226.0000	155.0000	138.0000	132.0000	329.0000	457.0000	301.0000	318.0000	209.0000	319.0000
119	0.3750	-5.9250	123.0000	89.0000	80.0000	190.0000	61.0000	127.0000	19.0000	19.0000	238.0000	42.0000	131.0000	133.0000	238.0000	126.0000	74.0000	260.0000	46.0000	93.0000	56.0000	146.0000	91.0000	726.0000	293.0000	152.0000	263.0000	188.0000	166.0000	150.0000	120.0000	124.0000	264.0000	211.0000	88.0000	31.0000	381.0000	147.0000	188.0000	187.0000	133.0000	82.0000	90.0000	291.0000	630.0000	222.0000	193.0000	353.0000	237.0000
120	0.4500	-5.9250	173.0000	95.0000	43.0000	53.0000	0.0000	183.0000	164.0000	164.0000	309.0000	95.0000	152.0000	174.0000	46.0000	174.0000	169.0000	122.0000	64.0000	94.0000	122.0000	0.0000	85.0000	398.0000	330.0000	157.0000	125.0000	109.0000	158.0000	160.0000	203.0000	153.0000	170.0000	67.0000	58.0000	90.0000	160.0000	265.0000	197.0000	39.0000	21.0000	222.0000	98.0000	134.0000	238.0000	175.0000	241.0000	192.0000	84.0000
121	0.5250	-5.9250	230.0000	43.0000	107.0000	78.0000	45.0000	66.0000	153.0000	153.0000	361.0000	33.0000	271.0000	199.0000	102.0000	143.0000	188.0000	54.0000	122.0000	86.0000	143.0000	134.0000	60.0000	504.0000	199.0000	160.0000	21.0000	56.0000	223.0000	185.0000	139.0000	111.0000	218.0000	105.0000	169.0000	96.0000	234.0000	208.0000	155.0000	86.0000	42.0000	81.0000	100.0000	228.0000	217.0000	217.0000	340.0000	200.0000	289.0000
122	0.6000	-5.9250	63.0000	61.0000	27.0000	66.0000	151.0000	100.0000	137.0000	137.0000	150.0000	213.0000	197.0000	166.0000	132.0000	0.0000	101.0000	157.0000	65.0000	43.0000	177.0000	93.0000	169.0000	618.0000	390.0000	103.0000	207.0000	34.0000	505.0000	246.0000	213.0000	0.0000	288.0000	76.0000	0.0000	139.0000	173.0000	140.0000	123.0000	195.0000	58.0000	134.0000	104.0000	120.0000	243.0000	200.0000	312.0000	189.0000	407.0000
123	0.6750	-5.9250	65.0000	221.0000	162.0000	66.0000	110.0000	148.0000	72.0000	72.0000	144.0000	119.0000	287.0000	152.0000	180.0000	131.0000	74.0000	130.0000	63.0000	143.0000	30.0000	313.0000	181.0000	484.0000	239.0000	76.0000	70.0000	79.0000	330.0000	158.0000	93.0000	264.0000	147.0000	73.0000	152.0000	31.0000	234.0000	163.0000	188.0000	196.0000	168.0000	54.0000	93.0000	178.0000	360.0000	287.0000	188.0000	261.0000	175.0000
124	0.7500	-5.9250	185.0000	171.0000	21.0000	175.0000	139.0000	131.0000	106.0000	106.0000	281.0000	135.0000	254.0000	180.0000	142.0000	161.0000	125.0000	109.0000	330.0000	73.0000	56.0000	259.0000	118.0000	501.0000	188.0000	320.0000	191.0000	164.0000	499.0000	345.0000	74.0000	230.0000	278.0000	347.0000	92.0000	163.0000	327.0000	257.0000	174.0000	182.0000	35.0000	69.0000	96.0000	355.0000	226.0000	318.0000	204.0000	295.0000	177.0000
125	0.8250	-5.9250	119.0000	231.0000	109.0000	112.0000	136.0000	131.0000	91.0000	91.0000	473.0000	263.0000	262.0000	274.0000	165.0000	174.0000	135.0000	89.0000	360.0000	164.0000	164.0000	129.0000	142.0000	836.0000	492.0000	469.0000	57.0000	243.0000	1179.0000	313.0000	230.0000	346.0000	711.0000	299.0000	109.0000	103.0000	670.0000	386.0000	147.0000	190.0000	162.0000	225.0000	118.0000	425.0000	322.0000	438.0000	248.0000	258.0000	348.0000
126	0.9000	-5.9250	232.0000	162.0000	145.0000	113.0000	232.0000	120.0000	221.0000	221.0000	318.0000	222.0000	266.0000	408.0000	171.0000	125.0000	219.0000	112.0000	623.0000	80.0000	84.0000	124.0000	179.0000	662.0000	344.0000	206.0000	191.0000	55.0000	1574.0000	548.0000	19.0000	235.0000	814.0000	263.0000	131.0000	109.0000	229.0000	353.0000	167.0000	153.0000	197.0000	203.0000	255.0000	589.0000	480.0000	713.0000	348.0000	64.0000	431.0000
127	0.9750	-5.9250	209.0000	233.0000	166.0000	116.0000	116.0000	118.0000	153.0000	153.0000	359.0000	62.0000	110.0000	101.0000	205.0000	185.0000	175.0000	143.0000	772.0000	187.0000	106.0000	245.0000	199.0000	661.0000	247.0000	218.0000	163.0000	123.0000	1606.0000	474.0000	27.0000	159.0000	579.0000	288.0000	218.0000	220.0000	483.0000	293.0000	222.0000	278.0000	140.0000	302.0000	191.0000	375.0000	459.0000	266.0000	277.0000	221.0000	532.0000
128	1.0500	-5.9250	80.0000	133.0000	298.0000	133.0000	68.0000	102.0000	195.0000	195.0000	273.0000	126.0000	394.0000	164.0000	18.0000	126.0000	170.0000	25.0000	474.0000	113.0000	207.0000	149.0000	82.0000	653.0000	133.0000	172.0000	180.0000	173.0000	1798.0000	424.0000	262.0000	364.0000	961.0000	390.0000	71.0000	111.0000	205.0000	341.0000	94.0000	326.0000	128.0000	194.0000	170.0000	231.0000	349.0000	439.0000	215.0000	197.0000	187.0000
129	1.1250	-5.9250	94.0000	52.0000	24.0000	70.0000	149.0000	92.0000	140.0000	140.0000	46.0000	41.0000	263.0000	150.0000	169.0000	208.0000	157.0000	153.0000	147.0000	140.0000	101.0000	261.0000	183.0000	637.0000	391.0000	148.0000	75.0000	121.0000	1130.0000	265.0000	288.0000	282.0000	507.0000	314.0000	264.0000	148.0000	300.0000	173.0000	191.0000	221.0000	165.0000	200.0000	110.0000	227.0000	322.0000	373.0000	236.0000	360.0000	300.0000
130	1.2000	-5.9250	170.0000	136.0000	73.0000	170.0000	205.0000	157.0000	0.0000	0.0000	152.0000	229.0000	254.0000	215.0000	179.0000	97.0000	184.0000	123.0000	366.0000	165.0000	106.0000	233.0000	139.0000	730.0000	392.0000	205.0000	78.0000	163.0000	980.0000	390.0000	152.0000	82.0000	503.0000	128.0000	157.0000	166.0000	298.0000	197.0000	200.0000	275.0000	343.0000	350.0000	248.0000	366.0000	358.0000	382.0000	236.0000	314.0000	452.0000
131	1.2750	-5.9250	179.0000	83.0000	142.0000	143.0000	74.0000	173.0000	151.0000	151.0000	317.0000	105.0000	151.0000	350.0000	159.0000	159.0000	56.0000	124.0000	364.0000	115.0000	83.0000	123.0000	70.0000	609.0000	406.0000	159.0000	140.0000	216.0000	1401.0000	507.0000	197.0000	159.0000	809.0000	219.0000	242.0000	150.0000	311.0000	336.0000	239.0000	283.0000	188.0000	393.0000	132.0000	234.0000	377.0000	482.0000	324.0000	162.0000	468.0000
132	1.3500	-5.9250	60.0000	183.0000	279.0000	135.0000	149.0000	99.0000	72.0000	72.0000	64.0000	206.0000	269.0000	267.0000	199.0000	136.0000	179.0000	126.0000	415.0000	103.0000	58.0000	164.0000	75.0000	461.0000	368.0000	216.0000	147.0000	211.0000	1363.0000	389.0000	191.0000	202.0000	678.0000	299.0000	72.0000	257.0000	515.0000	340.0000	178.0000	151.0000	128.0000	179.0000	173.0000	154.0000	454.0000	483.0000	234.0000	174.0000	384.0000
133	1.4250	-5.9250	114.0000	47.0000	65.0000	48.0000	54.0000	63.0000	142.0000	142.0000	374.0000	68.0000	213.0000	165.0000	166.0000	157.0000	144.0000	133.0000	353.0000	170.0000	185.0000	128.0000	54.0000	729.0000	230.0000	170.0000	74.0000	131.0000	1034.0000	326.0000	200.0000	248.0000	432.0000	293.0000	62.0000	140.0000	327.0000	232.0000	114.0000	203.0000	275.0000	299.0000	170.0000	199.0000	363.0000	189.0000	282.0000	272.0000	156.0000
134	1.5000	-5.9250	64.0000	146.0000	150.0000	148.0000	117.0000	123.0000	124.0000	124.0000	254.0000	178.0000	354.0000	156.0000	191.0000	52.0000	175.0000	29.0000	334.0000	148.0000	132.0000	230.0000	167.0000	383.0000	256.0000	225.0000	185.0000	130.0000	702.0000	471.0000	145.0000	306.0000	568.0000	185.0000	232.0000	318.0000	505.0000	329.0000	186.0000	464.0000	268.0000	87.0000	218.0000	298.0000	431.0000	534.0000	321.0000	279.0000	269.0000
135	1.5750	-5.9250	38.0000	197.0000	95.0000	148.0000	165.0000	136.0000	74.0000	74.0000	399.0000	109.0000	125.0000	84.0000	117.0000	152.0000	238.0000	161.0000	342.0000	62.0000	45.0000	170.0000	88.0000	596.0000	192.0000	263.0000	115.0000	88.0000	478.0000	43.0000	100.0000	138.0000	146.0000	48.0000	93.0000	23.0000	150.0000	105.0000	139.0000	131.0000	208.0000	88.0000	92.0000	275.0000	244.0000	173.0000	216.0000	317.0000	273.0000
136	1.6500	-5.9250	127.0000	72.0000	176.0000	37.0000	146.0000	74.0000	134.0000	134.0000	90.0000	46.0000	163.0000	257.0000	31.0000	162.0000	90.0000	65.0000	29.0000	114.0000	75.0000	201.0000	122.0000	436.0000	116.0000	28.0000	96.0000	183.0000	478.0000	288.0000	71.0000	273.0000	203.0000	148.0000	24.0000	97.0000	138.0000	214.0000	103.0000	133.0000	177.0000	101.0000	144.0000	240.0000	267.0000	195.0000	246.0000	263.0000	110.0000
137	1.7250	-5.9250	145.0000	253.0000	56.0000	129.0000	92.0000	66.0000	65.0000	65.0000	330.0000	106.0000	109.0000	275.0000	237.0000	86.0000	196.0000	123.0000	75.0000	140.0000	134.0000	228.0000	139.0000	670.0000	356.0000	247.0000	207.0000	97.0000	587.0000	321.0000	114.0000	120.0000	344.0000	289.0000	124.0000	53.0000	180.0000	278.0000	193.0000	186.0000	281.0000	113.0000	0.0000	272.0000	147.0000	206.0000	214.0000	233.0000	207.0000
138	1.8000	-5.9250	55.0000	177.0000	69.0000	257.0000	22.0000	149.0000	124.0000	124.0000	128.0000	20.0000	96.0000	154.0000	115.0000	143.0000	183.0000	39.0000	188.0000	45.0000	89.0000	262.0000	159.0000	570.0000	297.0000	122.0000	90.0000	87.0000	135.0000	197.0000	155.0000	143.0000	226.0000	188.0000	82.0000	88.0000	211.0000	286.0000	254.0000	227.0000	211.0000	110.0000	65.0000	207.0000	207.0000	260.0000	311.0000	218.0000	132.0000
139	1.8750	-5.9250	177.0000	197.0000	46.0000	191.0000	27.0000	98.0000	62.0000	62.0000	105.0000	79.0000	206.0000	198.0000	91.0000	81.0000	181.0000	74.0000	105.0000	44.0000	101.0000	194.0000	286.0000	410.0000	307.0000	167.0000	223.0000	231.0000	231.0000	176.0000	152.0000	179.0000	234.0000	214.0000	48.0000	125.0000	226.0000	70.0000	110.0000	102.0000	143.0000	118.0000	57.0000	309.0000	226.0000	261.0000	328.0000	135.0000	266.0000
140	0.2250	-5.8500	109.0000	112.0000	120.0000	100.0000	237.0000	153.0000	195.0000	195.0000	571.0000	390.0000	315.0000	407.0000	261.0000	104.0000	195.0000	154.0000	229.0000	68.0000	78.0000	29.0000	140.0000	457.0000	302.0000	193.0000	113.0000	144.0000	430.0000	154.0000	173.0000	252.0000	461.0000	263.0000	101.0000	273.0000	590.0000	241.0000	274.0000	295.0000	186.0000	197.0000	97.0000	255.0000	562.0000	377.0000	288.0000	258.0000	396.0000
141	0.3000	-5.8500	115.0000	135.0000	174.0000	69.0000	59.0000	161.0000	111.0000	111.0000	398.0000	107.0000	163.0000	219.0000	134.0000	163.0000	85.0000	188.0000	58.0000	147.0000	48.0000	216.0000	246.0000	557.0000	280.0000	258.0000	167.0000	96.0000	101.0000	157.0000	176.0000	126.0000	296.0000	152.0000	106.0000	199.0000	227.0000	241.0000	141.0000	175.0000	164.0000	53.0000	98.0000	398.0000	221.0000	315.0000	228.0000	199.0000	305.0000
142	0.3750	-5.8500	29.0000	144.0000	61.0000	121.0000	70.0000	102.0000	93.0000	93.0000	323.0000	242.0000	229.0000	213.0000	167.0000	335.0000	131.0000	70.0000	28.0000	125.0000	121.0000	178.0000	138.0000	585.0000	333.0000	131.0000	211.0000	246.0000	424.0000	176.0000	179.0000	190.0000	131.0000	286.0000	139.0000	21.0000	343.0000	162.0000	111.0000	140.0000	192.0000	137.0000	43.0000	46.0000	190.0000	103.0000	331.0000	309.0000	189.0000
143	0.4500	-5.8500	95.0000	144.0000	73.0000	88.0000	160.0000	37.0000	102.0000	102.0000	295.0000	128.0000	122.0000	174.0000	90.0000	119.0000	221.0000	157.0000	145.0000	86.0000	113.0000	129.0000	51.0000	495.0000	276.0000	167.0000	30.0000	132.0000	517.0000	283.0000	165.0000	88.0000	191.0000	128.0000	159.0000	123.0000	148.0000	87.0000	359.0000	162.0000	221.0000	168.0000	98.0000	300.0000	117.0000	45.0000	349.0000	195.0000	315.0000
144	0.5250	-5.8500	111.0000	270.0000	0.0000	79.0000	96.0000	24.0000	104.0000	104.0000	175.0000	211.0000	204.0000	246.0000	303.0000	141.0000	211.0000	98.0000	59.0000	179.0000	77.0000	168.0000	92.0000	629.0000	297.0000	168.0000	25.0000	184.0000	428.0000	220.0000	97.0000	73.0000	101.0000	143.0000	170.0000	97.0000	351.0000	192.0000	26.0000	176.0000	21.0000	54.0000	139.0000	141.0000	427.0000	185.0000	427.0000	388.0000	254.0000
145	0.6000	-5.8500	267.0000	31.0000	73.0000	35.0000	88.0000	186.0000	27.0000	27.0000	271.0000	137.0000	64.0000	227.0000	115.0000	78.0000	130.0000	213.0000	70.0000	73.0000	76.0000	116.0000	40.0000	376.0000	250.0000	54.0000	195.0000	135.0000	235.0000	144.0000	44.0000	138.0000	60.0000	172.0000	65.0000	73.0000	110.0000	232.0000	225.0000	88.0000	23.0000	138.0000	115.0000	140.0000	184.0000	41.0000	257.0000	182.0000	153.0000
146	0.6750	-5.8500	114.0000	227.0000	71.0000	110.0000	271.0000	233.0000	179.0000	179.0000	356.0000	261.0000	184.0000	199.0000	330.0000	230.0000	135.0000	162.0000	194.0000	235.0000	85.0000	186.0000	133.0000	694.0000	454.0000	311.0000	186.0000	123.0000	432.0000	193.0000	204.0000	324.0000	553.0000	302.0000	172.0000	90.0000	415.0000	164.0000	258.0000	130.0000	74.0000	219.0000	230.0000	460.0000	260.0000	275.0000	372.0000	496.0000	213.0000
147	0.7500	-5.8500	201.0000	21.0000	71.0000	259.0000	38.0000	82.0000	59.0000	59.0000	293.0000	190.0000	181.0000	175.0000	293.0000	217.0000	203.0000	140.0000	272.0000	75.0000	121.0000	148.0000	335.0000	721.0000	566.0000	169.0000	117.0000	270.0000	714.0000	437.0000	150.0000	289.0000	575.0000	177.0000	112.0000	142.0000	320.0000	202.0000	214.0000	233.0000	149.0000	99.0000	317.0000	214.0000	227.0000	621.0000	169.0000	270.0000	283.0000
148	0.8250	-5.8500	201.0000	77.0000	25.0000	119.0000	55.0000	92.0000	243.0000	243.0000	349.0000	233.0000	165.0000	164.0000	155.0000	279.0000	97.0000	155.0000	306.0000	24.0000	135.0000	132.0000	150.0000	449.0000	370.0000	239.0000	218.0000	356.0000	1328.0000	544.0000	159.0000	412.0000	1029.0000	340.0000	154.0000	228.0000	423.0000	155.0000	117.0000	185.0000	278.0000	262.0000	55.0000	364.0000	329.0000	324.0000	235.0000	245.0000	273.0000
149	0.9000	-5.8500	86.0000	97.0000	179.0000	172.0000	72.0000	122.0000	121.0000	121.0000	39.0000	96.0000	358.0000	118.0000	69.0000	54.0000	155.0000	52.0000	555.0000	114.0000	166.0000	89.0000	93.0000	627.0000	452.0000	178.0000	179.0000	26.0000	1333.0000	519.0000	212.0000	232.0000	830.0000	469.0000	284.0000	191.0000	406.0000	184.0000	117.0000	209.0000	153.0000	158.0000	185.0000	362.0000	236.0000	491.0000	262.0000	162.0000	295.0000
150	0.9750	-5.8500	58.0000	140.0000	117.0000	178.0000	155.0000	127.0000	91.0000	111.0000	221.0000	112.0000	150.0000	149.0000	71.0000	92.0000	117.0000	29.0000	331.0000	280.0000	127.0000	259.0000	28.0000	766.0000	447.0000	167.0000	142.0000	193.0000	1053.0000	482.0000	67.0000	339.0000	317.0000	306.0000	168.0000	25.0000	606.0000	268.0000	237.0000	191.0000	91.0000	169.0000	281.0000	555.0000	530.0000	331.0000	109.0000	240.0000	380.0000
151	1.0500	-5.8500	212.0000	47.0000	210.0000	121.0000	31.0000	287.0000	129.0000	129.0000	438.0000	154.0000	259.0000	209.0000	90.0000	284.0000	148.0000	39.0000	467.0000	173.0000	88.0000	104.0000	189.0000	455.0000	432.0000	285.0000	134.0000	198.0000	1332.0000	386.0000	217.0000	411.0000	290.0000	252.0000	156.0000	187.0000	385.0000	291.0000	274.0000	89.0000	288.0000	121.0000	192.0000	403.0000	326.0000	250.0000	350.0000	284.0000	486.0000
152	1.1250	-5.8500	311.0000	145.0000	225.0000	91.0000	96.0000	240.0000	134.0000	140.0000	326.0000	48.0000	340.0000	91.0000	210.0000	204.0000	131.0000	229.0000	410.0000	210.0000	147.0000	155.0000	256.0000	697.0000	480.0000	263.0000	203.0000	201.0000	931.0000	579.0000	262.0000	275.0000	688.0000	425.0000	240.0000	70.0000	476.0000	181.0000	264.0000	139.0000	134.0000	221.0000	204.0000	408.0000	249.0000	300.0000	343.0000	233.0000	459.0000
153	1.2000	-5.8500	233.0000	165.0000	100.0000	186.0000	123.0000	178.0000	152.0000	152.0000	314.0000	217.0000	179.0000	234.0000	178.0000	99.0000	183.0000	241.0000	489.0000	213.0000	53.0000	48.0000	239.0000	969.0000	580.0000	83.0000	114.0000	0.0000	1031.0000	368.0000	136.0000	385.0000	637.0000	352.0000	142.0000	61.0000	318.0000	230.0000	257.0000	171.0000	151.0000	284.0000	240.0000	329.0000	576.0000	363.0000	335.0000	241.0000	536.0000
154	1.2750	-5.8500	74.0000	145.0000	146.0000	157.0000	121.0000	143.0000	275.0000	275.0000	278.0000	81.0000	401.0000	336.0000	121.0000	172.0000	29.0000	77.0000	264.0000	149.0000	85.0000	179.0000	160.0000	763.0000	259.0000	158.0000	81.0000	237.0000	1310.0000	636.0000	94.0000	52.0000	629.0000	359.0000	206.0000	217.0000	298.0000	78.0000	242.0000	126.0000	168.0000	272.0000	216.0000	470.0000	377.0000	361.0000	328.0000	329.0000	341.0000
155	1.3500	-5.8500	201.0000	124.0000	166.0000	212.0000	97.0000	230.0000	109.0000	109.0000	451.0000	70.0000	245.0000	292.0000	107.0000	206.0000	90.0000	144.0000	350.0000	277.0000	109.0000	222.0000	94.0000	564.0000	292.0000	146.0000	78.0000	137.0000	774.0000	377.0000	151.0000	230.0000	419.0000	276.0000	241.0000	155.0000	517.0000	96.0000	176.0000	285.0000	181.0000	166.0000	202.0000	286.0000	112.0000	425.0000	373.0000	282.0000	326.0000
156	1.4250	-5.8500	152.0000	123.0000	54.0000	45.0000	23.0000	156.0000	28.0000	28.0000	242.0000	163.0000	195.0000	202.0000	246.0000	288.0000	82.0000	77.0000	215.0000	85.0000	96.0000	140.0000	366.0000	519.0000	380.0000	29.0000	80.0000	231.0000	1236.0000	345.0000	194.0000	190.0000	573.0000	343.0000	54.0000	82.0000	505.0000	243.0000	210.0000	223.0000	153.0000	197.0000	165.0000	393.0000	371.0000	415.0000	341.0000	130.0000	208.0000
157	1.5000	-5.8500	139.0000	250.0000	78.0000	55.0000	144.0000	242.0000	91.0000	91.0000	275.0000	160.0000	193.0000	308.0000	221.0000	187.0000	57.0000	312.0000	295.0000	224.0000	81.0000	120.0000	296.0000	441.0000	431.0000	199.0000	120.0000	198.0000	1559.0000	146.0000	320.0000	113.0000	501.0000	387.0000	90.0000	205.0000	401.0000	248.0000	125.0000	208.0000	261.0000	255.0000	82.0000	536.0000	440.0000	703.0000	237.0000	143.0000	398.0000
158	1.5750	-5.8500	74.0000	92.0000	161.0000	0.0000	165.0000	81.0000	89.0000	89.0000	294.0000	185.0000	240.0000	195.0000	189.0000	53.0000	158.0000	152.0000	265.0000	97.0000	146.0000	218.0000	270.0000	635.0000	326.0000	164.0000	173.0000	107.0000	779.0000	368.0000	166.0000	115.0000	491.0000	166.0000	82.0000	71.0000	382.0000	229.0000	171.0000	132.0000	61.0000	152.0000	95.0000	315.0000	331.0000	331.0000	200.0000	219.0000	428.0000
159	1.6500	-5.8500	105.0000	139.0000	153.0000	85.0000	117.0000	124.0000	124.0000	143.0000	280.0000	126.0000	287.0000	197.0000	151.0000	82.0000	55.0000	227.0000	162.0000	210.0000	71.0000	187.0000	78.0000	576.0000	469.0000	279.0000	95.0000	206.0000	508.0000	328.0000	125.0000	153.0000	252.0000	126.0000	176.0000	51.0000	369.0000	129.0000	94.0000	242.0000	289.0000	149.0000	158.0000	347.0000	210.0000	253.0000	425.0000	236.0000	283.0000
160	1.7250	-5.8500	172.0000	133.0000	234.0000	91.0000	244.0000	183.0000	117.0000	117.0000	253.0000	109.0000	180.0000	272.0000	141.0000	180.0000	145.0000	101.0000	159.0000	232.0000	186.0000	210.0000	93.0000	734.0000	367.0000	174.0000	224.0000	175.0000	736.0000	282.0000	153.0000	264.0000	197.0000	165.0000	163.0000	74.0000	432.0000	173.0000	187.0000	131.0000	205.0000	176.0000	124.0000	324.0000	269.0000	310.0000	190.0000	160.0000	181.0000
161	1.8000	-5.8500	273.0000	237.0000	173.0000	180.0000	292.0000	160.0000	145.0000	145.0000	288.0000	118.0000	135.0000	224.0000	122.0000	59.0000	149.0000	204.0000	355.0000	204.0000	115.0000	162.0000	190.0000	735.0000	348.0000	310.0000	172.0000	192.0000	837.0000	233.0000	195.0000	320.0000	431.0000	244.0000	178.0000	105.0000	318.0000	314.0000	165.0000	158.0000	143.0000	193.0000	137.0000	259.0000	406.0000	506.0000	364.0000	180.0000	296.0000
162	1.8750	-5.8500	163.0000	135.0000	121.0000	84.0000	54.0000	135.0000	63.0000	63.0000	227.0000	51.0000	96.0000	273.0000	94.0000	167.0000	164.0000	186.0000	216.0000	65.0000	161.0000	65.0000	376.0000	640.0000	223.0000	146.0000	77.0000	179.0000	404.0000	297.0000	43.0000	157.0000	310.0000	257.0000	215.0000	99.0000	266.0000	41.0000	142.0000	231.0000	165.0000	115.0000	144.0000	350.0000	468.0000	340.0000	318.0000	292.0000	233.0000
163	0.1500	-5.7750	186.0000	83.0000	77.0000	88.0000	102.0000	153.0000	41.0000	41.0000	249.0000	131.0000	380.0000	333.0000	116.0000	194.0000	87.0000	74.0000	203.0000	280.0000	70.0000	278.0000	198.0000	666.0000	324.0000	327.0000	83.0000	302.0000	264.0000	109.0000	361.0000	229.0000	85.0000	253.0000	79.0000	92.0000	461.0000	307.0000	394.0000	229.0000	174.0000	232.0000	100.0000	396.0000	333.0000	268.0000	343.0000	211.0000	278.0000
164	0.2250	-5.7750	149.0000	175.0000	50.0000	110.0000	58.0000	152.0000	52.0000	52.0000	235.0000	92.0000	187.0000	272.0000	295.0000	94.0000	232.0000	179.0000	102.0000	116.0000	50.0000	237.0000	156.0000	536.0000	314.0000	168.0000	111.0000	176.0000	364.0000	183.0000	127.0000	193.0000	277.0000	59.0000	24.0000	100.0000	145.0000	108.0000	63.0000	117.0000	22.0000	215.0000	50.0000	167.0000	407.0000	272.0000	329.0000	133.0000	107.0000
165	0.3000	-5.7750	151.0000	59.0000	143.0000	192.0000	178.0000	99.0000	107.0000	107.0000	553.0000	170.0000	277.0000	320.0000	153.0000	222.0000	76.0000	75.0000	102.0000	114.0000	20.0000	100.0000	211.0000	540.0000	180.0000	165.0000	47.0000	129.0000	474.0000	96.0000	144.0000	178.0000	444.0000	198.0000	152.0000	34.0000	259.0000	162.0000	139.0000	183.0000	104.0000	202.0000	87.0000	170.0000	362.0000	101.0000	264.0000	223.0000	241.0000
166	0.3750	-5.7750	156.0000	22.0000	138.0000	27.0000	126.0000	52.0000	23.0000	23.0000	242.0000	164.0000	111.0000	314.0000	107.0000	126.0000	154.0000	195.0000	151.0000	112.0000	89.0000	61.0000	86.0000	613.0000	215.0000	143.0000	64.0000	309.0000	299.0000	244.0000	89.0000	184.0000	180.0000	173.0000	91.0000	85.0000	271.0000	99.0000	143.0000	127.0000	68.0000	162.0000	118.0000	243.0000	392.0000	102.0000	206.0000	281.0000	297.0000
167	0.4500	-5.7750	116.0000	227.0000	54.0000	243.0000	84.0000	170.0000	74.0000	74.0000	284.0000	216.0000	319.0000	106.0000	157.0000	146.0000	152.0000	49.0000	61.0000	70.0000	168.0000	92.0000	197.0000	801.0000	357.0000	207.0000	113.0000	253.0000	445.0000	262.0000	140.0000	190.0000	284.0000	196.0000	190.0000	50.0000	188.0000	194.0000	243.0000	144.0000	129.0000	60.0000	64.0000	321.0000	275.0000	160.0000	356.0000	222.0000	202.0000
168	0.5250	-5.7750	148.0000	108.0000	154.0000	84.0000	89.0000	95.0000	82.0000	82.0000	268.0000	42.0000	360.0000	345.0000	199.0000	162.0000	86.0000	51.0000	85.0000	204.0000	67.0000	101.0000	151.0000	604.0000	454.0000	155.0000	55.0000	87.0000	407.0000	262.0000	142.0000	88.0000	347.0000	236.0000	89.0000	130.0000	517.0000	255.0000	278.0000	269.0000	139.0000	0.0000	68.0000	451.0000	257.0000	369.0000	268.0000	136.0000	352.0000
169	0.6000	-5.7750	146.0000	142.0000	74.0000	101.0000	153.0000	253.0000	52.0000	52.0000	382.0000	104.0000	277.0000	331.0000	66.0000	223.0000	176.0000	264.0000	358.0000	65.0000	103.0000	57.0000	200.0000	672.0000	157.0000	157.0000	153.0000	146.0000	1115.0000	269.0000	224.0000	268.0000	403.0000	428.0000	67.0000	75.0000	355.0000	213.0000	285.0000	221.0000	230.0000	104.0000	209.0000	285.0000	371.0000	540.0000	389.0000	209.0000	185.0000
170	0.6750	-5.7750	241.0000	98.0000	166.0000	188.0000	79.0000	117.0000	323.0000	342.0000	232.0000	235.0000	71.0000	42.0000	219.0000	0.0000	205.0000	192.0000	501.0000	128.0000	37.0000	0.0000	143.0000	741.0000	316.0000	334.0000	182.0000	227.0000	1588.0000	502.0000	156.0000	284.0000	701.0000	369.0000	175.0000	81.0000	589.0000	337.0000	144.0000	175.0000	167.0000	251.0000	208.0000	220.0000	434.0000	310.0000	236.0000	330.0000	335.0000
171	0.7500	-5.7750	101.0000	97.0000	49.0000	76.0000	140.0000	192.0000	120.0000	120.0000	268.0000	303.0000	101.0000	265.0000	114.0000	146.0000	183.0000	258.0000	155.0000	255.0000	29.0000	128.0000	181.0000	807.0000	434.0000	246.0000	311.0000	109.0000	1315.0000	489.0000	319.0000	268.0000	584.0000	486.0000	196.0000	71.0000	559.0000	162.0000	92.0000	131.0000	267.0000	74.0000	201.0000	277.0000	393.0000	505.0000	218.0000	318.0000	344.0000
172	0.8250	-5.7750	116.0000	204.0000	120.0000	87.0000	123.0000	168.0000	29.0000	29.0000	150.0000	124.0000	143.0000	163.0000	166.0000	189.0000	118.0000	56.0000	188.0000	154.0000	57.0000	25.0000	219.0000	731.0000	390.0000	194.0000	93.0000	111.0000	665.0000	264.0000	139.0000	248.0000	454.0000	172.0000	61.0000	135.0000	172.0000	149.0000	123.0000	303.0000	96.0000	138.0000	297.0000	208.0000	184.0000	206.0000	348.0000	194.0000	313.0000
173	0.9000	-5.7750	223.0000	228.0000	187.0000	25.0000	153.0000	110.0000	223.0000	223.0000	219.0000	115.0000	287.0000	294.0000	112.0000	189.0000	31.0000	140.0000	85.0000	155.0000	133.0000	355.0000	261.0000	820.0000	387.0000	149.0000	146.0000	184.0000	897.0000	371.0000	178.0000	317.0000	504.0000	351.0000	98.0000	112.0000	275.0000	193.0000	279.0000	215.0000	106.0000	146.0000	212.0000	330.0000	297.0000	214.0000	145.0000	181.0000	269.0000
174	0.9750	-5.7750	173.0000	379.0000	38.0000	96.0000	74.0000	188.0000	270.0000	270.0000	233.0000	120.0000	203.0000	247.0000	203.0000	300.0000	226.0000	73.0000	315.0000	200.0000	48.0000	32.0000	158.0000	501.0000	462.0000	146.0000	153.0000	112.0000	1390.0000	371.0000	160.0000	78.0000	1034.0000	323.0000	115.0000	254.0000	503.0000	202.0000	125.0000	384.0000	111.0000	251.0000	141.0000	477.0000	601.0000	478.0000	323.0000	175.0000	331.0000
175	1.0500	-5.7750	88.0000	182.0000	0.0000	58.0000	142.0000	32.0000	91.0000	91.0000	217.0000	223.0000	220.0000	217.0000	117.0000	187.0000	42.0000	141.0000	224.0000	223.0000	127.0000	75.0000	167.0000	352.0000	242.0000	337.0000	50.0000	90.0000	966.0000	242.0000	186.0000	219.0000	561.0000	175.0000	230.0000	78.0000	563.0000	221.0000	280.0000	394.0000	315.0000	84.0000	296.0000	176.0000	471.0000	459.0000	187.0000	222.0000	274.0000
176	1.1250	-5.7750	53.0000	129.0000	63.0000	141.0000	108.0000	238.0000	192.0000	192.0000	214.0000	186.0000	346.0000	162.0000	200.0000	194.0000	197.0000	131.0000	334.0000	68.0000	38.0000	97.0000	58.0000	634.0000	293.0000	265.0000	234.0000	219.0000	1273.0000	234.0000	79.0000	373.0000	542.0000	343.0000	286.0000	84.0000	584.0000	261.0000	187.0000	180.0000	178.0000	248.0000	312.0000	461.0000	571.0000	499.0000	193.0000	133.0000	204.0000
177	1.2000	-5.7750	89.0000	232.0000	179.0000	73.0000	37.0000	110.0000	103.0000	103.0000	255.0000	244.0000	103.0000	92.0000	174.0000	132.0000	97.0000	241.0000	317.0000	137.0000	156.0000	131.0000	100.0000	877.0000	234.0000	185.0000	301.0000	79.0000	951.0000	259.0000	42.0000	282.0000	591.0000	172.0000	186.0000	108.0000	552.0000	323.0000	322.0000	139.0000	218.0000	264.0000	220.0000	411.0000	337.0000	357.0000	340.0000	76.0000	270.0000
178	1.2750	-5.7750	265.0000	144.0000	98.0000	95.0000	288.0000	48.0000	148.0000	148.0000	223.0000	74.0000	153.0000	231.0000	226.0000	287.0000	124.0000	125.0000	274.0000	162.0000	140.0000	300.0000	72.0000	548.0000	444.0000	57.0000	49.0000	81.0000	1098.0000	331.0000	103.0000	186.0000	780.0000	337.0000	99.0000	316.0000	583.0000	471.0000	212.0000	308.0000	269.0000	72.0000	176.0000	408.0000	357.0000	269.0000	219.0000	205.0000	388.0000
179	1.3500	-5.7750	180.0000	139.0000	28.0000	307.0000	137.0000	138.0000	232.0000	232.0000	331.0000	228.0000	246.0000	282.0000	208.0000	139.0000	256.0000	320.0000	172.0000	75.0000	41.0000	25.0000	116.0000	844.0000	368.0000	184.0000	143.0000	390.0000	994.0000	448.0000	159.0000	228.0000	584.0000	186.0000	146.0000	171.0000	282.0000	153.0000	195.0000	252.0000	231.0000	138.0000	242.0000	197.0000	588.0000	244.0000	238.0000	129.0000	329.0000
180	1.4250	-5.7750	271.0000	100.0000	62.0000	55.0000	67.0000	118.0000	198.0000	198.0000	446.0000	206.0000	192.0000	468.0000	188.0000	235.0000	172.0000	165.0000	148.0000	46.0000	230.0000	173.0000	169.0000	495.0000	247.0000	109.0000	130.0000	221.0000	1201.0000	526.0000	82.0000	360.0000	408.0000	217.0000	165.0000	123.0000	246.0000	228.0000	176.0000	82.0000	184.0000	305.0000	194.0000	366.0000	331.0000	334.0000	404.0000	312.0000	78.0000
181	1.5000	-5.7750	106.0000	203.0000	140.0000	127.0000	151.0000	235.0000	158.0000	158.0000	212.0000	250.0000	209.0000	404.0000	163.0000	94.0000	249.0000	158.0000	120.0000	82.0000	77.0000	242.0000	233.0000	617.0000	292.0000	364.0000	72.0000	309.0000	575.0000	221.0000	243.0000	217.0000	643.0000	177.0000	87.0000	46.0000	433.0000	204.0000	257.0000	338.0000	204.0000	130.0000	175.0000	280.0000	328.0000	298.0000	384.0000	368.0000	204.0000
182	1.5750	-5.7750	188.0000	60.0000	132.0000	127.0000	105.0000	161.0000	194.0000	194.0000	161.0000	26.0000	364.0000	155.0000	79.0000	201.0000	127.0000	104.0000	279.0000	170.0000	107.0000	212.0000	46.0000	630.0000	378.0000	242.0000	194.0000	177.0000	1061.0000	207.0000	91.0000	270.0000	754.0000	242.0000	104.0000	201.0000	534.0000	192.0000	194.0000	115.0000	273.0000	0.0000	110.0000	245.0000	441.0000	377.0000	303.0000	427.0000	278.0000
183	1.6500	-5.7750	155.0000	85.0000	219.0000	188.0000	28.0000	169.0000	97.0000	97.0000	131.0000	80.0000	105.0000	578.0000	222.0000	98.0000	316.0000	161.0000	271.0000	204.0000	145.0000	165.0000	178.0000	661.0000	244.0000	130.0000	149.0000	198.0000	1147.0000	328.0000	106.0000	111.0000	561.0000	191.0000	256.0000	93.0000	379.0000	242.0000	126.0000	126.0000	352.0000	107.0000	167.0000	196.0000	380.0000	276.0000	354.0000	319.0000	367.0000
184	1.7250	-5.7750	296.0000	147.0000	172.0000	302.0000	88.0000	186.0000	118.0000	118.0000	179.0000	168.0000	234.0000	352.0000	226.0000	296.0000	234.0000	133.0000	372.0000	248.0000	118.0000	257.0000	53.0000	654.0000	373.0000	167.0000	195.0000	130.0000	1721.0000	519.0000	327.0000	154.0000	401.0000	457.0000	66.0000	184.0000	353.0000	305.0000	252.0000	179.0000	185.0000	152.0000	221.0000	166.0000	314.0000	575.0000	153.0000	274.0000	217.0000
185	1.8000	-5.7750	134.0000	186.0000	91.0000	56.0000	87.0000	194.0000	151.0000	151.0000	269.0000	205.0000	312.0000	344.0000	81.0000	209.0000	79.0000	114.0000	218.0000	138.0000	123.0000	141.0000	128.0000	508.0000	379.0000	222.0000	114.0000	183.0000	772.0000	227.0000	141.0000	73.0000	453.0000	296.0000	123.0000	0.0000	427.0000	246.0000	371.0000	101.0000	114.0000	75.0000	240.0000	403.0000	227.0000	494.0000	350.0000	127.0000	132.0000
186	1.8750	-5.7750	109.0000	85.0000	131.0000	143.0000	158.0000	222.0000	47.0000	47.0000	204.0000	132.0000	246.0000	131.0000	159.0000	158.0000	123.0000	322.0000	220.0000	210.0000	129.0000	170.0000	233.0000	481.0000	378.0000	283.0000	184.0000	93.0000	976.0000	250.0000	60.0000	195.0000	448.0000	162.0000	155.0000	97.0000	164.0000	236.0000	161.0000	132.0000	77.0000	162.0000	69.0000	250.0000	261.0000	261.0000	393.0000	306.0000	319.0000
187	1.9500	-5.7750	103.0000	169.0000	53.0000	64.0000	171.0000	71.0000	74.0000	74.0000	362.0000	141.0000	114.0000	263.0000	129.0000	55.0000	186.0000	106.0000	91.0000	57.0000	145.0000	105.0000	186.0000	431.0000	269.0000	92.0000	137.0000	105.0000	291.0000	97.0000	130.0000	64.0000	212.0000	35.0000	163.0000	92.0000	126.0000	167.0000	123.0000	26.0000	109.0000	60.0000	176.0000	181.0000	323.0000	151.0000	403.0000	358.0000	286.0000
188	2.0250	-5.7750	183.0000	138.0000	68.0000	99.0000	67.0000	144.0000	106.0000	106.0000	349.0000	96.0000	207.0000	186.0000	140.0000	69.0000	153.0000	95.0000	183.0000	137.0000	120.0000	157.0000	125.0000	435.0000	120.0000	72.0000	147.0000	155.0000	105.0000	157.0000	80.0000	137.0000	119.0000	220.0000	88.0000	96.0000	164.0000	104.0000	109.0000	186.0000	179.0000	22.0000	24.0000	202.0000	131.0000	312.0000	251.0000	177.0000	218.0000
189	0.0750	-5.7000	75.0000	187.0000	50.0000	35.0000	122.0000	26.0000	33.0000	33.0000	185.0000	0.0000	482.0000	455.0000	327.0000	22.0000	350.0000	223.0000	0.0000	134.0000	87.0000	197.0000	364.0000	536.0000	308.0000	244.0000	143.0000	158.0000	173.0000	195.0000	135.0000	338.0000	260.0000	214.0000	111.0000	114.0000	387.0000	418.0000	324.0000	252.0000	163.0000	157.0000	63.0000	192.0000	282.0000	102.0000	267.0000	274.0000	327.0000
190	0.1500	-5.7000	130.0000	117.0000	20.0000	29.0000	0.0000	151.0000	113.0000	113.0000	364.0000	93.0000	315.0000	293.0000	138.0000	105.0000	124.0000	102.0000	26.0000	61.0000	0.0000	183.0000	163.0000	342.0000	289.0000	76.0000	133.0000	46.0000	274.0000	210.0000	93.0000	200.0000	256.0000	242.0000	84.0000	161.0000	369.0000	284.0000	207.0000	217.0000	194.0000	105.0000	97.0000	213.0000	251.0000	97.0000	509.0000	215.0000	176.0000
191	0.2250	-5.7000	69.0000	131.0000	52.0000	70.0000	87.0000	109.0000	146.0000	146.0000	182.0000	282.0000	290.0000	219.0000	101.0000	88.0000	215.0000	129.0000	184.0000	116.0000	144.0000	79.0000	140.0000	507.0000	375.0000	116.0000	184.0000	53.0000	285.0000	118.0000	109.0000	115.0000	302.0000	218.0000	131.0000	18.0000	294.0000	251.0000	45.0000	246.0000	177.0000	124.0000	109.0000	98.0000	239.0000	237.0000	190.0000	350.0000	297.0000
192	0.3000	-5.7000	186.0000	185.0000	159.0000	0.0000	147.0000	176.0000	97.0000	97.0000	264.0000	117.0000	173.0000	237.0000	81.0000	93.0000	102.0000	142.0000	170.0000	87.0000	50.0000	183.0000	80.0000	566.0000	210.0000	143.0000	91.0000	143.0000	535.0000	285.0000	192.0000	121.0000	236.0000	166.0000	147.0000	123.0000	273.0000	155.0000	308.0000	119.0000	80.0000	94.0000	89.0000	258.0000	117.0000	27.0000	386.0000	207.0000	147.0000
193	0.3750	-5.7000	238.0000	61.0000	28.0000	143.0000	40.0000	74.0000	115.0000	115.0000	212.0000	175.0000	296.0000	166.0000	153.0000	204.0000	124.0000	56.0000	99.0000	219.0000	158.0000	82.0000	87.0000	508.0000	466.0000	254.0000	72.0000	49.0000	340.0000	87.0000	82.0000	184.0000	161.0000	245.0000	105.0000	157.0000	244.0000	283.0000	156.0000	301.0000	84.0000	108.0000	188.0000	138.0000	380.0000	197.0000	163.0000	380.0000	131.0000
194	0.4500	-5.7000	255.0000	181.0000	50.0000	131.0000	154.0000	153.0000	150.0000	150.0000	380.0000	146.0000	45.0000	220.0000	162.0000	42.0000	50.0000	48.0000	281.0000	188.0000	122.0000	126.0000	153.0000	327.0000	167.0000	129.0000	197.0000	160.0000	897.0000	308.0000	163.0000	200.0000	605.0000	191.0000	166.0000	63.0000	554.0000	261.0000	256.0000	219.0000	230.0000	194.0000	147.0000	377.0000	401.0000	361.0000	160.0000	200.0000	175.0000
195	0.5250	-5.7000	160.0000	96.0000	113.0000	118.0000	222.0000	148.0000	87.0000	87.0000	332.0000	111.0000	232.0000	263.0000	228.0000	132.0000	178.0000	236.0000	312.0000	168.0000	162.0000	289.0000	79.0000	543.0000	294.0000	210.0000	20.0000	64.0000	754.0000	324.0000	128.0000	108.0000	558.0000	411.0000	188.0000	34.0000	380.0000	279.0000	150.0000	0.0000	157.0000	112.0000	179.0000	368.0000	332.0000	213.0000	436.0000	284.0000	422.0000
196	0.6000	-5.7000	273.0000	146.0000	153.0000	0.0000	217.0000	24.0000	82.0000	82.0000	232.0000	126.0000	260.0000	258.0000	187.0000	183.0000	168.0000	166.0000	283.0000	81.0000	174.0000	259.0000	209.0000	577.0000	236.0000	156.0000	93.0000	145.0000	998.0000	99.0000	150.0000	239.0000	455.0000	236.0000	183.0000	134.0000	260.0000	130.0000	245.0000	264.0000	162.0000	149.0000	217.0000	148.0000	371.0000	266.0000	272.0000	218.0000	271.0000
197	0.6750	-5.7000	212.0000	101.0000	121.0000	152.0000	177.0000	212.0000	18.0000	18.0000	317.0000	157.0000	214.0000	244.0000	119.0000	239.0000	150.0000	150.0000	505.0000	46.0000	69.0000	274.0000	132.0000	536.0000	447.0000	147.0000	108.0000	124.0000	1449.0000	309.0000	224.0000	300.0000	570.0000	432.0000	257.0000	275.0000	458.0000	182.0000	233.0000	248.0000	115.0000	118.0000	179.0000	365.0000	440.0000	428.0000	220.0000	261.0000	293.0000
198	0.7500	-5.7000	225.0000	55.0000	131.0000	57.0000	139.0000	136.0000	131.0000	131.0000	244.0000	110.0000	316.0000	177.0000	97.0000	182.0000	264.0000	136.0000	282.0000	271.0000	0.0000	111.0000	134.0000	515.0000	450.0000	290.0000	198.0000	122.0000	1157.0000	621.0000	84.0000	330.0000	478.0000	274.0000	246.0000	93.0000	497.0000	170.0000	183.0000	224.0000	107.0000	168.0000	116.0000	359.0000	567.0000	341.0000	154.0000	411.0000	285.0000
199	0.8250	-5.7000	134.0000	149.0000	114.0000	71.0000	0.0000	192.0000	77.0000	77.0000	269.0000	208.0000	238.0000	202.0000	229.0000	255.0000	167.0000	192.0000	267.0000	127.0000	109.0000	249.0000	212.0000	705.0000	497.0000	269.0000	86.0000	131.0000	1362.0000	419.0000	109.0000	368.0000	666.0000	302.0000	174.0000	208.0000	416.0000	162.0000	217.0000	221.0000	293.0000	200.0000	115.0000	227.0000	482.0000	525.0000	187.0000	196.0000	146.0000
200	0.9000	-5.7000	141.0000	136.0000	133.0000	90.0000	228.0000	47.0000	60.0000	60.0000	197.0000	171.0000	218.0000	211.0000	134.0000	48.0000	256.0000	240.0000	273.0000	123.0000	104.0000	212.0000	54.0000	892.0000	430.0000	244.0000	76.0000	51.0000	1013.0000	108.0000	269.0000	230.0000	656.0000	177.0000	234.0000	113.0000	484.0000	105.0000	0.0000	253.0000	383.0000	164.0000	105.0000	250.0000	275.0000	498.0000	192.0000	175.0000	299.0000
201	0.9750	-5.7000	145.0000	149.0000	120.0000	136.0000	51.0000	192.0000	143.0000	143.0000	291.0000	97.0000	321.0000	344.0000	59.0000	257.0000	240.0000	159.0000	231.0000	95.0000	44.0000	199.0000	132.0000	419.0000	430.0000	267.0000	120.0000	171.0000	982.0000	161.0000	215.0000	272.0000	704.0000	235.0000	167.0000	171.0000	909.0000	247.0000	327.0000	73.0000	73.0000	301.0000	264.0000	545.0000	536.0000	405.0000	342.0000	131.0000	154.0000
202	1.0500	-5.7000	176.0000	166.0000	127.0000	114.0000	285.0000	119.0000	141.0000	141.0000	270.0000	169.0000	230.0000	178.0000	179.0000	135.0000	288.0000	268.0000	269.0000	76.0000	227.0000	279.0000	161.0000	627.0000	322.0000	175.0000	162.0000	211.0000	893.0000	248.0000	106.0000	157.0000	705.0000	325.0000	141.0000	216.0000	484.0000	209.0000	318.0000	247.0000	201.0000	111.0000	148.0000	386.0000	500.0000	372.0000	192.0000	183.0000	302.0000
203	1.1250	-5.7000	86.0000	55.0000	153.0000	100.0000	146.0000	96.0000	61.0000	61.0000	155.0000	94.0000	227.0000	121.0000	128.0000	159.0000	169.0000	181.0000	199.0000	96.0000	134.0000	172.0000	129.0000	634.0000	339.0000	346.0000	0.0000	129.0000	1259.0000	386.0000	130.0000	245.0000	487.0000	429.0000	96.0000	82.0000	349.0000	367.0000	219.0000	246.0000	230.0000	236.0000	122.0000	420.0000	499.0000	189.0000	196.0000	181.0000	304.0000
204	1.2000	-5.7000	96.0000	146.0000	135.0000	70.0000	96.0000	117.0000	128.0000	128.0000	266.0000	203.0000	184.0000	229.0000	223.0000	231.0000	259.0000	206.0000	398.0000	114.0000	173.0000	134.0000	183.0000	392.0000	422.0000	211.0000	145.0000	191.0000	1405.0000	286.0000	165.0000	328.0000	444.0000	414.0000	179.0000	68.0000	690.0000	187.0000	235.0000	254.0000	136.0000	249.0000	287.0000	401.0000	387.0000	471.0000	373.0000	229.0000	576.0000
205	1.2750	-5.7000	181.0000	129.0000	81.0000	82.0000	158.0000	57.0000	150.0000	150.0000	293.0000	96.0000	249.0000	280.0000	142.0000	201.0000	283.0000	149.0000	177.0000	207.0000	166.0000	205.0000	141.0000	882.0000	224.0000	192.0000	172.0000	130.0000	1550.0000	526.0000	183.0000	210.0000	742.0000	265.0000	261.0000	88.0000	298.0000	327.0000	292.0000	227.0000	157.0000	213.0000	150.0000	501.0000	399.0000	604.0000	345.0000	303.0000	159.0000
206	1.3500	-5.7000	283.0000	133.0000	132.0000	118.0000	123.0000	147.0000	72.0000	72.0000	138.0000	185.0000	219.0000	292.0000	154.0000	53.0000	101.0000	177.0000	388.0000	71.0000	53.0000	181.0000	61.0000	604.0000	332.0000	264.0000	184.0000	247.0000	1475.0000	343.0000	130.0000	254.0000	711.0000	580.0000	262.0000	201.0000	591.0000	374.0000	320.0000	98.0000	239.0000	357.0000	395.0000	523.0000	458.0000	385.0000	110.0000	296.0000	379.0000
207	1.4250	-5.7000	86.0000	48.0000	144.0000	60.0000	125.0000	88.0000	187.0000	187.0000	276.0000	158.0000	215.0000	485.0000	290.0000	277.0000	189.0000	227.0000	286.0000	265.0000	108.0000	72.0000	160.0000	820.0000	373.0000	80.0000	125.0000	167.0000	1142.0000	284.0000	167.0000	224.0000	665.0000	289.0000	181.0000	216.0000	605.0000	204.0000	140.0000	93.0000	230.0000	68.0000	206.0000	340.0000	453.0000	689.0000	106.0000	345.0000	277.0000
208	1.5000	-5.7000	68.0000	147.0000	159.0000	131.0000	128.0000	87.0000	44.0000	44.0000	389.0000	145.0000	158.0000	428.0000	193.0000	64.0000	158.0000	106.0000	231.0000	98.0000	141.0000	92.0000	178.0000	492.0000	229.0000	107.0000	65.0000	94.0000	782.0000	288.0000	135.0000	106.0000	436.0000	154.0000	117.0000	47.0000	411.0000	406.0000	215.0000	105.0000	213.0000	275.0000	204.0000	367.0000	390.0000	319.0000	164.0000	206.0000	223.0000
209	1.5750	-5.7000	205.0000	217.0000	254.0000	77.0000	19.0000	270.0000	22.0000	22.0000	143.0000	52.0000	186.0000	228.0000	298.0000	246.0000	233.0000	121.0000	189.0000	172.0000	146.0000	90.0000	250.0000	543.0000	347.0000	144.0000	39.0000	97.0000	1008.0000	192.0000	58.0000	96.0000	471.0000	120.0000	84.0000	195.0000	303.0000	134.0000	83.0000	202.0000	155.0000	256.0000	105.0000	317.0000	431.0000	346.0000	207.0000	181.0000	295.0000
210	1.6500	-5.7000	215.0000	126.0000	114.0000	199.0000	203.0000	194.0000	134.0000	159.0000	304.0000	216.0000	142.0000	380.0000	180.0000	154.0000	142.0000	89.0000	406.0000	108.0000	143.0000	177.0000	111.0000	539.0000	313.0000	188.0000	194.0000	244.0000	1218.0000	573.0000	114.0000	149.0000	590.0000	303.0000	221.0000	102.0000	214.0000	389.0000	145.0000	340.0000	225.0000	118.0000	190.0000	203.0000	309.0000	333.0000	323.0000	179.0000	176.0000
211	1.7250	-5.7000	115.0000	115.0000	112.0000	80.0000	54.0000	0.0000	181.0000	181.0000	313.0000	138.0000	182.0000	400.0000	190.0000	142.0000	231.0000	164.0000	293.0000	173.0000	277.0000	141.0000	237.0000	673.0000	378.0000	244.0000	239.0000	190.0000	1751.0000	325.0000	216.0000	289.0000	700.0000	472.0000	265.0000	106.0000	454.0000	193.0000	327.0000	181.0000	347.0000	209.0000	291.0000	175.0000	330.0000	529.0000	175.0000	532.0000	316.0000
212	1.8000	-5.7000	129.0000	52.0000	107.0000	31.0000	104.0000	119.0000	87.0000	87.0000	177.0000	204.0000	115.0000	464.0000	229.0000	218.0000	173.0000	100.0000	241.0000	18.0000	98.0000	179.0000	224.0000	725.0000	294.0000	164.0000	56.0000	44.0000	762.0000	330.0000	223.0000	301.0000	393.0000	59.0000	123.0000	101.0000	436.0000	226.0000	249.0000	188.0000	156.0000	211.0000	339.0000	280.0000	346.0000	216.0000	239.0000	200.0000	219.0000
213	1.8750	-5.7000	90.0000	90.0000	259.0000	45.0000	85.0000	253.0000	109.0000	109.0000	197.0000	198.0000	146.0000	197.0000	31.0000	243.0000	175.0000	188.0000	176.0000	49.0000	93.0000	94.0000	82.0000	348.0000	243.0000	138.0000	68.0000	53.0000	638.0000	180.0000	164.0000	112.0000	195.0000	237.0000	54.0000	63.0000	344.0000	131.0000	148.0000	128.0000	141.0000	77.0000	107.0000	253.0000	366.0000	80.0000	343.0000	112.0000	96.0000
214	1.9500	-5.7000	120.0000	118.0000	238.0000	142.0000	95.0000	148.0000	0.0000	0.0000	230.0000	126.0000	288.0000	166.0000	163.0000	149.0000	190.0000	88.0000	172.0000	0.0000	184.0000	230.0000	193.0000	336.0000	268.0000	312.0000	143.0000	85.0000	383.0000	70.0000	123.0000	199.0000	124.0000	64.0000	198.0000	180.0000	98.0000	148.0000	64.0000	246.0000	52.0000	0.0000	248.0000	212.0000	275.0000	178.0000	161.0000	82.0000	204.0000
215	2.0250	-5.7000	185.0000	124.0000	100.0000	129.0000	237.0000	95.0000	133.0000	133.0000	202.0000	0.0000	100.0000	225.0000	82.0000	88.0000	149.0000	168.0000	158.0000	42.0000	40.0000	153.0000	107.0000	284.0000	199.0000	115.0000	24.0000	29.0000	394.0000	145.0000	112.0000	150.0000	114.0000	49.0000	20.0000	94.0000	93.0000	150.0000	142.0000	73.0000	145.0000	196.0000	51.0000	224.0000	259.0000	297.0000	269.0000	258.0000	254.0000
216	-0.0750	-5.6250	241.0000	235.0000	102.0000	174.0000	97.0000	183.0000	18.0000	18.0000	476.0000	133.0000	506.0000	361.0000	178.0000	181.0000	128.0000	169.0000	145.0000	178.0000	168.0000	106.0000	224.0000	503.0000	94.0000	261.0000	225.0000	167.0000	683.0000	299.0000	173.0000	218.0000	391.0000	199.0000	150.0000	75.0000	594.0000	179.0000	291.0000	113.0000	95.0000	156.0000	101.0000	393.0000	606.0000	272.0000	283.0000	242.0000	326.0000
217	0.0000	-5.6250	19.0000	156.0000	116.0000	36.0000	60.0000	142.0000	114.0000	114.0000	314.0000	140.0000	400.0000	179.0000	113.0000	170.0000	128.0000	118.0000	213.0000	73.0000	18.0000	208.0000	47.0000	489.0000	187.0000	80.0000	50.0000	120.0000	219.0000	197.0000	207.0000	222.0000	301.0000	111.0000	40.0000	125.0000	423.0000	201.0000	133.0000	153.0000	83.0000	76.0000	101.0000	151.0000	295.0000	356.0000	359.0000	156.0000	119.0000
218	0.0750	-5.6250	71.0000	102.0000	58.0000	66.0000	83.0000	62.0000	62.0000	62.0000	376.0000	207.0000	238.0000	54.0000	183.0000	69.0000	89.0000	128.0000	375.0000	102.0000	102.0000	50.0000	101.0000	610.0000	304.0000	115.0000	174.0000	205.0000	91.0000	296.0000	140.0000	83.0000	347.0000	81.0000	91.0000	0.0000	297.0000	96.0000	120.0000	159.0000	189.0000	75.0000	53.0000	189.0000	359.0000	321.0000	218.0000	168.0000	235.0000
219	0.1500	-5.6250	188.0000	117.0000	0.0000	144.0000	183.0000	78.0000	29.0000	29.0000	137.0000	192.0000	189.0000	311.0000	202.0000	79.0000	82.0000	187.0000	144.0000	79.0000	47.0000	221.0000	217.0000	619.0000	266.0000	157.0000	115.0000	95.0000	269.0000	165.0000	229.0000	139.0000	264.0000	219.0000	149.0000	60.0000	388.0000	121.0000	186.0000	106.0000	164.0000	64.0000	83.0000	225.0000	281.0000	256.0000	381.0000	91.0000	173.0000
220	0.2250	-5.6250	202.0000	140.0000	0.0000	68.0000	103.0000	120.0000	104.0000	104.0000	421.0000	152.0000	188.0000	120.0000	205.0000	198.0000	229.0000	63.0000	193.0000	110.0000	23.0000	72.0000	115.0000	739.0000	226.0000	83.0000	131.0000	94.0000	676.0000	335.0000	66.0000	141.0000	162.0000	329.0000	81.0000	47.0000	555.0000	242.0000	157.0000	85.0000	149.0000	140.0000	105.0000	377.0000	244.0000	242.0000	457.0000	174.0000	321.0000
221	0.3000	-5.6250	45.0000	175.0000	70.0000	185.0000	84.0000	49.0000	128.0000	128.0000	217.0000	71.0000	220.0000	193.0000	294.0000	127.0000	237.0000	39.0000	300.0000	108.0000	132.0000	78.0000	86.0000	772.0000	536.0000	266.0000	67.0000	95.0000	440.0000	331.0000	103.0000	161.0000	348.0000	283.0000	102.0000	89.0000	310.0000	289.0000	206.0000	169.0000	304.0000	111.0000	216.0000	272.0000	375.0000	382.0000	374.0000	223.0000	280.0000
222	0.3750	-5.6250	130.0000	142.0000	198.0000	298.0000	75.0000	58.0000	78.0000	78.0000	337.0000	107.0000	185.0000	196.0000	142.0000	254.0000	191.0000	65.0000	519.0000	181.0000	46.0000	228.0000	86.0000	417.0000	300.0000	165.0000	83.0000	118.0000	818.0000	247.0000	45.0000	160.0000	640.0000	264.0000	267.0000	208.0000	582.0000	458.0000	228.0000	263.0000	179.0000	116.0000	178.0000	350.0000	300.0000	323.0000	333.0000	114.0000	269.0000
223	0.4500	-5.6250	53.0000	75.0000	74.0000	218.0000	164.0000	271.0000	225.0000	225.0000	266.0000	96.0000	307.0000	225.0000	217.0000	150.0000	88.0000	158.0000	218.0000	91.0000	95.0000	95.0000	170.0000	582.0000	227.0000	277.0000	108.0000	142.0000	1565.0000	289.0000	170.0000	272.0000	414.0000	91.0000	260.0000	204.0000	595.0000	229.0000	148.0000	469.0000	141.0000	155.0000	401.0000	378.0000	568.0000	610.0000	196.0000	139.0000	317.0000
224	0.5250	-5.6250	150.0000	177.0000	144.0000	105.0000	153.0000	118.0000	82.0000	116.0000	354.0000	193.0000	429.0000	263.0000	223.0000	48.0000	186.0000	218.0000	208.0000	151.0000	69.0000	191.0000	198.0000	762.0000	255.0000	259.0000	85.0000	129.0000	756.0000	319.0000	257.0000	171.0000	546.0000	206.0000	77.0000	155.0000	542.0000	238.0000	200.0000	250.0000	189.0000	243.0000	202.0000	334.0000	415.0000	422.0000	287.0000	298.0000	157.0000
225	0.6000	-5.6250	129.0000	141.0000	147.0000	135.0000	160.0000	179.0000	191.0000	191.0000	272.0000	242.0000	224.0000	121.0000	89.0000	163.0000	388.0000	459.0000	575.0000	162.0000	179.0000	142.0000	76.0000	587.0000	587.0000	226.0000	102.0000	138.0000	1892.0000	387.0000	68.0000	264.0000	766.0000	301.0000	175.0000	101.0000	690.0000	303.0000	248.0000	133.0000	308.0000	524.0000	92.0000	406.0000	502.0000	428.0000	154.0000	326.0000	430.0000
226	0.6750	-5.6250	178.0000	25.0000	123.0000	20.0000	94.0000	129.0000	53.0000	53.0000	544.0000	211.0000	225.0000	112.0000	94.0000	122.0000	220.0000	55.0000	376.0000	234.0000	121.0000	158.0000	214.0000	623.0000	347.0000	353.0000	91.0000	173.0000	1683.0000	418.0000	300.0000	197.0000	604.0000	259.0000	91.0000	102.0000	363.0000	329.0000	255.0000	162.0000	226.0000	173.0000	192.0000	322.0000	585.0000	369.0000	227.0000	222.0000	190.0000
227	0.7500	-5.6250	293.0000	172.0000	109.0000	56.0000	76.0000	247.0000	160.0000	160.0000	152.0000	146.0000	237.0000	186.0000	197.0000	271.0000	229.0000	195.0000	296.0000	230.0000	110.0000	152.0000	161.0000	623.0000	316.0000	182.0000	135.0000	158.0000	874.0000	413.0000	288.0000	228.0000	689.0000	440.0000	122.0000	198.0000	399.0000	225.0000	216.0000	303.0000	168.0000	139.0000	275.0000	267.0000	255.0000	381.0000	372.0000	156.0000	118.0000
228	0.8250	-5.6250	103.0000	95.0000	84.0000	148.0000	123.0000	212.0000	120.0000	120.0000	172.0000	112.0000	251.0000	296.0000	130.0000	256.0000	223.0000	163.0000	138.0000	194.0000	109.0000	204.0000	123.0000	681.0000	358.0000	89.0000	233.0000	123.0000	965.0000	394.0000	143.0000	207.0000	419.0000	194.0000	124.0000	0.0000	609.0000	212.0000	419.0000	168.0000	240.0000	127.0000	188.0000	273.0000	492.0000	325.0000	179.0000	197.0000	317.0000
229	0.9000	-5.6250	86.0000	226.0000	92.0000	160.0000	191.0000	108.0000	230.0000	230.0000	335.0000	234.0000	262.0000	132.0000	216.0000	138.0000	202.0000	96.0000	257.0000	259.0000	131.0000	238.0000	38.0000	595.0000	368.0000	326.0000	115.0000	19.0000	902.0000	259.0000	122.0000	268.0000	432.0000	239.0000	74.0000	154.0000	288.0000	142.0000	327.0000	330.0000	144.0000	98.0000	226.0000	180.0000	374.0000	227.0000	341.0000	147.0000	234.0000
230	0.9750	-5.6250	258.0000	119.0000	157.0000	69.0000	144.0000	104.0000	144.0000	144.0000	163.0000	274.0000	215.0000	254.0000	287.0000	360.0000	190.0000	80.0000	305.0000	111.0000	264.0000	176.0000	76.0000	641.0000	436.0000	247.0000	67.0000	196.0000	1427.0000	499.0000	84.0000	356.0000	719.0000	409.0000	220.0000	115.0000	357.0000	160.0000	168.0000	126.0000	296.0000	218.0000	351.0000	268.0000	323.0000	430.0000	337.0000	324.0000	192.0000
231	1.0500	-5.6250	158.0000	185.0000	119.0000	51.0000	152.0000	53.0000	188.0000	188.0000	297.0000	279.0000	245.0000	274.0000	152.0000	107.0000	190.0000	99.0000	481.0000	123.0000	132.0000	148.0000	74.0000	352.0000	283.0000	247.0000	68.0000	98.0000	1495.0000	391.0000	171.0000	145.0000	371.0000	352.0000	0.0000	98.0000	364.0000	182.0000	324.0000	107.0000	203.0000	151.0000	276.0000	456.0000	278.0000	404.0000	134.0000	164.0000	459.0000
232	1.1250	-5.6250	129.0000	43.0000	104.0000	206.0000	137.0000	363.0000	30.0000	30.0000	283.0000	227.0000	312.0000	346.0000	217.0000	171.0000	148.0000	112.0000	296.0000	59.0000	100.0000	69.0000	186.0000	604.0000	467.0000	155.0000	127.0000	74.0000	745.0000	185.0000	161.0000	323.0000	599.0000	271.0000	124.0000	146.0000	307.0000	205.0000	151.0000	121.0000	167.0000	185.0000	270.0000	282.0000	608.0000	351.0000	363.0000	375.0000	229.0000
233	1.2000	-5.6250	37.0000	93.0000	127.0000	97.0000	118.0000	206.0000	54.0000	54.0000	298.0000	124.0000	252.0000	127.0000	298.0000	162.0000	179.0000	260.0000	531.0000	143.0000	171.0000	173.0000	218.0000	447.0000	336.0000	263.0000	139.0000	87.0000	1144.0000	612.0000	91.0000	185.0000	668.0000	276.0000	168.0000	251.0000	345.0000	399.0000	216.0000	119.0000	256.0000	203.0000	69.0000	431.0000	478.0000	327.0000	123.0000	360.0000	267.0000
234	1.2750	-5.6250	179.0000	143.0000	223.0000	138.0000	172.0000	156.0000	115.0000	115.0000	133.0000	142.0000	333.0000	146.0000	44.0000	145.0000	185.0000	18.0000	292.0000	179.0000	133.0000	246.0000	146.0000	838.0000	399.0000	64.0000	116.0000	99.0000	510.0000	443.0000	189.0000	227.0000	519.0000	110.0000	224.0000	217.0000	295.0000	261.0000	294.0000	145.0000	30.0000	295.0000	180.0000	310.0000	276.0000	654.0000	182.0000	401.0000	292.0000
235	1.3500	-5.6250	114.0000	66.0000	81.0000	91.0000	77.0000	308.0000	174.0000	174.0000	193.0000	102.0000	147.0000	251.0000	219.0000	190.0000	177.0000	110.0000	258.0000	223.0000	57.0000	238.0000	130.0000	880.0000	419.0000	198.0000	92.0000	265.0000	1188.0000	626.0000	127.0000	315.0000	554.0000	498.0000	129.0000	280.0000	496.0000	212.0000	176.0000	258.0000	306.0000	99.0000	113.0000	605.0000	412.0000	422.0000	363.0000	282.0000	377.0000
236	1.4250	-5.6250	221.0000	128.0000	43.0000	128.0000	116.0000	182.0000	163.0000	163.0000	305.0000	97.0000	326.0000	365.0000	128.0000	102.0000	73.0000	134.0000	208.0000	407.0000	104.0000	206.0000	184.0000	569.0000	439.0000	197.0000	91.0000	50.0000	966.0000	303.0000	142.0000	72.0000	240.0000	287.0000	96.0000	74.0000	491.0000	304.0000	139.0000	198.0000	95.0000	277.0000	205.0000	446.0000	247.0000	474.0000	390.0000	203.0000	162.0000
237	1.5000	-5.6250	178.0000	154.0000	165.0000	168.0000	253.0000	124.0000	234.0000	234.0000	148.0000	103.0000	248.0000	265.0000	199.0000	173.0000	46.0000	59.0000	135.0000	129.0000	123.0000	131.0000	393.0000	419.0000	209.0000	302.0000	166.0000	135.0000	943.0000	466.0000	193.0000	186.0000	879.0000	184.0000	134.0000	135.0000	388.0000	336.0000	334.0000	209.0000	119.0000	189.0000	177.0000	528.0000	449.0000	491.0000	329.0000	292.0000	166.0000
238	1.5750	-5.6250	136.0000	160.0000	188.0000	27.0000	115.0000	276.0000	123.0000	123.0000	310.0000	129.0000	233.0000	183.0000	206.0000	131.0000	158.0000	159.0000	207.0000	87.0000	128.0000	102.0000	284.0000	630.0000	412.0000	107.0000	180.0000	86.0000	992.0000	354.0000	271.0000	198.0000	277.0000	285.0000	137.0000	30.0000	325.0000	117.0000	202.0000	270.0000	115.0000	111.0000	195.0000	303.0000	506.0000	351.0000	229.0000	155.0000	271.0000
239	1.6500	-5.6250	111.0000	120.0000	108.0000	133.0000	29.0000	145.0000	107.0000	107.0000	251.0000	219.0000	179.0000	335.0000	245.0000	228.0000	203.0000	99.0000	355.0000	37.0000	47.0000	148.0000	147.0000	495.0000	297.0000	302.0000	176.0000	234.0000	1445.0000	444.0000	244.0000	118.0000	649.0000	358.0000	283.0000	38.0000	507.0000	362.0000	160.0000	156.0000	166.0000	124.0000	98.0000	273.0000	346.0000	408.0000	211.0000	208.0000	418.0000
240	1.7250	-5.6250	239.0000	176.0000	125.0000	61.0000	254.0000	135.0000	199.0000	199.0000	311.0000	183.0000	198.0000	241.0000	178.0000	115.0000	164.0000	271.0000	296.0000	190.0000	93.0000	132.0000	183.0000	866.0000	582.0000	207.0000	241.0000	109.0000	1168.0000	552.0000	94.0000	164.0000	791.0000	260.0000	267.0000	123.0000	568.0000	195.0000	225.0000	250.0000	186.0000	259.0000	296.0000	359.0000	539.0000	536.0000	315.0000	138.0000	157.0000
241	1.8000	-5.6250	103.0000	169.0000	203.0000	151.0000	152.0000	232.0000	280.0000	280.0000	224.0000	153.0000	124.0000	311.0000	101.0000	363.0000	399.0000	195.0000	263.0000	228.0000	139.0000	149.0000	206.0000	540.0000	352.0000	381.0000	181.0000	190.0000	1586.0000	379.0000	188.0000	129.0000	651.0000	340.0000	179.0000	170.0000	458.0000	340.0000	296.0000	170.0000	230.0000	204.0000	447.0000	366.0000	413.0000	460.0000	246.0000	293.0000	262.0000
242	1.8750	-5.6250	148.0000	254.0000	165.0000	242.0000	102.0000	98.0000	144.0000	144.0000	256.0000	82.0000	235.0000	253.0000	160.0000	150.0000	157.0000	142.0000	286.0000	176.0000	134.0000	182.0000	52.0000	587.0000	150.0000	132.0000	195.0000	126.0000	742.0000	346.0000	176.0000	211.0000	417.0000	339.0000	202.0000	146.0000	402.0000	198.0000	268.0000	170.0000	177.0000	78.0000	107.0000	251.0000	257.0000	272.0000	167.0000	358.0000	169.0000
243	1.9500	-5.6250	168.0000	114.0000	0.0000	121.0000	181.0000	169.0000	58.0000	58.0000	225.0000	109.0000	77.0000	299.0000	72.0000	154.0000	121.0000	142.0000	87.0000	76.0000	156.0000	159.0000	70.0000	674.0000	146.0000	159.0000	56.0000	125.0000	510.0000	143.0000	88.0000	289.0000	302.0000	140.0000	85.0000	147.0000	191.0000	92.0000	136.0000	92.0000	33.0000	24.0000	228.0000	82.0000	92.0000	286.0000	268.0000	307.0000	188.0000
244	2.0250	-5.6250	78.0000	106.0000	94.0000	111.0000	104.0000	138.0000	203.0000	203.0000	326.0000	136.0000	224.0000	262.0000	179.0000	85.0000	99.0000	111.0000	147.0000	123.0000	31.0000	158.0000	65.0000	409.0000	180.0000	109.0000	160.0000	230.0000	282.0000	136.0000	122.0000	70.0000	111.0000	154.0000	155.0000	53.0000	200.0000	115.0000	186.0000	19.0000	157.0000	151.0000	149.0000	365.0000	253.0000	91.0000	201.0000	136.0000	329.0000
245	2.1000	-5.6250	134.0000	226.0000	59.0000	0.0000	166.0000	210.0000	59.0000	59.0000	112.0000	217.0000	247.0000	291.0000	257.0000	230.0000	97.0000	96.0000	70.0000	120.0000	74.0000	230.0000	290.0000	775.0000	198.0000	163.0000	55.0000	152.0000	353.0000	304.0000	268.0000	182.0000	208.0000	178.0000	108.0000	0.0000	380.0000	112.0000	207.0000	143.0000	76.0000	150.0000	275.0000	311.0000	271.0000	166.0000	428.0000	213.0000	345.0000
246	-0.1500	-5.5500	138.0000	31.0000	183.0000	122.0000	98.0000	117.0000	202.0000	202.0000	477.0000	206.0000	519.0000	419.0000	224.0000	189.0000	272.0000	90.0000	237.0000	168.0000	63.0000	204.0000	256.0000	622.0000	349.0000	204.0000	114.0000	153.0000	245.0000	168.0000	190.0000	173.0000	347.0000	203.0000	78.0000	86.0000	508.0000	297.0000	278.0000	123.0000	88.0000	80.0000	130.0000	275.0000	448.0000	523.0000	401.0000	295.0000	242.0000
247	-0.0750	-5.5500	53.0000	100.0000	307.0000	23.0000	156.0000	137.0000	100.0000	100.0000	291.0000	153.0000	298.0000	115.0000	138.0000	43.0000	214.0000	139.0000	122.0000	156.0000	44.0000	144.0000	57.0000	451.0000	134.0000	217.0000	73.0000	66.0000	178.0000	115.0000	205.0000	134.0000	259.0000	102.0000	94.0000	125.0000	150.0000	207.0000	143.0000	324.0000	88.0000	77.0000	97.0000	92.0000	156.0000	238.0000	221.0000	250.0000	268.0000
248	0.0000	-5.5500	161.0000	251.0000	149.0000	102.0000	99.0000	124.0000	137.0000	137.0000	319.0000	169.0000	346.0000	258.0000	116.0000	54.0000	143.0000	146.0000	124.0000	158.0000	99.0000	300.0000	49.0000	716.0000	299.0000	128.0000	239.0000	146.0000	414.0000	300.0000	256.0000	250.0000	39.0000	147.0000	143.0000	223.0000	413.0000	263.0000	202.0000	81.0000	138.0000	136.0000	28.0000	139.0000	535.0000	323.0000	219.0000	304.0000	317.0000
249	0.0750	-5.5500	133.0000	87.0000	203.0000	25.0000	99.0000	172.0000	56.0000	56.0000	430.0000	123.0000	209.0000	247.0000	134.0000	125.0000	257.0000	123.0000	243.0000	33.0000	93.0000	159.0000	84.0000	345.0000	228.0000	142.0000	134.0000	174.0000	245.0000	48.0000	173.0000	96.0000	191.0000	66.0000	95.0000	152.0000	228.0000	147.0000	96.0000	106.0000	93.0000	93.0000	140.0000	257.0000	394.0000	291.0000	301.0000	185.0000	281.0000
250	0.1500	-5.5500	50.0000	115.0000	65.0000	118.0000	177.0000	178.0000	155.0000	155.0000	280.0000	122.0000	223.0000	239.0000	136.0000	189.0000	113.0000	94.0000	210.0000	77.0000	119.0000	107.0000	123.0000	530.0000	165.0000	296.0000	97.0000	109.0000	665.0000	162.0000	138.0000	241.0000	388.0000	303.0000	279.0000	223.0000	459.0000	125.0000	180.0000	73.0000	237.0000	159.0000	140.0000	222.0000	355.0000	299.0000	396.0000	272.0000	217.0000
251	0.2250	-5.5500	176.0000	163.0000	146.0000	28.0000	99.0000	104.0000	172.0000	172.0000	342.0000	225.0000	182.0000	151.0000	111.0000	63.0000	200.0000	125.0000	166.0000	96.0000	78.0000	272.0000	159.0000	560.0000	294.0000	232.0000	69.0000	139.0000	950.0000	248.0000	125.0000	144.0000	456.0000	325.0000	120.0000	209.0000	279.0000	266.0000	283.0000	198.0000	236.0000	157.0000	124.0000	151.0000	266.0000	230.0000	283.0000	245.0000	226.0000
252	0.3000	-5.5500	205.0000	76.0000	160.0000	126.0000	148.0000	255.0000	141.0000	141.0000	259.0000	325.0000	90.0000	190.0000	159.0000	145.0000	229.0000	196.0000	245.0000	118.0000	58.0000	169.0000	191.0000	678.0000	285.0000	129.0000	177.0000	142.0000	1279.0000	714.0000	98.0000	315.0000	619.0000	209.0000	182.0000	159.0000	234.0000	514.0000	222.0000	256.0000	221.0000	190.0000	255.0000	444.0000	232.0000	415.0000	167.0000	259.0000	313.0000
253	0.3750	-5.5500	196.0000	137.0000	97.0000	67.0000	184.0000	169.0000	42.0000	42.0000	293.0000	164.0000	214.0000	263.0000	97.0000	73.0000	113.0000	185.0000	341.0000	275.0000	66.0000	147.0000	241.0000	877.0000	379.0000	262.0000	107.0000	262.0000	1304.0000	617.0000	200.0000	245.0000	746.0000	415.0000	208.0000	211.0000	512.0000	236.0000	390.0000	297.0000	144.0000	122.0000	173.0000	409.0000	511.0000	393.0000	204.0000	332.0000	342.0000
254	0.4500	-5.5500	166.0000	34.0000	196.0000	22.0000	188.0000	219.0000	145.0000	145.0000	144.0000	175.0000	140.0000	166.0000	195.0000	117.0000	168.0000	84.0000	195.0000	243.0000	156.0000	216.0000	101.0000	281.0000	316.0000	170.0000	95.0000	69.0000	1063.0000	286.0000	191.0000	313.0000	512.0000	194.0000	191.0000	107.0000	490.0000	174.0000	226.0000	325.0000	152.0000	100.0000	149.0000	167.0000	410.0000	365.0000	352.0000	229.0000	261.0000
255	0.5250	-5.5500	112.0000	122.0000	86.0000	89.0000	125.0000	98.0000	98.0000	98.0000	303.0000	178.0000	223.0000	153.0000	323.0000	219.0000	146.0000	184.0000	334.0000	305.0000	62.0000	134.0000	160.0000	631.0000	338.0000	245.0000	107.0000	121.0000	997.0000	423.0000	182.0000	137.0000	662.0000	208.0000	185.0000	162.0000	349.0000	152.0000	286.0000	316.0000	328.0000	201.0000	40.0000	397.0000	327.0000	304.0000	231.0000	231.0000	503.0000
256	0.6000	-5.5500	172.0000	259.0000	105.0000	140.0000	99.0000	121.0000	158.0000	158.0000	166.0000	189.0000	407.0000	291.0000	157.0000	110.0000	128.0000	116.0000	539.0000	226.0000	183.0000	112.0000	182.0000	531.0000	470.0000	259.0000	186.0000	97.0000	796.0000	443.0000	25.0000	267.0000	572.0000	252.0000	199.0000	118.0000	376.0000	296.0000	338.0000	286.0000	176.0000	138.0000	174.0000	308.0000	363.0000	360.0000	263.0000	244.0000	346.0000
257	0.6750	-5.5500	214.0000	268.0000	262.0000	103.0000	153.0000	114.0000	262.0000	262.0000	220.0000	257.0000	215.0000	214.0000	167.0000	275.0000	205.0000	236.0000	307.0000	142.0000	180.0000	161.0000	131.0000	572.0000	342.0000	356.0000	127.0000	141.0000	999.0000	349.0000	221.0000	245.0000	754.0000	186.0000	112.0000	230.0000	448.0000	204.0000	209.0000	341.0000	271.0000	220.0000	248.0000	331.0000	454.0000	401.0000	228.0000	254.0000	273.0000
258	0.7500	-5.5500	129.0000	141.0000	77.0000	120.0000	131.0000	109.0000	64.0000	64.0000	203.0000	106.0000	205.0000	365.0000	204.0000	130.0000	210.0000	206.0000	274.0000	267.0000	69.0000	103.0000	135.0000	708.0000	434.0000	217.0000	58.0000	68.0000	1335.0000	352.0000	199.0000	358.0000	827.0000	285.0000	88.0000	20.0000	447.0000	245.0000	165.0000	175.0000	231.0000	293.0000	226.0000	471.0000	580.0000	261.0000	110.0000	285.0000	433.0000
259	0.8250	-5.5500	169.0000	45.0000	75.0000	147.0000	87.0000	198.0000	47.0000	47.0000	245.0000	150.0000	349.0000	242.0000	163.0000	136.0000	24.0000	57.0000	362.0000	184.0000	34.0000	310.0000	132.0000	714.0000	308.0000	190.0000	66.0000	192.0000	1132.0000	356.0000	189.0000	296.0000	357.0000	257.0000	191.0000	91.0000	437.0000	246.0000	187.0000	382.0000	200.0000	359.0000	200.0000	508.0000	386.0000	402.0000	202.0000	267.0000	293.0000
260	0.9000	-5.5500	92.0000	156.0000	134.0000	244.0000	204.0000	84.0000	76.0000	76.0000	181.0000	119.0000	127.0000	186.0000	70.0000	227.0000	71.0000	70.0000	313.0000	146.0000	24.0000	182.0000	107.0000	254.0000	507.0000	121.0000	128.0000	214.0000	984.0000	207.0000	82.0000	163.0000	309.0000	101.0000	81.0000	89.0000	262.0000	133.0000	112.0000	158.0000	192.0000	161.0000	91.0000	252.0000	362.0000	326.0000	285.0000	261.0000	260.0000
261	0.9750	-5.5500	118.0000	160.0000	32.0000	47.0000	83.0000	129.0000	166.0000	166.0000	532.0000	116.0000	342.0000	301.0000	268.0000	201.0000	171.0000	188.0000	184.0000	190.0000	45.0000	95.0000	136.0000	732.0000	249.0000	144.0000	89.0000	52.0000	798.0000	226.0000	200.0000	183.0000	543.0000	234.0000	322.0000	154.0000	382.0000	330.0000	349.0000	295.0000	177.0000	91.0000	128.0000	382.0000	297.0000	368.0000	177.0000	166.0000	250.0000
262	1.0500	-5.5500	230.0000	254.0000	220.0000	129.0000	135.0000	66.0000	184.0000	184.0000	441.0000	105.0000	202.0000	140.0000	271.0000	156.0000	236.0000	90.0000	204.0000	140.0000	108.0000	153.0000	107.0000	587.0000	334.0000	96.0000	96.0000	146.0000	1070.0000	448.0000	47.0000	224.0000	661.0000	186.0000	56.0000	212.0000	274.0000	317.0000	96.0000	401.0000	263.0000	158.0000	225.0000	466.0000	514.0000	405.0000	237.0000	179.0000	253.0000
263	1.1250	-5.5500	104.0000	278.0000	127.0000	51.0000	119.0000	216.0000	142.0000	142.0000	256.0000	106.0000	315.0000	285.0000	96.0000	105.0000	119.0000	176.0000	377.0000	214.0000	158.0000	126.0000	202.0000	543.0000	266.0000	236.0000	132.0000	26.0000	907.0000	395.0000	122.0000	20.0000	500.0000	255.0000	166.0000	83.0000	475.0000	212.0000	160.0000	213.0000	111.0000	197.0000	150.0000	270.0000	384.0000	350.0000	160.0000	209.0000	288.0000
264	1.2000	-5.5500	259.0000	260.0000	161.0000	113.0000	156.0000	142.0000	190.0000	190.0000	210.0000	146.0000	190.0000	204.0000	197.0000	226.0000	296.0000	139.0000	346.0000	204.0000	56.0000	119.0000	217.0000	555.0000	223.0000	223.0000	176.0000	79.0000	1608.0000	505.0000	149.0000	257.0000	229.0000	495.0000	103.0000	194.0000	565.0000	431.0000	160.0000	158.0000	276.0000	194.0000	151.0000	370.0000	435.0000	492.0000	388.0000	293.0000	322.0000
265	1.2750	-5.5500	96.0000	73.0000	0.0000	132.0000	154.0000	271.0000	104.0000	104.0000	183.0000	140.0000	218.0000	272.0000	366.0000	219.0000	147.0000	121.0000	318.0000	114.0000	79.0000	180.0000	33.0000	421.0000	375.0000	158.0000	158.0000	149.0000	892.0000	601.0000	127.0000	232.0000	495.0000	433.0000	157.0000	224.0000	616.0000	311.0000	184.0000	186.0000	275.0000	234.0000	142.0000	254.0000	272.0000	678.0000	173.0000	228.0000	379.0000
266	1.3500	-5.5500	288.0000	170.0000	130.0000	232.0000	63.0000	140.0000	134.0000	134.0000	226.0000	144.0000	155.0000	249.0000	119.0000	251.0000	158.0000	55.0000	200.0000	52.0000	141.0000	240.0000	75.0000	461.0000	230.0000	148.0000	0.0000	111.0000	1115.0000	375.0000	202.0000	165.0000	321.0000	290.0000	90.0000	73.0000	267.0000	148.0000	149.0000	177.0000	287.0000	56.0000	250.0000	325.0000	246.0000	407.0000	292.0000	219.0000	129.0000
267	1.4250	-5.5500	96.0000	31.0000	20.0000	142.0000	102.0000	123.0000	126.0000	126.0000	312.0000	38.0000	134.0000	221.0000	201.0000	186.0000	127.0000	262.0000	375.0000	213.0000	80.0000	219.0000	154.0000	551.0000	283.0000	299.0000	90.0000	34.0000	1080.0000	345.0000	71.0000	186.0000	378.0000	311.0000	68.0000	50.0000	326.0000	214.0000	108.0000	179.0000	337.0000	185.0000	112.0000	352.0000	458.0000	338.0000	135.0000	300.0000	122.0000
268	1.5000	-5.5500	207.0000	277.0000	151.0000	87.0000	187.0000	150.0000	137.0000	137.0000	177.0000	271.0000	185.0000	354.0000	295.0000	123.0000	86.0000	147.0000	201.0000	155.0000	97.0000	120.0000	165.0000	775.0000	254.0000	267.0000	129.0000	117.0000	766.0000	379.0000	256.0000	326.0000	453.0000	251.0000	45.0000	66.0000	390.0000	210.0000	81.0000	268.0000	107.0000	53.0000	317.0000	174.0000	443.0000	163.0000	240.0000	349.0000	171.0000
269	1.5750	-5.5500	304.0000	189.0000	101.0000	51.0000	152.0000	129.0000	205.0000	205.0000	242.0000	195.0000	334.0000	270.0000	306.0000	201.0000	196.0000	217.0000	230.0000	125.0000	52.0000	90.0000	240.0000	601.0000	242.0000	258.0000	265.0000	118.0000	1766.0000	533.0000	114.0000	241.0000	522.0000	194.0000	226.0000	231.0000	424.0000	319.0000	237.0000	255.0000	338.0000	270.0000	302.0000	256.0000	293.0000	374.0000	309.0000	327.0000	229.0000
270	1.6500	-5.5500	139.0000	112.0000	135.0000	64.0000	206.0000	243.0000	196.0000	196.0000	159.0000	211.0000	214.0000	285.0000	203.0000	102.0000	139.0000	192.0000	324.0000	93.0000	130.0000	111.0000	177.0000	506.0000	243.0000	149.0000	22.0000	148.0000	901.0000	210.0000	117.0000	198.0000	477.0000	0.0000	150.0000	136.0000	281.0000	187.0000	401.0000	179.0000	131.0000	250.0000	158.0000	574.0000	175.0000	456.0000	208.0000	326.0000	378.0000
271	1.7250	-5.5500	35.0000	118.0000	97.0000	141.0000	70.0000	196.0000	202.0000	202.0000	313.0000	180.0000	197.0000	304.0000	234.0000	272.0000	239.0000	200.0000	437.0000	180.0000	273.0000	395.0000	242.0000	489.0000	387.0000	203.0000	107.0000	171.0000	1343.0000	388.0000	50.0000	285.0000	628.0000	337.0000	133.0000	171.0000	490.0000	278.0000	211.0000	119.0000	108.0000	99.0000	200.0000	290.0000	511.0000	276.0000	210.0000	105.0000	203.0000
272	1.8000	-5.5500	202.0000	122.0000	169.0000	102.0000	204.0000	204.0000	126.0000	126.0000	169.0000	80.0000	202.0000	350.0000	145.0000	201.0000	65.0000	183.0000	135.0000	213.0000	178.0000	151.0000	67.0000	473.0000	206.0000	164.0000	208.0000	142.0000	782.0000	339.0000	145.0000	458.0000	674.0000	151.0000	288.0000	86.0000	435.0000	234.0000	173.0000	165.0000	282.0000	187.0000	232.0000	232.0000	545.0000	326.0000	157.0000	242.0000	328.0000
273	1.8750	-5.5500	123.0000	115.0000	247.0000	225.0000	93.0000	139.0000	113.0000	113.0000	180.0000	178.0000	142.0000	397.0000	161.0000	169.0000	212.0000	185.0000	274.0000	55.0000	152.0000	140.0000	277.0000	480.0000	233.0000	260.0000	180.0000	114.0000	776.0000	328.0000	231.0000	176.0000	526.0000	320.0000	242.0000	241.0000	576.0000	190.0000	317.0000	278.0000	266.0000	308.0000	229.0000	318.0000	287.0000	209.0000	307.0000	312.0000	344.0000
274	1.9500	-5.5500	78.0000	170.0000	121.0000	91.0000	168.0000	21.0000	89.0000	123.0000	308.0000	76.0000	107.0000	637.0000	239.0000	118.0000	18.0000	185.0000	186.0000	174.0000	0.0000	136.0000	173.0000	570.0000	318.0000	255.0000	119.0000	225.0000	712.0000	186.0000	144.0000	78.0000	223.0000	223.0000	142.0000	92.0000	267.0000	130.0000	188.0000	150.0000	137.0000	27.0000	227.0000	325.0000	418.0000	165.0000	247.0000	217.0000	123.0000
275	2.0250	-5.5500	54.0000	163.0000	228.0000	47.0000	129.0000	73.0000	164.0000	164.0000	169.0000	38.0000	127.0000	263.0000	38.0000	0.0000	236.0000	42.0000	118.0000	144.0000	21.0000	206.0000	91.0000	225.0000	232.0000	142.0000	105.0000	95.0000	407.0000	171.0000	143.0000	126.0000	273.0000	213.0000	66.0000	94.0000	172.0000	118.0000	189.0000	189.0000	143.0000	24.0000	30.0000	480.0000	314.0000	192.0000	326.0000	261.0000	286.0000
276	2.1000	-5.5500	144.0000	114.0000	77.0000	44.0000	134.0000	81.0000	46.0000	46.0000	318.0000	122.0000	257.0000	151.0000	60.0000	85.0000	184.0000	91.0000	259.0000	104.0000	64.0000	319.0000	177.0000	434.0000	155.0000	174.0000	118.0000	194.0000	304.0000	208.0000	148.0000	0.0000	138.0000	135.0000	146.0000	79.0000	279.0000	90.0000	178.0000	80.0000	196.0000	58.0000	83.0000	130.0000	69.0000	173.0000	302.0000	344.0000	77.0000
277	-0.2250	-5.4750	157.0000	174.0000	22.0000	43.0000	93.0000	183.0000	173.0000	173.0000	367.0000	185.0000	384.0000	331.0000	193.0000	121.0000	134.0000	188.0000	118.0000	116.0000	52.0000	229.0000	175.0000	444.0000	315.0000	174.0000	290.0000	48.0000	301.0000	226.0000	187.0000	225.0000	511.0000	110.0000	162.0000	0.0000	246.0000	321.0000	156.0000	167.0000	121.0000	111.0000	21.0000	328.0000	212.0000	220.0000	380.0000	166.0000	151.0000
278	-0.1500	-5.4750	106.0000	26.0000	144.0000	127.0000	87.0000	136.0000	115.0000	115.0000	236.0000	111.0000	392.0000	315.0000	132.0000	44.0000	187.0000	145.0000	125.0000	0.0000	44.0000	103.0000	54.0000	464.0000	185.0000	140.0000	29.0000	234.0000	142.0000	230.0000	184.0000	150.0000	195.0000	40.0000	83.0000	126.0000	150.0000	249.0000	124.0000	222.0000	275.0000	91.0000	65.0000	108.0000	262.0000	221.0000	229.0000	363.0000	97.0000
279	-0.0750	-5.4750	40.0000	213.0000	63.0000	125.0000	36.0000	242.0000	144.0000	144.0000	189.0000	383.0000	108.0000	238.0000	277.0000	93.0000	94.0000	165.0000	145.0000	187.0000	0.0000	351.0000	207.0000	594.0000	296.0000	147.0000	145.0000	213.0000	405.0000	345.0000	47.0000	199.0000	340.0000	228.0000	137.0000	102.0000	276.0000	316.0000	85.0000	391.0000	162.0000	113.0000	209.0000	210.0000	407.0000	134.0000	452.0000	500.0000	477.0000
280	-0.0000	-5.4750	125.0000	143.0000	219.0000	85.0000	84.0000	122.0000	163.0000	163.0000	369.0000	157.0000	135.0000	286.0000	136.0000	114.0000	149.0000	24.0000	282.0000	23.0000	75.0000	226.0000	187.0000	526.0000	272.0000	128.0000	84.0000	101.0000	236.0000	300.0000	237.0000	130.0000	183.0000	220.0000	113.0000	106.0000	177.0000	227.0000	138.0000	137.0000	193.0000	71.0000	68.0000	329.0000	206.0000	431.0000	220.0000	260.0000	388.0000
281	0.0750	-5.4750	170.0000	43.0000	210.0000	95.0000	79.0000	174.0000	155.0000	155.0000	176.0000	135.0000	281.0000	189.0000	29.0000	65.0000	210.0000	214.0000	212.0000	43.0000	124.0000	71.0000	208.0000	552.0000	410.0000	142.0000	80.0000	110.0000	428.0000	109.0000	162.0000	338.0000	238.0000	214.0000	57.0000	248.0000	496.0000	229.0000	211.0000	152.0000	169.0000	120.0000	164.0000	288.0000	411.0000	303.0000	216.0000	333.0000	151.0000
282	0.1500	-5.4750	160.0000	146.0000	21.0000	88.0000	161.0000	242.0000	70.0000	70.0000	535.0000	217.0000	257.0000	256.0000	79.0000	193.0000	102.0000	194.0000	354.0000	145.0000	217.0000	69.0000	107.0000	850.0000	355.0000	188.0000	161.0000	272.0000	830.0000	468.0000	209.0000	28.0000	484.0000	234.0000	26.0000	66.0000	456.0000	193.0000	293.0000	128.0000	263.0000	99.0000	359.0000	120.0000	234.0000	306.0000	341.0000	376.0000	368.0000
283	0.2250	-5.4750	109.0000	98.0000	135.0000	194.0000	84.0000	217.0000	200.0000	200.0000	328.0000	211.0000	184.0000	234.0000	290.0000	195.0000	100.0000	72.0000	270.0000	46.0000	61.0000	231.0000	230.0000	587.0000	301.0000	285.0000	291.0000	334.0000	1823.0000	490.0000	85.0000	246.0000	1066.0000	485.0000	113.0000	169.0000	757.0000	252.0000	158.0000	130.0000	185.0000	173.0000	346.0000	548.0000	482.0000	368.0000	250.0000	222.0000	395.0000
284	0.3000	-5.4750	189.0000	0.0000	137.0000	31.0000	95.0000	239.0000	95.0000	95.0000	292.0000	193.0000	271.0000	161.0000	166.0000	109.0000	142.0000	122.0000	344.0000	46.0000	89.0000	149.0000	167.0000	665.0000	327.0000	195.0000	76.0000	37.0000	1729.0000	488.0000	312.0000	237.0000	772.0000	405.0000	109.0000	189.0000	486.0000	338.0000	333.0000	185.0000	86.0000	76.0000	201.0000	511.0000	587.0000	307.0000	114.0000	49.0000	328.0000
285	0.3750	-5.4750	127.0000	146.0000	232.0000	117.0000	117.0000	27.0000	135.0000	135.0000	205.0000	63.0000	68.0000	126.0000	204.0000	322.0000	120.0000	108.0000	385.0000	173.0000	135.0000	336.0000	196.0000	620.0000	359.0000	206.0000	107.0000	124.0000	671.0000	354.0000	236.0000	264.0000	647.0000	554.0000	65.0000	130.0000	521.0000	214.0000	110.0000	161.0000	139.0000	200.0000	155.0000	519.0000	98.0000	427.0000	187.0000	127.0000	371.0000
286	0.4500	-5.4750	137.0000	229.0000	204.0000	122.0000	66.0000	120.0000	66.0000	66.0000	359.0000	18.0000	578.0000	451.0000	337.0000	34.0000	119.0000	46.0000	292.0000	154.0000	0.0000	139.0000	163.0000	640.0000	428.0000	312.0000	212.0000	133.0000	1507.0000	317.0000	176.0000	182.0000	668.0000	398.0000	291.0000	146.0000	395.0000	238.0000	226.0000	378.0000	115.0000	269.0000	93.0000	265.0000	366.0000	549.0000	331.0000	352.0000	401.0000
287	0.5250	-5.4750	77.0000	110.0000	123.0000	211.0000	115.0000	27.0000	203.0000	203.0000	268.0000	213.0000	307.0000	172.0000	154.0000	274.0000	291.0000	202.0000	353.0000	226.0000	148.0000	77.0000	96.0000	632.0000	167.0000	242.0000	113.0000	131.0000	1053.0000	404.0000	139.0000	356.0000	469.0000	335.0000	194.0000	128.0000	244.0000	146.0000	290.0000	79.0000	100.0000	189.0000	208.0000	277.0000	572.0000	519.0000	292.0000	309.0000	469.0000
288	0.6000	-5.4750	270.0000	199.0000	190.0000	84.0000	120.0000	277.0000	80.0000	80.0000	173.0000	236.0000	231.0000	228.0000	22.0000	163.0000	201.0000	180.0000	210.0000	136.0000	141.0000	138.0000	246.0000	359.0000	206.0000	238.0000	228.0000	102.0000	849.0000	234.0000	79.0000	215.0000	454.0000	374.0000	225.0000	120.0000	370.0000	112.0000	184.0000	245.0000	382.0000	140.0000	66.0000	239.0000	510.0000	322.0000	205.0000	216.0000	271.0000
289	0.6750	-5.4750	175.0000	172.0000	102.0000	117.0000	106.0000	60.0000	169.0000	169.0000	225.0000	233.0000	348.0000	96.0000	329.0000	173.0000	103.0000	137.0000	285.0000	41.0000	50.0000	137.0000	201.0000	692.0000	151.0000	211.0000	18.0000	153.0000	838.0000	382.0000	51.0000	252.0000	528.0000	298.0000	188.0000	93.0000	219.0000	233.0000	173.0000	153.0000	249.0000	280.0000	130.0000	386.0000	335.0000	295.0000	416.0000	123.0000	287.0000
290	0.7500	-5.4750	245.0000	68.0000	67.0000	129.0000	122.0000	110.0000	158.0000	158.0000	369.0000	102.0000	375.0000	139.0000	96.0000	235.0000	64.0000	178.0000	341.0000	72.0000	109.0000	200.0000	118.0000	559.0000	314.0000	197.0000	171.0000	106.0000	746.0000	238.0000	335.0000	261.0000	663.0000	372.0000	141.0000	177.0000	310.0000	147.0000	171.0000	353.0000	105.0000	205.0000	280.0000	257.0000	654.0000	367.0000	408.0000	217.0000	362.0000
291	0.8250	-5.4750	222.0000	254.0000	25.0000	52.0000	122.0000	181.0000	150.0000	150.0000	165.0000	132.0000	120.0000	157.0000	119.0000	89.0000	59.0000	185.0000	324.0000	184.0000	109.0000	49.0000	110.0000	618.0000	151.0000	180.0000	112.0000	111.0000	904.0000	420.0000	157.0000	178.0000	462.0000	141.0000	114.0000	173.0000	287.0000	184.0000	300.0000	190.0000	225.0000	150.0000	55.0000	335.0000	323.0000	222.0000	324.0000	231.0000	243.0000
292	0.9000	-5.4750	128.0000	147.0000	187.0000	33.0000	161.0000	142.0000	114.0000	114.0000	361.0000	169.0000	128.0000	307.0000	122.0000	168.0000	259.0000	206.0000	204.0000	242.0000	110.0000	168.0000	173.0000	622.0000	475.0000	278.0000	160.0000	121.0000	831.0000	320.0000	145.0000	126.0000	470.0000	178.0000	92.0000	165.0000	436.0000	191.0000	154.0000	301.0000	334.0000	74.0000	146.0000	281.0000	395.0000	325.0000	346.0000	155.0000	233.0000
293	0.9750	-5.4750	104.0000	235.0000	231.0000	198.0000	143.0000	49.0000	124.0000	124.0000	543.0000	115.0000	183.0000	114.0000	392.0000	254.0000	117.0000	157.0000	244.0000	138.0000	137.0000	142.0000	100.0000	641.0000	385.0000	199.0000	213.0000	49.0000	1199.0000	428.0000	152.0000	295.0000	442.0000	192.0000	47.0000	50.0000	333.0000	365.0000	129.0000	140.0000	144.0000	269.0000	183.0000	497.0000	275.0000	375.0000	206.0000	237.0000	440.0000
294	1.0500	-5.4750	166.0000	67.0000	206.0000	66.0000	138.0000	25.0000	131.0000	131.0000	412.0000	229.0000	149.0000	261.0000	242.0000	167.0000	175.0000	138.0000	330.0000	298.0000	114.0000	175.0000	250.0000	606.0000	128.0000	231.0000	139.0000	97.0000	1152.0000	390.0000	354.0000	231.0000	513.0000	87.0000	130.0000	195.0000	252.0000	218.0000	230.0000	175.0000	135.0000	115.0000	297.0000	411.0000	230.0000	307.0000	239.0000	349.0000	266.0000
295	1.1250	-5.4750	116.0000	52.0000	76.0000	45.0000	148.0000	358.0000	118.0000	118.0000	294.0000	168.0000	246.0000	358.0000	83.0000	107.0000	194.0000	37.0000	299.0000	134.0000	69.0000	82.0000	118.0000	635.0000	533.0000	135.0000	284.0000	78.0000	1054.0000	129.0000	130.0000	147.0000	429.0000	146.0000	98.0000	181.0000	247.0000	136.0000	192.0000	409.0000	170.0000	47.0000	133.0000	280.0000	289.0000	154.0000	330.0000	158.0000	325.0000
296	1.2000	-5.4750	133.0000	66.0000	133.0000	66.0000	59.0000	20.0000	143.0000	143.0000	239.0000	72.0000	206.0000	217.0000	231.0000	170.0000	307.0000	130.0000	360.0000	44.0000	73.0000	186.0000	219.0000	601.0000	206.0000	301.0000	181.0000	220.0000	976.0000	201.0000	180.0000	180.0000	452.0000	171.0000	132.0000	204.0000	162.0000	459.0000	268.0000	228.0000	185.0000	132.0000	253.0000	284.0000	214.0000	239.0000	228.0000	212.0000	305.0000
297	1.2750	-5.4750	132.0000	179.0000	44.0000	160.0000	125.0000	52.0000	81.0000	81.0000	217.0000	137.0000	321.0000	468.0000	253.0000	112.0000	86.0000	57.0000	327.0000	118.0000	247.0000	241.0000	306.0000	913.0000	265.0000	149.0000	92.0000	99.0000	1123.0000	501.0000	115.0000	347.0000	486.0000	211.0000	157.0000	130.0000	224.0000	237.0000	179.0000	196.0000	229.0000	171.0000	247.0000	236.0000	295.0000	317.0000	257.0000	401.0000	245.0000
298	1.3500	-5.4750	118.0000	142.0000	250.0000	61.0000	52.0000	220.0000	155.0000	155.0000	340.0000	155.0000	162.0000	229.0000	205.0000	153.0000	90.0000	210.0000	308.0000	136.0000	97.0000	151.0000	127.0000	399.0000	439.0000	118.0000	103.0000	83.0000	1106.0000	518.0000	227.0000	169.0000	356.0000	168.0000	73.0000	169.0000	504.0000	277.0000	153.0000	300.0000	115.0000	149.0000	216.0000	338.0000	263.0000	255.0000	412.0000	184.0000	262.0000
299	1.4250	-5.4750	297.0000	97.0000	200.0000	73.0000	47.0000	151.0000	165.0000	165.0000	162.0000	334.0000	166.0000	344.0000	205.0000	161.0000	206.0000	125.0000	150.0000	181.0000	260.0000	96.0000	172.0000	384.0000	313.0000	92.0000	60.0000	125.0000	1104.0000	375.0000	152.0000	133.0000	273.0000	199.0000	123.0000	106.0000	340.0000	261.0000	216.0000	182.0000	154.0000	119.0000	411.0000	172.0000	254.0000	234.0000	221.0000	314.0000	285.0000
300	1.5000	-5.4750	229.0000	201.0000	94.0000	105.0000	124.0000	172.0000	113.0000	185.0000	251.0000	348.0000	335.0000	416.0000	98.0000	108.0000	94.0000	151.0000	247.0000	352.0000	43.0000	189.0000	117.0000	562.0000	353.0000	290.0000	29.0000	97.0000	675.0000	566.0000	102.0000	185.0000	397.0000	123.0000	83.0000	265.0000	161.0000	269.0000	149.0000	161.0000	182.0000	186.0000	289.0000	229.0000	231.0000	297.0000	241.0000	203.0000	271.0000
301	1.5750	-5.4750	145.0000	52.0000	200.0000	158.0000	162.0000	277.0000	109.0000	109.0000	153.0000	128.0000	168.0000	277.0000	190.0000	151.0000	49.0000	169.0000	329.0000	151.0000	191.0000	224.0000	52.0000	511.0000	280.0000	167.0000	127.0000	125.0000	962.0000	281.0000	91.0000	253.0000	415.0000	296.0000	113.0000	130.0000	253.0000	162.0000	189.0000	141.0000	227.0000	149.0000	331.0000	216.0000	353.0000	340.0000	246.0000	92.0000	285.0000
302	1.6500	-5.4750	271.0000	85.0000	77.0000	26.0000	198.0000	148.0000	114.0000	114.0000	226.0000	110.0000	112.0000	321.0000	250.0000	157.0000	177.0000	50.0000	147.0000	77.0000	64.0000	188.0000	108.0000	306.0000	280.0000	103.0000	60.0000	152.0000	820.0000	348.0000	80.0000	190.0000	192.0000	198.0000	133.0000	171.0000	357.0000	182.0000	151.0000	171.0000	88.0000	172.0000	361.0000	376.0000	271.0000	173.0000	325.0000	192.0000	260.0000
303	1.7250	-5.4750	147.0000	160.0000	129.0000	107.0000	119.0000	232.0000	176.0000	176.0000	294.0000	234.0000	98.0000	337.0000	124.0000	77.0000	160.0000	102.0000	372.0000	281.0000	164.0000	165.0000	235.0000	502.0000	429.0000	230.0000	136.0000	211.0000	610.0000	268.0000	252.0000	311.0000	470.0000	198.0000	122.0000	104.0000	520.0000	167.0000	229.0000	162.0000	178.0000	111.0000	99.0000	431.0000	480.0000	311.0000	363.0000	131.0000	323.0000
304	1.8000	-5.4750	79.0000	108.0000	94.0000	126.0000	239.0000	118.0000	0.0000	0.0000	270.0000	161.0000	85.0000	463.0000	327.0000	157.0000	146.0000	129.0000	371.0000	116.0000	71.0000	44.0000	117.0000	580.0000	242.0000	97.0000	144.0000	134.0000	753.0000	220.0000	108.0000	269.0000	427.0000	333.0000	120.0000	144.0000	448.0000	188.0000	221.0000	327.0000	319.0000	49.0000	143.0000	311.0000	534.0000	408.0000	183.0000	533.0000	231.0000
305	1.8750	-5.4750	164.0000	126.0000	125.0000	195.0000	169.0000	131.0000	65.0000	65.0000	349.0000	337.0000	277.0000	396.0000	118.0000	181.0000	173.0000	50.0000	386.0000	143.0000	72.0000	217.0000	150.0000	562.0000	319.0000	148.0000	101.0000	473.0000	919.0000	306.0000	339.0000	394.0000	563.0000	336.0000	272.0000	90.0000	227.0000	222.0000	234.0000	211.0000	250.0000	162.0000	309.0000	218.0000	424.0000	457.0000	125.0000	212.0000	388.0000
306	1.9500	-5.4750	19.0000	28.0000	197.0000	256.0000	159.0000	88.0000	216.0000	216.0000	210.0000	77.0000	269.0000	205.0000	217.0000	179.0000	63.0000	143.0000	272.0000	114.0000	145.0000	168.0000	219.0000	428.0000	330.0000	215.0000	159.0000	172.0000	551.0000	157.0000	176.0000	270.0000	344.0000	347.0000	101.0000	154.0000	327.0000	252.0000	49.0000	83.0000	206.0000	163.0000	80.0000	245.0000	296.0000	277.0000	340.0000	167.0000	178.0000
307	2.0250	-5.4750	206.0000	118.0000	83.0000	86.0000	82.0000	96.0000	45.0000	45.0000	262.0000	112.0000	133.0000	125.0000	153.0000	96.0000	338.0000	237.0000	257.0000	78.0000	22.0000	133.0000	249.0000	315.0000	349.0000	182.0000	207.0000	22.0000	358.0000	121.0000	174.0000	232.0000	242.0000	222.0000	59.0000	30.0000	91.0000	370.0000	214.0000	67.0000	128.0000	0.0000	58.0000	161.0000	125.0000	121.0000	196.0000	174.0000	170.0000
308	2.1000	-5.4750	128.0000	144.0000	48.0000	114.0000	87.0000	100.0000	286.0000	286.0000	277.0000	119.0000	317.0000	173.0000	102.0000	188.0000	149.0000	164.0000	83.0000	125.0000	49.0000	29.0000	111.0000	631.0000	389.0000	116.0000	108.0000	64.0000	212.0000	151.0000	131.0000	160.0000	413.0000	257.0000	146.0000	83.0000	221.0000	119.0000	167.0000	168.0000	127.0000	108.0000	30.0000	187.0000	250.0000	177.0000	265.0000	316.0000	339.0000
309	2.1750	-5.4750	73.0000	137.0000	130.0000	0.0000	163.0000	87.0000	151.0000	151.0000	247.0000	346.0000	193.0000	226.0000	122.0000	149.0000	217.0000	92.0000	127.0000	175.0000	63.0000	224.0000	140.0000	479.0000	369.0000	122.0000	66.0000	103.0000	159.0000	182.0000	151.0000	54.0000	168.0000	148.0000	178.0000	59.0000	352.0000	214.0000	219.0000	190.0000	178.0000	137.0000	105.0000	302.0000	417.0000	239.0000	381.0000	202.0000	100.0000
310	-0.3000	-5.4000	274.0000	105.0000	200.0000	117.0000	152.0000	196.0000	85.0000	85.0000	278.0000	346.0000	216.0000	314.0000	265.0000	289.0000	229.0000	54.0000	230.0000	107.0000	71.0000	259.0000	135.0000	690.0000	447.0000	75.0000	108.0000	213.0000	505.0000	448.0000	90.0000	237.0000	325.0000	48.0000	128.0000	93.0000	440.0000	195.0000	269.0000	214.0000	78.0000	320.0000	328.0000	471.0000	522.0000	243.0000	366.0000	516.0000	330.0000
311	-0.2250	-5.4000	127.0000	136.0000	95.0000	26.0000	58.0000	83.0000	81.0000	81.0000	203.0000	192.0000	210.0000	183.0000	167.0000	170.0000	320.0000	25.0000	137.0000	150.0000	251.0000	76.0000	119.0000	343.0000	212.0000	149.0000	143.0000	191.0000	280.0000	156.0000	82.0000	95.0000	94.0000	208.0000	126.0000	122.0000	286.0000	114.0000	163.0000	143.0000	143.0000	25.0000	79.0000	161.0000	253.0000	213.0000	351.0000	176.0000	246.0000
312	-0.1500	-5.4000	86.0000	58.0000	113.0000	35.0000	75.0000	26.0000	125.0000	125.0000	338.0000	140.0000	251.0000	211.0000	58.0000	187.0000	83.0000	77.0000	88.0000	33.0000	69.0000	177.0000	96.0000	445.0000	203.0000	300.0000	95.0000	154.0000	101.0000	304.0000	74.0000	172.0000	275.0000	18.0000	131.0000	0.0000	171.0000	395.0000	109.0000	137.0000	49.0000	118.0000	72.0000	212.0000	242.0000	203.0000	374.0000	251.0000	279.0000
313	-0.0750	-5.4000	107.0000	57.0000	183.0000	83.0000	82.0000	123.0000	109.0000	109.0000	160.0000	124.0000	210.0000	57.0000	103.0000	101.0000	98.0000	97.0000	144.0000	0.0000	25.0000	287.0000	188.0000	345.0000	216.0000	46.0000	164.0000	100.0000	307.0000	185.0000	226.0000	0.0000	134.0000	64.0000	45.0000	221.0000	176.0000	164.0000	117.0000	21.0000	203.0000	109.0000	99.0000	150.0000	46.0000	287.0000	597.0000	171.0000	287.0000
314	0.0000	-5.4000	56.0000	199.0000	108.0000	50.0000	149.0000	107.0000	173.0000	173.0000	416.0000	72.0000	255.0000	187.0000	190.0000	191.0000	133.0000	112.0000	161.0000	95.0000	32.0000	130.0000	74.0000	616.0000	419.0000	225.0000	54.0000	65.0000	749.0000	226.0000	321.0000	115.0000	553.0000	315.0000	94.0000	118.0000	523.0000	185.0000	266.0000	250.0000	98.0000	257.0000	214.0000	282.0000	507.0000	176.0000	269.0000	197.0000	354.0000
315	0.0750	-5.4000	264.0000	186.0000	112.0000	75.0000	160.0000	113.0000	218.0000	218.0000	205.0000	95.0000	369.0000	209.0000	201.0000	125.0000	171.0000	79.0000	460.0000	161.0000	124.0000	230.0000	240.0000	530.0000	283.0000	174.0000	109.0000	119.0000	938.0000	241.0000	70.0000	315.0000	529.0000	265.0000	150.0000	92.0000	637.0000	282.0000	137.0000	287.0000	226.0000	37.0000	191.0000	262.0000	422.0000	459.0000	416.0000	179.0000	292.0000
316	0.1500	-5.4000	150.0000	42.0000	94.0000	84.0000	98.0000	78.0000	126.0000	126.0000	127.0000	170.0000	165.0000	270.0000	187.0000	226.0000	163.0000	123.0000	359.0000	195.0000	104.0000	50.0000	200.0000	681.0000	202.0000	68.0000	105.0000	22.0000	1304.0000	371.0000	42.0000	209.0000	571.0000	173.0000	118.0000	161.0000	404.0000	50.0000	191.0000	172.0000	302.0000	238.0000	117.0000	426.0000	418.0000	369.0000	256.0000	203.0000	429.0000
317	0.2250	-5.4000	136.0000	24.0000	87.0000	81.0000	51.0000	204.0000	57.0000	57.0000	204.0000	123.0000	232.0000	353.0000	171.0000	223.0000	299.0000	281.0000	279.0000	306.0000	234.0000	246.0000	132.0000	932.0000	406.0000	212.0000	21.0000	71.0000	1058.0000	454.0000	302.0000	298.0000	508.0000	330.0000	227.0000	208.0000	347.0000	222.0000	134.0000	239.0000	300.0000	264.0000	231.0000	461.0000	466.0000	402.0000	393.0000	345.0000	497.0000
318	0.3000	-5.4000	141.0000	34.0000	135.0000	87.0000	171.0000	154.0000	75.0000	75.0000	427.0000	137.0000	208.0000	367.0000	93.0000	258.0000	260.0000	229.0000	391.0000	25.0000	237.0000	158.0000	166.0000	569.0000	247.0000	152.0000	138.0000	30.0000	771.0000	213.0000	192.0000	181.0000	688.0000	411.0000	115.0000	126.0000	474.0000	269.0000	106.0000	259.0000	239.0000	65.0000	276.0000	194.0000	332.0000	472.0000	283.0000	215.0000	493.0000
319	0.3750	-5.4000	219.0000	171.0000	78.0000	73.0000	26.0000	136.0000	249.0000	249.0000	256.0000	166.0000	63.0000	120.0000	320.0000	88.0000	98.0000	217.0000	304.0000	234.0000	142.0000	103.0000	72.0000	462.0000	258.0000	172.0000	180.0000	88.0000	1312.0000	383.0000	124.0000	160.0000	567.0000	231.0000	207.0000	196.0000	486.0000	147.0000	253.0000	246.0000	167.0000	208.0000	238.0000	433.0000	339.0000	445.0000	258.0000	405.0000	317.0000
320	0.4500	-5.4000	204.0000	153.0000	173.0000	104.0000	69.0000	204.0000	152.0000	152.0000	227.0000	246.0000	327.0000	112.0000	226.0000	143.0000	24.0000	89.0000	278.0000	127.0000	38.0000	92.0000	113.0000	650.0000	386.0000	30.0000	100.0000	139.0000	738.0000	456.0000	250.0000	384.0000	630.0000	145.0000	282.0000	120.0000	342.0000	140.0000	369.0000	276.0000	260.0000	264.0000	110.0000	276.0000	291.0000	313.0000	245.0000	193.0000	431.0000
321	0.5250	-5.4000	219.0000	103.0000	48.0000	184.0000	61.0000	82.0000	106.0000	106.0000	189.0000	165.0000	233.0000	173.0000	93.0000	168.0000	201.0000	122.0000	258.0000	188.0000	48.0000	163.0000	26.0000	308.0000	409.0000	224.0000	103.0000	325.0000	1182.0000	368.0000	114.0000	93.0000	525.0000	222.0000	85.0000	93.0000	309.0000	332.0000	253.0000	148.0000	182.0000	198.0000	108.0000	383.0000	319.0000	231.0000	314.0000	143.0000	196.0000
322	0.6000	-5.4000	134.0000	109.0000	112.0000	79.0000	76.0000	221.0000	217.0000	217.0000	167.0000	152.0000	181.0000	212.0000	187.0000	274.0000	134.0000	104.0000	242.0000	128.0000	0.0000	230.0000	171.0000	630.0000	233.0000	215.0000	26.0000	229.0000	778.0000	408.0000	210.0000	251.0000	635.0000	337.0000	151.0000	337.0000	341.0000	262.0000	202.0000	304.0000	141.0000	239.0000	156.0000	222.0000	410.0000	404.0000	217.0000	306.0000	313.0000
323	0.6750	-5.4000	331.0000	151.0000	34.0000	111.0000	81.0000	202.0000	104.0000	104.0000	338.0000	0.0000	371.0000	156.0000	221.0000	231.0000	239.0000	164.0000	394.0000	214.0000	124.0000	266.0000	186.0000	673.0000	189.0000	216.0000	83.0000	103.0000	1032.0000	223.0000	230.0000	282.0000	521.0000	303.0000	45.0000	232.0000	299.0000	207.0000	60.0000	132.0000	271.0000	280.0000	231.0000	91.0000	79.0000	274.0000	102.0000	307.0000	374.0000
324	0.7500	-5.4000	23.0000	242.0000	83.0000	163.0000	115.0000	207.0000	313.0000	313.0000	236.0000	119.0000	246.0000	248.0000	285.0000	212.0000	211.0000	162.0000	291.0000	84.0000	309.0000	80.0000	108.0000	413.0000	247.0000	221.0000	98.0000	194.0000	1034.0000	222.0000	35.0000	161.0000	677.0000	152.0000	25.0000	93.0000	264.0000	319.0000	202.0000	167.0000	383.0000	247.0000	328.0000	208.0000	280.0000	353.0000	364.0000	147.0000	261.0000
325	0.8250	-5.4000	258.0000	97.0000	95.0000	113.0000	46.0000	125.0000	107.0000	107.0000	108.0000	241.0000	202.0000	265.0000	40.0000	196.0000	136.0000	166.0000	115.0000	240.0000	49.0000	268.0000	80.0000	569.0000	453.0000	179.0000	172.0000	72.0000	961.0000	348.0000	298.0000	252.0000	367.0000	224.0000	67.0000	172.0000	188.0000	73.0000	267.0000	155.0000	112.0000	114.0000	134.0000	406.0000	359.0000	402.0000	260.0000	223.0000	145.0000
326	0.9000	-5.4000	87.0000	157.0000	119.0000	71.0000	67.0000	276.0000	81.0000	81.0000	223.0000	112.0000	224.0000	206.0000	93.0000	245.0000	259.0000	192.0000	218.0000	50.0000	231.0000	209.0000	146.0000	480.0000	359.0000	152.0000	100.0000	18.0000	1057.0000	204.0000	310.0000	232.0000	627.0000	235.0000	253.0000	186.0000	448.0000	303.0000	269.0000	256.0000	120.0000	254.0000	287.0000	174.0000	274.0000	399.0000	172.0000	311.0000	311.0000
327	0.9750	-5.4000	353.0000	169.0000	20.0000	224.0000	110.0000	95.0000	116.0000	116.0000	300.0000	103.0000	290.0000	181.0000	202.0000	211.0000	166.0000	124.0000	272.0000	214.0000	83.0000	244.0000	80.0000	632.0000	215.0000	278.0000	204.0000	212.0000	1295.0000	271.0000	332.0000	196.0000	590.0000	178.0000	138.0000	149.0000	370.0000	119.0000	113.0000	379.0000	224.0000	114.0000	280.0000	409.0000	494.0000	316.0000	318.0000	299.0000	359.0000
328	1.0500	-5.4000	92.0000	62.0000	90.0000	210.0000	70.0000	120.0000	102.0000	102.0000	304.0000	56.0000	262.0000	145.0000	176.0000	277.0000	234.0000	148.0000	269.0000	154.0000	128.0000	93.0000	84.0000	703.0000	357.0000	140.0000	190.0000	88.0000	747.0000	251.0000	124.0000	237.0000	436.0000	182.0000	129.0000	145.0000	270.0000	185.0000	162.0000	232.0000	174.0000	154.0000	297.0000	294.0000	330.0000	358.0000	150.0000	349.0000	371.0000
329	1.1250	-5.4000	156.0000	122.0000	177.0000	183.0000	106.0000	74.0000	70.0000	70.0000	127.0000	91.0000	189.0000	381.0000	185.0000	155.0000	131.0000	299.0000	320.0000	44.0000	118.0000	135.0000	133.0000	420.0000	431.0000	182.0000	165.0000	48.0000	855.0000	199.0000	301.0000	277.0000	304.0000	191.0000	207.0000	118.0000	420.0000	320.0000	225.0000	235.0000	206.0000	281.0000	110.0000	243.0000	249.0000	408.0000	222.0000	344.0000	239.0000
330	1.2000	-5.4000	137.0000	151.0000	53.0000	48.0000	145.0000	101.0000	90.0000	90.0000	271.0000	146.0000	189.0000	178.0000	231.0000	195.0000	176.0000	83.0000	284.0000	112.0000	209.0000	151.0000	116.0000	598.0000	386.0000	176.0000	195.0000	94.0000	1008.0000	426.0000	236.0000	280.0000	684.0000	277.0000	94.0000	54.0000	310.0000	201.0000	202.0000	363.0000	147.0000	165.0000	173.0000	348.0000	416.0000	302.0000	87.0000	254.0000	490.0000
331	1.2750	-5.4000	176.0000	249.0000	107.0000	255.0000	78.0000	55.0000	84.0000	84.0000	210.0000	238.0000	159.0000	196.0000	381.0000	324.0000	252.0000	134.0000	215.0000	213.0000	140.0000	255.0000	137.0000	698.0000	461.0000	145.0000	127.0000	183.0000	1200.0000	346.0000	206.0000	217.0000	319.0000	224.0000	227.0000	214.0000	367.0000	202.0000	171.0000	116.0000	169.0000	273.0000	114.0000	433.0000	289.0000	359.0000	313.0000	330.0000	309.0000
332	1.3500	-5.4000	140.0000	369.0000	93.0000	233.0000	63.0000	153.0000	207.0000	207.0000	347.0000	90.0000	368.0000	491.0000	273.0000	62.0000	120.0000	162.0000	353.0000	163.0000	137.0000	24.0000	201.0000	645.0000	311.0000	191.0000	150.0000	101.0000	1177.0000	564.0000	173.0000	325.0000	775.0000	341.0000	107.0000	108.0000	598.0000	438.0000	172.0000	370.0000	258.0000	101.0000	96.0000	389.0000	447.0000	370.0000	251.0000	258.0000	585.0000
333	1.4250	-5.4000	169.0000	84.0000	129.0000	129.0000	68.0000	405.0000	49.0000	49.0000	158.0000	247.0000	300.0000	133.0000	291.0000	112.0000	179.0000	141.0000	179.0000	129.0000	78.0000	136.0000	125.0000	738.0000	395.0000	164.0000	203.0000	72.0000	1343.0000	252.0000	284.0000	307.0000	598.0000	258.0000	48.0000	239.0000	616.0000	224.0000	83.0000	144.0000	130.0000	359.0000	102.0000	293.0000	294.0000	420.0000	183.0000	86.0000	329.0000
334	1.5000	-5.4000	124.0000	81.0000	190.0000	201.0000	135.0000	149.0000	118.0000	118.0000	196.0000	188.0000	331.0000	213.0000	197.0000	135.0000	125.0000	102.0000	152.0000	178.0000	150.0000	108.0000	91.0000	718.0000	384.0000	260.0000	109.0000	57.0000	1500.0000	573.0000	24.0000	223.0000	519.0000	197.0000	219.0000	152.0000	560.0000	441.0000	241.0000	246.0000	176.0000	341.0000	55.0000	476.0000	468.0000	357.0000	190.0000	349.0000	420.0000
335	1.5750	-5.4000	256.0000	68.0000	79.0000	99.0000	222.0000	88.0000	68.0000	68.0000	284.0000	160.0000	223.0000	339.0000	189.0000	162.0000	83.0000	90.0000	343.0000	203.0000	204.0000	163.0000	104.0000	610.0000	492.0000	198.0000	136.0000	156.0000	1233.0000	293.0000	172.0000	176.0000	807.0000	262.0000	75.0000	65.0000	434.0000	447.0000	125.0000	304.0000	235.0000	191.0000	77.0000	397.0000	218.0000	520.0000	502.0000	116.0000	248.0000
336	1.6500	-5.4000	271.0000	125.0000	222.0000	0.0000	50.0000	108.0000	38.0000	38.0000	215.0000	82.0000	388.0000	222.0000	313.0000	268.0000	146.0000	92.0000	247.0000	112.0000	137.0000	161.0000	186.0000	607.0000	475.0000	78.0000	48.0000	165.0000	660.0000	311.0000	214.0000	150.0000	318.0000	236.0000	161.0000	105.0000	526.0000	397.0000	115.0000	266.0000	175.0000	104.0000	146.0000	155.0000	484.0000	283.0000	334.0000	260.0000	429.0000
337	1.7250	-5.4000	141.0000	122.0000	181.0000	177.0000	23.0000	89.0000	72.0000	72.0000	360.0000	98.0000	253.0000	151.0000	81.0000	212.0000	267.0000	163.0000	214.0000	79.0000	285.0000	228.0000	86.0000	622.0000	415.0000	93.0000	131.0000	134.0000	444.0000	146.0000	229.0000	234.0000	308.0000	256.0000	238.0000	52.0000	349.0000	56.0000	203.0000	341.0000	126.0000	232.0000	150.0000	112.0000	145.0000	284.0000	169.0000	278.0000	363.0000
338	1.8000	-5.4000	196.0000	194.0000	80.0000	129.0000	25.0000	265.0000	194.0000	194.0000	295.0000	84.0000	127.0000	198.0000	202.0000	180.0000	99.0000	72.0000	283.0000	167.0000	140.0000	216.0000	64.0000	557.0000	454.0000	266.0000	189.0000	225.0000	1132.0000	506.0000	147.0000	333.0000	539.0000	354.0000	98.0000	179.0000	315.0000	254.0000	388.0000	174.0000	72.0000	63.0000	230.0000	437.0000	483.0000	177.0000	391.0000	389.0000	424.0000
339	1.8750	-5.4000	59.0000	299.0000	51.0000	63.0000	167.0000	248.0000	214.0000	214.0000	323.0000	45.0000	383.0000	181.0000	93.0000	114.0000	92.0000	81.0000	214.0000	52.0000	47.0000	237.0000	214.0000	754.0000	352.0000	210.0000	108.0000	40.0000	824.0000	86.0000	27.0000	226.0000	440.0000	200.0000	234.0000	0.0000	314.0000	271.0000	67.0000	161.0000	129.0000	153.0000	249.0000	240.0000	522.0000	337.0000	230.0000	259.0000	257.0000
340	1.9500	-5.4000	191.0000	69.0000	122.0000	256.0000	48.0000	178.0000	169.0000	169.0000	431.0000	435.0000	327.0000	335.0000	146.0000	70.0000	82.0000	36.0000	214.0000	237.0000	103.0000	146.0000	163.0000	800.0000	490.0000	170.0000	79.0000	132.0000	799.0000	260.0000	120.0000	160.0000	550.0000	213.0000	295.0000	127.0000	429.0000	251.0000	272.0000	137.0000	275.0000	217.0000	234.0000	307.0000	532.0000	472.0000	248.0000	368.0000	346.0000
341	2.0250	-5.4000	180.0000	174.0000	28.0000	47.0000	83.0000	55.0000	250.0000	250.0000	210.0000	73.0000	128.0000	195.0000	165.0000	0.0000	100.0000	199.0000	264.0000	63.0000	79.0000	153.0000	179.0000	572.0000	277.0000	337.0000	129.0000	148.0000	755.0000	220.0000	312.0000	192.0000	116.0000	207.0000	135.0000	119.0000	109.0000	261.0000	86.0000	173.0000	111.0000	215.0000	66.0000	353.0000	454.0000	214.0000	491.0000	286.0000	268.0000
342	2.1000	-5.4000	110.0000	116.0000	90.0000	0.0000	0.0000	168.0000	81.0000	81.0000	378.0000	25.0000	386.0000	141.0000	115.0000	0.0000	180.0000	143.0000	292.0000	20.0000	71.0000	241.0000	164.0000	478.0000	383.0000	213.0000	127.0000	106.0000	437.0000	343.0000	87.0000	248.0000	389.0000	137.0000	80.0000	70.0000	340.0000	300.0000	85.0000	192.0000	207.0000	192.0000	108.0000	380.0000	514.0000	399.0000	108.0000	226.0000	160.0000
343	2.1750	-5.4000	135.0000	143.0000	103.0000	119.0000	57.0000	151.0000	89.0000	89.0000	307.0000	94.0000	437.0000	190.0000	66.0000	158.0000	84.0000	106.0000	130.0000	143.0000	0.0000	135.0000	121.0000	561.0000	288.0000	88.0000	84.0000	125.0000	234.0000	204.0000	125.0000	205.0000	320.0000	182.0000	50.0000	81.0000	480.0000	242.0000	284.0000	269.0000	107.0000	84.0000	139.0000	289.0000	704.0000	332.0000	298.0000	189.0000	330.0000
344	-0.3750	-5.3250	95.0000	71.0000	119.0000	56.0000	73.0000	118.0000	212.0000	212.0000	485.0000	192.0000	185.0000	472.0000	468.0000	291.0000	109.0000	81.0000	126.0000	145.0000	156.0000	314.0000	0.0000	782.0000	363.0000	176.0000	100.0000	127.0000	476.0000	280.0000	145.0000	221.0000	324.0000	59.0000	210.0000	169.0000	313.0000	116.0000	244.0000	139.0000	200.0000	201.0000	97.0000	324.0000	269.0000	233.0000	171.0000	386.0000	322.0000
345	-0.3000	-5.3250	136.0000	21.0000	65.0000	65.0000	62.0000	108.0000	56.0000	56.0000	275.0000	156.0000	119.0000	377.0000	140.0000	152.0000	174.0000	190.0000	72.0000	37.0000	176.0000	300.0000	54.0000	576.0000	254.0000	201.0000	220.0000	155.0000	451.0000	312.0000	132.0000	212.0000	340.0000	177.0000	42.0000	175.0000	319.0000	157.0000	171.0000	94.0000	223.0000	79.0000	139.0000	344.0000	332.0000	262.0000	211.0000	360.0000	317.0000
346	-0.2250	-5.3250	152.0000	66.0000	182.0000	26.0000	66.0000	164.0000	151.0000	151.0000	138.0000	138.0000	262.0000	53.0000	110.0000	131.0000	96.0000	134.0000	26.0000	32.0000	26.0000	185.0000	148.0000	327.0000	128.0000	238.0000	28.0000	90.0000	271.0000	206.0000	97.0000	91.0000	265.0000	145.0000	123.0000	58.0000	240.0000	66.0000	22.0000	187.0000	124.0000	160.0000	126.0000	111.0000	296.0000	114.0000	229.0000	294.0000	317.0000
347	-0.1500	-5.3250	232.0000	199.0000	188.0000	21.0000	192.0000	276.0000	118.0000	118.0000	200.0000	163.0000	189.0000	278.0000	147.0000	182.0000	240.0000	128.0000	257.0000	187.0000	211.0000	177.0000	207.0000	379.0000	378.0000	127.0000	122.0000	61.0000	670.0000	354.0000	181.0000	108.0000	454.0000	297.0000	243.0000	224.0000	385.0000	369.0000	335.0000	152.0000	254.0000	158.0000	231.0000	290.0000	371.0000	397.0000	250.0000	317.0000	279.0000
348	-0.0750	-5.3250	131.0000	255.0000	97.0000	116.0000	164.0000	128.0000	137.0000	137.0000	181.0000	109.0000	295.0000	166.0000	146.0000	191.0000	140.0000	412.0000	374.0000	93.0000	94.0000	247.0000	187.0000	573.0000	240.0000	154.0000	211.0000	107.0000	331.0000	301.0000	270.0000	205.0000	266.0000	214.0000	137.0000	119.0000	216.0000	296.0000	302.0000	202.0000	219.0000	98.0000	207.0000	244.0000	470.0000	242.0000	436.0000	175.0000	378.0000
349	-0.0000	-5.3250	200.0000	144.0000	101.0000	111.0000	128.0000	209.0000	194.0000	194.0000	358.0000	163.0000	225.0000	166.0000	25.0000	201.0000	127.0000	231.0000	149.0000	84.0000	103.0000	143.0000	180.0000	486.0000	383.0000	145.0000	149.0000	121.0000	1226.0000	85.0000	143.0000	187.0000	462.0000	322.0000	122.0000	94.0000	630.0000	265.0000	262.0000	151.0000	158.0000	256.0000	205.0000	503.0000	368.0000	575.0000	265.0000	180.0000	375.0000
350	0.0750	-5.3250	164.0000	128.0000	66.0000	57.0000	25.0000	124.0000	122.0000	122.0000	460.0000	132.0000	174.0000	187.0000	144.0000	216.0000	81.0000	156.0000	166.0000	100.0000	137.0000	176.0000	52.0000	691.0000	376.0000	63.0000	103.0000	266.0000	870.0000	135.0000	288.0000	139.0000	557.0000	493.0000	123.0000	101.0000	359.0000	220.0000	303.0000	166.0000	277.0000	144.0000	197.0000	354.0000	254.0000	486.0000	375.0000	249.0000	249.0000
351	0.1500	-5.3250	309.0000	42.0000	83.0000	52.0000	183.0000	326.0000	159.0000	159.0000	297.0000	168.0000	199.0000	263.0000	245.0000	249.0000	166.0000	209.0000	544.0000	132.0000	167.0000	144.0000	67.0000	647.0000	451.0000	141.0000	34.0000	22.0000	1246.0000	244.0000	218.0000	314.0000	555.0000	343.0000	197.0000	124.0000	436.0000	123.0000	161.0000	361.0000	123.0000	214.0000	138.0000	330.0000	540.0000	342.0000	166.0000	103.0000	299.0000
352	0.2250	-5.3250	178.0000	147.0000	217.0000	182.0000	185.0000	131.0000	65.0000	65.0000	242.0000	254.0000	434.0000	335.0000	134.0000	167.0000	188.0000	272.0000	391.0000	119.0000	208.0000	157.0000	250.0000	644.0000	143.0000	137.0000	159.0000	56.0000	748.0000	399.0000	123.0000	259.0000	714.0000	229.0000	229.0000	58.0000	175.0000	253.0000	204.0000	365.0000	162.0000	167.0000	153.0000	325.0000	299.0000	159.0000	365.0000	157.0000	195.0000
353	0.3000	-5.3250	126.0000	181.0000	108.0000	91.0000	76.0000	0.0000	116.0000	116.0000	224.0000	20.0000	85.0000	228.0000	153.0000	171.0000	181.0000	204.0000	252.0000	159.0000	88.0000	118.0000	109.0000	1021.0000	299.0000	111.0000	103.0000	172.0000	1054.0000	214.0000	244.0000	100.0000	708.0000	229.0000	114.0000	64.0000	515.0000	318.0000	112.0000	117.0000	190.0000	144.0000	448.0000	396.0000	264.0000	475.0000	318.0000	83.0000	162.0000
354	0.3750	-5.3250	61.0000	142.0000	129.0000	149.0000	161.0000	130.0000	86.0000	86.0000	263.0000	58.0000	137.0000	229.0000	223.0000	166.0000	278.0000	23.0000	386.0000	159.0000	67.0000	116.0000	206.0000	585.0000	264.0000	255.0000	115.0000	70.0000	812.0000	482.0000	50.0000	159.0000	610.0000	201.0000	207.0000	199.0000	374.0000	243.0000	380.0000	228.0000	135.0000	128.0000	230.0000	334.0000	400.0000	200.0000	198.0000	134.0000	260.0000
355	0.4500	-5.3250	144.0000	168.0000	48.0000	200.0000	172.0000	233.0000	126.0000	126.0000	269.0000	126.0000	181.0000	92.0000	105.0000	173.0000	219.0000	258.0000	347.0000	123.0000	118.0000	114.0000	98.0000	764.0000	385.0000	253.0000	213.0000	129.0000	997.0000	111.0000	241.0000	216.0000	584.0000	177.0000	123.0000	60.0000	282.0000	295.0000	230.0000	181.0000	169.0000	137.0000	75.0000	343.0000	493.0000	533.0000	434.0000	412.0000	434.0000
356	0.5250	-5.3250	104.0000	53.0000	90.0000	49.0000	33.0000	153.0000	45.0000	45.0000	333.0000	111.0000	325.0000	268.0000	112.0000	231.0000	177.0000	72.0000	604.0000	131.0000	110.0000	159.0000	185.0000	583.0000	151.0000	87.0000	158.0000	46.0000	863.0000	352.0000	199.0000	277.0000	513.0000	333.0000	99.0000	54.0000	281.0000	271.0000	126.0000	232.0000	140.0000	140.0000	83.0000	396.0000	239.0000	285.0000	300.0000	276.0000	271.0000
357	0.6000	-5.3250	227.0000	305.0000	130.0000	138.0000	63.0000	115.0000	49.0000	49.0000	272.0000	66.0000	201.0000	299.0000	131.0000	248.0000	75.0000	115.0000	140.0000	125.0000	190.0000	120.0000	158.0000	470.0000	273.0000	157.0000	126.0000	178.0000	846.0000	414.0000	131.0000	382.0000	635.0000	252.0000	176.0000	107.0000	194.0000	167.0000	221.0000	210.0000	161.0000	178.0000	232.0000	219.0000	126.0000	117.0000	309.0000	335.0000	216.0000
358	0.6750	-5.3250	245.0000	101.0000	163.0000	56.0000	137.0000	110.0000	170.0000	170.0000	97.0000	138.0000	164.0000	183.0000	138.0000	236.0000	323.0000	92.0000	477.0000	108.0000	96.0000	308.0000	222.0000	784.0000	481.0000	205.0000	215.0000	84.0000	1619.0000	345.0000	206.0000	294.0000	595.0000	372.0000	160.0000	30.0000	445.0000	50.0000	136.0000	271.0000	86.0000	216.0000	218.0000	324.0000	444.0000	373.0000	370.0000	222.0000	284.0000
359	0.7500	-5.3250	164.0000	182.0000	60.0000	208.0000	65.0000	174.0000	126.0000	126.0000	209.0000	176.0000	246.0000	497.0000	441.0000	256.0000	130.0000	80.0000	278.0000	106.0000	112.0000	152.0000	127.0000	732.0000	427.0000	212.0000	127.0000	146.0000	1095.0000	414.0000	147.0000	187.0000	391.0000	213.0000	79.0000	142.0000	382.0000	254.0000	144.0000	187.0000	199.0000	286.0000	270.0000	371.0000	294.0000	184.0000	114.0000	225.0000	489.0000
360	0.8250	-5.3250	80.0000	198.0000	134.0000	79.0000	250.0000	79.0000	55.0000	55.0000	216.0000	96.0000	179.0000	305.0000	151.0000	250.0000	107.0000	87.0000	166.0000	50.0000	150.0000	95.0000	120.0000	374.0000	366.0000	280.0000	120.0000	47.0000	886.0000	529.0000	100.0000	127.0000	362.0000	178.0000	135.0000	48.0000	156.0000	154.0000	246.0000	297.0000	274.0000	146.0000	124.0000	289.0000	265.0000	251.0000	281.0000	125.0000	164.0000
361	0.9000	-5.3250	288.0000	262.0000	86.0000	72.0000	179.0000	208.0000	107.0000	107.0000	202.0000	198.0000	320.0000	254.0000	172.0000	251.0000	208.0000	119.0000	329.0000	196.0000	117.0000	394.0000	285.0000	486.0000	258.0000	85.0000	145.0000	117.0000	1060.0000	365.0000	131.0000	327.0000	671.0000	390.0000	157.0000	202.0000	273.0000	162.0000	195.0000	107.0000	248.0000	224.0000	205.0000	339.0000	226.0000	320.0000	213.0000	488.0000	430.0000
362	0.9750	-5.3250	89.0000	56.0000	77.0000	114.0000	76.0000	295.0000	153.0000	153.0000	307.0000	241.0000	271.0000	462.0000	153.0000	249.0000	209.0000	122.0000	245.0000	220.0000	99.0000	241.0000	304.0000	643.0000	326.0000	255.0000	125.0000	179.0000	1666.0000	616.0000	227.0000	320.0000	686.0000	527.0000	141.0000	322.0000	397.0000	267.0000	195.0000	388.0000	279.0000	233.0000	441.0000	366.0000	446.0000	501.0000	261.0000	177.0000	285.0000
363	1.0500	-5.3250	139.0000	155.0000	130.0000	89.0000	150.0000	140.0000	114.0000	114.0000	212.0000	73.0000	307.0000	134.0000	171.0000	62.0000	158.0000	30.0000	297.0000	128.0000	67.0000	153.0000	162.0000	535.0000	213.0000	154.0000	114.0000	49.0000	1140.0000	380.0000	185.0000	114.0000	451.0000	167.0000	39.0000	211.0000	198.0000	361.0000	50.0000	258.0000	199.0000	209.0000	132.0000	186.0000	198.0000	375.0000	363.0000	164.0000	314.0000
364	1.1250	-5.3250	165.0000	139.0000	107.0000	26.0000	115.0000	188.0000	93.0000	93.0000	328.0000	102.0000	260.0000	326.0000	248.0000	67.0000	266.0000	213.0000	105.0000	126.0000	153.0000	137.0000	136.0000	329.0000	332.0000	259.0000	71.0000	320.0000	1008.0000	203.0000	80.0000	357.0000	535.0000	155.0000	328.0000	85.0000	95.0000	302.0000	334.0000	172.0000	198.0000	129.0000	198.0000	264.0000	366.0000	418.0000	174.0000	239.0000	266.0000
365	1.2000	-5.3250	229.0000	232.0000	70.0000	69.0000	62.0000	165.0000	43.0000	43.0000	162.0000	229.0000	220.0000	25.0000	170.0000	234.0000	140.0000	274.0000	266.0000	83.0000	0.0000	159.0000	25.0000	245.0000	213.0000	260.0000	71.0000	237.0000	1088.0000	336.0000	220.0000	212.0000	606.0000	318.0000	255.0000	182.0000	191.0000	163.0000	155.0000	73.0000	392.0000	200.0000	195.0000	389.0000	221.0000	431.0000	218.0000	265.0000	243.0000
366	1.2750	-5.3250	179.0000	66.0000	80.0000	86.0000	226.0000	227.0000	106.0000	106.0000	224.0000	153.0000	263.0000	262.0000	374.0000	220.0000	30.0000	177.0000	297.0000	145.0000	22.0000	252.0000	138.0000	434.0000	255.0000	181.0000	137.0000	104.0000	1415.0000	516.0000	115.0000	303.0000	583.0000	329.0000	276.0000	164.0000	551.0000	310.0000	75.0000	319.0000	199.0000	286.0000	201.0000	231.0000	332.0000	423.0000	323.0000	221.0000	325.0000
367	1.3500	-5.3250	222.0000	122.0000	73.0000	83.0000	207.0000	203.0000	0.0000	0.0000	318.0000	134.0000	260.0000	361.0000	186.0000	221.0000	54.0000	116.0000	318.0000	233.0000	259.0000	158.0000	59.0000	649.0000	334.0000	162.0000	156.0000	227.0000	1918.0000	439.0000	128.0000	203.0000	791.0000	113.0000	66.0000	133.0000	521.0000	317.0000	232.0000	378.0000	389.0000	18.0000	164.0000	253.0000	407.0000	420.0000	129.0000	287.0000	244.0000
368	1.4250	-5.3250	176.0000	203.0000	172.0000	55.0000	150.0000	259.0000	152.0000	152.0000	94.0000	89.0000	249.0000	480.0000	184.0000	62.0000	185.0000	118.0000	344.0000	157.0000	148.0000	173.0000	65.0000	797.0000	159.0000	223.0000	325.0000	84.0000	884.0000	477.0000	58.0000	386.0000	536.0000	207.0000	144.0000	182.0000	367.0000	269.0000	183.0000	286.0000	132.0000	226.0000	290.0000	297.0000	630.0000	478.0000	337.0000	352.0000	359.0000
369	1.5000	-5.3250	149.0000	201.0000	162.0000	63.0000	228.0000	79.0000	121.0000	121.0000	328.0000	156.0000	79.0000	325.0000	157.0000	204.0000	125.0000	37.0000	107.0000	96.0000	188.0000	233.0000	245.0000	569.0000	218.0000	108.0000	152.0000	59.0000	362.0000	223.0000	122.0000	220.0000	219.0000	151.0000	71.0000	161.0000	258.0000	193.0000	70.0000	137.0000	42.0000	115.0000	227.0000	187.0000	136.0000	99.0000	460.0000	115.0000	227.0000
370	1.5750	-5.3250	122.0000	109.0000	232.0000	138.0000	57.0000	119.0000	126.0000	126.0000	385.0000	166.0000	188.0000	164.0000	117.0000	155.0000	169.0000	40.0000	113.0000	98.0000	62.0000	117.0000	169.0000	298.0000	271.0000	188.0000	197.0000	74.0000	390.0000	197.0000	226.0000	95.0000	344.0000	24.0000	78.0000	70.0000	226.0000	154.0000	119.0000	287.0000	66.0000	165.0000	73.0000	293.0000	416.0000	168.0000	339.0000	206.0000	250.0000
371	1.6500	-5.3250	208.0000	22.0000	111.0000	77.0000	114.0000	141.0000	89.0000	89.0000	269.0000	180.0000	288.0000	269.0000	154.0000	280.0000	116.0000	157.0000	350.0000	147.0000	85.0000	100.0000	119.0000	508.0000	236.0000	151.0000	110.0000	272.0000	624.0000	302.0000	156.0000	236.0000	343.0000	177.0000	108.0000	141.0000	534.0000	148.0000	327.0000	310.0000	159.0000	86.0000	99.0000	413.0000	332.0000	543.0000	188.0000	305.0000	413.0000
372	1.7250	-5.3250	157.0000	112.0000	53.0000	145.0000	166.0000	154.0000	135.0000	135.0000	213.0000	216.0000	256.0000	174.0000	219.0000	281.0000	105.0000	290.0000	251.0000	135.0000	48.0000	182.0000	267.0000	614.0000	233.0000	144.0000	113.0000	70.0000	569.0000	303.0000	78.0000	257.0000	463.0000	201.0000	129.0000	132.0000	366.0000	134.0000	197.0000	333.0000	158.0000	191.0000	150.0000	293.0000	472.0000	416.0000	168.0000	218.0000	148.0000
373	1.8000	-5.3250	216.0000	122.0000	72.0000	72.0000	38.0000	115.0000	153.0000	153.0000	166.0000	94.0000	373.0000	309.0000	202.0000	45.0000	185.0000	135.0000	173.0000	143.0000	106.0000	239.0000	108.0000	427.0000	322.0000	167.0000	33.0000	37.0000	1002.0000	224.0000	208.0000	81.0000	534.0000	270.0000	172.0000	302.0000	455.0000	166.0000	221.0000	386.0000	49.0000	154.0000	193.0000	211.0000	348.0000	359.0000	160.0000	215.0000	284.0000
374	1.8750	-5.3250	184.0000	179.0000	77.0000	196.0000	177.0000	223.0000	181.0000	181.0000	280.0000	240.0000	284.0000	246.0000	160.0000	173.0000	257.0000	163.0000	732.0000	258.0000	145.0000	179.0000	53.0000	1106.0000	261.0000	216.0000	134.0000	217.0000	1352.0000	316.0000	144.0000	470.0000	592.0000	311.0000	221.0000	122.0000	568.0000	539.0000	264.0000	298.0000	299.0000	303.0000	272.0000	647.0000	529.0000	317.0000	274.0000	298.0000	73.0000
375	1.9500	-5.3250	100.0000	207.0000	147.0000	78.0000	138.0000	75.0000	51.0000	51.0000	426.0000	201.0000	404.0000	337.0000	89.0000	233.0000	147.0000	46.0000	396.0000	141.0000	356.0000	242.0000	124.0000	693.0000	432.0000	167.0000	185.0000	98.0000	1052.0000	544.0000	271.0000	312.0000	601.0000	283.0000	132.0000	190.0000	866.0000	191.0000	178.0000	408.0000	100.0000	207.0000	316.0000	235.0000	505.0000	588.0000	249.0000	272.0000	245.0000
376	2.0250	-5.3250	85.0000	24.0000	113.0000	79.0000	111.0000	207.0000	188.0000	188.0000	177.0000	102.0000	270.0000	235.0000	312.0000	233.0000	63.0000	161.0000	312.0000	120.0000	138.0000	107.0000	232.0000	522.0000	245.0000	158.0000	81.0000	31.0000	937.0000	402.0000	202.0000	153.0000	473.0000	445.0000	213.0000	110.0000	470.0000	392.0000	189.0000	216.0000	325.0000	177.0000	195.0000	306.0000	659.0000	666.0000	263.0000	248.0000	308.0000
377	2.1000	-5.3250	117.0000	131.0000	169.0000	29.0000	104.0000	117.0000	249.0000	249.0000	154.0000	125.0000	133.0000	302.0000	165.0000	442.0000	87.0000	220.0000	267.0000	103.0000	253.0000	120.0000	257.0000	697.0000	344.0000	150.0000	93.0000	123.0000	878.0000	427.0000	138.0000	270.0000	482.0000	266.0000	204.0000	284.0000	424.0000	248.0000	398.0000	406.0000	279.0000	112.0000	395.0000	142.0000	411.0000	290.0000	291.0000	238.0000	147.0000
378	2.1750	-5.3250	131.0000	242.0000	52.0000	51.0000	145.0000	211.0000	71.0000	71.0000	125.0000	153.0000	323.0000	279.0000	153.0000	122.0000	214.0000	172.0000	243.0000	43.0000	146.0000	120.0000	181.0000	538.0000	170.0000	106.0000	204.0000	203.0000	413.0000	219.0000	78.0000	93.0000	354.0000	230.0000	272.0000	101.0000	328.0000	165.0000	248.0000	164.0000	86.0000	140.0000	187.0000	381.0000	262.0000	281.0000	400.0000	178.0000	131.0000
379	2.2500	-5.3250	123.0000	79.0000	35.0000	121.0000	119.0000	146.0000	43.0000	43.0000	404.0000	209.0000	119.0000	269.0000	145.0000	56.0000	200.0000	123.0000	108.0000	111.0000	28.0000	263.0000	205.0000	594.0000	221.0000	186.0000	163.0000	108.0000	124.0000	171.0000	106.0000	247.0000	219.0000	257.0000	42.0000	81.0000	287.0000	231.0000	145.0000	185.0000	35.0000	122.0000	83.0000	125.0000	168.0000	157.0000	246.0000	201.0000	182.0000
380	2.3250	-5.3250	44.0000	180.0000	18.0000	0.0000	255.0000	96.0000	82.0000	82.0000	248.0000	106.0000	224.0000	218.0000	255.0000	161.0000	132.0000	79.0000	165.0000	60.0000	64.0000	223.0000	66.0000	378.0000	219.0000	128.0000	119.0000	86.0000	142.0000	174.0000	157.0000	361.0000	290.0000	130.0000	101.0000	28.0000	531.0000	353.0000	266.0000	144.0000	154.0000	0.0000	229.0000	286.0000	441.0000	429.0000	420.0000	284.0000	425.0000
381	-0.5250	-5.2500	263.0000	150.0000	83.0000	75.0000	178.0000	143.0000	193.0000	193.0000	378.0000	24.0000	256.0000	235.0000	176.0000	183.0000	233.0000	80.0000	322.0000	73.0000	183.0000	144.0000	95.0000	559.0000	427.0000	106.0000	94.0000	65.0000	413.0000	154.0000	76.0000	87.0000	577.0000	200.0000	259.0000	218.0000	621.0000	297.0000	149.0000	288.0000	136.0000	261.0000	138.0000	299.0000	335.0000	496.0000	213.0000	285.0000	382.0000
382	-0.4500	-5.2500	180.0000	96.0000	91.0000	72.0000	152.0000	98.0000	210.0000	210.0000	121.0000	165.0000	187.0000	430.0000	181.0000	113.0000	123.0000	26.0000	127.0000	81.0000	76.0000	235.0000	129.0000	385.0000	316.0000	114.0000	85.0000	80.0000	183.0000	179.0000	109.0000	156.0000	267.0000	177.0000	194.0000	66.0000	330.0000	293.0000	270.0000	77.0000	228.0000	247.0000	48.0000	100.0000	344.0000	103.0000	224.0000	155.0000	297.0000
383	-0.3750	-5.2500	47.0000	151.0000	43.0000	108.0000	44.0000	109.0000	59.0000	59.0000	293.0000	115.0000	202.0000	244.0000	100.0000	135.0000	104.0000	54.0000	62.0000	0.0000	113.0000	234.0000	137.0000	497.0000	326.0000	115.0000	108.0000	117.0000	328.0000	275.0000	130.0000	254.0000	242.0000	353.0000	89.0000	71.0000	205.0000	187.0000	216.0000	236.0000	80.0000	122.0000	169.0000	309.0000	257.0000	180.0000	320.0000	319.0000	333.0000
384	-0.3000	-5.2500	58.0000	69.0000	55.0000	0.0000	74.0000	114.0000	127.0000	127.0000	316.0000	287.0000	203.0000	350.0000	28.0000	120.0000	252.0000	164.0000	166.0000	170.0000	131.0000	172.0000	129.0000	435.0000	208.0000	33.0000	199.0000	171.0000	214.0000	233.0000	114.0000	242.0000	389.0000	205.0000	154.0000	110.0000	346.0000	127.0000	303.0000	247.0000	113.0000	72.0000	55.0000	296.0000	267.0000	291.0000	326.0000	256.0000	215.0000
385	-0.2250	-5.2500	47.0000	53.0000	279.0000	80.0000	121.0000	56.0000	88.0000	88.0000	224.0000	175.0000	144.0000	337.0000	148.0000	46.0000	156.0000	34.0000	216.0000	150.0000	168.0000	295.0000	119.0000	539.0000	594.0000	91.0000	103.0000	73.0000	782.0000	332.0000	217.0000	245.0000	247.0000	307.0000	60.0000	74.0000	314.0000	145.0000	103.0000	125.0000	290.0000	183.0000	92.0000	269.0000	344.0000	403.0000	228.0000	208.0000	483.0000
386	-0.1500	-5.2500	288.0000	88.0000	276.0000	142.0000	80.0000	100.0000	135.0000	135.0000	531.0000	290.0000	235.0000	72.0000	153.0000	123.0000	196.0000	86.0000	381.0000	148.0000	65.0000	206.0000	185.0000	379.0000	331.0000	367.0000	127.0000	261.0000	1715.0000	314.0000	131.0000	132.0000	878.0000	257.0000	200.0000	211.0000	411.0000	338.0000	116.0000	223.0000	195.0000	143.0000	347.0000	427.0000	369.0000	557.0000	277.0000	141.0000	331.0000
387	-0.0750	-5.2500	162.0000	109.0000	144.0000	135.0000	193.0000	40.0000	71.0000	53.0000	190.0000	154.0000	226.0000	121.0000	201.0000	101.0000	76.0000	131.0000	606.0000	134.0000	148.0000	128.0000	147.0000	684.0000	585.0000	230.0000	150.0000	148.0000	950.0000	390.0000	109.0000	265.0000	487.0000	228.0000	137.0000	120.0000	548.0000	197.0000	147.0000	295.0000	52.0000	245.0000	117.0000	366.0000	581.0000	443.0000	306.0000	205.0000	287.0000
388	-0.0000	-5.2500	58.0000	182.0000	126.0000	78.0000	91.0000	270.0000	96.0000	96.0000	389.0000	36.0000	317.0000	128.0000	136.0000	138.0000	21.0000	188.0000	178.0000	187.0000	227.0000	80.0000	59.0000	592.0000	317.0000	137.0000	125.0000	185.0000	1297.0000	336.0000	107.0000	243.0000	616.0000	374.0000	133.0000	220.0000	579.0000	202.0000	193.0000	231.0000	223.0000	144.0000	147.0000	471.0000	418.0000	269.0000	308.0000	268.0000	341.0000
389	0.0750	-5.2500	224.0000	196.0000	132.0000	128.0000	118.0000	110.0000	126.0000	126.0000	247.0000	242.0000	408.0000	72.0000	206.0000	112.0000	131.0000	169.0000	323.0000	162.0000	21.0000	94.0000	90.0000	565.0000	280.0000	22.0000	107.0000	214.0000	1100.0000	432.0000	145.0000	289.0000	531.0000	205.0000	223.0000	106.0000	416.0000	191.0000	334.0000	370.0000	233.0000	139.0000	183.0000	321.0000	399.0000	257.0000	111.0000	281.0000	279.0000
390	0.1500	-5.2500	184.0000	144.0000	179.0000	108.0000	78.0000	46.0000	150.0000	150.0000	333.0000	140.0000	369.0000	345.0000	143.0000	188.0000	82.0000	255.0000	424.0000	113.0000	171.0000	249.0000	163.0000	415.0000	258.0000	166.0000	154.0000	187.0000	1333.0000	355.0000	173.0000	199.0000	726.0000	202.0000	71.0000	158.0000	551.0000	180.0000	280.0000	161.0000	117.0000	105.0000	93.0000	314.0000	559.0000	540.0000	462.0000	200.0000	218.0000
391	0.2250	-5.2500	214.0000	98.0000	129.0000	39.0000	166.0000	107.0000	149.0000	149.0000	268.0000	45.0000	225.0000	265.0000	224.0000	175.0000	100.0000	149.0000	421.0000	206.0000	110.0000	178.0000	163.0000	357.0000	372.0000	181.0000	90.0000	83.0000	700.0000	367.0000	182.0000	285.0000	723.0000	497.0000	134.0000	323.0000	465.0000	254.0000	218.0000	242.0000	174.0000	266.0000	162.0000	345.0000	599.0000	591.0000	142.0000	321.0000	451.0000
392	0.3000	-5.2500	222.0000	91.0000	249.0000	151.0000	127.0000	158.0000	218.0000	218.0000	213.0000	229.0000	368.0000	278.0000	200.0000	178.0000	252.0000	20.0000	451.0000	167.0000	20.0000	125.0000	158.0000	600.0000	248.0000	166.0000	144.0000	215.0000	1471.0000	460.0000	81.0000	286.0000	999.0000	380.0000	166.0000	55.0000	447.0000	380.0000	223.0000	226.0000	153.0000	225.0000	252.0000	389.0000	388.0000	230.0000	215.0000	303.0000	346.0000
393	0.3750	-5.2500	159.0000	194.0000	58.0000	123.0000	116.0000	45.0000	159.0000	159.0000	202.0000	213.0000	341.0000	260.0000	196.0000	153.0000	187.0000	156.0000	193.0000	278.0000	191.0000	124.0000	0.0000	593.0000	101.0000	219.0000	123.0000	73.0000	773.0000	139.0000	180.0000	166.0000	714.0000	222.0000	154.0000	93.0000	467.0000	211.0000	186.0000	168.0000	283.0000	178.0000	171.0000	184.0000	424.0000	248.0000	137.0000	209.0000	304.0000
394	0.4500	-5.2500	72.0000	189.0000	39.0000	115.0000	86.0000	164.0000	80.0000	80.0000	261.0000	131.0000	155.0000	445.0000	292.0000	180.0000	136.0000	273.0000	325.0000	69.0000	197.0000	163.0000	206.0000	449.0000	273.0000	375.0000	71.0000	23.0000	1261.0000	370.0000	91.0000	179.0000	705.0000	315.0000	71.0000	151.0000	441.0000	134.0000	319.0000	236.0000	335.0000	274.0000	362.0000	413.0000	584.0000	328.0000	180.0000	297.0000	193.0000
395	0.5250	-5.2500	209.0000	172.0000	104.0000	56.0000	139.0000	219.0000	120.0000	120.0000	255.0000	158.0000	119.0000	289.0000	241.0000	234.0000	208.0000	123.0000	220.0000	141.0000	181.0000	68.0000	158.0000	600.0000	286.0000	205.0000	18.0000	53.0000	1104.0000	660.0000	49.0000	320.0000	698.0000	334.0000	128.0000	76.0000	338.0000	293.0000	166.0000	270.0000	168.0000	123.0000	105.0000	472.0000	259.0000	370.0000	249.0000	131.0000	329.0000
396	0.6000	-5.2500	55.0000	154.0000	125.0000	154.0000	73.0000	118.0000	61.0000	61.0000	214.0000	43.0000	410.0000	317.0000	364.0000	20.0000	340.0000	94.0000	362.0000	246.0000	125.0000	286.0000	237.0000	529.0000	315.0000	273.0000	213.0000	137.0000	1868.0000	489.0000	163.0000	345.0000	621.0000	292.0000	175.0000	87.0000	410.0000	201.0000	331.0000	270.0000	300.0000	228.0000	85.0000	251.0000	489.0000	485.0000	232.0000	106.0000	322.0000
397	0.6750	-5.2500	153.0000	81.0000	181.0000	49.0000	19.0000	62.0000	262.0000	262.0000	337.0000	91.0000	275.0000	206.0000	227.0000	203.0000	175.0000	209.0000	325.0000	181.0000	160.0000	184.0000	137.0000	504.0000	166.0000	373.0000	75.0000	308.0000	1475.0000	850.0000	170.0000	119.0000	688.0000	361.0000	177.0000	168.0000	333.0000	133.0000	280.0000	165.0000	271.0000	101.0000	123.0000	570.0000	535.0000	457.0000	183.0000	306.0000	326.0000
398	0.7500	-5.2500	85.0000	120.0000	53.0000	271.0000	261.0000	73.0000	148.0000	148.0000	445.0000	63.0000	262.0000	621.0000	394.0000	170.0000	168.0000	87.0000	272.0000	131.0000	73.0000	205.0000	199.0000	372.0000	269.0000	239.0000	120.0000	93.0000	1233.0000	526.0000	267.0000	313.0000	683.0000	346.0000	121.0000	100.0000	479.0000	309.0000	206.0000	191.0000	201.0000	179.0000	167.0000	192.0000	495.0000	197.0000	197.0000	300.0000	317.0000
399	0.8250	-5.2500	198.0000	44.0000	64.0000	147.0000	142.0000	62.0000	94.0000	94.0000	293.0000	159.0000	58.0000	228.0000	136.0000	217.0000	250.0000	215.0000	226.0000	112.0000	171.0000	157.0000	149.0000	696.0000	150.0000	178.0000	122.0000	67.0000	904.0000	301.0000	103.0000	220.0000	412.0000	195.0000	110.0000	141.0000	217.0000	46.0000	217.0000	132.0000	242.0000	104.0000	187.0000	274.0000	372.0000	292.0000	269.0000	151.0000	180.0000
400	0.9000	-5.2500	134.0000	163.0000	117.0000	53.0000	148.0000	180.0000	0.0000	0.0000	267.0000	106.0000	80.0000	299.0000	254.0000	261.0000	151.0000	263.0000	371.0000	157.0000	90.0000	153.0000	218.0000	547.0000	330.0000	80.0000	59.0000	69.0000	786.0000	108.0000	147.0000	141.0000	438.0000	182.0000	102.0000	55.0000	312.0000	197.0000	84.0000	417.0000	69.0000	245.0000	261.0000	463.0000	316.0000	209.0000	237.0000	280.0000	256.0000
401	0.9750	-5.2500	167.0000	95.0000	157.0000	166.0000	125.0000	80.0000	296.0000	296.0000	200.0000	241.0000	206.0000	230.0000	327.0000	98.0000	191.0000	219.0000	443.0000	166.0000	233.0000	67.0000	185.0000	524.0000	225.0000	331.0000	200.0000	252.0000	883.0000	435.0000	263.0000	227.0000	370.0000	246.0000	275.0000	155.0000	456.0000	303.0000	311.0000	220.0000	165.0000	196.0000	117.0000	260.0000	452.0000	253.0000	264.0000	118.0000	321.0000
402	1.0500	-5.2500	318.0000	163.0000	36.0000	187.0000	155.0000	56.0000	202.0000	202.0000	160.0000	268.0000	194.0000	217.0000	206.0000	86.0000	111.0000	180.0000	249.0000	25.0000	144.0000	407.0000	75.0000	801.0000	281.0000	141.0000	266.0000	175.0000	963.0000	317.0000	256.0000	243.0000	684.0000	214.0000	142.0000	253.0000	444.0000	258.0000	211.0000	229.0000	230.0000	240.0000	245.0000	387.0000	576.0000	531.0000	303.0000	197.0000	427.0000
403	1.1250	-5.2500	184.0000	137.0000	19.0000	20.0000	103.0000	170.0000	116.0000	116.0000	258.0000	130.0000	235.0000	207.0000	235.0000	172.0000	252.0000	247.0000	277.0000	136.0000	60.0000	194.0000	63.0000	660.0000	340.0000	202.0000	49.0000	132.0000	1057.0000	273.0000	151.0000	300.0000	828.0000	391.0000	212.0000	108.0000	470.0000	220.0000	170.0000	250.0000	104.0000	108.0000	305.0000	411.0000	346.0000	268.0000	447.0000	209.0000	335.0000
404	1.2000	-5.2500	172.0000	104.0000	280.0000	170.0000	113.0000	297.0000	132.0000	132.0000	264.0000	227.0000	253.0000	272.0000	261.0000	127.0000	191.0000	136.0000	319.0000	207.0000	175.0000	193.0000	221.0000	615.0000	574.0000	330.0000	266.0000	132.0000	846.0000	410.0000	183.0000	335.0000	410.0000	354.0000	229.0000	130.0000	479.0000	258.0000	180.0000	253.0000	118.0000	216.0000	140.0000	368.0000	367.0000	231.0000	242.0000	293.0000	424.0000
405	1.2750	-5.2500	202.0000	185.0000	138.0000	213.0000	181.0000	94.0000	48.0000	22.0000	432.0000	158.0000	433.0000	258.0000	204.0000	365.0000	155.0000	179.0000	393.0000	209.0000	114.0000	78.0000	112.0000	666.0000	363.0000	148.0000	96.0000	242.0000	1399.0000	433.0000	231.0000	160.0000	421.0000	359.0000	187.0000	245.0000	531.0000	125.0000	129.0000	405.0000	259.0000	217.0000	191.0000	376.0000	255.0000	394.0000	378.0000	261.0000	471.0000
406	1.3500	-5.2500	62.0000	104.0000	104.0000	124.0000	91.0000	85.0000	145.0000	145.0000	91.0000	73.0000	232.0000	270.0000	264.0000	180.0000	174.0000	329.0000	326.0000	325.0000	164.0000	278.0000	97.0000	570.0000	258.0000	231.0000	205.0000	176.0000	688.0000	321.0000	81.0000	103.0000	436.0000	228.0000	97.0000	112.0000	277.0000	276.0000	182.0000	227.0000	311.0000	205.0000	59.0000	333.0000	263.0000	240.0000	263.0000	202.0000	268.0000
407	1.4250	-5.2500	74.0000	117.0000	103.0000	36.0000	144.0000	257.0000	179.0000	179.0000	243.0000	107.0000	258.0000	106.0000	144.0000	100.0000	141.0000	195.0000	397.0000	175.0000	0.0000	295.0000	148.0000	488.0000	102.0000	225.0000	77.0000	266.0000	892.0000	223.0000	101.0000	281.0000	647.0000	185.0000	239.0000	218.0000	387.0000	164.0000	216.0000	143.0000	181.0000	182.0000	92.0000	361.0000	291.0000	245.0000	341.0000	326.0000	336.0000
408	1.5000	-5.2500	61.0000	77.0000	25.0000	191.0000	187.0000	161.0000	181.0000	181.0000	107.0000	62.0000	193.0000	165.0000	116.0000	170.0000	149.0000	222.0000	236.0000	96.0000	86.0000	142.0000	91.0000	451.0000	240.0000	192.0000	89.0000	259.0000	748.0000	208.0000	131.0000	187.0000	329.0000	247.0000	136.0000	125.0000	316.0000	248.0000	89.0000	106.0000	154.0000	224.0000	105.0000	297.0000	391.0000	310.0000	334.0000	319.0000	239.0000
409	1.5750	-5.2500	139.0000	78.0000	64.0000	39.0000	26.0000	179.0000	118.0000	118.0000	147.0000	176.0000	134.0000	169.0000	103.0000	91.0000	154.0000	96.0000	315.0000	63.0000	163.0000	281.0000	118.0000	461.0000	254.0000	283.0000	132.0000	19.0000	345.0000	243.0000	182.0000	229.0000	342.0000	185.0000	84.0000	103.0000	154.0000	320.0000	310.0000	208.0000	99.0000	197.0000	167.0000	150.0000	329.0000	253.0000	271.0000	289.0000	331.0000
410	1.6500	-5.2500	206.0000	184.0000	186.0000	53.0000	78.0000	94.0000	66.0000	66.0000	161.0000	124.0000	312.0000	263.0000	96.0000	274.0000	67.0000	361.0000	243.0000	0.0000	106.0000	21.0000	47.0000	395.0000	482.0000	231.0000	112.0000	111.0000	966.0000	174.0000	184.0000	151.0000	265.0000	212.0000	44.0000	148.0000	309.0000	72.0000	103.0000	168.0000	147.0000	103.0000	63.0000	434.0000	416.0000	391.0000	345.0000	254.0000	312.0000
411	1.7250	-5.2500	50.0000	267.0000	154.0000	102.0000	97.0000	213.0000	38.0000	38.0000	368.0000	153.0000	172.0000	95.0000	220.0000	244.0000	188.0000	47.0000	291.0000	217.0000	103.0000	419.0000	161.0000	671.0000	253.0000	298.0000	76.0000	119.0000	839.0000	151.0000	119.0000	288.0000	329.0000	154.0000	123.0000	202.0000	329.0000	357.0000	229.0000	213.0000	223.0000	204.0000	137.0000	383.0000	574.0000	321.0000	360.0000	224.0000	291.0000
412	1.8000	-5.2500	266.0000	139.0000	93.0000	150.0000	299.0000	341.0000	38.0000	38.0000	275.0000	252.0000	233.0000	250.0000	156.0000	38.0000	137.0000	104.0000	395.0000	131.0000	87.0000	173.0000	81.0000	564.0000	492.0000	165.0000	125.0000	110.0000	598.0000	305.0000	211.0000	248.0000	273.0000	295.0000	216.0000	157.0000	471.0000	281.0000	232.0000	163.0000	206.0000	290.0000	185.0000	278.0000	201.0000	179.0000	324.0000	135.0000	320.0000
413	1.8750	-5.2500	263.0000	207.0000	164.0000	219.0000	224.0000	92.0000	81.0000	81.0000	193.0000	407.0000	114.0000	192.0000	331.0000	122.0000	69.0000	168.0000	322.0000	185.0000	114.0000	115.0000	253.0000	585.0000	241.0000	125.0000	94.0000	102.0000	919.0000	435.0000	244.0000	167.0000	672.0000	461.0000	69.0000	95.0000	553.0000	571.0000	343.0000	221.0000	283.0000	76.0000	277.0000	296.0000	454.0000	392.0000	401.0000	263.0000	321.0000
414	1.9500	-5.2500	168.0000	186.0000	165.0000	136.0000	82.0000	307.0000	38.0000	38.0000	331.0000	142.0000	289.0000	214.0000	296.0000	250.0000	248.0000	257.0000	301.0000	283.0000	107.0000	93.0000	208.0000	600.0000	420.0000	270.0000	93.0000	129.0000	978.0000	333.0000	280.0000	416.0000	454.0000	320.0000	244.0000	174.0000	621.0000	305.0000	306.0000	389.0000	176.0000	228.0000	170.0000	301.0000	379.0000	333.0000	284.0000	287.0000	208.0000
415	2.0250	-5.2500	162.0000	79.0000	67.0000	81.0000	98.0000	149.0000	234.0000	234.0000	358.0000	206.0000	277.0000	167.0000	121.0000	242.0000	145.0000	247.0000	290.0000	224.0000	122.0000	245.0000	164.0000	468.0000	299.0000	144.0000	44.0000	159.0000	657.0000	309.0000	198.0000	194.0000	273.0000	301.0000	276.0000	201.0000	728.0000	236.0000	115.0000	285.0000	271.0000	137.0000	353.0000	279.0000	472.0000	440.0000	263.0000	216.0000	256.0000
416	2.1000	-5.2500	174.0000	143.0000	173.0000	28.0000	132.0000	240.0000	218.0000	218.0000	133.0000	214.0000	252.0000	332.0000	121.0000	90.0000	84.0000	82.0000	342.0000	108.0000	203.0000	306.0000	86.0000	628.0000	349.0000	310.0000	170.0000	191.0000	895.0000	243.0000	136.0000	221.0000	339.0000	196.0000	81.0000	159.0000	445.0000	254.0000	182.0000	218.0000	312.0000	130.0000	153.0000	505.0000	364.0000	414.0000	107.0000	198.0000	358.0000
417	2.1750	-5.2500	33.0000	163.0000	104.0000	163.0000	81.0000	43.0000	156.0000	156.0000	371.0000	141.0000	460.0000	164.0000	282.0000	283.0000	251.0000	117.0000	213.0000	175.0000	40.0000	164.0000	279.0000	438.0000	242.0000	280.0000	190.0000	188.0000	599.0000	384.0000	237.0000	146.0000	468.0000	322.0000	162.0000	177.0000	350.0000	353.0000	162.0000	121.0000	225.0000	71.0000	122.0000	141.0000	638.0000	485.0000	279.0000	331.0000	281.0000
418	2.2500	-5.2500	158.0000	65.0000	0.0000	174.0000	101.0000	55.0000	244.0000	244.0000	295.0000	64.0000	262.0000	65.0000	98.0000	96.0000	143.0000	52.0000	165.0000	145.0000	125.0000	128.0000	135.0000	332.0000	250.0000	122.0000	180.0000	113.0000	148.0000	165.0000	224.0000	56.0000	246.0000	240.0000	98.0000	50.0000	251.0000	316.0000	260.0000	147.0000	158.0000	121.0000	180.0000	246.0000	162.0000	40.0000	138.0000	276.0000	343.0000
419	2.3250	-5.2500	145.0000	100.0000	59.0000	88.0000	206.0000	207.0000	39.0000	39.0000	188.0000	152.0000	130.0000	180.0000	263.0000	107.0000	91.0000	79.0000	102.0000	46.0000	67.0000	216.0000	44.0000	478.0000	288.0000	251.0000	25.0000	27.0000	199.0000	31.0000	204.0000	247.0000	184.0000	89.0000	148.0000	129.0000	191.0000	201.0000	89.0000	200.0000	70.0000	123.0000	109.0000	337.0000	157.0000	165.0000	264.0000	253.0000	216.0000
420	-0.6000	-5.1750	115.0000	76.0000	42.0000	41.0000	60.0000	197.0000	135.0000	135.0000	395.0000	141.0000	406.0000	210.0000	248.0000	209.0000	226.0000	128.0000	244.0000	65.0000	100.0000	209.0000	193.0000	464.0000	211.0000	237.0000	59.0000	153.0000	332.0000	264.0000	210.0000	152.0000	345.0000	124.0000	152.0000	160.0000	614.0000	244.0000	282.0000	255.0000	329.0000	131.0000	155.0000	284.0000	461.0000	353.0000	306.0000	402.0000	286.0000
421	-0.5250	-5.1750	84.0000	97.0000	52.0000	75.0000	0.0000	118.0000	54.0000	74.0000	231.0000	80.0000	393.0000	169.0000	326.0000	140.0000	92.0000	188.0000	127.0000	125.0000	130.0000	212.0000	192.0000	474.0000	266.0000	288.0000	70.0000	170.0000	117.0000	92.0000	136.0000	87.0000	114.0000	94.0000	120.0000	24.0000	435.0000	211.0000	170.0000	267.0000	133.0000	141.0000	133.0000	377.0000	264.0000	210.0000	415.0000	401.0000	176.0000
422	-0.4500	-5.1750	141.0000	30.0000	114.0000	80.0000	118.0000	122.0000	143.0000	143.0000	189.0000	92.0000	223.0000	183.0000	208.0000	266.0000	88.0000	239.0000	227.0000	169.0000	51.0000	135.0000	271.0000	708.0000	315.0000	190.0000	95.0000	133.0000	386.0000	232.0000	162.0000	134.0000	289.0000	130.0000	137.0000	70.0000	237.0000	161.0000	96.0000	169.0000	188.0000	151.0000	247.0000	162.0000	434.0000	350.0000	297.0000	194.0000	399.0000
423	-0.3750	-5.1750	114.0000	81.0000	56.0000	45.0000	138.0000	232.0000	0.0000	0.0000	259.0000	83.0000	219.0000	299.0000	163.0000	144.0000	108.0000	35.0000	122.0000	202.0000	64.0000	285.0000	133.0000	346.0000	293.0000	101.0000	76.0000	182.0000	609.0000	254.0000	312.0000	149.0000	312.0000	129.0000	90.0000	128.0000	330.0000	189.0000	103.0000	116.0000	206.0000	106.0000	143.0000	173.0000	167.0000	410.0000	368.0000	502.0000	244.0000
424	-0.3000	-5.1750	283.0000	86.0000	74.0000	149.0000	114.0000	178.0000	97.0000	97.0000	150.0000	30.0000	270.0000	217.0000	345.0000	132.0000	124.0000	135.0000	158.0000	239.0000	57.0000	314.0000	239.0000	563.0000	256.0000	93.0000	120.0000	95.0000	864.0000	326.0000	96.0000	123.0000	414.0000	245.0000	183.0000	107.0000	344.0000	263.0000	180.0000	230.0000	241.0000	185.0000	173.0000	361.0000	163.0000	359.0000	472.0000	241.0000	340.0000
425	-0.2250	-5.1750	122.0000	162.0000	126.0000	134.0000	112.0000	65.0000	108.0000	108.0000	173.0000	295.0000	232.0000	317.0000	142.0000	156.0000	173.0000	73.0000	372.0000	55.0000	116.0000	26.0000	116.0000	443.0000	309.0000	223.0000	99.0000	173.0000	984.0000	283.0000	105.0000	274.0000	541.0000	244.0000	92.0000	48.0000	51.0000	396.0000	263.0000	164.0000	101.0000	184.0000	128.0000	355.0000	323.0000	353.0000	403.0000	214.0000	205.0000
426	-0.1500	-5.1750	79.0000	269.0000	59.0000	188.0000	107.0000	246.0000	151.0000	151.0000	135.0000	208.0000	132.0000	145.0000	68.0000	271.0000	135.0000	147.0000	288.0000	129.0000	97.0000	150.0000	18.0000	684.0000	227.0000	194.0000	80.0000	151.0000	876.0000	265.0000	111.0000	158.0000	430.0000	371.0000	56.0000	76.0000	340.0000	276.0000	217.0000	184.0000	454.0000	93.0000	575.0000	414.0000	445.0000	336.0000	362.0000	199.0000	221.0000
427	-0.0750	-5.1750	258.0000	51.0000	251.0000	103.0000	128.0000	164.0000	87.0000	87.0000	205.0000	185.0000	232.0000	146.0000	210.0000	239.0000	130.0000	86.0000	255.0000	204.0000	157.0000	105.0000	165.0000	513.0000	147.0000	134.0000	107.0000	211.0000	984.0000	312.0000	49.0000	197.0000	932.0000	472.0000	218.0000	318.0000	374.0000	228.0000	169.0000	337.0000	227.0000	160.0000	188.0000	207.0000	297.0000	402.0000	345.0000	128.0000	322.0000
428	0.0000	-5.1750	118.0000	168.0000	59.0000	82.0000	239.0000	177.0000	213.0000	213.0000	104.0000	118.0000	157.0000	172.0000	191.0000	153.0000	45.0000	230.0000	516.0000	95.0000	237.0000	170.0000	106.0000	533.0000	302.0000	217.0000	186.0000	80.0000	668.0000	232.0000	178.0000	171.0000	547.0000	131.0000	117.0000	165.0000	445.0000	129.0000	221.0000	391.0000	319.0000	153.0000	278.0000	405.0000	478.0000	320.0000	447.0000	301.0000	181.0000
429	0.0750	-5.1750	278.0000	140.0000	134.0000	115.0000	64.0000	83.0000	183.0000	183.0000	334.0000	172.0000	258.0000	202.0000	141.0000	223.0000	133.0000	224.0000	123.0000	130.0000	197.0000	77.0000	65.0000	389.0000	405.0000	167.0000	129.0000	150.0000	688.0000	339.0000	127.0000	380.0000	611.0000	297.0000	147.0000	112.0000	372.0000	245.0000	61.0000	99.0000	55.0000	177.0000	95.0000	167.0000	375.0000	278.0000	283.0000	219.0000	262.0000
430	0.1500	-5.1750	133.0000	186.0000	219.0000	45.0000	70.0000	128.0000	171.0000	171.0000	271.0000	309.0000	218.0000	74.0000	230.0000	211.0000	240.0000	120.0000	147.0000	170.0000	185.0000	168.0000	261.0000	680.0000	208.0000	102.0000	98.0000	253.0000	901.0000	172.0000	332.0000	238.0000	394.0000	284.0000	224.0000	220.0000	362.0000	227.0000	175.0000	186.0000	80.0000	42.0000	179.0000	379.0000	513.0000	205.0000	307.0000	401.0000	396.0000
431	0.2250	-5.1750	279.0000	109.0000	47.0000	114.0000	215.0000	52.0000	222.0000	222.0000	362.0000	183.0000	172.0000	128.0000	74.0000	24.0000	286.0000	243.0000	341.0000	164.0000	309.0000	168.0000	28.0000	457.0000	360.0000	135.0000	148.0000	138.0000	939.0000	293.0000	137.0000	153.0000	492.0000	314.0000	233.0000	67.0000	318.0000	240.0000	287.0000	229.0000	160.0000	246.0000	176.0000	360.0000	247.0000	304.0000	174.0000	185.0000	273.0000
432	0.3000	-5.1750	183.0000	195.0000	46.0000	71.0000	20.0000	70.0000	87.0000	87.0000	223.0000	173.0000	275.0000	143.0000	102.0000	209.0000	129.0000	94.0000	223.0000	80.0000	72.0000	121.0000	158.0000	480.0000	248.0000	164.0000	86.0000	69.0000	708.0000	227.0000	167.0000	202.0000	549.0000	243.0000	136.0000	140.0000	440.0000	149.0000	214.0000	139.0000	160.0000	171.0000	137.0000	124.0000	412.0000	473.0000	383.0000	298.0000	393.0000
433	0.3750	-5.1750	308.0000	55.0000	53.0000	144.0000	118.0000	195.0000	27.0000	27.0000	224.0000	227.0000	263.0000	239.0000	168.0000	221.0000	146.0000	213.0000	451.0000	146.0000	174.0000	253.0000	341.0000	605.0000	168.0000	74.0000	139.0000	160.0000	1334.0000	485.0000	56.0000	168.0000	510.0000	317.0000	144.0000	77.0000	495.0000	195.0000	168.0000	346.0000	223.0000	177.0000	224.0000	191.0000	309.0000	435.0000	417.0000	299.0000	328.0000
434	0.4500	-5.1750	213.0000	95.0000	66.0000	52.0000	141.0000	194.0000	128.0000	128.0000	305.0000	108.0000	282.0000	171.0000	301.0000	161.0000	144.0000	261.0000	279.0000	154.0000	145.0000	209.0000	221.0000	592.0000	290.0000	387.0000	96.0000	118.0000	1003.0000	310.0000	297.0000	198.0000	488.0000	375.0000	180.0000	30.0000	659.0000	465.0000	123.0000	170.0000	285.0000	141.0000	79.0000	150.0000	350.0000	291.0000	320.0000	161.0000	339.0000
435	0.5250	-5.1750	282.0000	109.0000	102.0000	75.0000	156.0000	84.0000	67.0000	67.0000	243.0000	116.0000	296.0000	206.0000	209.0000	252.0000	116.0000	58.0000	227.0000	88.0000	83.0000	75.0000	155.0000	590.0000	281.0000	165.0000	68.0000	51.0000	746.0000	342.0000	61.0000	176.0000	502.0000	137.0000	52.0000	115.0000	203.0000	170.0000	238.0000	220.0000	121.0000	95.0000	166.0000	91.0000	218.0000	250.0000	375.0000	78.0000	297.0000
436	0.6000	-5.1750	97.0000	164.0000	33.0000	106.0000	174.0000	134.0000	0.0000	0.0000	256.0000	322.0000	287.0000	423.0000	86.0000	98.0000	332.0000	74.0000	405.0000	203.0000	42.0000	142.0000	190.0000	704.0000	405.0000	155.0000	194.0000	150.0000	1508.0000	401.0000	163.0000	144.0000	414.0000	173.0000	80.0000	138.0000	214.0000	220.0000	199.0000	298.0000	211.0000	213.0000	375.0000	308.0000	466.0000	520.0000	227.0000	317.0000	251.0000
437	0.6750	-5.1750	183.0000	125.0000	106.0000	119.0000	82.0000	245.0000	45.0000	45.0000	260.0000	86.0000	270.0000	312.0000	83.0000	152.0000	356.0000	132.0000	430.0000	255.0000	175.0000	167.0000	139.0000	703.0000	352.0000	149.0000	60.0000	105.0000	1249.0000	625.0000	112.0000	169.0000	580.0000	290.0000	138.0000	186.0000	447.0000	180.0000	177.0000	151.0000	204.0000	194.0000	198.0000	367.0000	299.0000	432.0000	269.0000	198.0000	263.0000
438	0.7500	-5.1750	151.0000	193.0000	181.0000	100.0000	119.0000	120.0000	107.0000	107.0000	285.0000	122.0000	326.0000	244.0000	273.0000	270.0000	140.0000	158.0000	240.0000	200.0000	139.0000	124.0000	215.0000	449.0000	535.0000	142.0000	205.0000	212.0000	1477.0000	486.0000	220.0000	226.0000	612.0000	168.0000	146.0000	139.0000	329.0000	181.0000	180.0000	271.0000	113.0000	184.0000	204.0000	418.0000	393.0000	554.0000	291.0000	92.0000	239.0000
439	0.8250	-5.1750	137.0000	141.0000	135.0000	85.0000	183.0000	149.0000	159.0000	159.0000	483.0000	232.0000	105.0000	280.0000	391.0000	162.0000	157.0000	167.0000	570.0000	191.0000	64.0000	257.0000	159.0000	926.0000	320.0000	188.0000	185.0000	196.0000	1138.0000	649.0000	352.0000	115.0000	547.0000	245.0000	177.0000	75.0000	261.0000	105.0000	156.0000	203.0000	156.0000	208.0000	205.0000	166.0000	226.0000	266.0000	229.0000	219.0000	383.0000
440	0.9000	-5.1750	0.0000	178.0000	143.0000	36.0000	259.0000	183.0000	166.0000	166.0000	218.0000	260.0000	222.0000	242.0000	228.0000	210.0000	245.0000	97.0000	256.0000	198.0000	46.0000	112.0000	229.0000	629.0000	282.0000	75.0000	124.0000	104.0000	1363.0000	588.0000	163.0000	133.0000	587.0000	181.0000	254.0000	150.0000	377.0000	344.0000	88.0000	90.0000	270.0000	275.0000	138.0000	306.0000	304.0000	431.0000	369.0000	242.0000	135.0000
441	0.9750	-5.1750	154.0000	145.0000	122.0000	127.0000	126.0000	93.0000	179.0000	179.0000	229.0000	229.0000	482.0000	225.0000	137.0000	142.0000	252.0000	187.0000	329.0000	145.0000	19.0000	168.0000	193.0000	592.0000	380.0000	259.0000	126.0000	181.0000	1578.0000	369.0000	171.0000	333.0000	1017.0000	149.0000	199.0000	181.0000	490.0000	173.0000	176.0000	270.0000	192.0000	231.0000	96.0000	190.0000	318.0000	520.0000	103.0000	310.0000	247.0000
442	1.0500	-5.1750	239.0000	0.0000	177.0000	87.0000	209.0000	251.0000	100.0000	100.0000	338.0000	307.0000	218.0000	221.0000	191.0000	192.0000	53.0000	107.0000	275.0000	138.0000	169.0000	73.0000	69.0000	414.0000	182.0000	207.0000	83.0000	209.0000	1228.0000	494.0000	240.0000	163.0000	491.0000	301.0000	155.0000	224.0000	434.0000	185.0000	198.0000	138.0000	218.0000	230.0000	140.0000	256.0000	330.0000	256.0000	269.0000	219.0000	289.0000
443	1.1250	-5.1750	116.0000	161.0000	49.0000	210.0000	213.0000	112.0000	167.0000	167.0000	238.0000	113.0000	128.0000	247.0000	227.0000	294.0000	164.0000	200.0000	185.0000	101.0000	52.0000	228.0000	146.0000	583.0000	506.0000	153.0000	104.0000	126.0000	825.0000	248.0000	194.0000	213.0000	133.0000	310.0000	53.0000	211.0000	184.0000	339.0000	165.0000	177.0000	203.0000	96.0000	251.0000	240.0000	380.0000	326.0000	453.0000	195.0000	246.0000
444	1.2000	-5.1750	200.0000	191.0000	121.0000	101.0000	305.0000	312.0000	100.0000	100.0000	438.0000	189.0000	270.0000	257.0000	181.0000	364.0000	121.0000	215.0000	130.0000	181.0000	52.0000	123.0000	402.0000	362.0000	311.0000	168.0000	141.0000	262.0000	681.0000	309.0000	71.0000	243.0000	425.0000	284.0000	326.0000	150.0000	479.0000	326.0000	157.0000	161.0000	156.0000	61.0000	193.0000	306.0000	314.0000	299.0000	234.0000	333.0000	181.0000
445	1.2750	-5.1750	134.0000	138.0000	150.0000	163.0000	187.0000	75.0000	48.0000	48.0000	199.0000	134.0000	206.0000	223.0000	277.0000	263.0000	208.0000	156.0000	282.0000	38.0000	190.0000	133.0000	100.0000	508.0000	299.0000	278.0000	130.0000	153.0000	1037.0000	613.0000	201.0000	233.0000	597.0000	323.0000	127.0000	191.0000	247.0000	134.0000	284.0000	328.0000	209.0000	238.0000	274.0000	220.0000	306.0000	327.0000	465.0000	352.0000	127.0000
446	1.3500	-5.1750	68.0000	101.0000	101.0000	133.0000	96.0000	92.0000	129.0000	129.0000	258.0000	160.0000	111.0000	377.0000	118.0000	109.0000	111.0000	100.0000	238.0000	51.0000	0.0000	251.0000	46.0000	369.0000	269.0000	137.0000	88.0000	83.0000	858.0000	285.0000	201.0000	183.0000	305.0000	158.0000	128.0000	40.0000	475.0000	249.0000	68.0000	131.0000	121.0000	224.0000	29.0000	275.0000	457.0000	86.0000	490.0000	209.0000	174.0000
447	1.4250	-5.1750	146.0000	146.0000	62.0000	187.0000	181.0000	182.0000	80.0000	80.0000	117.0000	231.0000	181.0000	428.0000	137.0000	275.0000	253.0000	170.0000	169.0000	75.0000	192.0000	106.0000	196.0000	249.0000	321.0000	184.0000	24.0000	65.0000	568.0000	423.0000	156.0000	184.0000	290.0000	82.0000	216.0000	170.0000	244.0000	196.0000	213.0000	118.0000	157.0000	102.0000	188.0000	81.0000	174.0000	239.0000	230.0000	192.0000	277.0000
448	1.5000	-5.1750	217.0000	122.0000	137.0000	72.0000	46.0000	109.0000	249.0000	249.0000	399.0000	52.0000	208.0000	191.0000	112.0000	197.0000	293.0000	160.0000	265.0000	120.0000	208.0000	126.0000	116.0000	687.0000	174.0000	145.0000	131.0000	167.0000	670.0000	447.0000	173.0000	170.0000	544.0000	172.0000	250.0000	271.0000	365.0000	176.0000	240.0000	269.0000	119.0000	173.0000	133.0000	288.0000	384.0000	194.0000	503.0000	237.0000	333.0000
449	1.5750	-5.1750	152.0000	126.0000	98.0000	75.0000	211.0000	170.0000	331.0000	331.0000	209.0000	180.0000	311.0000	292.0000	222.0000	197.0000	142.0000	192.0000	290.0000	238.0000	59.0000	160.0000	228.0000	483.0000	380.0000	129.0000	216.0000	234.0000	607.0000	201.0000	325.0000	222.0000	585.0000	244.0000	156.0000	128.0000	660.0000	246.0000	257.0000	489.0000	208.0000	171.0000	93.0000	427.0000	590.0000	402.0000	326.0000	320.0000	263.0000
450	1.6500	-5.1750	56.0000	187.0000	142.0000	22.0000	227.0000	141.0000	144.0000	144.0000	194.0000	145.0000	264.0000	179.0000	213.0000	60.0000	243.0000	267.0000	307.0000	226.0000	218.0000	201.0000	62.0000	471.0000	469.0000	251.0000	209.0000	143.0000	1742.0000	373.0000	117.0000	257.0000	811.0000	436.0000	100.0000	265.0000	730.0000	277.0000	260.0000	202.0000	139.0000	104.0000	257.0000	398.0000	325.0000	731.0000	101.0000	278.0000	235.0000
451	1.7250	-5.1750	77.0000	210.0000	85.0000	133.0000	101.0000	407.0000	71.0000	71.0000	221.0000	198.0000	117.0000	171.0000	316.0000	210.0000	188.0000	132.0000	262.0000	45.0000	176.0000	167.0000	193.0000	509.0000	346.0000	353.0000	98.0000	256.0000	725.0000	372.0000	139.0000	316.0000	685.0000	288.0000	105.0000	34.0000	464.0000	328.0000	332.0000	215.0000	314.0000	70.0000	258.0000	301.0000	441.0000	484.0000	262.0000	399.0000	136.0000
452	1.8000	-5.1750	102.0000	133.0000	239.0000	49.0000	98.0000	55.0000	119.0000	119.0000	240.0000	200.0000	298.0000	195.0000	383.0000	129.0000	144.0000	134.0000	352.0000	99.0000	80.0000	165.0000	139.0000	441.0000	357.0000	265.0000	101.0000	74.0000	696.0000	449.0000	141.0000	172.0000	575.0000	429.0000	207.0000	175.0000	301.0000	207.0000	103.0000	267.0000	109.0000	129.0000	168.0000	172.0000	481.0000	161.0000	322.0000	585.0000	330.0000
453	1.8750	-5.1750	71.0000	189.0000	240.0000	102.0000	82.0000	103.0000	152.0000	152.0000	209.0000	149.0000	289.0000	146.0000	46.0000	88.0000	254.0000	102.0000	270.0000	116.0000	207.0000	73.0000	63.0000	547.0000	316.0000	224.0000	41.0000	85.0000	1138.0000	310.0000	251.0000	92.0000	500.0000	479.0000	49.0000	251.0000	659.0000	429.0000	150.0000	115.0000	251.0000	221.0000	188.0000	327.0000	535.0000	353.0000	220.0000	259.0000	202.0000
454	1.9500	-5.1750	128.0000	173.0000	268.0000	91.0000	180.0000	264.0000	34.0000	34.0000	226.0000	103.0000	124.0000	273.0000	61.0000	231.0000	50.0000	223.0000	288.0000	350.0000	161.0000	142.0000	177.0000	532.0000	459.0000	96.0000	76.0000	218.0000	654.0000	76.0000	210.0000	264.0000	436.0000	289.0000	93.0000	259.0000	323.0000	212.0000	243.0000	293.0000	176.0000	275.0000	98.0000	387.0000	552.0000	154.0000	107.0000	297.0000	157.0000
455	2.0250	-5.1750	195.0000	142.0000	155.0000	141.0000	101.0000	149.0000	157.0000	157.0000	207.0000	175.0000	400.0000	301.0000	215.0000	288.0000	197.0000	188.0000	320.0000	170.0000	0.0000	235.0000	290.0000	474.0000	384.0000	231.0000	127.0000	55.0000	998.0000	385.0000	149.0000	242.0000	532.0000	318.0000	192.0000	163.0000	554.0000	332.0000	139.0000	239.0000	131.0000	104.0000	98.0000	350.0000	213.0000	391.0000	341.0000	272.0000	124.0000
456	2.1000	-5.1750	228.0000	127.0000	319.0000	120.0000	162.0000	75.0000	294.0000	294.0000	230.0000	47.0000	282.0000	222.0000	154.0000	138.0000	326.0000	265.0000	306.0000	287.0000	275.0000	336.0000	73.0000	599.0000	491.0000	220.0000	175.0000	209.0000	1143.0000	356.0000	156.0000	392.0000	647.0000	345.0000	282.0000	206.0000	570.0000	366.0000	267.0000	313.0000	279.0000	213.0000	81.0000	229.0000	323.0000	448.0000	445.0000	319.0000	459.0000
457	2.1750	-5.1750	102.0000	138.0000	85.0000	208.0000	137.0000	227.0000	0.0000	0.0000	332.0000	189.0000	134.0000	258.0000	264.0000	157.0000	153.0000	23.0000	235.0000	112.0000	253.0000	146.0000	155.0000	502.0000	267.0000	98.0000	217.0000	155.0000	653.0000	269.0000	160.0000	134.0000	474.0000	320.0000	218.0000	103.0000	446.0000	188.0000	330.0000	170.0000	185.0000	177.0000	266.0000	273.0000	501.0000	278.0000	270.0000	420.0000	122.0000
458	2.2500	-5.1750	230.0000	202.0000	133.0000	147.0000	61.0000	144.0000	104.0000	104.0000	381.0000	89.0000	264.0000	229.0000	60.0000	174.0000	181.0000	88.0000	184.0000	188.0000	175.0000	254.0000	185.0000	608.0000	294.0000	275.0000	198.0000	106.0000	553.0000	150.0000	298.0000	220.0000	477.0000	346.0000	143.0000	47.0000	336.0000	333.0000	221.0000	273.0000	208.0000	277.0000	227.0000	565.0000	415.0000	317.0000	477.0000	427.0000	485.0000
459	2.3250	-5.1750	78.0000	46.0000	93.0000	134.0000	161.0000	117.0000	76.0000	76.0000	368.0000	82.0000	147.0000	212.0000	105.0000	227.0000	188.0000	20.0000	95.0000	146.0000	115.0000	188.0000	127.0000	357.0000	302.0000	216.0000	30.0000	91.0000	157.0000	133.0000	141.0000	241.0000	296.0000	189.0000	89.0000	116.0000	290.0000	232.0000	192.0000	107.0000	161.0000	164.0000	146.0000	107.0000	558.0000	182.0000	232.0000	184.0000	310.0000
460	2.4000	-5.1750	167.0000	44.0000	67.0000	122.0000	99.0000	225.0000	93.0000	93.0000	134.0000	40.0000	197.0000	188.0000	44.0000	111.0000	97.0000	236.0000	199.0000	123.0000	76.0000	125.0000	139.0000	600.0000	158.0000	123.0000	182.0000	105.0000	258.0000	149.0000	112.0000	97.0000	334.0000	81.0000	126.0000	104.0000	124.0000	112.0000	110.0000	225.0000	139.0000	127.0000	68.0000	204.0000	284.0000	337.0000	170.0000	377.0000	422.0000
461	-0.7500	-5.1000	129.0000	70.0000	121.0000	47.0000	31.0000	107.0000	43.0000	43.0000	270.0000	163.0000	432.0000	155.0000	212.0000	145.0000	178.0000	18.0000	237.0000	129.0000	66.0000	234.0000	191.0000	379.0000	305.0000	237.0000	175.0000	170.0000	178.0000	80.0000	343.0000	169.0000	161.0000	120.0000	40.0000	19.0000	313.0000	171.0000	263.0000	218.0000	136.0000	171.0000	197.0000	317.0000	377.0000	326.0000	373.0000	166.0000	395.0000
462	-0.6750	-5.1000	42.0000	78.0000	120.0000	189.0000	20.0000	240.0000	110.0000	110.0000	238.0000	103.0000	164.0000	233.0000	196.0000	94.0000	110.0000	256.0000	127.0000	117.0000	31.0000	167.0000	179.0000	433.0000	181.0000	147.0000	138.0000	235.0000	384.0000	84.0000	198.0000	203.0000	474.0000	111.0000	47.0000	89.0000	233.0000	208.0000	168.0000	224.0000	197.0000	81.0000	148.0000	98.0000	476.0000	212.0000	423.0000	143.0000	186.0000
463	-0.6000	-5.1000	126.0000	84.0000	40.0000	115.0000	53.0000	124.0000	111.0000	111.0000	240.0000	123.0000	218.0000	88.0000	274.0000	158.0000	262.0000	57.0000	116.0000	47.0000	156.0000	0.0000	110.0000	429.0000	133.0000	166.0000	21.0000	129.0000	299.0000	179.0000	127.0000	259.0000	366.0000	167.0000	77.0000	175.0000	246.0000	181.0000	108.0000	145.0000	210.0000	85.0000	134.0000	308.0000	333.0000	234.0000	271.0000	369.0000	160.0000
464	-0.5250	-5.1000	137.0000	0.0000	80.0000	158.0000	157.0000	152.0000	125.0000	125.0000	286.0000	97.0000	322.0000	127.0000	125.0000	165.0000	142.0000	158.0000	102.0000	103.0000	132.0000	180.0000	123.0000	436.0000	271.0000	163.0000	118.0000	156.0000	521.0000	199.0000	110.0000	269.0000	264.0000	160.0000	195.0000	147.0000	187.0000	235.0000	86.0000	123.0000	150.0000	30.0000	161.0000	240.0000	209.0000	122.0000	216.0000	378.0000	321.0000
465	-0.4500	-5.1000	142.0000	141.0000	171.0000	128.0000	106.0000	207.0000	75.0000	75.0000	357.0000	153.0000	183.0000	240.0000	86.0000	209.0000	170.0000	145.0000	305.0000	174.0000	25.0000	155.0000	220.0000	538.0000	425.0000	431.0000	36.0000	70.0000	723.0000	294.0000	115.0000	231.0000	552.0000	197.0000	83.0000	200.0000	419.0000	236.0000	261.0000	216.0000	44.0000	123.0000	170.0000	404.0000	378.0000	191.0000	222.0000	245.0000	532.0000
466	-0.3750	-5.1000	168.0000	258.0000	231.0000	86.0000	171.0000	149.0000	137.0000	137.0000	196.0000	345.0000	379.0000	189.0000	47.0000	100.0000	280.0000	212.0000	506.0000	253.0000	111.0000	202.0000	95.0000	560.0000	343.0000	110.0000	23.0000	163.0000	1002.0000	385.0000	149.0000	280.0000	555.0000	323.0000	132.0000	82.0000	452.0000	225.0000	180.0000	328.0000	237.0000	155.0000	325.0000	312.0000	294.0000	471.0000	327.0000	233.0000	269.0000
467	-0.3000	-5.1000	55.0000	82.0000	57.0000	111.0000	75.0000	133.0000	23.0000	23.0000	107.0000	195.0000	284.0000	147.0000	306.0000	253.0000	145.0000	37.0000	378.0000	44.0000	82.0000	161.0000	70.0000	362.0000	340.0000	253.0000	126.0000	169.0000	1327.0000	391.0000	137.0000	78.0000	757.0000	426.0000	144.0000	123.0000	387.0000	277.0000	256.0000	291.0000	573.0000	130.0000	339.0000	502.0000	467.0000	435.0000	358.0000	293.0000	287.0000
468	-0.2250	-5.1000	142.0000	158.0000	156.0000	82.0000	102.0000	72.0000	175.0000	175.0000	247.0000	139.0000	173.0000	250.0000	236.0000	235.0000	336.0000	176.0000	446.0000	144.0000	128.0000	181.0000	108.0000	573.0000	186.0000	101.0000	85.0000	201.0000	1519.0000	503.0000	213.0000	252.0000	696.0000	314.0000	131.0000	134.0000	284.0000	232.0000	99.0000	222.0000	256.0000	179.0000	234.0000	356.0000	493.0000	394.0000	206.0000	176.0000	290.0000
469	-0.1500	-5.1000	204.0000	191.0000	81.0000	189.0000	111.0000	208.0000	212.0000	212.0000	323.0000	265.0000	338.0000	368.0000	175.0000	269.0000	206.0000	190.0000	390.0000	118.0000	99.0000	127.0000	68.0000	513.0000	172.0000	139.0000	20.0000	98.0000	938.0000	487.0000	82.0000	256.0000	619.0000	335.0000	99.0000	111.0000	328.0000	326.0000	86.0000	131.0000	205.0000	294.0000	241.0000	320.0000	441.0000	355.0000	248.0000	272.0000	219.0000
470	-0.0750	-5.1000	112.0000	108.0000	111.0000	81.0000	246.0000	141.0000	79.0000	79.0000	390.0000	102.0000	305.0000	102.0000	122.0000	157.0000	122.0000	96.0000	329.0000	158.0000	76.0000	159.0000	148.0000	1127.0000	364.0000	209.0000	70.0000	109.0000	1568.0000	274.0000	99.0000	305.0000	581.0000	499.0000	83.0000	191.0000	354.0000	342.0000	134.0000	231.0000	172.0000	192.0000	148.0000	488.0000	280.0000	261.0000	241.0000	326.0000	207.0000
471	-0.0000	-5.1000	95.0000	130.0000	163.0000	223.0000	137.0000	289.0000	166.0000	166.0000	198.0000	100.0000	317.0000	240.0000	371.0000	121.0000	49.0000	79.0000	415.0000	286.0000	22.0000	101.0000	156.0000	644.0000	495.0000	74.0000	134.0000	104.0000	1180.0000	587.0000	250.0000	332.0000	746.0000	406.0000	169.0000	135.0000	325.0000	247.0000	98.0000	302.0000	99.0000	143.0000	301.0000	284.0000	396.0000	515.0000	133.0000	463.0000	365.0000
472	0.0750	-5.1000	206.0000	108.0000	101.0000	83.0000	104.0000	134.0000	24.0000	24.0000	212.0000	55.0000	190.0000	160.0000	197.0000	172.0000	233.0000	141.0000	486.0000	178.0000	249.0000	73.0000	191.0000	734.0000	382.0000	298.0000	123.0000	148.0000	1116.0000	309.0000	169.0000	224.0000	549.0000	267.0000	88.0000	232.0000	580.0000	326.0000	225.0000	205.0000	206.0000	294.0000	251.0000	410.0000	388.0000	335.0000	183.0000	426.0000	349.0000
473	0.1500	-5.1000	148.0000	169.0000	64.0000	124.0000	49.0000	117.0000	70.0000	70.0000	348.0000	131.0000	355.0000	222.0000	197.0000	195.0000	99.0000	178.0000	376.0000	52.0000	129.0000	114.0000	97.0000	603.0000	380.0000	203.0000	71.0000	208.0000	903.0000	234.0000	227.0000	216.0000	569.0000	271.0000	114.0000	45.0000	376.0000	124.0000	126.0000	189.0000	195.0000	143.0000	193.0000	234.0000	482.0000	483.0000	344.0000	100.0000	390.0000
474	0.2250	-5.1000	74.0000	122.0000	107.0000	204.0000	193.0000	171.0000	75.0000	75.0000	279.0000	215.0000	187.0000	173.0000	160.0000	233.0000	102.0000	287.0000	338.0000	180.0000	164.0000	173.0000	206.0000	410.0000	290.0000	291.0000	139.0000	48.0000	1031.0000	473.0000	56.0000	111.0000	851.0000	329.0000	181.0000	85.0000	398.0000	266.0000	186.0000	229.0000	126.0000	67.0000	341.0000	220.0000	464.0000	223.0000	524.0000	326.0000	229.0000
475	0.3000	-5.1000	105.0000	146.0000	80.0000	49.0000	150.0000	194.0000	151.0000	106.0000	329.0000	275.0000	104.0000	428.0000	176.0000	423.0000	349.0000	321.0000	237.0000	161.0000	108.0000	221.0000	211.0000	805.0000	205.0000	308.0000	116.0000	81.0000	1072.0000	597.0000	74.0000	201.0000	401.0000	282.0000	124.0000	161.0000	303.0000	362.0000	72.0000	248.0000	263.0000	153.0000	188.0000	497.0000	343.0000	360.0000	267.0000	344.0000	404.0000
476	0.3750	-5.1000	101.0000	242.0000	77.0000	88.0000	85.0000	92.0000	115.0000	115.0000	254.0000	218.0000	209.0000	553.0000	424.0000	249.0000	203.0000	90.0000	450.0000	178.0000	109.0000	402.0000	101.0000	551.0000	218.0000	201.0000	111.0000	69.0000	1402.0000	430.0000	215.0000	178.0000	405.0000	208.0000	189.0000	59.0000	269.0000	309.0000	144.0000	139.0000	243.0000	28.0000	211.0000	245.0000	311.0000	453.0000	353.0000	222.0000	280.0000
477	0.4500	-5.1000	91.0000	62.0000	118.0000	164.0000	194.0000	86.0000	259.0000	259.0000	233.0000	194.0000	403.0000	421.0000	190.0000	257.0000	272.0000	215.0000	517.0000	122.0000	149.0000	71.0000	87.0000	539.0000	190.0000	154.0000	222.0000	131.0000	1380.0000	323.0000	198.0000	223.0000	776.0000	291.0000	26.0000	138.0000	260.0000	196.0000	259.0000	141.0000	366.0000	115.0000	168.0000	172.0000	304.0000	155.0000	46.0000	241.0000	376.0000
478	0.5250	-5.1000	265.0000	156.0000	121.0000	68.0000	130.0000	186.0000	53.0000	53.0000	150.0000	155.0000	175.0000	210.0000	205.0000	189.0000	174.0000	94.0000	458.0000	36.0000	116.0000	186.0000	149.0000	431.0000	364.0000	193.0000	123.0000	176.0000	1484.0000	457.0000	152.0000	128.0000	590.0000	314.0000	126.0000	135.0000	348.0000	140.0000	344.0000	214.0000	93.0000	150.0000	216.0000	446.0000	429.0000	557.0000	391.0000	157.0000	206.0000
479	0.6000	-5.1000	96.0000	155.0000	77.0000	113.0000	116.0000	150.0000	253.0000	253.0000	243.0000	171.0000	227.0000	335.0000	317.0000	233.0000	191.0000	204.0000	308.0000	116.0000	278.0000	144.0000	56.0000	316.0000	402.0000	202.0000	192.0000	202.0000	1343.0000	443.0000	109.0000	361.0000	381.0000	229.0000	115.0000	51.0000	443.0000	470.0000	98.0000	291.0000	104.0000	161.0000	123.0000	157.0000	378.0000	284.0000	347.0000	296.0000	266.0000
480	0.6750	-5.1000	110.0000	237.0000	179.0000	69.0000	36.0000	126.0000	106.0000	106.0000	449.0000	219.0000	82.0000	275.0000	166.0000	239.0000	324.0000	124.0000	448.0000	384.0000	74.0000	170.0000	75.0000	581.0000	269.0000	211.0000	243.0000	88.0000	1589.0000	432.0000	178.0000	429.0000	606.0000	234.0000	102.0000	175.0000	321.0000	362.0000	28.0000	214.0000	209.0000	99.0000	88.0000	273.0000	475.0000	467.0000	187.0000	99.0000	299.0000
481	0.7500	-5.1000	182.0000	215.0000	100.0000	125.0000	245.0000	148.0000	106.0000	106.0000	264.0000	179.0000	356.0000	486.0000	185.0000	171.0000	114.0000	98.0000	281.0000	217.0000	33.0000	121.0000	141.0000	423.0000	167.0000	163.0000	317.0000	180.0000	986.0000	371.0000	227.0000	307.0000	402.0000	206.0000	177.0000	155.0000	354.0000	253.0000	190.0000	110.0000	153.0000	46.0000	164.0000	293.0000	206.0000	349.0000	317.0000	348.0000	356.0000
482	0.8250	-5.1000	183.0000	206.0000	120.0000	152.0000	141.0000	173.0000	140.0000	140.0000	316.0000	38.0000	262.0000	403.0000	150.0000	225.0000	51.0000	88.0000	426.0000	175.0000	74.0000	165.0000	97.0000	496.0000	366.0000	340.0000	54.0000	203.0000	928.0000	430.0000	127.0000	175.0000	689.0000	173.0000	126.0000	92.0000	314.0000	319.0000	113.0000	319.0000	244.0000	161.0000	161.0000	309.0000	358.0000	644.0000	300.0000	304.0000	220.0000
483	0.9000	-5.1000	171.0000	229.0000	208.0000	20.0000	177.0000	146.0000	152.0000	178.0000	116.0000	210.0000	221.0000	492.0000	224.0000	296.0000	229.0000	168.0000	543.0000	209.0000	152.0000	194.0000	204.0000	411.0000	353.0000	50.0000	142.0000	81.0000	1096.0000	370.0000	153.0000	403.0000	351.0000	412.0000	135.0000	151.0000	183.0000	188.0000	67.0000	139.0000	141.0000	69.0000	198.0000	326.0000	318.0000	262.0000	129.0000	247.0000	350.0000
484	0.9750	-5.1000	128.0000	165.0000	106.0000	92.0000	128.0000	0.0000	93.0000	93.0000	271.0000	328.0000	146.0000	330.0000	218.0000	274.0000	261.0000	126.0000	254.0000	87.0000	161.0000	311.0000	152.0000	536.0000	205.0000	172.0000	96.0000	207.0000	1384.0000	453.0000	266.0000	94.0000	574.0000	108.0000	191.0000	240.0000	206.0000	294.0000	242.0000	262.0000	253.0000	95.0000	60.0000	118.0000	278.0000	297.0000	315.0000	172.0000	116.0000
485	1.0500	-5.1000	272.0000	138.0000	232.0000	126.0000	136.0000	58.0000	94.0000	94.0000	202.0000	280.0000	238.0000	121.0000	79.0000	81.0000	252.0000	74.0000	345.0000	71.0000	127.0000	154.0000	145.0000	283.0000	107.0000	244.0000	159.0000	144.0000	759.0000	383.0000	126.0000	236.0000	388.0000	168.0000	130.0000	191.0000	190.0000	378.0000	146.0000	179.0000	197.0000	129.0000	118.0000	305.0000	294.0000	60.0000	336.0000	210.0000	452.0000
486	1.1250	-5.1000	87.0000	147.0000	111.0000	103.0000	28.0000	116.0000	23.0000	23.0000	188.0000	244.0000	140.0000	115.0000	258.0000	216.0000	112.0000	36.0000	153.0000	23.0000	114.0000	26.0000	190.0000	687.0000	508.0000	46.0000	94.0000	236.0000	589.0000	417.0000	129.0000	151.0000	166.0000	122.0000	237.0000	199.0000	237.0000	263.0000	93.0000	117.0000	169.0000	88.0000	125.0000	246.0000	146.0000	129.0000	253.0000	81.0000	292.0000
487	1.2000	-5.1000	337.0000	188.0000	114.0000	136.0000	98.0000	205.0000	135.0000	135.0000	144.0000	138.0000	260.0000	288.0000	185.0000	114.0000	172.0000	114.0000	161.0000	19.0000	60.0000	174.0000	262.0000	420.0000	139.0000	191.0000	38.0000	185.0000	322.0000	229.0000	216.0000	196.0000	149.0000	342.0000	107.0000	152.0000	386.0000	180.0000	122.0000	146.0000	163.0000	108.0000	207.0000	446.0000	274.0000	215.0000	230.0000	176.0000	197.0000
488	1.2750	-5.1000	176.0000	49.0000	145.0000	76.0000	84.0000	105.0000	60.0000	60.0000	262.0000	112.0000	83.0000	295.0000	176.0000	175.0000	59.0000	99.0000	53.0000	60.0000	208.0000	212.0000	135.0000	486.0000	301.0000	142.0000	105.0000	175.0000	616.0000	222.0000	147.0000	191.0000	375.0000	258.0000	331.0000	0.0000	76.0000	146.0000	115.0000	302.0000	234.0000	24.0000	144.0000	134.0000	153.0000	188.0000	323.0000	253.0000	235.0000
489	1.3500	-5.1000	158.0000	187.0000	99.0000	117.0000	65.0000	139.0000	138.0000	138.0000	263.0000	236.0000	188.0000	259.0000	147.0000	208.0000	79.0000	130.0000	157.0000	129.0000	93.0000	252.0000	151.0000	487.0000	154.0000	178.0000	109.0000	110.0000	422.0000	133.0000	151.0000	133.0000	220.0000	193.0000	188.0000	82.0000	330.0000	177.0000	136.0000	143.0000	185.0000	168.0000	95.0000	201.0000	427.0000	300.0000	251.0000	150.0000	96.0000
490	1.4250	-5.1000	150.0000	104.0000	49.0000	66.0000	60.0000	116.0000	78.0000	78.0000	263.0000	152.0000	205.0000	222.0000	133.0000	139.0000	79.0000	127.0000	241.0000	52.0000	22.0000	78.0000	70.0000	349.0000	320.0000	97.0000	71.0000	155.0000	527.0000	282.0000	67.0000	147.0000	303.0000	229.0000	134.0000	128.0000	222.0000	269.0000	178.0000	90.0000	140.0000	40.0000	165.0000	222.0000	178.0000	131.0000	360.0000	336.0000	263.0000
491	1.5000	-5.1000	85.0000	162.0000	72.0000	24.0000	133.0000	222.0000	80.0000	80.0000	161.0000	39.0000	234.0000	216.0000	176.0000	173.0000	175.0000	204.0000	96.0000	217.0000	98.0000	153.0000	279.0000	436.0000	214.0000	212.0000	244.0000	92.0000	624.0000	200.0000	51.0000	214.0000	249.0000	307.0000	133.0000	127.0000	247.0000	378.0000	175.0000	204.0000	73.0000	175.0000	203.0000	244.0000	261.0000	142.0000	337.0000	242.0000	391.0000
492	1.5750	-5.1000	48.0000	215.0000	166.0000	91.0000	67.0000	18.0000	0.0000	0.0000	183.0000	51.0000	97.0000	282.0000	249.0000	93.0000	43.0000	185.0000	160.0000	115.0000	112.0000	109.0000	75.0000	502.0000	299.0000	194.0000	79.0000	140.0000	925.0000	123.0000	142.0000	224.0000	322.0000	154.0000	204.0000	254.0000	197.0000	185.0000	274.0000	290.0000	159.0000	158.0000	159.0000	173.0000	242.0000	351.0000	346.0000	371.0000	198.0000
493	1.6500	-5.1000	168.0000	130.0000	96.0000	296.0000	139.0000	167.0000	77.0000	77.0000	244.0000	93.0000	248.0000	466.0000	314.0000	139.0000	143.0000	218.0000	296.0000	174.0000	169.0000	221.0000	124.0000	514.0000	416.0000	277.0000	104.0000	318.0000	1241.0000	255.0000	191.0000	166.0000	318.0000	222.0000	81.0000	182.0000	370.0000	210.0000	101.0000	109.0000	117.0000	294.0000	264.0000	198.0000	262.0000	348.0000	272.0000	252.0000	287.0000
494	1.7250	-5.1000	165.0000	123.0000	212.0000	148.0000	234.0000	126.0000	93.0000	93.0000	257.0000	201.0000	121.0000	405.0000	267.0000	157.0000	188.0000	215.0000	87.0000	26.0000	95.0000	142.0000	163.0000	533.0000	197.0000	195.0000	144.0000	225.0000	434.0000	120.0000	158.0000	238.0000	444.0000	153.0000	193.0000	54.0000	184.0000	205.0000	229.0000	306.0000	175.0000	167.0000	88.0000	346.0000	300.0000	160.0000	232.0000	190.0000	229.0000
495	1.8000	-5.1000	69.0000	135.0000	102.0000	148.0000	71.0000	175.0000	102.0000	102.0000	237.0000	210.0000	118.0000	156.0000	174.0000	168.0000	26.0000	48.0000	225.0000	103.0000	0.0000	193.0000	121.0000	684.0000	271.0000	124.0000	95.0000	63.0000	1020.0000	219.0000	175.0000	253.0000	379.0000	249.0000	177.0000	135.0000	373.0000	210.0000	185.0000	433.0000	158.0000	87.0000	230.0000	568.0000	561.0000	477.0000	213.0000	183.0000	284.0000
496	1.8750	-5.1000	234.0000	112.0000	106.0000	62.0000	53.0000	195.0000	145.0000	145.0000	336.0000	154.0000	178.0000	198.0000	181.0000	241.0000	230.0000	225.0000	342.0000	86.0000	235.0000	237.0000	135.0000	517.0000	242.0000	361.0000	125.0000	258.0000	755.0000	275.0000	194.0000	321.0000	672.0000	373.0000	133.0000	88.0000	508.0000	160.0000	254.0000	77.0000	108.0000	166.0000	230.0000	171.0000	386.0000	495.0000	429.0000	152.0000	186.0000
497	1.9500	-5.1000	256.0000	153.0000	0.0000	82.0000	111.0000	224.0000	185.0000	185.0000	224.0000	234.0000	199.0000	204.0000	326.0000	42.0000	275.0000	234.0000	247.0000	114.0000	58.0000	258.0000	46.0000	775.0000	472.0000	76.0000	114.0000	241.0000	793.0000	293.0000	131.0000	382.0000	560.0000	438.0000	188.0000	199.0000	665.0000	188.0000	137.0000	168.0000	270.0000	261.0000	255.0000	483.0000	369.0000	261.0000	275.0000	307.0000	140.0000
498	2.0250	-5.1000	207.0000	285.0000	119.0000	108.0000	30.0000	156.0000	109.0000	109.0000	256.0000	87.0000	294.0000	394.0000	97.0000	132.0000	124.0000	269.0000	162.0000	219.0000	139.0000	201.0000	193.0000	520.0000	231.0000	141.0000	162.0000	98.0000	619.0000	195.0000	100.0000	268.0000	366.0000	337.0000	210.0000	154.0000	613.0000	150.0000	124.0000	155.0000	366.0000	166.0000	124.0000	362.0000	337.0000	546.0000	348.0000	326.0000	374.0000
499	2.1000	-5.1000	147.0000	295.0000	145.0000	83.0000	48.0000	215.0000	133.0000	115.0000	368.0000	114.0000	243.0000	158.0000	153.0000	171.0000	126.0000	116.0000	364.0000	205.0000	136.0000	189.0000	385.0000	678.0000	360.0000	183.0000	118.0000	93.0000	1183.0000	399.0000	250.0000	264.0000	583.0000	148.0000	187.0000	67.0000	527.0000	650.0000	174.0000	269.0000	217.0000	229.0000	182.0000	260.0000	550.0000	628.0000	346.0000	370.0000	491.0000
500	2.1750	-5.1000	214.0000	56.0000	0.0000	53.0000	103.0000	192.0000	200.0000	200.0000	128.0000	200.0000	296.0000	126.0000	150.0000	200.0000	182.0000	208.0000	349.0000	364.0000	137.0000	27.0000	182.0000	585.0000	291.0000	218.0000	47.0000	112.0000	1405.0000	368.0000	61.0000	210.0000	728.0000	252.0000	129.0000	100.0000	578.0000	135.0000	278.0000	182.0000	369.0000	190.0000	151.0000	528.0000	325.0000	528.0000	175.0000	285.0000	71.0000
501	2.2500	-5.1000	289.0000	209.0000	84.0000	136.0000	20.0000	235.0000	72.0000	72.0000	367.0000	256.0000	291.0000	343.0000	219.0000	178.0000	154.0000	99.0000	491.0000	129.0000	37.0000	132.0000	68.0000	823.0000	497.0000	147.0000	116.0000	277.0000	1296.0000	315.0000	202.0000	331.0000	563.0000	269.0000	225.0000	379.0000	440.0000	272.0000	196.0000	544.0000	286.0000	249.0000	289.0000	257.0000	400.0000	436.0000	389.0000	306.0000	351.0000
502	2.3250	-5.1000	130.0000	155.0000	107.0000	176.0000	50.0000	213.0000	227.0000	227.0000	241.0000	129.0000	338.0000	164.0000	175.0000	107.0000	131.0000	158.0000	234.0000	224.0000	209.0000	116.0000	123.0000	510.0000	257.0000	124.0000	113.0000	269.0000	558.0000	92.0000	244.0000	407.0000	519.0000	258.0000	191.0000	179.0000	612.0000	165.0000	191.0000	182.0000	254.0000	207.0000	246.0000	285.0000	423.0000	517.0000	544.0000	306.0000	297.0000
503	2.4000	-5.1000	105.0000	104.0000	163.0000	97.0000	27.0000	100.0000	49.0000	49.0000	336.0000	208.0000	262.0000	282.0000	96.0000	74.0000	86.0000	119.0000	186.0000	209.0000	52.0000	47.0000	235.0000	607.0000	202.0000	65.0000	48.0000	164.0000	252.0000	256.0000	48.0000	135.0000	240.0000	251.0000	240.0000	85.0000	357.0000	127.0000	139.0000	138.0000	76.0000	88.0000	208.0000	200.0000	333.0000	180.0000	187.0000	161.0000	226.0000
504	-0.9000	-5.0250	62.0000	184.0000	75.0000	110.0000	69.0000	73.0000	119.0000	119.0000	172.0000	327.0000	195.0000	228.0000	160.0000	136.0000	166.0000	78.0000	175.0000	195.0000	96.0000	335.0000	172.0000	338.0000	448.0000	196.0000	54.0000	151.0000	235.0000	114.0000	147.0000	176.0000	291.0000	229.0000	311.0000	107.0000	573.0000	101.0000	178.0000	258.0000	232.0000	218.0000	119.0000	167.0000	499.0000	470.0000	348.0000	236.0000	327.0000
505	-0.8250	-5.0250	84.0000	70.0000	161.0000	74.0000	118.0000	97.0000	99.0000	99.0000	270.0000	45.0000	51.0000	142.0000	161.0000	195.0000	134.0000	96.0000	112.0000	114.0000	91.0000	122.0000	97.0000	537.0000	436.0000	113.0000	180.0000	219.0000	341.0000	0.0000	52.0000	223.0000	217.0000	105.0000	294.0000	187.0000	359.0000	157.0000	309.0000	141.0000	200.0000	201.0000	251.0000	207.0000	356.0000	286.0000	297.0000	211.0000	104.0000
506	-0.7500	-5.0250	155.0000	113.0000	132.0000	170.0000	100.0000	79.0000	39.0000	39.0000	263.0000	105.0000	242.0000	192.0000	370.0000	89.0000	131.0000	18.0000	245.0000	45.0000	142.0000	133.0000	132.0000	436.0000	234.0000	196.0000	137.0000	239.0000	595.0000	190.0000	87.0000	217.0000	287.0000	168.0000	94.0000	79.0000	504.0000	167.0000	383.0000	202.0000	162.0000	127.0000	21.0000	274.0000	309.0000	200.0000	396.0000	135.0000	342.0000
507	-0.6750	-5.0250	133.0000	96.0000	162.0000	83.0000	329.0000	100.0000	68.0000	68.0000	219.0000	119.0000	219.0000	56.0000	148.0000	158.0000	23.0000	131.0000	194.0000	137.0000	64.0000	188.0000	76.0000	307.0000	267.0000	194.0000	158.0000	57.0000	281.0000	217.0000	160.0000	103.0000	345.0000	129.0000	96.0000	70.0000	316.0000	82.0000	140.0000	80.0000	94.0000	27.0000	118.0000	216.0000	416.0000	342.0000	271.0000	192.0000	356.0000
508	-0.6000	-5.0250	20.0000	293.0000	50.0000	42.0000	103.0000	101.0000	72.0000	72.0000	163.0000	177.0000	263.0000	157.0000	177.0000	215.0000	82.0000	90.0000	241.0000	95.0000	145.0000	210.0000	171.0000	289.0000	227.0000	126.0000	35.0000	198.0000	886.0000	254.0000	101.0000	208.0000	270.0000	327.0000	110.0000	147.0000	170.0000	240.0000	218.0000	332.0000	142.0000	245.0000	137.0000	185.0000	275.0000	143.0000	202.0000	258.0000	464.0000
509	-0.5250	-5.0250	176.0000	225.0000	201.0000	191.0000	23.0000	52.0000	205.0000	205.0000	227.0000	154.0000	298.0000	282.0000	134.0000	198.0000	145.0000	263.0000	308.0000	239.0000	220.0000	198.0000	90.0000	579.0000	283.0000	78.0000	219.0000	170.0000	1644.0000	349.0000	158.0000	225.0000	512.0000	143.0000	85.0000	244.0000	350.0000	218.0000	93.0000	295.0000	361.0000	149.0000	147.0000	323.0000	315.0000	514.0000	420.0000	28.0000	544.0000
510	-0.4500	-5.0250	259.0000	118.0000	284.0000	65.0000	100.0000	299.0000	220.0000	195.0000	180.0000	187.0000	287.0000	374.0000	142.0000	93.0000	189.0000	177.0000	440.0000	130.0000	204.0000	87.0000	142.0000	418.0000	369.0000	227.0000	307.0000	157.0000	1168.0000	197.0000	117.0000	362.0000	631.0000	315.0000	228.0000	147.0000	374.0000	233.0000	170.0000	120.0000	109.0000	152.0000	187.0000	427.0000	571.0000	489.0000	270.0000	224.0000	507.0000
511	-0.3750	-5.0250	98.0000	124.0000	119.0000	104.0000	124.0000	83.0000	96.0000	96.0000	345.0000	200.0000	132.0000	203.0000	179.0000	273.0000	21.0000	46.0000	456.0000	216.0000	184.0000	218.0000	128.0000	671.0000	322.0000	145.0000	93.0000	218.0000	1200.0000	274.0000	214.0000	295.0000	692.0000	274.0000	78.0000	157.0000	459.0000	231.0000	213.0000	207.0000	170.0000	267.0000	79.0000	462.0000	442.0000	577.0000	276.0000	233.0000	306.0000
512	-0.3000	-5.0250	280.0000	59.0000	125.0000	71.0000	177.0000	49.0000	129.0000	129.0000	192.0000	94.0000	167.0000	118.0000	220.0000	115.0000	91.0000	168.0000	516.0000	340.0000	107.0000	105.0000	185.0000	471.0000	88.0000	193.0000	154.0000	205.0000	1357.0000	517.0000	127.0000	213.0000	429.0000	186.0000	163.0000	186.0000	408.0000	273.0000	248.0000	203.0000	378.0000	155.0000	97.0000	146.0000	275.0000	325.0000	356.0000	152.0000	216.0000
513	-0.2250	-5.0250	108.0000	164.0000	109.0000	180.0000	97.0000	205.0000	107.0000	107.0000	322.0000	218.0000	178.0000	269.0000	161.0000	132.0000	32.0000	107.0000	254.0000	106.0000	79.0000	170.0000	131.0000	690.0000	239.0000	271.0000	160.0000	180.0000	870.0000	299.0000	171.0000	215.0000	576.0000	412.0000	112.0000	28.0000	300.0000	217.0000	245.0000	242.0000	249.0000	119.0000	217.0000	232.0000	455.0000	217.0000	363.0000	207.0000	377.0000
514	-0.1500	-5.0250	242.0000	170.0000	114.0000	84.0000	120.0000	131.0000	63.0000	63.0000	263.0000	193.0000	291.0000	292.0000	59.0000	102.0000	80.0000	221.0000	283.0000	155.0000	128.0000	159.0000	73.0000	491.0000	191.0000	206.0000	147.0000	227.0000	1341.0000	488.0000	299.0000	242.0000	326.0000	317.0000	145.0000	100.0000	328.0000	243.0000	119.0000	128.0000	178.0000	161.0000	154.0000	293.0000	337.0000	371.0000	293.0000	175.0000	444.0000
515	-0.0750	-5.0250	119.0000	184.0000	122.0000	146.0000	146.0000	154.0000	200.0000	200.0000	143.0000	169.0000	116.0000	220.0000	262.0000	95.0000	161.0000	128.0000	350.0000	375.0000	43.0000	230.0000	189.0000	421.0000	165.0000	63.0000	52.0000	237.0000	892.0000	390.0000	236.0000	240.0000	648.0000	493.0000	163.0000	73.0000	357.0000	189.0000	326.0000	208.0000	268.0000	246.0000	162.0000	163.0000	384.0000	384.0000	118.0000	194.0000	337.0000
516	-0.0000	-5.0250	271.0000	87.0000	164.0000	76.0000	132.0000	108.0000	163.0000	163.0000	425.0000	227.0000	295.0000	225.0000	276.0000	140.0000	163.0000	260.0000	451.0000	183.0000	24.0000	24.0000	166.0000	524.0000	202.0000	131.0000	80.0000	140.0000	1183.0000	332.0000	84.0000	259.0000	707.0000	353.0000	216.0000	150.0000	313.0000	182.0000	199.0000	87.0000	225.0000	249.0000	111.0000	271.0000	360.0000	260.0000	350.0000	193.0000	333.0000
517	0.0750	-5.0250	183.0000	125.0000	218.0000	80.0000	89.0000	131.0000	118.0000	118.0000	315.0000	277.0000	257.0000	327.0000	59.0000	233.0000	75.0000	236.0000	298.0000	259.0000	249.0000	164.0000	152.0000	552.0000	275.0000	119.0000	138.0000	31.0000	1133.0000	290.0000	95.0000	94.0000	402.0000	110.0000	146.0000	274.0000	334.0000	232.0000	84.0000	190.0000	143.0000	114.0000	113.0000	514.0000	385.0000	264.0000	131.0000	219.0000	124.0000
518	0.1500	-5.0250	271.0000	180.0000	180.0000	95.0000	217.0000	54.0000	184.0000	184.0000	206.0000	145.0000	174.0000	351.0000	165.0000	181.0000	152.0000	171.0000	286.0000	350.0000	135.0000	222.0000	141.0000	655.0000	494.0000	168.0000	89.0000	134.0000	1016.0000	446.0000	155.0000	143.0000	676.0000	299.0000	152.0000	230.0000	372.0000	198.0000	203.0000	201.0000	223.0000	261.0000	170.0000	419.0000	392.0000	455.0000	246.0000	286.0000	221.0000
519	0.2250	-5.0250	177.0000	0.0000	212.0000	0.0000	104.0000	84.0000	103.0000	103.0000	310.0000	256.0000	230.0000	390.0000	150.0000	232.0000	237.0000	226.0000	298.0000	94.0000	48.0000	208.0000	198.0000	518.0000	367.0000	148.0000	117.0000	154.0000	1441.0000	335.0000	100.0000	232.0000	665.0000	317.0000	157.0000	130.0000	208.0000	193.0000	261.0000	220.0000	148.0000	176.0000	192.0000	300.0000	433.0000	297.0000	285.0000	168.0000	253.0000
520	0.3000	-5.0250	126.0000	117.0000	52.0000	138.0000	154.0000	85.0000	229.0000	229.0000	198.0000	100.0000	151.0000	181.0000	49.0000	181.0000	152.0000	210.0000	218.0000	185.0000	79.0000	161.0000	151.0000	672.0000	235.0000	185.0000	59.0000	176.0000	614.0000	306.0000	169.0000	102.0000	627.0000	214.0000	198.0000	155.0000	270.0000	372.0000	164.0000	146.0000	394.0000	196.0000	126.0000	492.0000	356.0000	456.0000	299.0000	112.0000	203.0000
521	0.3750	-5.0250	248.0000	64.0000	69.0000	114.0000	135.0000	224.0000	196.0000	196.0000	274.0000	206.0000	264.0000	413.0000	227.0000	289.0000	176.0000	234.0000	215.0000	116.0000	76.0000	169.0000	224.0000	601.0000	278.0000	162.0000	189.0000	225.0000	924.0000	400.0000	171.0000	218.0000	321.0000	244.0000	204.0000	76.0000	591.0000	406.0000	171.0000	155.0000	170.0000	174.0000	212.0000	455.0000	450.0000	334.0000	357.0000	347.0000	364.0000
522	0.4500	-5.0250	28.0000	191.0000	63.0000	75.0000	134.0000	63.0000	94.0000	94.0000	108.0000	139.0000	197.0000	198.0000	218.0000	99.0000	82.0000	174.0000	336.0000	113.0000	123.0000	169.0000	172.0000	331.0000	382.0000	22.0000	170.0000	233.0000	559.0000	413.0000	195.0000	198.0000	568.0000	213.0000	80.0000	173.0000	81.0000	106.0000	186.0000	165.0000	283.0000	102.0000	94.0000	136.0000	321.0000	146.0000	306.0000	413.0000	231.0000
523	0.5250	-5.0250	207.0000	166.0000	126.0000	70.0000	105.0000	175.0000	76.0000	76.0000	197.0000	128.0000	173.0000	194.0000	193.0000	125.0000	150.0000	174.0000	266.0000	248.0000	129.0000	94.0000	77.0000	428.0000	163.0000	89.0000	79.0000	174.0000	1330.0000	261.0000	114.0000	358.0000	789.0000	372.0000	166.0000	0.0000	518.0000	163.0000	166.0000	213.0000	202.0000	293.0000	175.0000	318.0000	299.0000	299.0000	170.0000	266.0000	442.0000
524	0.6000	-5.0250	56.0000	127.0000	106.0000	83.0000	158.0000	202.0000	106.0000	106.0000	195.0000	112.0000	154.0000	256.0000	261.0000	260.0000	169.0000	107.0000	222.0000	231.0000	197.0000	351.0000	256.0000	676.0000	209.0000	366.0000	156.0000	272.0000	1337.0000	425.0000	157.0000	154.0000	375.0000	456.0000	127.0000	146.0000	279.0000	310.0000	128.0000	315.0000	297.0000	210.0000	234.0000	264.0000	618.0000	305.0000	257.0000	370.0000	295.0000
525	0.6750	-5.0250	207.0000	131.0000	179.0000	196.0000	32.0000	159.0000	109.0000	109.0000	254.0000	263.0000	364.0000	488.0000	174.0000	141.0000	210.0000	223.0000	308.0000	180.0000	125.0000	253.0000	203.0000	670.0000	194.0000	126.0000	101.0000	159.0000	1508.0000	482.0000	136.0000	282.0000	470.0000	222.0000	101.0000	111.0000	359.0000	286.0000	366.0000	338.0000	418.0000	153.0000	207.0000	435.0000	346.0000	340.0000	390.0000	253.0000	206.0000
526	0.7500	-5.0250	160.0000	142.0000	132.0000	110.0000	272.0000	252.0000	93.0000	93.0000	212.0000	239.0000	169.0000	648.0000	400.0000	312.0000	227.0000	123.0000	264.0000	130.0000	129.0000	103.0000	182.0000	398.0000	81.0000	247.0000	35.0000	163.0000	1592.0000	843.0000	227.0000	248.0000	398.0000	252.0000	121.0000	94.0000	340.0000	217.0000	226.0000	306.0000	304.0000	212.0000	214.0000	264.0000	457.0000	241.0000	403.0000	267.0000	251.0000
527	0.8250	-5.0250	97.0000	54.0000	157.0000	167.0000	122.0000	130.0000	81.0000	81.0000	227.0000	203.0000	201.0000	489.0000	293.0000	261.0000	271.0000	186.0000	310.0000	106.0000	75.0000	233.0000	155.0000	529.0000	356.0000	198.0000	82.0000	117.0000	1290.0000	318.0000	260.0000	278.0000	312.0000	448.0000	143.0000	44.0000	540.0000	176.0000	184.0000	203.0000	131.0000	209.0000	76.0000	406.0000	359.0000	291.0000	236.0000	300.0000	367.0000
528	0.9000	-5.0250	227.0000	259.0000	248.0000	130.0000	110.0000	153.0000	94.0000	94.0000	170.0000	113.0000	145.0000	406.0000	263.0000	106.0000	204.0000	217.0000	267.0000	73.0000	93.0000	156.0000	55.0000	402.0000	240.0000	100.0000	148.0000	102.0000	1712.0000	525.0000	158.0000	309.0000	461.0000	111.0000	108.0000	139.0000	484.0000	200.0000	248.0000	119.0000	268.0000	143.0000	190.0000	290.0000	329.0000	441.0000	371.0000	218.0000	353.0000
529	0.9750	-5.0250	106.0000	226.0000	242.0000	149.0000	99.0000	134.0000	46.0000	46.0000	121.0000	52.0000	194.0000	432.0000	331.0000	88.0000	186.0000	135.0000	102.0000	34.0000	47.0000	286.0000	285.0000	533.0000	184.0000	229.0000	48.0000	143.0000	714.0000	293.0000	97.0000	209.0000	324.0000	254.0000	148.0000	213.0000	302.0000	334.0000	177.0000	100.0000	215.0000	0.0000	159.0000	234.0000	428.0000	395.0000	294.0000	297.0000	418.0000
530	1.0500	-5.0250	104.0000	220.0000	84.0000	41.0000	113.0000	95.0000	207.0000	207.0000	237.0000	136.0000	147.0000	302.0000	296.0000	201.0000	154.0000	54.0000	208.0000	86.0000	105.0000	187.0000	130.0000	567.0000	141.0000	283.0000	107.0000	191.0000	622.0000	127.0000	115.0000	237.0000	165.0000	270.0000	62.0000	121.0000	266.0000	76.0000	232.0000	169.0000	151.0000	116.0000	87.0000	406.0000	136.0000	247.0000	439.0000	282.0000	318.0000
531	1.1250	-5.0250	109.0000	112.0000	213.0000	107.0000	136.0000	178.0000	124.0000	124.0000	177.0000	110.0000	201.0000	316.0000	131.0000	128.0000	47.0000	162.0000	402.0000	92.0000	59.0000	133.0000	51.0000	546.0000	287.0000	181.0000	99.0000	121.0000	624.0000	215.0000	79.0000	224.0000	202.0000	256.0000	115.0000	152.0000	192.0000	319.0000	79.0000	38.0000	197.0000	189.0000	128.0000	247.0000	275.0000	167.0000	186.0000	447.0000	236.0000
532	1.2000	-5.0250	170.0000	147.0000	178.0000	141.0000	330.0000	135.0000	200.0000	200.0000	220.0000	250.0000	208.0000	404.0000	117.0000	122.0000	267.0000	147.0000	298.0000	95.0000	170.0000	134.0000	193.0000	594.0000	254.0000	134.0000	211.0000	131.0000	766.0000	261.0000	132.0000	282.0000	431.0000	296.0000	194.0000	116.0000	455.0000	193.0000	149.0000	249.0000	198.0000	275.0000	130.0000	217.0000	207.0000	410.0000	319.0000	239.0000	333.0000
533	1.2750	-5.0250	90.0000	102.0000	64.0000	144.0000	82.0000	164.0000	72.0000	72.0000	375.0000	264.0000	211.0000	312.0000	245.0000	69.0000	192.0000	198.0000	162.0000	88.0000	210.0000	198.0000	185.0000	671.0000	67.0000	136.0000	78.0000	126.0000	1589.0000	380.0000	274.0000	252.0000	514.0000	132.0000	169.0000	110.0000	329.0000	308.0000	279.0000	95.0000	192.0000	254.0000	94.0000	226.0000	345.0000	387.0000	288.0000	297.0000	264.0000
534	1.3500	-5.0250	88.0000	102.0000	209.0000	98.0000	108.0000	157.0000	175.0000	175.0000	184.0000	119.0000	193.0000	431.0000	358.0000	108.0000	135.0000	218.0000	167.0000	147.0000	53.0000	207.0000	156.0000	403.0000	188.0000	392.0000	125.0000	220.0000	596.0000	541.0000	302.0000	164.0000	400.0000	118.0000	254.0000	24.0000	221.0000	171.0000	174.0000	254.0000	134.0000	82.0000	75.0000	149.0000	271.0000	211.0000	125.0000	268.0000	248.0000
535	1.4250	-5.0250	130.0000	58.0000	114.0000	94.0000	151.0000	160.0000	319.0000	319.0000	198.0000	71.0000	154.0000	220.0000	409.0000	282.0000	153.0000	84.0000	194.0000	141.0000	38.0000	59.0000	136.0000	592.0000	435.0000	251.0000	47.0000	208.0000	699.0000	205.0000	82.0000	214.0000	205.0000	208.0000	235.0000	110.0000	149.0000	320.0000	188.0000	159.0000	174.0000	103.0000	133.0000	310.0000	395.0000	413.0000	379.0000	203.0000	262.0000
536	1.5000	-5.0250	49.0000	54.0000	112.0000	187.0000	123.0000	55.0000	195.0000	195.0000	217.0000	283.0000	170.0000	237.0000	0.0000	201.0000	212.0000	260.0000	90.0000	100.0000	66.0000	137.0000	153.0000	472.0000	192.0000	207.0000	158.0000	95.0000	516.0000	211.0000	91.0000	255.0000	312.0000	244.0000	80.0000	123.0000	154.0000	280.0000	124.0000	344.0000	88.0000	76.0000	63.0000	174.0000	379.0000	165.0000	386.0000	185.0000	416.0000
537	1.5750	-5.0250	184.0000	123.0000	128.0000	63.0000	150.0000	69.0000	124.0000	124.0000	113.0000	218.0000	172.0000	269.0000	187.0000	217.0000	110.0000	50.0000	194.0000	197.0000	78.0000	257.0000	60.0000	465.0000	170.0000	78.0000	71.0000	142.0000	570.0000	142.0000	50.0000	67.0000	191.0000	183.0000	229.0000	224.0000	277.0000	130.0000	126.0000	200.0000	135.0000	146.0000	77.0000	115.0000	345.0000	297.0000	160.0000	187.0000	272.0000
538	1.6500	-5.0250	143.0000	153.0000	93.0000	0.0000	145.0000	262.0000	81.0000	81.0000	369.0000	120.0000	266.0000	188.0000	209.0000	22.0000	0.0000	117.0000	42.0000	42.0000	87.0000	100.0000	177.0000	504.0000	118.0000	149.0000	109.0000	106.0000	484.0000	184.0000	290.0000	155.0000	145.0000	342.0000	89.0000	110.0000	389.0000	239.0000	121.0000	207.0000	316.0000	101.0000	308.0000	183.0000	223.0000	296.0000	244.0000	307.0000	338.0000
539	1.7250	-5.0250	116.0000	90.0000	96.0000	170.0000	27.0000	116.0000	142.0000	142.0000	184.0000	83.0000	174.0000	297.0000	88.0000	82.0000	183.0000	56.0000	150.0000	126.0000	33.0000	183.0000	88.0000	430.0000	287.0000	68.0000	107.0000	224.0000	466.0000	221.0000	224.0000	84.0000	137.0000	142.0000	104.0000	51.0000	214.0000	173.0000	135.0000	224.0000	141.0000	307.0000	186.0000	240.0000	274.0000	217.0000	271.0000	320.0000	192.0000
540	1.8000	-5.0250	164.0000	210.0000	228.0000	82.0000	73.0000	74.0000	69.0000	69.0000	294.0000	77.0000	109.0000	228.0000	161.0000	125.0000	138.0000	101.0000	153.0000	68.0000	33.0000	190.0000	138.0000	211.0000	229.0000	209.0000	92.0000	142.0000	297.0000	268.0000	275.0000	274.0000	377.0000	189.0000	124.0000	149.0000	234.0000	176.0000	185.0000	325.0000	254.0000	113.0000	132.0000	283.0000	358.0000	159.0000	361.0000	338.0000	135.0000
541	1.8750	-5.0250	126.0000	156.0000	274.0000	183.0000	159.0000	154.0000	23.0000	23.0000	235.0000	216.0000	209.0000	189.0000	109.0000	115.0000	249.0000	138.0000	262.0000	108.0000	133.0000	193.0000	134.0000	491.0000	304.0000	129.0000	191.0000	94.0000	364.0000	312.0000	200.0000	134.0000	258.0000	259.0000	288.0000	223.0000	391.0000	106.0000	199.0000	180.0000	53.0000	263.0000	110.0000	310.0000	268.0000	251.0000	238.0000	136.0000	348.0000
542	1.9500	-5.0250	239.0000	134.0000	259.0000	223.0000	139.0000	233.0000	73.0000	73.0000	221.0000	147.0000	175.0000	285.0000	97.0000	163.0000	132.0000	186.0000	209.0000	115.0000	20.0000	103.0000	117.0000	565.0000	319.0000	193.0000	138.0000	142.0000	428.0000	204.0000	294.0000	261.0000	247.0000	46.0000	123.0000	92.0000	421.0000	222.0000	22.0000	188.0000	64.0000	71.0000	242.0000	197.0000	302.0000	179.0000	180.0000	119.0000	311.0000
543	2.0250	-5.0250	49.0000	115.0000	31.0000	0.0000	148.0000	202.0000	132.0000	132.0000	255.0000	153.0000	116.0000	175.0000	137.0000	61.0000	100.0000	155.0000	183.0000	201.0000	56.0000	72.0000	251.0000	481.0000	416.0000	235.0000	43.0000	0.0000	349.0000	201.0000	388.0000	447.0000	385.0000	287.0000	141.0000	172.0000	432.0000	162.0000	309.0000	85.0000	338.0000	117.0000	106.0000	158.0000	352.0000	333.0000	186.0000	416.0000	235.0000
544	2.1000	-5.0250	322.0000	199.0000	0.0000	24.0000	86.0000	143.0000	110.0000	110.0000	468.0000	211.0000	127.0000	181.0000	251.0000	198.0000	252.0000	167.0000	171.0000	102.0000	128.0000	165.0000	83.0000	529.0000	332.0000	155.0000	200.0000	77.0000	697.0000	192.0000	118.0000	169.0000	327.0000	166.0000	23.0000	76.0000	284.0000	240.0000	240.0000	259.0000	71.0000	162.0000	153.0000	442.0000	318.0000	254.0000	251.0000	215.0000	247.0000
545	2.1750	-5.0250	130.0000	177.0000	21.0000	162.0000	239.0000	194.0000	27.0000	27.0000	346.0000	181.0000	338.0000	232.0000	214.0000	186.0000	159.0000	144.0000	243.0000	196.0000	63.0000	156.0000	238.0000	425.0000	353.0000	199.0000	205.0000	76.0000	1028.0000	340.0000	110.0000	187.0000	542.0000	181.0000	126.0000	266.0000	500.0000	295.0000	183.0000	305.0000	125.0000	152.0000	269.0000	381.0000	504.0000	573.0000	221.0000	378.0000	374.0000
546	2.2500	-5.0250	258.0000	108.0000	176.0000	71.0000	126.0000	319.0000	175.0000	175.0000	167.0000	59.0000	99.0000	281.0000	197.0000	183.0000	153.0000	120.0000	208.0000	194.0000	111.0000	145.0000	143.0000	413.0000	228.0000	131.0000	144.0000	195.0000	509.0000	236.0000	107.0000	84.0000	338.0000	204.0000	206.0000	76.0000	643.0000	189.0000	290.0000	278.0000	114.0000	239.0000	53.0000	296.0000	385.0000	337.0000	513.0000	298.0000	257.0000
547	2.3250	-5.0250	99.0000	152.0000	151.0000	205.0000	141.0000	149.0000	126.0000	126.0000	330.0000	132.0000	202.0000	313.0000	240.0000	305.0000	160.0000	0.0000	186.0000	159.0000	163.0000	168.0000	160.0000	581.0000	293.0000	161.0000	55.0000	22.0000	374.0000	117.0000	63.0000	289.0000	392.0000	327.0000	0.0000	94.0000	287.0000	68.0000	254.0000	129.0000	264.0000	225.0000	154.0000	244.0000	272.0000	76.0000	316.0000	77.0000	157.0000
548	2.4000	-5.0250	69.0000	179.0000	158.0000	110.0000	167.0000	244.0000	22.0000	22.0000	301.0000	188.0000	194.0000	279.0000	89.0000	170.0000	134.0000	84.0000	112.0000	120.0000	76.0000	258.0000	143.0000	700.0000	264.0000	97.0000	84.0000	67.0000	306.0000	185.0000	180.0000	193.0000	464.0000	284.0000	203.0000	50.0000	220.0000	180.0000	233.0000	104.0000	128.0000	43.0000	101.0000	187.0000	264.0000	234.0000	223.0000	146.0000	294.0000
549	2.4750	-5.0250	87.0000	58.0000	150.0000	162.0000	66.0000	76.0000	44.0000	44.0000	155.0000	96.0000	305.0000	236.0000	187.0000	178.0000	102.0000	146.0000	158.0000	87.0000	47.0000	377.0000	140.0000	507.0000	240.0000	72.0000	157.0000	161.0000	255.0000	173.0000	133.0000	214.0000	82.0000	221.0000	217.0000	75.0000	351.0000	341.0000	223.0000	171.0000	227.0000	79.0000	149.0000	259.0000	192.0000	311.0000	201.0000	240.0000	324.0000
550	-1.0500	-4.9500	155.0000	227.0000	111.0000	154.0000	138.0000	89.0000	168.0000	168.0000	344.0000	171.0000	277.0000	359.0000	223.0000	71.0000	155.0000	85.0000	151.0000	230.0000	171.0000	179.0000	121.0000	710.0000	521.0000	136.0000	129.0000	220.0000	364.0000	365.0000	289.0000	452.0000	188.0000	178.0000	139.0000	147.0000	507.0000	291.0000	352.0000	130.0000	187.0000	71.0000	171.0000	248.0000	324.0000	437.0000	374.0000	204.0000	506.0000
551	-0.9750	-4.9500	202.0000	172.0000	56.0000	44.0000	93.0000	71.0000	164.0000	164.0000	344.0000	190.0000	366.0000	404.0000	288.0000	253.0000	105.0000	336.0000	118.0000	112.0000	49.0000	151.0000	111.0000	408.0000	347.0000	96.0000	104.0000	182.0000	407.0000	115.0000	224.0000	253.0000	305.0000	168.0000	96.0000	80.0000	238.0000	150.0000	217.0000	165.0000	90.0000	79.0000	122.0000	366.0000	254.0000	263.0000	636.0000	151.0000	156.0000
552	-0.9000	-4.9500	236.0000	225.0000	283.0000	115.0000	181.0000	82.0000	39.0000	39.0000	243.0000	156.0000	170.0000	207.0000	145.0000	71.0000	67.0000	137.0000	173.0000	132.0000	107.0000	83.0000	139.0000	598.0000	248.0000	285.0000	158.0000	46.0000	342.0000	140.0000	158.0000	162.0000	279.0000	100.0000	70.0000	59.0000	234.0000	353.0000	159.0000	222.0000	153.0000	125.0000	152.0000	144.0000	103.0000	244.0000	318.0000	381.0000	289.0000
553	-0.8250	-4.9500	214.0000	32.0000	151.0000	55.0000	86.0000	186.0000	40.0000	40.0000	293.0000	40.0000	205.0000	216.0000	154.0000	51.0000	173.0000	99.0000	99.0000	91.0000	72.0000	94.0000	104.0000	572.0000	469.0000	255.0000	45.0000	187.0000	345.0000	222.0000	187.0000	24.0000	439.0000	177.0000	149.0000	61.0000	333.0000	89.0000	107.0000	213.0000	211.0000	183.0000	139.0000	373.0000	325.0000	353.0000	384.0000	195.0000	297.0000
554	-0.7500	-4.9500	179.0000	116.0000	26.0000	134.0000	140.0000	167.0000	74.0000	74.0000	297.0000	142.0000	76.0000	220.0000	271.0000	195.0000	103.0000	84.0000	88.0000	225.0000	70.0000	309.0000	133.0000	455.0000	248.0000	145.0000	116.0000	177.0000	555.0000	199.0000	64.0000	149.0000	403.0000	193.0000	115.0000	124.0000	207.0000	220.0000	199.0000	277.0000	237.0000	103.0000	182.0000	346.0000	360.0000	623.0000	291.0000	66.0000	263.0000
555	-0.6750	-4.9500	246.0000	206.0000	122.0000	189.0000	115.0000	78.0000	119.0000	119.0000	152.0000	135.0000	86.0000	223.0000	117.0000	217.0000	50.0000	168.0000	336.0000	82.0000	164.0000	297.0000	314.0000	428.0000	76.0000	179.0000	189.0000	129.0000	1161.0000	264.0000	176.0000	147.0000	903.0000	261.0000	222.0000	126.0000	722.0000	238.0000	293.0000	327.0000	83.0000	161.0000	149.0000	429.0000	411.0000	357.0000	160.0000	136.0000	188.0000
556	-0.6000	-4.9500	198.0000	24.0000	190.0000	76.0000	134.0000	122.0000	51.0000	51.0000	554.0000	115.0000	226.0000	123.0000	85.0000	22.0000	205.0000	35.0000	450.0000	108.0000	111.0000	127.0000	151.0000	303.0000	181.0000	146.0000	70.0000	166.0000	1266.0000	323.0000	256.0000	201.0000	684.0000	254.0000	56.0000	157.0000	352.0000	186.0000	95.0000	298.0000	177.0000	286.0000	327.0000	641.0000	386.0000	343.0000	96.0000	284.0000	385.0000
557	-0.5250	-4.9500	99.0000	241.0000	188.0000	105.0000	25.0000	237.0000	60.0000	60.0000	306.0000	101.0000	113.0000	249.0000	106.0000	223.0000	275.0000	112.0000	347.0000	230.0000	161.0000	179.0000	129.0000	336.0000	215.0000	70.0000	123.0000	170.0000	1089.0000	208.0000	64.0000	169.0000	450.0000	132.0000	194.0000	49.0000	318.0000	108.0000	247.0000	175.0000	159.0000	146.0000	194.0000	549.0000	174.0000	277.0000	355.0000	183.0000	218.0000
558	-0.4500	-4.9500	22.0000	195.0000	129.0000	221.0000	151.0000	81.0000	123.0000	149.0000	336.0000	227.0000	233.0000	237.0000	89.0000	236.0000	111.0000	181.0000	312.0000	154.0000	71.0000	51.0000	140.0000	587.0000	178.0000	161.0000	145.0000	194.0000	1133.0000	435.0000	242.0000	137.0000	576.0000	257.0000	143.0000	62.0000	424.0000	81.0000	22.0000	379.0000	364.0000	120.0000	232.0000	335.0000	312.0000	270.0000	287.0000	257.0000	387.0000
559	-0.3750	-4.9500	225.0000	122.0000	122.0000	162.0000	218.0000	68.0000	111.0000	111.0000	364.0000	146.0000	404.0000	384.0000	75.0000	242.0000	97.0000	175.0000	297.0000	26.0000	154.0000	137.0000	225.0000	609.0000	391.0000	131.0000	85.0000	147.0000	1060.0000	457.0000	109.0000	240.0000	738.0000	171.0000	372.0000	162.0000	352.0000	259.0000	0.0000	231.0000	189.0000	106.0000	273.0000	279.0000	617.0000	257.0000	208.0000	193.0000	273.0000
560	-0.3000	-4.9500	184.0000	158.0000	165.0000	44.0000	63.0000	54.0000	122.0000	122.0000	278.0000	223.0000	334.0000	181.0000	59.0000	222.0000	262.0000	76.0000	427.0000	114.0000	133.0000	159.0000	154.0000	701.0000	371.0000	145.0000	171.0000	289.0000	1503.0000	440.0000	196.0000	149.0000	630.0000	311.0000	126.0000	43.0000	639.0000	275.0000	124.0000	347.0000	294.0000	223.0000	349.0000	361.0000	310.0000	217.0000	436.0000	227.0000	204.0000
561	-0.2250	-4.9500	119.0000	186.0000	112.0000	124.0000	112.0000	77.0000	96.0000	96.0000	214.0000	76.0000	247.0000	123.0000	82.0000	189.0000	63.0000	143.0000	333.0000	135.0000	140.0000	227.0000	145.0000	591.0000	185.0000	203.0000	80.0000	62.0000	939.0000	305.0000	238.0000	168.0000	464.0000	213.0000	171.0000	47.0000	535.0000	385.0000	183.0000	256.0000	416.0000	184.0000	174.0000	303.0000	413.0000	550.0000	236.0000	235.0000	465.0000
562	-0.1500	-4.9500	197.0000	182.0000	191.0000	102.0000	161.0000	168.0000	219.0000	219.0000	432.0000	118.0000	404.0000	107.0000	210.0000	32.0000	100.0000	151.0000	296.0000	270.0000	59.0000	103.0000	73.0000	458.0000	213.0000	97.0000	146.0000	124.0000	973.0000	401.0000	159.0000	118.0000	751.0000	281.0000	96.0000	204.0000	537.0000	238.0000	102.0000	322.0000	185.0000	149.0000	64.0000	331.0000	582.0000	343.0000	83.0000	226.0000	182.0000
563	-0.0750	-4.9500	268.0000	95.0000	131.0000	192.0000	179.0000	104.0000	82.0000	82.0000	305.0000	366.0000	358.0000	279.0000	350.0000	164.0000	237.0000	166.0000	431.0000	286.0000	156.0000	202.0000	271.0000	930.0000	164.0000	273.0000	136.0000	211.0000	1160.0000	335.0000	210.0000	166.0000	440.0000	358.0000	130.0000	166.0000	482.0000	255.0000	181.0000	187.0000	285.0000	123.0000	240.0000	257.0000	498.0000	241.0000	420.0000	344.0000	504.0000
564	-0.0000	-4.9500	119.0000	150.0000	20.0000	185.0000	71.0000	150.0000	69.0000	69.0000	226.0000	157.0000	203.0000	335.0000	272.0000	133.0000	52.0000	129.0000	475.0000	364.0000	31.0000	207.0000	216.0000	332.0000	227.0000	229.0000	140.0000	98.0000	1570.0000	675.0000	0.0000	202.0000	463.0000	461.0000	193.0000	93.0000	448.0000	213.0000	112.0000	313.0000	161.0000	155.0000	201.0000	240.0000	370.0000	369.0000	273.0000	391.0000	243.0000
565	0.0750	-4.9500	224.0000	116.0000	117.0000	97.0000	0.0000	55.0000	141.0000	141.0000	232.0000	140.0000	264.0000	197.0000	122.0000	226.0000	135.0000	200.0000	362.0000	391.0000	192.0000	277.0000	100.0000	538.0000	285.0000	243.0000	141.0000	114.0000	1158.0000	349.0000	215.0000	319.0000	473.0000	317.0000	185.0000	143.0000	503.0000	244.0000	69.0000	207.0000	251.0000	99.0000	200.0000	330.0000	485.0000	340.0000	310.0000	122.0000	294.0000
566	0.1500	-4.9500	132.0000	169.0000	88.0000	123.0000	200.0000	123.0000	303.0000	303.0000	201.0000	53.0000	155.0000	142.0000	223.0000	308.0000	129.0000	183.0000	227.0000	201.0000	179.0000	169.0000	197.0000	372.0000	316.0000	132.0000	104.0000	80.0000	1263.0000	301.0000	214.0000	113.0000	384.0000	150.0000	141.0000	156.0000	386.0000	159.0000	199.0000	326.0000	302.0000	145.0000	220.0000	190.0000	386.0000	306.0000	355.0000	239.0000	289.0000
567	0.2250	-4.9500	113.0000	76.0000	70.0000	177.0000	75.0000	135.0000	73.0000	73.0000	232.0000	135.0000	75.0000	211.0000	237.0000	165.0000	102.0000	158.0000	488.0000	265.0000	163.0000	297.0000	149.0000	457.0000	143.0000	173.0000	33.0000	132.0000	817.0000	286.0000	110.0000	196.0000	644.0000	166.0000	80.0000	173.0000	304.0000	311.0000	173.0000	300.0000	61.0000	169.0000	200.0000	243.0000	362.0000	457.0000	315.0000	83.0000	279.0000
568	0.3000	-4.9500	117.0000	113.0000	217.0000	190.0000	218.0000	156.0000	190.0000	190.0000	196.0000	63.0000	176.0000	96.0000	182.0000	162.0000	158.0000	109.0000	289.0000	104.0000	186.0000	182.0000	145.0000	860.0000	383.0000	79.0000	87.0000	298.0000	1235.0000	297.0000	226.0000	158.0000	621.0000	512.0000	245.0000	125.0000	443.0000	364.0000	198.0000	249.0000	136.0000	178.0000	135.0000	338.0000	359.0000	394.0000	344.0000	244.0000	192.0000
569	0.3750	-4.9500	46.0000	120.0000	157.0000	119.0000	41.0000	136.0000	59.0000	59.0000	148.0000	143.0000	242.0000	260.0000	308.0000	248.0000	131.0000	101.0000	355.0000	100.0000	175.0000	149.0000	119.0000	688.0000	243.0000	275.0000	102.0000	142.0000	1201.0000	269.0000	140.0000	211.0000	482.0000	148.0000	150.0000	24.0000	539.0000	174.0000	98.0000	263.0000	288.0000	210.0000	246.0000	567.0000	362.0000	504.0000	231.0000	348.0000	210.0000
570	0.4500	-4.9500	166.0000	96.0000	199.0000	121.0000	109.0000	67.0000	163.0000	163.0000	312.0000	93.0000	206.0000	249.0000	110.0000	242.0000	114.0000	189.0000	493.0000	91.0000	127.0000	151.0000	312.0000	313.0000	439.0000	353.0000	105.0000	55.0000	1292.0000	162.0000	88.0000	192.0000	595.0000	311.0000	81.0000	179.0000	241.0000	135.0000	113.0000	291.0000	207.0000	198.0000	212.0000	290.0000	424.0000	338.0000	274.0000	209.0000	138.0000
571	0.5250	-4.9500	0.0000	42.0000	181.0000	199.0000	151.0000	185.0000	197.0000	197.0000	257.0000	162.0000	109.0000	188.0000	107.0000	163.0000	175.0000	260.0000	173.0000	114.0000	111.0000	173.0000	167.0000	319.0000	215.0000	98.0000	71.0000	237.0000	876.0000	264.0000	84.0000	301.0000	350.0000	362.0000	113.0000	156.0000	392.0000	302.0000	84.0000	104.0000	61.0000	161.0000	127.0000	241.0000	214.0000	189.0000	349.0000	119.0000	261.0000
572	0.6000	-4.9500	153.0000	124.0000	212.0000	149.0000	191.0000	146.0000	64.0000	64.0000	326.0000	70.0000	197.0000	198.0000	220.0000	91.0000	230.0000	155.0000	290.0000	89.0000	306.0000	163.0000	230.0000	385.0000	223.0000	101.0000	88.0000	20.0000	743.0000	508.0000	142.0000	183.0000	364.0000	129.0000	92.0000	133.0000	196.0000	176.0000	118.0000	139.0000	177.0000	174.0000	89.0000	216.0000	489.0000	285.0000	264.0000	307.0000	170.0000
573	0.6750	-4.9500	131.0000	118.0000	100.0000	0.0000	219.0000	75.0000	39.0000	39.0000	250.0000	216.0000	174.0000	381.0000	244.0000	164.0000	284.0000	119.0000	93.0000	109.0000	155.0000	268.0000	52.0000	442.0000	333.0000	143.0000	124.0000	168.0000	982.0000	441.0000	179.0000	92.0000	291.0000	91.0000	137.0000	79.0000	153.0000	199.0000	187.0000	163.0000	125.0000	68.0000	102.0000	161.0000	143.0000	218.0000	333.0000	196.0000	193.0000
574	0.7500	-4.9500	190.0000	132.0000	98.0000	46.0000	120.0000	354.0000	33.0000	33.0000	309.0000	231.0000	163.0000	417.0000	359.0000	196.0000	145.0000	169.0000	395.0000	192.0000	134.0000	239.0000	70.0000	357.0000	245.0000	202.0000	87.0000	170.0000	684.0000	167.0000	202.0000	288.0000	302.0000	502.0000	203.0000	158.0000	307.0000	185.0000	199.0000	281.0000	241.0000	154.0000	195.0000	192.0000	487.0000	193.0000	310.0000	252.0000	310.0000
575	0.8250	-4.9500	33.0000	215.0000	101.0000	49.0000	137.0000	392.0000	283.0000	258.0000	183.0000	171.0000	161.0000	323.0000	160.0000	164.0000	127.0000	147.0000	135.0000	98.0000	167.0000	207.0000	68.0000	393.0000	391.0000	151.0000	236.0000	109.0000	650.0000	280.0000	117.0000	223.0000	285.0000	163.0000	106.0000	135.0000	246.0000	310.0000	153.0000	220.0000	334.0000	69.0000	107.0000	400.0000	309.0000	231.0000	330.0000	200.0000	418.0000
576	0.9000	-4.9500	82.0000	194.0000	102.0000	68.0000	112.0000	82.0000	85.0000	85.0000	172.0000	90.0000	481.0000	220.0000	144.0000	169.0000	92.0000	118.0000	200.0000	155.0000	105.0000	91.0000	215.0000	410.0000	332.0000	136.0000	219.0000	144.0000	702.0000	305.0000	111.0000	202.0000	220.0000	136.0000	99.0000	108.0000	172.0000	179.0000	155.0000	134.0000	186.0000	144.0000	42.0000	263.0000	319.0000	220.0000	188.0000	380.0000	311.0000
577	0.9750	-4.9500	48.0000	120.0000	164.0000	36.0000	0.0000	0.0000	112.0000	112.0000	240.0000	118.0000	141.0000	234.0000	144.0000	208.0000	167.0000	139.0000	146.0000	26.0000	45.0000	177.0000	93.0000	346.0000	179.0000	146.0000	160.0000	100.0000	655.0000	253.0000	110.0000	258.0000	193.0000	229.0000	122.0000	59.0000	289.0000	223.0000	57.0000	97.0000	118.0000	141.0000	91.0000	215.0000	186.0000	86.0000	195.0000	180.0000	149.0000
578	1.0500	-4.9500	296.0000	48.0000	82.0000	82.0000	158.0000	297.0000	111.0000	149.0000	142.0000	252.0000	215.0000	372.0000	192.0000	171.0000	111.0000	172.0000	143.0000	151.0000	71.0000	228.0000	178.0000	321.0000	258.0000	127.0000	56.0000	139.0000	659.0000	401.0000	182.0000	173.0000	799.0000	198.0000	118.0000	213.0000	159.0000	110.0000	167.0000	223.0000	146.0000	89.0000	84.0000	157.0000	257.0000	225.0000	257.0000	321.0000	325.0000
579	1.1250	-4.9500	129.0000	195.0000	137.0000	77.0000	140.0000	30.0000	115.0000	115.0000	226.0000	245.0000	282.0000	403.0000	194.0000	194.0000	199.0000	145.0000	369.0000	180.0000	113.0000	280.0000	69.0000	634.0000	271.0000	322.0000	42.0000	243.0000	1279.0000	316.0000	156.0000	296.0000	411.0000	318.0000	66.0000	124.0000	579.0000	275.0000	68.0000	120.0000	231.0000	110.0000	355.0000	407.0000	236.0000	404.0000	336.0000	222.0000	636.0000
580	1.2000	-4.9500	126.0000	197.0000	104.0000	99.0000	218.0000	188.0000	132.0000	132.0000	213.0000	182.0000	218.0000	358.0000	207.0000	66.0000	170.0000	89.0000	361.0000	151.0000	67.0000	197.0000	65.0000	485.0000	351.0000	254.0000	298.0000	106.0000	974.0000	614.0000	116.0000	294.0000	481.0000	216.0000	126.0000	166.0000	567.0000	309.0000	179.0000	65.0000	207.0000	144.0000	108.0000	320.0000	260.0000	514.0000	201.0000	247.0000	318.0000
581	1.2750	-4.9500	163.0000	29.0000	137.0000	29.0000	148.0000	97.0000	154.0000	174.0000	153.0000	137.0000	123.0000	217.0000	106.0000	252.0000	184.0000	153.0000	78.0000	48.0000	159.0000	172.0000	202.0000	607.0000	419.0000	223.0000	73.0000	93.0000	569.0000	223.0000	98.0000	185.0000	262.0000	282.0000	96.0000	121.0000	254.0000	121.0000	192.0000	95.0000	232.0000	159.0000	22.0000	379.0000	225.0000	280.0000	234.0000	154.0000	315.0000
582	1.3500	-4.9500	84.0000	250.0000	107.0000	111.0000	129.0000	167.0000	69.0000	69.0000	82.0000	97.0000	190.0000	256.0000	267.0000	158.0000	153.0000	228.0000	295.0000	147.0000	168.0000	150.0000	142.0000	578.0000	231.0000	83.0000	77.0000	76.0000	258.0000	157.0000	140.0000	74.0000	173.0000	84.0000	172.0000	62.0000	230.0000	162.0000	52.0000	220.0000	181.0000	179.0000	211.0000	108.0000	164.0000	294.0000	304.0000	272.0000	302.0000
583	1.4250	-4.9500	234.0000	349.0000	37.0000	84.0000	98.0000	64.0000	128.0000	128.0000	305.0000	190.0000	327.0000	162.0000	252.0000	259.0000	167.0000	67.0000	345.0000	84.0000	69.0000	143.0000	63.0000	462.0000	266.0000	110.0000	353.0000	243.0000	969.0000	187.0000	84.0000	304.0000	631.0000	264.0000	55.0000	138.0000	467.0000	46.0000	245.0000	112.0000	226.0000	211.0000	71.0000	292.0000	386.0000	270.0000	247.0000	459.0000	225.0000
584	1.5000	-4.9500	244.0000	174.0000	84.0000	22.0000	29.0000	176.0000	24.0000	24.0000	225.0000	171.0000	153.0000	118.0000	79.0000	148.0000	205.0000	140.0000	193.0000	273.0000	193.0000	172.0000	160.0000	444.0000	290.0000	174.0000	101.0000	86.0000	334.0000	272.0000	159.0000	260.0000	378.0000	209.0000	102.0000	117.0000	363.0000	143.0000	103.0000	136.0000	204.0000	122.0000	145.0000	264.0000	422.0000	295.0000	317.0000	140.0000	382.0000
585	1.5750	-4.9500	241.0000	275.0000	119.0000	26.0000	105.0000	163.0000	114.0000	114.0000	265.0000	24.0000	313.0000	195.0000	104.0000	204.0000	235.0000	58.0000	230.0000	49.0000	124.0000	188.0000	258.0000	584.0000	146.0000	125.0000	192.0000	161.0000	589.0000	269.0000	122.0000	112.0000	325.0000	357.0000	106.0000	81.0000	275.0000	190.0000	168.0000	162.0000	94.0000	166.0000	131.0000	218.0000	315.0000	287.0000	303.0000	228.0000	185.0000
586	1.6500	-4.9500	58.0000	189.0000	69.0000	237.0000	132.0000	105.0000	174.0000	174.0000	321.0000	160.0000	170.0000	179.0000	326.0000	115.0000	208.0000	30.0000	126.0000	82.0000	100.0000	64.0000	166.0000	382.0000	264.0000	143.0000	120.0000	112.0000	503.0000	211.0000	203.0000	135.0000	340.0000	75.0000	127.0000	45.0000	72.0000	122.0000	80.0000	147.0000	166.0000	101.0000	95.0000	174.0000	162.0000	201.0000	330.0000	134.0000	161.0000
587	1.7250	-4.9500	114.0000	170.0000	102.0000	122.0000	172.0000	137.0000	211.0000	211.0000	328.0000	19.0000	318.0000	235.0000	94.0000	179.0000	115.0000	51.0000	109.0000	109.0000	82.0000	302.0000	204.0000	603.0000	177.0000	199.0000	80.0000	204.0000	240.0000	246.0000	427.0000	134.0000	118.0000	79.0000	25.0000	144.0000	206.0000	202.0000	203.0000	186.0000	279.0000	65.0000	49.0000	294.0000	323.0000	116.0000	304.0000	326.0000	302.0000
588	1.8000	-4.9500	148.0000	79.0000	32.0000	0.0000	97.0000	172.0000	72.0000	72.0000	144.0000	185.0000	327.0000	297.0000	134.0000	277.0000	169.0000	140.0000	211.0000	97.0000	131.0000	143.0000	155.0000	496.0000	203.0000	228.0000	210.0000	163.0000	740.0000	166.0000	109.0000	75.0000	173.0000	167.0000	127.0000	71.0000	219.0000	147.0000	186.0000	188.0000	173.0000	214.0000	212.0000	297.0000	202.0000	219.0000	281.0000	317.0000	315.0000
589	1.8750	-4.9500	127.0000	137.0000	47.0000	86.0000	114.0000	166.0000	143.0000	143.0000	150.0000	120.0000	186.0000	131.0000	59.0000	212.0000	89.0000	64.0000	189.0000	112.0000	103.0000	237.0000	54.0000	492.0000	238.0000	181.0000	34.0000	110.0000	449.0000	210.0000	123.0000	146.0000	104.0000	153.0000	88.0000	130.0000	112.0000	252.0000	141.0000	239.0000	132.0000	89.0000	46.0000	334.0000	185.0000	282.0000	372.0000	262.0000	108.0000
590	1.9500	-4.9500	82.0000	20.0000	33.0000	92.0000	66.0000	117.0000	93.0000	93.0000	159.0000	230.0000	211.0000	166.0000	185.0000	27.0000	225.0000	107.0000	18.0000	52.0000	45.0000	182.0000	166.0000	435.0000	260.0000	150.0000	84.0000	130.0000	336.0000	138.0000	108.0000	87.0000	211.0000	212.0000	66.0000	191.0000	129.0000	117.0000	120.0000	58.0000	153.0000	0.0000	155.0000	235.0000	247.0000	122.0000	138.0000	185.0000	261.0000
591	2.0250	-4.9500	133.0000	145.0000	167.0000	23.0000	90.0000	47.0000	141.0000	141.0000	75.0000	87.0000	252.0000	113.0000	178.0000	166.0000	232.0000	191.0000	181.0000	131.0000	0.0000	107.0000	138.0000	470.0000	358.0000	69.0000	165.0000	113.0000	399.0000	179.0000	171.0000	184.0000	246.0000	171.0000	54.0000	239.0000	328.0000	338.0000	244.0000	127.0000	0.0000	194.0000	227.0000	236.0000	219.0000	308.0000	227.0000	245.0000	392.0000
592	2.1000	-4.9500	157.0000	154.0000	41.0000	111.0000	99.0000	76.0000	96.0000	96.0000	270.0000	176.0000	217.0000	55.0000	311.0000	156.0000	219.0000	158.0000	322.0000	147.0000	85.0000	264.0000	214.0000	331.0000	227.0000	225.0000	138.0000	118.0000	365.0000	298.0000	106.0000	158.0000	132.0000	158.0000	182.0000	93.0000	145.0000	161.0000	199.0000	123.0000	132.0000	45.0000	105.0000	111.0000	326.0000	182.0000	472.0000	211.0000	227.0000
593	2.1750	-4.9500	141.0000	140.0000	137.0000	177.0000	187.0000	294.0000	78.0000	78.0000	174.0000	29.0000	276.0000	130.0000	244.0000	98.0000	22.0000	248.0000	270.0000	106.0000	124.0000	176.0000	223.0000	531.0000	178.0000	178.0000	132.0000	124.0000	415.0000	204.0000	152.0000	203.0000	461.0000	26.0000	94.0000	44.0000	276.0000	343.0000	190.0000	190.0000	261.0000	243.0000	94.0000	303.0000	470.0000	350.0000	428.0000	212.0000	351.0000
594	2.2500	-4.9500	126.0000	241.0000	205.0000	106.0000	192.0000	83.0000	201.0000	201.0000	296.0000	81.0000	211.0000	278.0000	201.0000	224.0000	155.0000	89.0000	285.0000	48.0000	137.0000	73.0000	248.0000	573.0000	165.0000	202.0000	157.0000	116.0000	624.0000	306.0000	204.0000	130.0000	401.0000	408.0000	111.0000	110.0000	521.0000	215.0000	146.0000	165.0000	248.0000	217.0000	206.0000	446.0000	399.0000	719.0000	380.0000	500.0000	413.0000
595	2.3250	-4.9500	0.0000	66.0000	172.0000	226.0000	158.0000	156.0000	163.0000	163.0000	336.0000	129.0000	112.0000	246.0000	204.0000	85.0000	78.0000	168.0000	206.0000	84.0000	142.0000	202.0000	79.0000	458.0000	199.0000	168.0000	154.0000	52.0000	347.0000	173.0000	108.0000	182.0000	197.0000	263.0000	179.0000	22.0000	267.0000	152.0000	228.0000	320.0000	263.0000	150.0000	236.0000	218.0000	287.0000	211.0000	338.0000	350.0000	212.0000
596	2.4000	-4.9500	143.0000	143.0000	137.0000	147.0000	81.0000	264.0000	238.0000	238.0000	144.0000	145.0000	310.0000	155.0000	84.0000	42.0000	183.0000	166.0000	156.0000	143.0000	74.0000	191.0000	243.0000	451.0000	195.0000	167.0000	76.0000	203.0000	266.0000	230.0000	45.0000	276.0000	367.0000	158.0000	140.0000	67.0000	240.0000	140.0000	88.0000	164.0000	131.0000	23.0000	201.0000	259.0000	205.0000	105.0000	357.0000	453.0000	211.0000
597	2.4750	-4.9500	47.0000	73.0000	136.0000	182.0000	218.0000	73.0000	85.0000	85.0000	282.0000	86.0000	97.0000	240.0000	104.0000	193.0000	153.0000	269.0000	201.0000	66.0000	124.0000	217.0000	190.0000	379.0000	371.0000	113.0000	48.0000	88.0000	175.0000	95.0000	182.0000	118.0000	294.0000	159.0000	42.0000	89.0000	470.0000	225.0000	226.0000	136.0000	146.0000	119.0000	117.0000	362.0000	353.0000	102.0000	482.0000	186.0000	224.0000
598	-1.2000	-4.8750	89.0000	88.0000	70.0000	113.0000	259.0000	59.0000	195.0000	195.0000	184.0000	160.0000	370.0000	126.0000	237.0000	153.0000	231.0000	130.0000	153.0000	99.0000	177.0000	222.0000	324.0000	370.0000	324.0000	102.0000	43.0000	181.0000	253.0000	73.0000	197.0000	284.0000	278.0000	21.0000	127.0000	101.0000	358.0000	362.0000	280.0000	203.0000	135.0000	109.0000	24.0000	190.0000	399.0000	326.0000	382.0000	334.0000	345.0000
599	-1.1250	-4.8750	82.0000	41.0000	97.0000	51.0000	21.0000	43.0000	119.0000	119.0000	111.0000	212.0000	149.0000	262.0000	129.0000	166.0000	127.0000	33.0000	179.0000	65.0000	179.0000	186.0000	103.0000	151.0000	158.0000	125.0000	81.0000	145.0000	206.0000	94.0000	126.0000	71.0000	240.0000	65.0000	67.0000	209.0000	253.0000	168.0000	248.0000	163.0000	111.0000	114.0000	140.0000	243.0000	244.0000	246.0000	262.0000	179.0000	225.0000
600	-1.0500	-4.8750	78.0000	97.0000	73.0000	115.0000	85.0000	132.0000	149.0000	149.0000	163.0000	91.0000	110.0000	383.0000	30.0000	101.0000	156.0000	83.0000	76.0000	183.0000	36.0000	58.0000	85.0000	382.0000	100.0000	204.0000	86.0000	189.0000	423.0000	183.0000	159.0000	123.0000	62.0000	49.0000	107.0000	70.0000	316.0000	66.0000	141.0000	47.0000	61.0000	115.0000	130.0000	81.0000	238.0000	270.0000	197.0000	121.0000	159.0000
601	-0.9750	-4.8750	103.0000	0.0000	95.0000	117.0000	128.0000	224.0000	142.0000	142.0000	372.0000	154.0000	139.0000	262.0000	107.0000	86.0000	154.0000	50.0000	104.0000	96.0000	81.0000	238.0000	153.0000	531.0000	186.0000	122.0000	184.0000	167.0000	133.0000	170.0000	88.0000	72.0000	144.0000	181.0000	74.0000	76.0000	363.0000	129.0000	396.0000	154.0000	46.0000	200.0000	89.0000	263.0000	301.0000	262.0000	270.0000	315.0000	465.0000
602	-0.9000	-4.8750	117.0000	51.0000	0.0000	18.0000	33.0000	94.0000	205.0000	205.0000	316.0000	63.0000	61.0000	325.0000	219.0000	175.0000	195.0000	149.0000	86.0000	137.0000	91.0000	316.0000	100.0000	270.0000	191.0000	65.0000	32.0000	144.0000	473.0000	225.0000	107.0000	224.0000	396.0000	123.0000	164.0000	94.0000	159.0000	54.0000	78.0000	163.0000	85.0000	87.0000	112.0000	329.0000	231.0000	204.0000	253.0000	51.0000	213.0000
603	-0.8250	-4.8750	236.0000	29.0000	111.0000	138.0000	215.0000	123.0000	110.0000	110.0000	262.0000	171.0000	363.0000	186.0000	153.0000	55.0000	219.0000	209.0000	282.0000	120.0000	63.0000	113.0000	167.0000	344.0000	216.0000	138.0000	113.0000	197.0000	483.0000	342.0000	140.0000	199.0000	434.0000	162.0000	221.0000	248.0000	253.0000	333.0000	94.0000	288.0000	49.0000	99.0000	230.0000	320.0000	305.0000	316.0000	447.0000	335.0000	230.0000
604	-0.7500	-4.8750	178.0000	202.0000	277.0000	98.0000	38.0000	132.0000	106.0000	106.0000	274.0000	108.0000	264.0000	117.0000	94.0000	217.0000	120.0000	104.0000	293.0000	236.0000	55.0000	161.0000	193.0000	566.0000	244.0000	118.0000	102.0000	182.0000	710.0000	407.0000	195.0000	210.0000	535.0000	213.0000	96.0000	166.0000	247.0000	285.0000	212.0000	128.0000	142.0000	167.0000	335.0000	429.0000	498.0000	395.0000	367.0000	276.0000	318.0000
605	-0.6750	-4.8750	210.0000	150.0000	127.0000	97.0000	137.0000	202.0000	73.0000	73.0000	287.0000	156.0000	208.0000	201.0000	0.0000	117.0000	116.0000	308.0000	621.0000	151.0000	223.0000	397.0000	98.0000	757.0000	334.0000	278.0000	189.0000	121.0000	1892.0000	218.0000	201.0000	287.0000	660.0000	334.0000	65.0000	92.0000	299.0000	316.0000	283.0000	150.0000	203.0000	124.0000	375.0000	592.0000	536.0000	406.0000	123.0000	319.0000	310.0000
606	-0.6000	-4.8750	100.0000	105.0000	121.0000	63.0000	174.0000	80.0000	119.0000	119.0000	187.0000	133.0000	198.0000	153.0000	363.0000	132.0000	118.0000	168.0000	361.0000	46.0000	70.0000	258.0000	145.0000	583.0000	317.0000	51.0000	149.0000	104.0000	978.0000	297.0000	200.0000	132.0000	409.0000	337.0000	203.0000	206.0000	464.0000	320.0000	114.0000	63.0000	242.0000	125.0000	84.0000	333.0000	384.0000	282.0000	103.0000	178.0000	283.0000
607	-0.5250	-4.8750	181.0000	100.0000	23.0000	88.0000	35.0000	96.0000	104.0000	104.0000	209.0000	246.0000	130.0000	166.0000	237.0000	132.0000	142.0000	94.0000	355.0000	33.0000	73.0000	69.0000	265.0000	287.0000	375.0000	266.0000	133.0000	191.0000	1276.0000	198.0000	111.0000	253.0000	607.0000	322.0000	48.0000	131.0000	222.0000	436.0000	241.0000	97.0000	144.0000	163.0000	216.0000	460.0000	589.0000	453.0000	249.0000	200.0000	459.0000
608	-0.4500	-4.8750	108.0000	72.0000	44.0000	140.0000	98.0000	92.0000	138.0000	138.0000	489.0000	136.0000	172.0000	166.0000	93.0000	43.0000	197.0000	116.0000	422.0000	101.0000	168.0000	63.0000	124.0000	475.0000	113.0000	237.0000	119.0000	172.0000	1067.0000	361.0000	227.0000	121.0000	889.0000	237.0000	48.0000	30.0000	315.0000	343.0000	234.0000	193.0000	268.0000	41.0000	153.0000	273.0000	390.0000	335.0000	243.0000	196.0000	178.0000
609	-0.3750	-4.8750	182.0000	54.0000	87.0000	156.0000	86.0000	280.0000	109.0000	109.0000	238.0000	261.0000	309.0000	226.0000	104.0000	94.0000	151.0000	177.0000	107.0000	239.0000	0.0000	146.0000	80.0000	496.0000	342.0000	115.0000	131.0000	223.0000	739.0000	202.0000	143.0000	290.0000	386.0000	335.0000	128.0000	80.0000	263.0000	227.0000	188.0000	245.0000	114.0000	86.0000	293.0000	411.0000	480.0000	421.0000	369.0000	342.0000	387.0000
610	-0.3000	-4.8750	149.0000	93.0000	211.0000	127.0000	107.0000	24.0000	133.0000	133.0000	393.0000	253.0000	298.0000	275.0000	109.0000	216.0000	247.0000	120.0000	379.0000	199.0000	88.0000	145.0000	105.0000	714.0000	377.0000	142.0000	105.0000	155.0000	992.0000	323.0000	77.0000	218.0000	638.0000	330.0000	84.0000	148.0000	310.0000	283.0000	155.0000	130.0000	195.0000	109.0000	344.0000	531.0000	457.0000	347.0000	143.0000	293.0000	213.0000
611	-0.2250	-4.8750	104.0000	0.0000	217.0000	99.0000	143.0000	28.0000	150.0000	150.0000	292.0000	261.0000	387.0000	286.0000	261.0000	322.0000	83.0000	46.0000	335.0000	250.0000	113.0000	73.0000	128.0000	740.0000	165.0000	245.0000	181.0000	155.0000	865.0000	444.0000	34.0000	193.0000	605.0000	323.0000	51.0000	185.0000	415.0000	433.0000	271.0000	171.0000	217.0000	250.0000	141.0000	219.0000	746.0000	282.0000	317.0000	444.0000	433.0000
612	-0.1500	-4.8750	221.0000	197.0000	216.0000	150.0000	159.0000	145.0000	85.0000	85.0000	317.0000	112.0000	247.0000	159.0000	244.0000	128.0000	225.0000	159.0000	454.0000	108.0000	92.0000	244.0000	66.0000	567.0000	585.0000	399.0000	77.0000	53.0000	1262.0000	372.0000	201.0000	357.0000	622.0000	327.0000	49.0000	99.0000	396.0000	420.0000	174.0000	256.0000	540.0000	170.0000	255.0000	254.0000	618.0000	460.0000	449.0000	236.0000	536.0000
613	-0.0750	-4.8750	238.0000	144.0000	86.0000	160.0000	162.0000	29.0000	112.0000	112.0000	405.0000	168.0000	328.0000	207.0000	206.0000	292.0000	147.0000	83.0000	379.0000	70.0000	100.0000	239.0000	172.0000	473.0000	235.0000	358.0000	144.0000	196.0000	1461.0000	328.0000	175.0000	303.0000	690.0000	317.0000	211.0000	22.0000	495.0000	360.0000	184.0000	306.0000	155.0000	234.0000	194.0000	290.0000	387.0000	270.0000	397.0000	260.0000	355.0000
614	0.0000	-4.8750	321.0000	64.0000	98.0000	60.0000	24.0000	308.0000	116.0000	116.0000	120.0000	155.0000	315.0000	341.0000	187.0000	124.0000	129.0000	247.0000	243.0000	222.0000	184.0000	24.0000	269.0000	348.0000	308.0000	22.0000	214.0000	38.0000	1001.0000	471.0000	146.0000	166.0000	532.0000	137.0000	0.0000	66.0000	266.0000	285.0000	169.0000	216.0000	210.0000	105.0000	66.0000	478.0000	370.0000	574.0000	246.0000	146.0000	237.0000
615	0.0750	-4.8750	172.0000	97.0000	193.0000	103.0000	0.0000	124.0000	0.0000	0.0000	323.0000	198.0000	253.0000	149.0000	262.0000	235.0000	98.0000	155.0000	435.0000	191.0000	120.0000	74.0000	176.0000	857.0000	283.0000	103.0000	239.0000	208.0000	966.0000	437.0000	135.0000	172.0000	546.0000	306.0000	128.0000	198.0000	294.0000	304.0000	217.0000	224.0000	162.0000	323.0000	238.0000	465.0000	490.0000	284.0000	232.0000	213.0000	284.0000
616	0.1500	-4.8750	230.0000	71.0000	18.0000	115.0000	143.0000	116.0000	158.0000	158.0000	338.0000	162.0000	242.0000	196.0000	215.0000	146.0000	144.0000	78.0000	248.0000	108.0000	81.0000	143.0000	222.0000	404.0000	177.0000	192.0000	53.0000	144.0000	866.0000	441.0000	193.0000	127.0000	342.0000	358.0000	153.0000	50.0000	227.0000	173.0000	207.0000	283.0000	240.0000	67.0000	236.0000	313.0000	443.0000	318.0000	324.0000	149.0000	246.0000
617	0.2250	-4.8750	267.0000	252.0000	123.0000	0.0000	59.0000	114.0000	82.0000	82.0000	198.0000	194.0000	157.0000	283.0000	104.0000	210.0000	107.0000	120.0000	310.0000	140.0000	59.0000	144.0000	19.0000	193.0000	468.0000	226.0000	239.0000	144.0000	1191.0000	291.0000	163.0000	184.0000	449.0000	251.0000	131.0000	179.0000	201.0000	210.0000	374.0000	163.0000	245.0000	61.0000	101.0000	353.0000	270.0000	526.0000	171.0000	171.0000	244.0000
618	0.3000	-4.8750	153.0000	92.0000	184.0000	61.0000	90.0000	66.0000	112.0000	112.0000	306.0000	163.0000	231.0000	275.0000	120.0000	244.0000	329.0000	68.0000	259.0000	209.0000	22.0000	148.0000	93.0000	383.0000	254.0000	241.0000	124.0000	96.0000	1572.0000	600.0000	149.0000	166.0000	597.0000	299.0000	180.0000	128.0000	162.0000	88.0000	306.0000	191.0000	151.0000	179.0000	238.0000	360.0000	434.0000	533.0000	375.0000	268.0000	522.0000
619	0.3750	-4.8750	219.0000	202.0000	276.0000	0.0000	207.0000	133.0000	160.0000	160.0000	359.0000	74.0000	245.0000	409.0000	93.0000	244.0000	98.0000	52.0000	299.0000	120.0000	156.0000	245.0000	182.0000	556.0000	153.0000	81.0000	119.0000	103.0000	686.0000	178.0000	355.0000	271.0000	353.0000	213.0000	169.0000	72.0000	492.0000	129.0000	219.0000	247.0000	270.0000	255.0000	121.0000	221.0000	449.0000	375.0000	304.0000	246.0000	204.0000
620	0.4500	-4.8750	187.0000	226.0000	65.0000	33.0000	171.0000	237.0000	221.0000	221.0000	304.0000	80.0000	256.0000	271.0000	84.0000	243.0000	205.0000	44.0000	520.0000	56.0000	140.0000	71.0000	161.0000	418.0000	380.0000	120.0000	75.0000	104.0000	1190.0000	225.0000	234.0000	250.0000	684.0000	213.0000	423.0000	210.0000	505.0000	112.0000	329.0000	118.0000	252.0000	223.0000	263.0000	317.0000	370.0000	320.0000	326.0000	270.0000	348.0000
621	0.5250	-4.8750	153.0000	230.0000	64.0000	32.0000	60.0000	189.0000	71.0000	71.0000	297.0000	174.0000	194.0000	454.0000	261.0000	116.0000	187.0000	65.0000	254.0000	257.0000	187.0000	161.0000	193.0000	497.0000	181.0000	90.0000	50.0000	242.0000	1221.0000	456.0000	139.0000	271.0000	676.0000	231.0000	291.0000	210.0000	433.0000	108.0000	169.0000	209.0000	98.0000	148.0000	179.0000	232.0000	295.0000	327.0000	241.0000	118.0000	496.0000
622	0.6000	-4.8750	80.0000	82.0000	113.0000	154.0000	168.0000	170.0000	174.0000	174.0000	93.0000	121.0000	259.0000	404.0000	297.0000	247.0000	89.0000	102.0000	314.0000	194.0000	121.0000	78.0000	104.0000	404.0000	228.0000	169.0000	156.0000	245.0000	1604.0000	496.0000	135.0000	454.0000	496.0000	157.0000	153.0000	137.0000	256.0000	222.0000	119.0000	301.0000	71.0000	329.0000	258.0000	183.0000	354.0000	584.0000	296.0000	186.0000	213.0000
623	0.6750	-4.8750	68.0000	109.0000	101.0000	147.0000	74.0000	99.0000	91.0000	91.0000	276.0000	71.0000	113.0000	435.0000	283.0000	116.0000	178.0000	108.0000	590.0000	215.0000	129.0000	59.0000	121.0000	295.0000	416.0000	263.0000	142.0000	201.0000	1158.0000	396.0000	134.0000	410.0000	431.0000	347.0000	130.0000	120.0000	362.0000	195.0000	49.0000	220.0000	241.0000	194.0000	80.0000	357.0000	412.0000	375.0000	316.0000	166.0000	441.0000
624	0.7500	-4.8750	143.0000	31.0000	106.0000	64.0000	206.0000	332.0000	378.0000	430.0000	96.0000	186.0000	320.0000	476.0000	79.0000	195.0000	107.0000	70.0000	395.0000	133.0000	170.0000	117.0000	160.0000	624.0000	188.0000	181.0000	163.0000	107.0000	1031.0000	497.0000	180.0000	211.0000	531.0000	281.0000	40.0000	47.0000	281.0000	287.0000	126.0000	216.0000	220.0000	211.0000	195.0000	297.0000	376.0000	288.0000	468.0000	401.0000	208.0000
625	0.8250	-4.8750	120.0000	102.0000	154.0000	89.0000	43.0000	160.0000	95.0000	95.0000	196.0000	138.0000	182.0000	203.0000	76.0000	145.0000	199.0000	315.0000	334.0000	131.0000	176.0000	120.0000	113.0000	582.0000	285.0000	182.0000	143.0000	130.0000	831.0000	452.0000	215.0000	183.0000	539.0000	238.0000	34.0000	173.0000	138.0000	358.0000	132.0000	147.0000	154.0000	194.0000	287.0000	247.0000	411.0000	288.0000	306.0000	183.0000	380.0000
626	0.9000	-4.8750	119.0000	39.0000	164.0000	112.0000	230.0000	158.0000	222.0000	222.0000	105.0000	220.0000	102.0000	313.0000	210.0000	259.0000	219.0000	124.0000	162.0000	113.0000	183.0000	128.0000	150.0000	208.0000	202.0000	167.0000	150.0000	91.0000	343.0000	308.0000	314.0000	41.0000	195.0000	199.0000	44.0000	40.0000	131.0000	77.0000	251.0000	71.0000	100.0000	181.0000	109.0000	113.0000	218.0000	232.0000	266.0000	220.0000	185.0000
627	0.9750	-4.8750	169.0000	204.0000	141.0000	83.0000	111.0000	209.0000	87.0000	87.0000	274.0000	76.0000	294.0000	184.0000	115.0000	160.0000	180.0000	146.0000	38.0000	168.0000	29.0000	219.0000	144.0000	623.0000	232.0000	166.0000	77.0000	131.0000	662.0000	94.0000	196.0000	137.0000	273.0000	224.0000	66.0000	62.0000	152.0000	246.0000	206.0000	293.0000	154.0000	73.0000	175.0000	364.0000	314.0000	117.0000	264.0000	411.0000	256.0000
628	1.0500	-4.8750	173.0000	77.0000	194.0000	147.0000	50.0000	164.0000	62.0000	62.0000	208.0000	181.0000	196.0000	255.0000	59.0000	132.0000	150.0000	109.0000	167.0000	234.0000	87.0000	86.0000	62.0000	364.0000	210.0000	392.0000	280.0000	135.0000	348.0000	388.0000	238.0000	300.0000	193.0000	178.0000	232.0000	24.0000	186.0000	226.0000	255.0000	64.0000	89.0000	30.0000	157.0000	185.0000	273.0000	337.0000	124.0000	347.0000	273.0000
629	1.1250	-4.8750	139.0000	61.0000	111.0000	99.0000	154.0000	274.0000	33.0000	33.0000	106.0000	66.0000	232.0000	346.0000	174.0000	144.0000	315.0000	117.0000	220.0000	60.0000	59.0000	177.0000	164.0000	392.0000	205.0000	84.0000	103.0000	88.0000	862.0000	189.0000	27.0000	175.0000	236.0000	241.0000	144.0000	24.0000	359.0000	205.0000	69.0000	179.0000	258.0000	46.0000	205.0000	291.0000	443.0000	467.0000	404.0000	134.0000	356.0000
630	1.2000	-4.8750	157.0000	84.0000	120.0000	238.0000	122.0000	121.0000	196.0000	196.0000	167.0000	112.0000	369.0000	441.0000	117.0000	186.0000	59.0000	132.0000	123.0000	66.0000	52.0000	203.0000	151.0000	306.0000	171.0000	191.0000	182.0000	129.0000	503.0000	162.0000	156.0000	174.0000	239.0000	295.0000	72.0000	98.0000	125.0000	45.0000	150.0000	101.0000	147.0000	251.0000	67.0000	226.0000	277.0000	161.0000	270.0000	73.0000	213.0000
631	1.2750	-4.8750	99.0000	107.0000	192.0000	75.0000	169.0000	65.0000	79.0000	79.0000	293.0000	162.0000	171.0000	240.0000	173.0000	215.0000	221.0000	146.0000	42.0000	79.0000	83.0000	100.0000	112.0000	251.0000	225.0000	264.0000	102.0000	114.0000	373.0000	151.0000	218.0000	311.0000	110.0000	186.0000	26.0000	166.0000	149.0000	133.0000	200.0000	342.0000	100.0000	56.0000	211.0000	161.0000	109.0000	133.0000	250.0000	110.0000	272.0000
632	1.3500	-4.8750	136.0000	224.0000	94.0000	18.0000	136.0000	97.0000	204.0000	204.0000	171.0000	82.0000	156.0000	242.0000	63.0000	135.0000	145.0000	92.0000	337.0000	28.0000	99.0000	191.0000	152.0000	438.0000	334.0000	184.0000	130.0000	110.0000	422.0000	247.0000	246.0000	255.0000	224.0000	248.0000	184.0000	64.0000	226.0000	204.0000	127.0000	305.0000	229.0000	53.0000	104.0000	296.0000	144.0000	244.0000	186.0000	257.0000	416.0000
633	1.4250	-4.8750	215.0000	150.0000	94.0000	117.0000	267.0000	240.0000	85.0000	85.0000	222.0000	75.0000	109.0000	189.0000	164.0000	239.0000	131.0000	114.0000	289.0000	54.0000	87.0000	201.0000	145.0000	475.0000	250.0000	107.0000	202.0000	223.0000	650.0000	235.0000	184.0000	116.0000	82.0000	213.0000	85.0000	186.0000	310.0000	180.0000	46.0000	238.0000	263.0000	131.0000	218.0000	173.0000	268.0000	245.0000	204.0000	271.0000	405.0000
634	1.5000	-4.8750	147.0000	188.0000	188.0000	30.0000	146.0000	80.0000	51.0000	51.0000	369.0000	163.0000	340.0000	524.0000	165.0000	210.0000	155.0000	216.0000	22.0000	172.0000	40.0000	276.0000	224.0000	562.0000	273.0000	135.0000	179.0000	155.0000	821.0000	197.0000	87.0000	175.0000	360.0000	171.0000	150.0000	270.0000	253.0000	247.0000	186.0000	371.0000	270.0000	221.0000	64.0000	479.0000	199.0000	220.0000	328.0000	222.0000	362.0000
635	1.5750	-4.8750	271.0000	139.0000	155.0000	273.0000	105.0000	139.0000	26.0000	26.0000	383.0000	178.0000	342.0000	345.0000	227.0000	157.0000	159.0000	94.0000	180.0000	157.0000	190.0000	125.0000	286.0000	655.0000	175.0000	263.0000	254.0000	262.0000	828.0000	384.0000	142.0000	296.0000	358.0000	193.0000	199.0000	255.0000	800.0000	399.0000	319.0000	233.0000	305.0000	219.0000	120.0000	340.0000	373.0000	373.0000	360.0000	129.0000	252.0000
636	1.6500	-4.8750	159.0000	100.0000	86.0000	63.0000	103.0000	113.0000	136.0000	163.0000	162.0000	126.0000	160.0000	197.0000	134.0000	237.0000	349.0000	138.0000	217.0000	121.0000	99.0000	153.0000	175.0000	494.0000	316.0000	182.0000	188.0000	119.0000	406.0000	345.0000	127.0000	184.0000	298.0000	189.0000	24.0000	126.0000	288.0000	345.0000	185.0000	252.0000	67.0000	200.0000	94.0000	126.0000	230.0000	106.0000	230.0000	107.0000	255.0000
637	1.7250	-4.8750	132.0000	299.0000	74.0000	46.0000	98.0000	68.0000	98.0000	98.0000	242.0000	136.0000	86.0000	458.0000	161.0000	139.0000	175.0000	50.0000	94.0000	131.0000	85.0000	55.0000	189.0000	345.0000	332.0000	130.0000	93.0000	94.0000	429.0000	200.0000	97.0000	148.0000	137.0000	179.0000	66.0000	111.0000	256.0000	299.0000	231.0000	60.0000	207.0000	183.0000	80.0000	206.0000	428.0000	242.0000	190.0000	314.0000	180.0000
638	1.8000	-4.8750	119.0000	49.0000	59.0000	62.0000	192.0000	230.0000	84.0000	84.0000	248.0000	225.0000	343.0000	174.0000	262.0000	62.0000	108.0000	231.0000	107.0000	41.0000	78.0000	362.0000	162.0000	382.0000	155.0000	254.0000	68.0000	82.0000	365.0000	117.0000	145.0000	261.0000	216.0000	71.0000	30.0000	192.0000	221.0000	225.0000	151.0000	101.0000	125.0000	172.0000	136.0000	336.0000	251.0000	231.0000	372.0000	119.0000	193.0000
639	1.8750	-4.8750	184.0000	67.0000	94.0000	67.0000	59.0000	127.0000	60.0000	60.0000	184.0000	83.0000	191.0000	157.0000	136.0000	129.0000	111.0000	116.0000	46.0000	129.0000	179.0000	121.0000	228.0000	340.0000	138.0000	167.0000	111.0000	74.0000	311.0000	111.0000	213.0000	214.0000	200.0000	102.0000	167.0000	127.0000	142.0000	127.0000	195.0000	140.0000	102.0000	203.0000	64.0000	421.0000	120.0000	239.0000	326.0000	345.0000	47.0000
640	1.9500	-4.8750	80.0000	275.0000	22.0000	73.0000	50.0000	120.0000	87.0000	87.0000	117.0000	84.0000	66.0000	373.0000	245.0000	183.0000	176.0000	103.0000	126.0000	83.0000	98.0000	272.0000	47.0000	327.0000	213.0000	153.0000	78.0000	146.0000	386.0000	126.0000	268.0000	187.0000	201.0000	251.0000	73.0000	125.0000	181.0000	45.0000	189.0000	244.0000	182.0000	121.0000	0.0000	223.0000	290.0000	297.0000	300.0000	184.0000	222.0000
641	2.0250	-4.8750	331.0000	146.0000	100.0000	99.0000	72.0000	115.0000	87.0000	87.0000	355.0000	211.0000	302.0000	236.0000	82.0000	126.0000	131.0000	89.0000	103.0000	103.0000	163.0000	88.0000	192.0000	385.0000	349.0000	218.0000	95.0000	107.0000	487.0000	209.0000	127.0000	204.0000	271.0000	142.0000	67.0000	185.0000	283.0000	318.0000	219.0000	224.0000	129.0000	181.0000	168.0000	259.0000	319.0000	318.0000	257.0000	244.0000	194.0000
642	2.1000	-4.8750	96.0000	236.0000	219.0000	78.0000	54.0000	119.0000	47.0000	47.0000	145.0000	186.0000	213.0000	135.0000	166.0000	18.0000	90.0000	207.0000	384.0000	159.0000	114.0000	63.0000	107.0000	367.0000	231.0000	75.0000	206.0000	95.0000	719.0000	388.0000	109.0000	226.0000	230.0000	463.0000	197.0000	138.0000	275.0000	252.0000	24.0000	190.0000	232.0000	168.0000	130.0000	115.0000	345.0000	164.0000	471.0000	240.0000	153.0000
643	2.1750	-4.8750	142.0000	156.0000	178.0000	162.0000	172.0000	223.0000	51.0000	51.0000	422.0000	106.0000	229.0000	268.0000	111.0000	87.0000	188.0000	181.0000	203.0000	153.0000	164.0000	187.0000	84.0000	526.0000	182.0000	210.0000	114.0000	169.0000	501.0000	162.0000	82.0000	244.0000	244.0000	285.0000	265.0000	158.0000	320.0000	251.0000	113.0000	214.0000	20.0000	194.0000	172.0000	347.0000	292.0000	346.0000	321.0000	352.0000	246.0000
644	2.2500	-4.8750	163.0000	150.0000	88.0000	217.0000	99.0000	59.0000	115.0000	115.0000	228.0000	322.0000	173.0000	114.0000	141.0000	161.0000	72.0000	75.0000	188.0000	56.0000	57.0000	92.0000	256.0000	522.0000	466.0000	161.0000	85.0000	114.0000	481.0000	202.0000	45.0000	196.0000	288.0000	273.0000	174.0000	179.0000	237.0000	259.0000	207.0000	236.0000	228.0000	155.0000	187.0000	308.0000	400.0000	112.0000	422.0000	141.0000	227.0000
645	2.3250	-4.8750	30.0000	156.0000	184.0000	107.0000	110.0000	152.0000	140.0000	140.0000	232.0000	310.0000	168.0000	278.0000	157.0000	129.0000	255.0000	98.0000	223.0000	121.0000	115.0000	116.0000	253.0000	376.0000	333.0000	165.0000	74.0000	233.0000	547.0000	194.0000	76.0000	207.0000	463.0000	226.0000	103.0000	113.0000	373.0000	198.0000	240.0000	265.0000	112.0000	187.0000	163.0000	255.0000	225.0000	330.0000	325.0000	401.0000	313.0000
646	2.4000	-4.8750	52.0000	180.0000	35.0000	58.0000	64.0000	118.0000	107.0000	107.0000	140.0000	154.0000	312.0000	234.0000	103.0000	142.0000	123.0000	200.0000	313.0000	128.0000	106.0000	269.0000	111.0000	218.0000	321.0000	42.0000	212.0000	120.0000	360.0000	93.0000	210.0000	312.0000	206.0000	211.0000	165.0000	116.0000	451.0000	294.0000	118.0000	205.0000	174.0000	169.0000	283.0000	192.0000	255.0000	186.0000	353.0000	196.0000	470.0000
647	2.4750	-4.8750	162.0000	264.0000	130.0000	96.0000	68.0000	60.0000	181.0000	181.0000	150.0000	173.0000	348.0000	98.0000	201.0000	225.0000	231.0000	134.0000	208.0000	133.0000	45.0000	226.0000	216.0000	585.0000	221.0000	99.0000	155.0000	123.0000	185.0000	82.0000	214.0000	261.0000	279.0000	135.0000	19.0000	98.0000	267.0000	97.0000	146.0000	52.0000	69.0000	95.0000	111.0000	444.0000	241.0000	361.0000	298.0000	247.0000	345.0000
648	2.5500	-4.8750	87.0000	180.0000	121.0000	183.0000	51.0000	160.0000	90.0000	90.0000	223.0000	174.0000	283.0000	297.0000	136.0000	221.0000	98.0000	135.0000	72.0000	66.0000	59.0000	231.0000	111.0000	363.0000	189.0000	196.0000	247.0000	193.0000	0.0000	145.0000	112.0000	210.0000	233.0000	43.0000	136.0000	98.0000	306.0000	337.0000	261.0000	166.0000	100.0000	142.0000	334.0000	245.0000	319.0000	67.0000	384.0000	72.0000	324.0000
649	-1.3500	-4.8000	122.0000	44.0000	133.0000	159.0000	143.0000	159.0000	67.0000	67.0000	408.0000	117.0000	266.0000	437.0000	144.0000	219.0000	107.0000	164.0000	287.0000	135.0000	268.0000	106.0000	161.0000	577.0000	254.0000	161.0000	108.0000	103.0000	198.0000	170.0000	329.0000	75.0000	256.0000	157.0000	77.0000	105.0000	397.0000	316.0000	371.0000	94.0000	151.0000	146.0000	134.0000	261.0000	493.0000	354.0000	439.0000	269.0000	507.0000
650	-1.2750	-4.8000	188.0000	63.0000	99.0000	49.0000	63.0000	82.0000	63.0000	63.0000	118.0000	70.0000	254.0000	285.0000	88.0000	167.0000	87.0000	152.0000	20.0000	100.0000	77.0000	94.0000	180.0000	571.0000	181.0000	106.0000	140.0000	117.0000	216.0000	128.0000	95.0000	68.0000	336.0000	175.0000	49.0000	25.0000	327.0000	181.0000	112.0000	116.0000	117.0000	130.0000	90.0000	239.0000	283.0000	215.0000	531.0000	129.0000	143.0000
651	-1.2000	-4.8000	27.0000	104.0000	319.0000	133.0000	144.0000	69.0000	160.0000	160.0000	283.0000	21.0000	243.0000	176.0000	184.0000	44.0000	268.0000	192.0000	141.0000	69.0000	97.0000	201.0000	68.0000	715.0000	268.0000	122.0000	58.0000	82.0000	224.0000	125.0000	166.0000	230.0000	276.0000	214.0000	139.0000	77.0000	377.0000	247.0000	91.0000	298.0000	247.0000	118.0000	94.0000	155.0000	247.0000	184.0000	225.0000	132.0000	297.0000
652	-1.1250	-4.8000	71.0000	117.0000	22.0000	26.0000	79.0000	124.0000	199.0000	199.0000	460.0000	48.0000	139.0000	224.0000	158.0000	160.0000	225.0000	170.0000	186.0000	77.0000	65.0000	191.0000	148.0000	546.0000	98.0000	129.0000	102.0000	71.0000	136.0000	75.0000	154.0000	280.0000	384.0000	148.0000	97.0000	147.0000	157.0000	335.0000	88.0000	173.0000	182.0000	90.0000	43.0000	104.0000	160.0000	184.0000	206.0000	175.0000	161.0000
653	-1.0500	-4.8000	124.0000	92.0000	126.0000	150.0000	228.0000	155.0000	53.0000	53.0000	434.0000	60.0000	303.0000	426.0000	181.0000	283.0000	54.0000	190.0000	227.0000	73.0000	51.0000	99.0000	43.0000	596.0000	214.0000	185.0000	70.0000	94.0000	219.0000	242.0000	131.0000	112.0000	199.0000	129.0000	170.0000	112.0000	371.0000	144.0000	92.0000	156.0000	145.0000	136.0000	169.0000	230.0000	339.0000	138.0000	417.0000	126.0000	258.0000
654	-0.9750	-4.8000	239.0000	111.0000	183.0000	52.0000	150.0000	214.0000	213.0000	213.0000	176.0000	111.0000	198.0000	336.0000	204.0000	82.0000	239.0000	141.0000	59.0000	110.0000	72.0000	72.0000	95.0000	328.0000	282.0000	125.0000	181.0000	201.0000	287.0000	211.0000	168.0000	328.0000	281.0000	104.0000	76.0000	76.0000	211.0000	186.0000	24.0000	187.0000	295.0000	104.0000	203.0000	165.0000	437.0000	154.0000	319.0000	308.0000	305.0000
655	-0.9000	-4.8000	103.0000	97.0000	66.0000	140.0000	78.0000	231.0000	88.0000	88.0000	251.0000	264.0000	392.0000	223.0000	84.0000	146.0000	139.0000	90.0000	528.0000	176.0000	104.0000	172.0000	32.0000	229.0000	273.0000	221.0000	103.0000	220.0000	1115.0000	244.0000	95.0000	175.0000	603.0000	287.0000	81.0000	104.0000	498.0000	145.0000	306.0000	197.0000	142.0000	165.0000	108.0000	245.0000	291.0000	470.0000	237.0000	180.0000	402.0000
656	-0.8250	-4.8000	216.0000	166.0000	60.0000	59.0000	120.0000	173.0000	226.0000	226.0000	113.0000	200.0000	108.0000	379.0000	45.0000	255.0000	36.0000	167.0000	542.0000	99.0000	100.0000	245.0000	180.0000	829.0000	390.0000	80.0000	100.0000	47.0000	1557.0000	389.0000	239.0000	233.0000	684.0000	410.0000	97.0000	102.0000	643.0000	161.0000	126.0000	293.0000	211.0000	318.0000	181.0000	410.0000	528.0000	546.0000	187.0000	195.0000	328.0000
657	-0.7500	-4.8000	134.0000	85.0000	124.0000	96.0000	52.0000	159.0000	220.0000	220.0000	307.0000	121.0000	207.0000	173.0000	149.0000	92.0000	136.0000	144.0000	555.0000	276.0000	88.0000	206.0000	106.0000	374.0000	326.0000	178.0000	68.0000	87.0000	1577.0000	194.0000	103.0000	302.0000	534.0000	354.0000	200.0000	207.0000	325.0000	119.0000	243.0000	328.0000	150.0000	329.0000	219.0000	457.0000	364.0000	335.0000	383.0000	427.0000	390.0000
658	-0.6750	-4.8000	206.0000	0.0000	215.0000	157.0000	89.0000	110.0000	42.0000	42.0000	436.0000	134.0000	155.0000	162.0000	216.0000	68.0000	170.0000	164.0000	393.0000	316.0000	186.0000	145.0000	216.0000	419.0000	517.0000	138.0000	150.0000	175.0000	831.0000	466.0000	231.0000	377.0000	625.0000	220.0000	91.0000	122.0000	250.0000	178.0000	153.0000	234.0000	189.0000	253.0000	202.0000	305.0000	269.0000	327.0000	292.0000	199.0000	265.0000
659	-0.6000	-4.8000	174.0000	171.0000	108.0000	165.0000	154.0000	130.0000	57.0000	57.0000	242.0000	313.0000	105.0000	264.0000	174.0000	100.0000	246.0000	195.0000	350.0000	117.0000	94.0000	281.0000	212.0000	650.0000	237.0000	100.0000	0.0000	175.0000	865.0000	168.0000	257.0000	102.0000	636.0000	327.0000	193.0000	197.0000	702.0000	287.0000	179.0000	212.0000	81.0000	90.0000	118.0000	422.0000	315.0000	199.0000	346.0000	283.0000	104.0000
660	-0.5250	-4.8000	215.0000	82.0000	146.0000	120.0000	201.0000	181.0000	89.0000	89.0000	148.0000	205.0000	89.0000	339.0000	142.0000	243.0000	186.0000	197.0000	327.0000	139.0000	121.0000	135.0000	266.0000	498.0000	382.0000	87.0000	117.0000	154.0000	964.0000	336.0000	109.0000	153.0000	504.0000	314.0000	102.0000	128.0000	380.0000	265.0000	236.0000	115.0000	296.0000	212.0000	103.0000	373.0000	274.0000	379.0000	402.0000	178.0000	323.0000
661	-0.4500	-4.8000	156.0000	91.0000	0.0000	90.0000	158.0000	189.0000	249.0000	249.0000	192.0000	50.0000	266.0000	124.0000	197.0000	159.0000	143.0000	47.0000	284.0000	100.0000	86.0000	114.0000	47.0000	536.0000	231.0000	134.0000	115.0000	248.0000	923.0000	321.0000	143.0000	28.0000	729.0000	438.0000	95.0000	71.0000	388.0000	148.0000	186.0000	241.0000	129.0000	84.0000	304.0000	449.0000	365.0000	281.0000	133.0000	109.0000	206.0000
662	-0.3750	-4.8000	147.0000	94.0000	104.0000	79.0000	74.0000	100.0000	106.0000	106.0000	162.0000	252.0000	242.0000	250.0000	159.0000	294.0000	296.0000	148.0000	265.0000	98.0000	42.0000	206.0000	163.0000	642.0000	147.0000	207.0000	177.0000	127.0000	873.0000	298.0000	183.0000	116.0000	297.0000	217.0000	117.0000	135.0000	421.0000	352.0000	263.0000	141.0000	160.0000	192.0000	211.0000	287.0000	379.0000	266.0000	162.0000	205.0000	272.0000
663	-0.3000	-4.8000	125.0000	109.0000	197.0000	128.0000	130.0000	57.0000	70.0000	70.0000	268.0000	98.0000	76.0000	192.0000	161.0000	155.0000	166.0000	135.0000	211.0000	181.0000	109.0000	110.0000	147.0000	485.0000	288.0000	62.0000	113.0000	199.0000	900.0000	364.0000	76.0000	260.0000	579.0000	285.0000	201.0000	200.0000	500.0000	209.0000	220.0000	311.0000	61.0000	53.0000	188.0000	389.0000	506.0000	68.0000	261.0000	154.0000	405.0000
664	-0.2250	-4.8000	156.0000	150.0000	59.0000	93.0000	162.0000	94.0000	225.0000	225.0000	358.0000	182.0000	250.0000	164.0000	120.0000	122.0000	193.0000	95.0000	301.0000	219.0000	66.0000	258.0000	229.0000	515.0000	406.0000	70.0000	74.0000	73.0000	762.0000	403.0000	211.0000	205.0000	682.0000	163.0000	98.0000	182.0000	431.0000	408.0000	142.0000	142.0000	96.0000	69.0000	235.0000	388.0000	229.0000	354.0000	300.0000	426.0000	330.0000
665	-0.1500	-4.8000	87.0000	98.0000	76.0000	29.0000	69.0000	138.0000	187.0000	187.0000	242.0000	143.0000	248.0000	285.0000	152.0000	212.0000	167.0000	164.0000	264.0000	124.0000	89.0000	249.0000	196.0000	614.0000	342.0000	175.0000	70.0000	250.0000	1268.0000	173.0000	157.0000	67.0000	520.0000	261.0000	220.0000	116.0000	428.0000	277.0000	356.0000	232.0000	241.0000	239.0000	170.0000	349.0000	369.0000	296.0000	265.0000	228.0000	301.0000
666	-0.0750	-4.8000	151.0000	281.0000	156.0000	80.0000	69.0000	157.0000	148.0000	148.0000	349.0000	293.0000	281.0000	297.0000	154.0000	147.0000	305.0000	245.0000	179.0000	65.0000	167.0000	123.0000	347.0000	830.0000	363.0000	185.0000	128.0000	164.0000	1679.0000	387.0000	203.0000	273.0000	997.0000	420.0000	123.0000	181.0000	262.0000	337.0000	116.0000	339.0000	451.0000	226.0000	271.0000	179.0000	476.0000	411.0000	248.0000	313.0000	475.0000
667	-0.0000	-4.8000	212.0000	118.0000	66.0000	73.0000	215.0000	78.0000	82.0000	82.0000	317.0000	253.0000	296.0000	145.0000	184.0000	243.0000	104.0000	145.0000	329.0000	55.0000	85.0000	178.0000	182.0000	481.0000	386.0000	150.0000	129.0000	161.0000	1016.0000	174.0000	71.0000	170.0000	732.0000	366.0000	152.0000	268.0000	377.0000	284.0000	154.0000	321.0000	304.0000	150.0000	250.0000	559.0000	529.0000	452.0000	268.0000	212.0000	142.0000
668	0.0750	-4.8000	183.0000	169.0000	76.0000	228.0000	62.0000	46.0000	178.0000	178.0000	279.0000	99.0000	149.0000	102.0000	66.0000	228.0000	184.0000	95.0000	211.0000	175.0000	165.0000	131.0000	177.0000	298.0000	292.0000	283.0000	124.0000	136.0000	1321.0000	423.0000	98.0000	229.0000	809.0000	283.0000	151.0000	187.0000	527.0000	291.0000	199.0000	468.0000	321.0000	123.0000	258.0000	219.0000	479.0000	471.0000	183.0000	250.0000	395.0000
669	0.1500	-4.8000	54.0000	61.0000	125.0000	214.0000	145.0000	163.0000	102.0000	102.0000	276.0000	76.0000	164.0000	164.0000	113.0000	93.0000	131.0000	200.0000	364.0000	223.0000	104.0000	146.0000	218.0000	728.0000	302.0000	155.0000	180.0000	87.0000	1225.0000	318.0000	42.0000	378.0000	470.0000	434.0000	47.0000	81.0000	408.0000	197.0000	226.0000	101.0000	180.0000	366.0000	186.0000	343.0000	307.0000	334.0000	197.0000	336.0000	267.0000
670	0.2250	-4.8000	197.0000	213.0000	100.0000	221.0000	228.0000	134.0000	99.0000	99.0000	155.0000	160.0000	170.0000	239.0000	243.0000	80.0000	376.0000	112.0000	500.0000	112.0000	96.0000	68.0000	146.0000	525.0000	253.0000	214.0000	61.0000	311.0000	1206.0000	407.0000	171.0000	283.0000	402.0000	227.0000	296.0000	21.0000	405.0000	231.0000	66.0000	155.0000	128.0000	261.0000	274.0000	311.0000	251.0000	374.0000	420.0000	304.0000	286.0000
671	0.3000	-4.8000	133.0000	115.0000	102.0000	142.0000	18.0000	116.0000	196.0000	196.0000	289.0000	145.0000	264.0000	100.0000	99.0000	170.0000	124.0000	76.0000	268.0000	95.0000	187.0000	209.0000	27.0000	442.0000	135.0000	24.0000	221.0000	46.0000	1038.0000	396.0000	130.0000	356.0000	641.0000	325.0000	144.0000	180.0000	235.0000	174.0000	146.0000	219.0000	196.0000	195.0000	158.0000	229.0000	214.0000	219.0000	269.0000	159.0000	430.0000
672	0.3750	-4.8000	233.0000	36.0000	129.0000	123.0000	154.0000	160.0000	251.0000	251.0000	321.0000	135.0000	224.0000	425.0000	178.0000	305.0000	67.0000	206.0000	189.0000	115.0000	117.0000	184.0000	161.0000	468.0000	193.0000	124.0000	129.0000	224.0000	849.0000	310.0000	182.0000	266.0000	499.0000	323.0000	120.0000	51.0000	467.0000	321.0000	175.0000	341.0000	391.0000	147.0000	94.0000	297.0000	458.0000	247.0000	193.0000	273.0000	291.0000
673	0.4500	-4.8000	144.0000	111.0000	135.0000	201.0000	133.0000	207.0000	141.0000	141.0000	161.0000	126.0000	69.0000	378.0000	197.0000	236.0000	143.0000	101.0000	277.0000	145.0000	176.0000	39.0000	228.0000	365.0000	242.0000	173.0000	158.0000	112.0000	767.0000	168.0000	196.0000	215.0000	335.0000	208.0000	71.0000	87.0000	304.0000	262.0000	110.0000	108.0000	112.0000	207.0000	157.0000	294.0000	359.0000	269.0000	297.0000	243.0000	315.0000
674	0.5250	-4.8000	155.0000	214.0000	26.0000	227.0000	194.0000	246.0000	75.0000	75.0000	295.0000	204.0000	237.0000	263.0000	190.0000	157.0000	163.0000	303.0000	393.0000	0.0000	216.0000	48.0000	109.0000	446.0000	445.0000	72.0000	218.0000	89.0000	936.0000	350.0000	165.0000	215.0000	336.0000	222.0000	92.0000	74.0000	350.0000	171.0000	130.0000	113.0000	413.0000	111.0000	138.0000	360.0000	214.0000	272.0000	356.0000	119.0000	379.0000
675	0.6000	-4.8000	185.0000	102.0000	141.0000	121.0000	133.0000	113.0000	101.0000	101.0000	152.0000	77.0000	144.0000	367.0000	316.0000	30.0000	123.0000	179.0000	180.0000	103.0000	70.0000	114.0000	176.0000	455.0000	161.0000	83.0000	66.0000	129.0000	899.0000	391.0000	214.0000	183.0000	254.0000	235.0000	78.0000	277.0000	426.0000	270.0000	134.0000	195.0000	77.0000	112.0000	291.0000	290.0000	294.0000	330.0000	157.0000	98.0000	366.0000
676	0.6750	-4.8000	299.0000	121.0000	42.0000	76.0000	114.0000	133.0000	141.0000	141.0000	321.0000	64.0000	281.0000	227.0000	219.0000	122.0000	205.0000	204.0000	295.0000	153.0000	0.0000	282.0000	134.0000	456.0000	328.0000	216.0000	115.0000	150.0000	894.0000	378.0000	184.0000	186.0000	102.0000	195.0000	146.0000	77.0000	272.0000	169.0000	136.0000	320.0000	261.0000	130.0000	268.0000	296.0000	471.0000	239.0000	285.0000	204.0000	356.0000
677	0.7500	-4.8000	56.0000	143.0000	147.0000	148.0000	125.0000	41.0000	120.0000	120.0000	178.0000	89.0000	137.0000	70.0000	205.0000	147.0000	225.0000	235.0000	263.0000	118.0000	121.0000	153.0000	224.0000	482.0000	158.0000	163.0000	66.0000	79.0000	848.0000	325.0000	144.0000	285.0000	356.0000	65.0000	308.0000	53.0000	418.0000	241.0000	229.0000	205.0000	67.0000	150.0000	296.0000	191.0000	331.0000	139.0000	349.0000	361.0000	273.0000
678	0.8250	-4.8000	203.0000	240.0000	51.0000	181.0000	158.0000	156.0000	140.0000	170.0000	155.0000	152.0000	214.0000	298.0000	129.0000	181.0000	155.0000	208.0000	336.0000	91.0000	87.0000	229.0000	103.0000	306.0000	209.0000	154.0000	138.0000	185.0000	999.0000	324.0000	173.0000	211.0000	441.0000	244.0000	312.0000	122.0000	501.0000	174.0000	116.0000	172.0000	203.0000	0.0000	256.0000	122.0000	377.0000	595.0000	289.0000	209.0000	184.0000
679	0.9000	-4.8000	150.0000	171.0000	62.0000	53.0000	136.0000	52.0000	155.0000	155.0000	164.0000	105.0000	175.0000	165.0000	163.0000	123.0000	232.0000	77.0000	299.0000	61.0000	36.0000	21.0000	150.0000	375.0000	162.0000	163.0000	118.0000	80.0000	479.0000	271.0000	161.0000	96.0000	196.0000	78.0000	199.0000	193.0000	151.0000	247.0000	92.0000	208.0000	180.0000	52.0000	97.0000	261.0000	306.0000	287.0000	349.0000	274.0000	161.0000
680	0.9750	-4.8000	58.0000	57.0000	108.0000	215.0000	166.0000	143.0000	105.0000	105.0000	167.0000	206.0000	207.0000	212.0000	52.0000	235.0000	176.0000	126.0000	176.0000	19.0000	142.0000	138.0000	132.0000	448.0000	189.0000	79.0000	217.0000	48.0000	573.0000	236.0000	268.0000	271.0000	365.0000	139.0000	175.0000	61.0000	160.0000	144.0000	182.0000	115.0000	34.0000	71.0000	33.0000	228.0000	188.0000	152.0000	374.0000	231.0000	183.0000
681	1.0500	-4.8000	177.0000	148.0000	129.0000	166.0000	54.0000	156.0000	112.0000	112.0000	279.0000	210.0000	73.0000	357.0000	172.0000	187.0000	211.0000	103.0000	194.0000	77.0000	101.0000	220.0000	67.0000	253.0000	174.0000	180.0000	180.0000	186.0000	428.0000	205.0000	197.0000	114.0000	188.0000	53.0000	165.0000	80.0000	241.0000	275.0000	136.0000	222.0000	169.0000	143.0000	168.0000	411.0000	171.0000	173.0000	131.0000	278.0000	198.0000
682	1.1250	-4.8000	175.0000	207.0000	95.0000	18.0000	126.0000	92.0000	69.0000	69.0000	351.0000	205.0000	278.0000	337.0000	170.0000	134.0000	56.0000	55.0000	62.0000	178.0000	175.0000	139.0000	158.0000	277.0000	80.0000	264.0000	214.0000	134.0000	571.0000	300.0000	163.0000	109.0000	181.0000	302.0000	47.0000	114.0000	173.0000	141.0000	85.0000	150.0000	234.0000	208.0000	164.0000	161.0000	113.0000	239.0000	0.0000	324.0000	333.0000
683	1.2000	-4.8000	117.0000	92.0000	145.0000	106.0000	109.0000	106.0000	22.0000	22.0000	514.0000	170.0000	189.0000	212.0000	22.0000	289.0000	198.0000	223.0000	53.0000	84.0000	22.0000	307.0000	119.0000	376.0000	164.0000	170.0000	110.0000	75.0000	540.0000	55.0000	258.0000	230.0000	221.0000	97.0000	69.0000	64.0000	336.0000	140.0000	236.0000	207.0000	110.0000	123.0000	86.0000	276.0000	105.0000	288.0000	209.0000	174.0000	270.0000
684	1.2750	-4.8000	77.0000	82.0000	80.0000	79.0000	69.0000	56.0000	82.0000	82.0000	201.0000	68.0000	208.0000	204.0000	21.0000	247.0000	95.0000	141.0000	154.0000	66.0000	136.0000	200.0000	175.0000	562.0000	262.0000	285.0000	109.0000	28.0000	444.0000	342.0000	145.0000	128.0000	215.0000	275.0000	94.0000	140.0000	251.0000	71.0000	89.0000	221.0000	431.0000	127.0000	106.0000	386.0000	356.0000	167.0000	205.0000	118.0000	261.0000
685	1.3500	-4.8000	111.0000	183.0000	42.0000	185.0000	88.0000	129.0000	163.0000	163.0000	252.0000	0.0000	296.0000	212.0000	131.0000	135.0000	179.0000	151.0000	150.0000	130.0000	138.0000	69.0000	153.0000	450.0000	69.0000	108.0000	210.0000	150.0000	462.0000	135.0000	176.0000	177.0000	302.0000	205.0000	142.0000	96.0000	222.0000	172.0000	178.0000	118.0000	225.0000	207.0000	250.0000	235.0000	296.0000	340.0000	238.0000	354.0000	164.0000
686	1.4250	-4.8000	156.0000	121.0000	117.0000	62.0000	183.0000	171.0000	75.0000	75.0000	313.0000	94.0000	247.0000	338.0000	322.0000	152.0000	127.0000	80.0000	107.0000	81.0000	77.0000	163.0000	109.0000	512.0000	175.0000	117.0000	181.0000	139.0000	362.0000	181.0000	106.0000	115.0000	106.0000	107.0000	60.0000	152.0000	221.0000	282.0000	255.0000	61.0000	79.0000	78.0000	245.0000	315.0000	315.0000	122.0000	265.0000	277.0000	246.0000
687	1.5000	-4.8000	76.0000	29.0000	163.0000	80.0000	121.0000	252.0000	174.0000	174.0000	163.0000	221.0000	150.0000	251.0000	84.0000	71.0000	203.0000	108.0000	146.0000	106.0000	130.0000	282.0000	263.0000	332.0000	286.0000	51.0000	89.0000	347.0000	292.0000	140.0000	144.0000	105.0000	283.0000	130.0000	121.0000	54.0000	123.0000	154.0000	126.0000	152.0000	231.0000	185.0000	187.0000	146.0000	245.0000	79.0000	283.0000	242.0000	191.0000
688	1.5750	-4.8000	206.0000	134.0000	79.0000	0.0000	80.0000	200.0000	47.0000	47.0000	345.0000	89.0000	201.0000	301.0000	136.0000	160.0000	170.0000	104.0000	70.0000	68.0000	93.0000	75.0000	81.0000	347.0000	332.0000	239.0000	161.0000	128.0000	272.0000	238.0000	143.0000	146.0000	176.0000	20.0000	68.0000	133.0000	204.0000	18.0000	130.0000	79.0000	203.0000	57.0000	124.0000	278.0000	198.0000	146.0000	327.0000	98.0000	290.0000
689	1.6500	-4.8000	164.0000	195.0000	254.0000	109.0000	139.0000	70.0000	105.0000	105.0000	104.0000	79.0000	137.0000	163.0000	67.0000	174.0000	79.0000	117.0000	184.0000	169.0000	141.0000	198.0000	62.0000	486.0000	129.0000	205.0000	48.0000	139.0000	472.0000	233.0000	84.0000	111.0000	278.0000	183.0000	100.0000	134.0000	161.0000	252.0000	75.0000	102.0000	123.0000	185.0000	151.0000	368.0000	340.0000	359.0000	206.0000	222.0000	192.0000
690	1.7250	-4.8000	211.0000	65.0000	111.0000	90.0000	228.0000	134.0000	109.0000	109.0000	213.0000	137.0000	248.0000	164.0000	129.0000	44.0000	46.0000	153.0000	183.0000	141.0000	70.0000	24.0000	153.0000	186.0000	208.0000	152.0000	174.0000	70.0000	292.0000	123.0000	118.0000	273.0000	220.0000	183.0000	118.0000	21.0000	209.0000	236.0000	61.0000	237.0000	119.0000	73.0000	104.0000	105.0000	186.0000	276.0000	178.0000	381.0000	155.0000
691	1.8000	-4.8000	163.0000	66.0000	156.0000	0.0000	142.0000	64.0000	305.0000	305.0000	179.0000	117.0000	313.0000	421.0000	160.0000	127.0000	236.0000	199.0000	200.0000	54.0000	92.0000	207.0000	124.0000	514.0000	301.0000	113.0000	78.0000	163.0000	392.0000	113.0000	140.0000	50.0000	215.0000	248.0000	103.0000	56.0000	136.0000	102.0000	157.0000	112.0000	156.0000	50.0000	141.0000	140.0000	197.0000	133.0000	175.0000	392.0000	313.0000
692	1.8750	-4.8000	62.0000	18.0000	183.0000	0.0000	90.0000	44.0000	66.0000	66.0000	378.0000	168.0000	189.0000	88.0000	200.0000	309.0000	129.0000	103.0000	177.0000	230.0000	81.0000	103.0000	117.0000	399.0000	194.0000	143.0000	118.0000	103.0000	393.0000	98.0000	141.0000	248.0000	136.0000	88.0000	102.0000	22.0000	196.0000	143.0000	214.0000	189.0000	191.0000	167.0000	138.0000	75.0000	293.0000	224.0000	332.0000	244.0000	458.0000
693	1.9500	-4.8000	162.0000	55.0000	104.0000	141.0000	0.0000	303.0000	123.0000	123.0000	168.0000	66.0000	148.0000	240.0000	164.0000	200.0000	144.0000	82.0000	206.0000	64.0000	40.0000	199.0000	201.0000	302.0000	250.0000	351.0000	213.0000	182.0000	431.0000	75.0000	142.0000	132.0000	358.0000	231.0000	206.0000	56.0000	364.0000	161.0000	162.0000	347.0000	33.0000	190.0000	68.0000	372.0000	254.0000	325.0000	194.0000	236.0000	154.0000
694	2.0250	-4.8000	117.0000	102.0000	189.0000	47.0000	146.0000	112.0000	123.0000	123.0000	239.0000	125.0000	183.0000	262.0000	154.0000	186.0000	150.0000	72.0000	268.0000	106.0000	301.0000	163.0000	221.0000	540.0000	197.0000	115.0000	46.0000	128.0000	590.0000	139.0000	131.0000	227.0000	358.0000	351.0000	57.0000	113.0000	215.0000	176.0000	169.0000	335.0000	135.0000	176.0000	102.0000	315.0000	281.0000	161.0000	241.0000	232.0000	146.0000
695	2.1000	-4.8000	70.0000	253.0000	203.0000	133.0000	230.0000	184.0000	100.0000	100.0000	340.0000	108.0000	268.0000	164.0000	252.0000	218.0000	139.0000	57.0000	223.0000	98.0000	100.0000	192.0000	126.0000	447.0000	191.0000	162.0000	161.0000	142.0000	603.0000	159.0000	60.0000	287.0000	303.0000	223.0000	18.0000	98.0000	424.0000	242.0000	111.0000	131.0000	119.0000	126.0000	69.0000	238.0000	340.0000	310.0000	334.0000	268.0000	433.0000
696	2.1750	-4.8000	69.0000	285.0000	146.0000	258.0000	45.0000	184.0000	91.0000	91.0000	267.0000	79.0000	287.0000	174.0000	243.0000	103.0000	362.0000	279.0000	251.0000	173.0000	28.0000	86.0000	22.0000	173.0000	176.0000	89.0000	107.0000	216.0000	554.0000	279.0000	84.0000	221.0000	257.0000	156.0000	114.0000	76.0000	113.0000	218.0000	276.0000	126.0000	263.0000	128.0000	53.0000	245.0000	402.0000	93.0000	130.0000	143.0000	438.0000
697	2.2500	-4.8000	262.0000	173.0000	68.0000	201.0000	33.0000	138.0000	154.0000	154.0000	326.0000	98.0000	414.0000	225.0000	95.0000	126.0000	110.0000	48.0000	175.0000	200.0000	64.0000	199.0000	186.0000	467.0000	154.0000	253.0000	144.0000	146.0000	480.0000	208.0000	149.0000	267.0000	242.0000	319.0000	64.0000	281.0000	613.0000	192.0000	126.0000	145.0000	199.0000	97.0000	206.0000	122.0000	261.0000	383.0000	306.0000	239.0000	282.0000
698	2.3250	-4.8000	300.0000	62.0000	59.0000	156.0000	42.0000	186.0000	91.0000	91.0000	268.0000	118.0000	160.0000	298.0000	226.0000	120.0000	178.0000	146.0000	197.0000	198.0000	54.0000	221.0000	196.0000	328.0000	259.0000	307.0000	83.0000	206.0000	594.0000	165.0000	44.0000	207.0000	559.0000	209.0000	215.0000	67.0000	290.0000	221.0000	228.0000	260.0000	144.0000	161.0000	223.0000	126.0000	336.0000	281.0000	243.0000	284.0000	269.0000
699	2.4000	-4.8000	292.0000	127.0000	157.0000	20.0000	160.0000	106.0000	25.0000	25.0000	189.0000	66.0000	259.0000	224.0000	108.0000	47.0000	65.0000	70.0000	198.0000	144.0000	42.0000	310.0000	75.0000	498.0000	215.0000	200.0000	164.0000	217.0000	571.0000	139.0000	147.0000	226.0000	312.0000	69.0000	52.0000	27.0000	367.0000	256.0000	302.0000	213.0000	126.0000	100.0000	295.0000	205.0000	209.0000	595.0000	163.0000	275.0000	280.0000
700	2.4750	-4.8000	20.0000	189.0000	0.0000	46.0000	175.0000	40.0000	103.0000	103.0000	221.0000	57.0000	266.0000	172.0000	219.0000	162.0000	143.0000	258.0000	18.0000	163.0000	54.0000	75.0000	181.0000	527.0000	262.0000	144.0000	77.0000	81.0000	206.0000	129.0000	179.0000	84.0000	46.0000	202.0000	112.0000	187.0000	165.0000	209.0000	128.0000	111.0000	84.0000	121.0000	104.0000	161.0000	276.0000	96.0000	372.0000	221.0000	217.0000
701	2.5500	-4.8000	123.0000	142.0000	228.0000	131.0000	162.0000	119.0000	139.0000	139.0000	211.0000	141.0000	62.0000	199.0000	90.0000	24.0000	244.0000	224.0000	62.0000	36.0000	67.0000	81.0000	22.0000	441.0000	132.0000	162.0000	182.0000	178.0000	120.0000	155.0000	267.0000	148.0000	234.0000	298.0000	56.0000	55.0000	230.0000	362.0000	186.0000	79.0000	134.0000	116.0000	0.0000	345.0000	117.0000	234.0000	303.0000	228.0000	351.0000
702	2.6250	-4.8000	84.0000	75.0000	94.0000	101.0000	218.0000	174.0000	157.0000	157.0000	359.0000	154.0000	57.0000	192.0000	115.0000	116.0000	96.0000	124.0000	125.0000	146.0000	61.0000	119.0000	135.0000	570.0000	100.0000	50.0000	68.0000	193.0000	152.0000	230.0000	113.0000	116.0000	236.0000	382.0000	98.0000	78.0000	230.0000	311.0000	129.0000	217.0000	90.0000	91.0000	64.0000	317.0000	327.0000	269.0000	124.0000	114.0000	301.0000
703	-1.5000	-4.7250	259.0000	179.0000	141.0000	222.0000	166.0000	212.0000	105.0000	105.0000	289.0000	183.0000	204.0000	320.0000	290.0000	141.0000	146.0000	104.0000	52.0000	128.0000	181.0000	286.0000	191.0000	482.0000	197.0000	75.0000	18.0000	114.0000	163.0000	177.0000	271.0000	280.0000	316.0000	290.0000	120.0000	147.0000	298.0000	275.0000	322.0000	219.0000	299.0000	154.0000	190.0000	271.0000	344.0000	273.0000	602.0000	456.0000	296.0000
704	-1.4250	-4.7250	54.0000	193.0000	76.0000	127.0000	119.0000	90.0000	123.0000	123.0000	338.0000	31.0000	458.0000	145.0000	155.0000	44.0000	76.0000	113.0000	82.0000	240.0000	18.0000	193.0000	149.0000	469.0000	237.0000	253.0000	140.0000	181.0000	107.0000	159.0000	204.0000	179.0000	291.0000	197.0000	145.0000	115.0000	423.0000	228.0000	139.0000	111.0000	68.0000	46.0000	217.0000	401.0000	500.0000	410.0000	352.0000	375.0000	96.0000
705	-1.3500	-4.7250	301.0000	136.0000	140.0000	128.0000	198.0000	57.0000	79.0000	79.0000	115.0000	134.0000	205.0000	232.0000	163.0000	236.0000	84.0000	196.0000	176.0000	61.0000	24.0000	111.0000	294.0000	707.0000	212.0000	32.0000	137.0000	165.0000	199.0000	58.0000	279.0000	170.0000	263.0000	231.0000	73.0000	96.0000	389.0000	106.0000	91.0000	195.0000	133.0000	184.0000	50.0000	303.0000	418.0000	196.0000	306.0000	244.0000	233.0000
706	-1.2750	-4.7250	127.0000	109.0000	118.0000	103.0000	86.0000	274.0000	71.0000	71.0000	397.0000	121.0000	279.0000	247.0000	145.0000	149.0000	188.0000	98.0000	87.0000	56.0000	125.0000	169.0000	245.0000	253.0000	147.0000	59.0000	40.0000	79.0000	173.0000	109.0000	19.0000	105.0000	284.0000	176.0000	42.0000	95.0000	419.0000	280.0000	84.0000	169.0000	267.0000	157.0000	102.0000	359.0000	262.0000	268.0000	276.0000	211.0000	302.0000
707	-1.2000	-4.7250	37.0000	155.0000	134.0000	110.0000	88.0000	275.0000	287.0000	287.0000	162.0000	134.0000	87.0000	271.0000	247.0000	161.0000	269.0000	142.0000	158.0000	123.0000	263.0000	102.0000	191.0000	476.0000	133.0000	127.0000	75.0000	274.0000	261.0000	91.0000	239.0000	184.0000	234.0000	319.0000	79.0000	225.0000	406.0000	150.0000	253.0000	87.0000	28.0000	127.0000	113.0000	235.0000	366.0000	196.0000	366.0000	198.0000	328.0000
708	-1.1250	-4.7250	185.0000	261.0000	95.0000	95.0000	88.0000	23.0000	186.0000	186.0000	462.0000	174.0000	184.0000	101.0000	205.0000	119.0000	76.0000	188.0000	114.0000	244.0000	73.0000	235.0000	44.0000	406.0000	188.0000	271.0000	0.0000	86.0000	421.0000	207.0000	334.0000	201.0000	315.0000	150.0000	94.0000	102.0000	340.0000	269.0000	165.0000	305.0000	150.0000	130.0000	169.0000	133.0000	305.0000	172.0000	275.0000	143.0000	369.0000
709	-1.0500	-4.7250	70.0000	66.0000	109.0000	149.0000	91.0000	123.0000	46.0000	46.0000	243.0000	119.0000	276.0000	193.0000	168.0000	75.0000	149.0000	56.0000	114.0000	286.0000	0.0000	66.0000	192.0000	516.0000	259.0000	155.0000	105.0000	139.0000	546.0000	149.0000	104.0000	100.0000	156.0000	167.0000	89.0000	75.0000	307.0000	178.0000	194.0000	107.0000	201.0000	105.0000	170.0000	316.0000	254.0000	94.0000	210.0000	266.0000	226.0000
710	-0.9750	-4.7250	105.0000	63.0000	111.0000	138.0000	107.0000	81.0000	126.0000	126.0000	397.0000	260.0000	232.0000	259.0000	92.0000	110.0000	76.0000	77.0000	303.0000	234.0000	158.0000	91.0000	199.0000	468.0000	417.0000	169.0000	119.0000	113.0000	883.0000	397.0000	195.0000	209.0000	444.0000	261.0000	94.0000	181.0000	308.0000	346.0000	306.0000	217.0000	273.0000	308.0000	210.0000	244.0000	581.0000	399.0000	353.0000	173.0000	405.0000
711	-0.9000	-4.7250	162.0000	176.0000	164.0000	70.0000	94.0000	56.0000	104.0000	104.0000	248.0000	121.0000	195.0000	109.0000	119.0000	268.0000	284.0000	92.0000	414.0000	177.0000	63.0000	148.0000	267.0000	710.0000	215.0000	180.0000	143.0000	88.0000	1037.0000	508.0000	46.0000	364.0000	629.0000	353.0000	68.0000	219.0000	339.0000	394.0000	292.0000	289.0000	91.0000	301.0000	217.0000	310.0000	436.0000	349.0000	279.0000	447.0000	239.0000
712	-0.8250	-4.7250	148.0000	126.0000	131.0000	131.0000	78.0000	100.0000	152.0000	152.0000	289.0000	266.0000	219.0000	198.0000	148.0000	120.0000	104.0000	134.0000	348.0000	264.0000	79.0000	185.0000	186.0000	295.0000	345.0000	218.0000	136.0000	197.0000	1364.0000	292.0000	245.0000	183.0000	455.0000	241.0000	195.0000	136.0000	501.0000	193.0000	273.0000	287.0000	198.0000	123.0000	240.0000	329.0000	470.0000	333.0000	343.0000	360.0000	354.0000
713	-0.7500	-4.7250	148.0000	167.0000	53.0000	64.0000	83.0000	29.0000	105.0000	105.0000	258.0000	200.0000	277.0000	236.0000	175.0000	176.0000	90.0000	175.0000	296.0000	260.0000	115.0000	230.0000	123.0000	368.0000	381.0000	121.0000	210.0000	282.0000	1091.0000	355.0000	234.0000	266.0000	361.0000	317.0000	191.0000	79.0000	279.0000	242.0000	220.0000	209.0000	282.0000	82.0000	130.0000	445.0000	353.0000	267.0000	193.0000	135.0000	308.0000
714	-0.6750	-4.7250	151.0000	150.0000	54.0000	124.0000	142.0000	160.0000	213.0000	213.0000	156.0000	92.0000	359.0000	147.0000	236.0000	66.0000	209.0000	53.0000	380.0000	119.0000	155.0000	79.0000	127.0000	702.0000	291.0000	194.0000	51.0000	290.0000	831.0000	344.0000	232.0000	238.0000	589.0000	367.0000	190.0000	105.0000	184.0000	193.0000	260.0000	327.0000	143.0000	255.0000	117.0000	328.0000	496.0000	327.0000	392.0000	187.0000	212.0000
715	-0.6000	-4.7250	188.0000	163.0000	40.0000	163.0000	130.0000	88.0000	67.0000	67.0000	230.0000	333.0000	120.0000	139.0000	294.0000	113.0000	210.0000	190.0000	334.0000	240.0000	132.0000	139.0000	143.0000	514.0000	471.0000	126.0000	83.0000	165.0000	922.0000	279.0000	202.0000	238.0000	764.0000	163.0000	85.0000	174.0000	316.0000	264.0000	303.0000	410.0000	152.0000	304.0000	192.0000	203.0000	392.0000	349.0000	432.0000	172.0000	236.0000
716	-0.5250	-4.7250	128.0000	144.0000	102.0000	23.0000	49.0000	107.0000	233.0000	233.0000	352.0000	153.0000	353.0000	217.0000	213.0000	84.0000	21.0000	119.0000	225.0000	135.0000	64.0000	249.0000	108.0000	368.0000	294.0000	22.0000	57.0000	105.0000	685.0000	146.0000	149.0000	302.0000	354.0000	126.0000	197.0000	132.0000	474.0000	285.0000	90.0000	231.0000	203.0000	259.0000	121.0000	389.0000	433.0000	395.0000	334.0000	260.0000	223.0000
717	-0.4500	-4.7250	208.0000	54.0000	119.0000	29.0000	177.0000	158.0000	96.0000	96.0000	203.0000	103.0000	183.0000	323.0000	224.0000	89.0000	119.0000	161.0000	338.0000	78.0000	128.0000	234.0000	167.0000	749.0000	225.0000	244.0000	222.0000	24.0000	849.0000	461.0000	303.0000	306.0000	686.0000	344.0000	206.0000	145.0000	405.0000	369.0000	272.0000	268.0000	351.0000	130.0000	204.0000	430.0000	524.0000	231.0000	297.0000	294.0000	328.0000
718	-0.3750	-4.7250	269.0000	136.0000	164.0000	121.0000	63.0000	143.0000	107.0000	107.0000	225.0000	120.0000	484.0000	174.0000	120.0000	196.0000	62.0000	133.0000	182.0000	207.0000	232.0000	164.0000	207.0000	676.0000	249.0000	109.0000	112.0000	80.0000	981.0000	317.0000	316.0000	216.0000	642.0000	271.0000	253.0000	122.0000	382.0000	315.0000	233.0000	356.0000	177.0000	233.0000	156.0000	307.0000	648.0000	615.0000	408.0000	145.0000	405.0000
719	-0.3000	-4.7250	145.0000	187.0000	103.0000	53.0000	215.0000	182.0000	120.0000	120.0000	241.0000	71.0000	161.0000	231.0000	93.0000	148.0000	247.0000	26.0000	343.0000	155.0000	58.0000	157.0000	185.0000	482.0000	217.0000	182.0000	106.0000	171.0000	1403.0000	409.0000	338.0000	333.0000	577.0000	261.0000	162.0000	0.0000	555.0000	148.0000	170.0000	147.0000	192.0000	136.0000	201.0000	382.0000	328.0000	504.0000	314.0000	266.0000	328.0000
720	-0.2250	-4.7250	227.0000	97.0000	233.0000	172.0000	67.0000	75.0000	134.0000	134.0000	205.0000	94.0000	142.0000	387.0000	104.0000	236.0000	164.0000	186.0000	406.0000	133.0000	123.0000	115.0000	122.0000	666.0000	450.0000	102.0000	79.0000	171.0000	1014.0000	279.0000	102.0000	231.0000	482.0000	302.0000	244.0000	163.0000	291.0000	118.0000	200.0000	103.0000	178.0000	116.0000	211.0000	392.0000	429.0000	237.0000	350.0000	174.0000	521.0000
721	-0.1500	-4.7250	53.0000	258.0000	193.0000	257.0000	77.0000	79.0000	100.0000	100.0000	205.0000	217.0000	249.0000	302.0000	104.0000	254.0000	62.0000	165.0000	116.0000	180.0000	170.0000	178.0000	145.0000	652.0000	161.0000	20.0000	199.0000	121.0000	857.0000	297.0000	255.0000	244.0000	900.0000	141.0000	164.0000	118.0000	355.0000	95.0000	122.0000	407.0000	232.0000	178.0000	144.0000	265.0000	351.0000	488.0000	189.0000	195.0000	357.0000
722	-0.0750	-4.7250	203.0000	25.0000	75.0000	107.0000	183.0000	219.0000	56.0000	56.0000	369.0000	266.0000	317.0000	237.0000	166.0000	196.0000	240.0000	77.0000	211.0000	122.0000	39.0000	221.0000	239.0000	647.0000	331.0000	177.0000	262.0000	115.0000	571.0000	298.0000	256.0000	149.0000	406.0000	96.0000	98.0000	112.0000	286.0000	284.0000	92.0000	302.0000	133.0000	137.0000	109.0000	426.0000	237.0000	221.0000	403.0000	225.0000	352.0000
723	-0.0000	-4.7250	191.0000	83.0000	104.0000	258.0000	219.0000	150.0000	0.0000	0.0000	169.0000	215.0000	153.0000	175.0000	210.0000	190.0000	194.0000	104.0000	302.0000	350.0000	120.0000	74.0000	46.0000	543.0000	325.0000	104.0000	60.0000	73.0000	993.0000	274.0000	48.0000	257.0000	407.0000	308.0000	289.0000	174.0000	293.0000	106.0000	201.0000	275.0000	287.0000	153.0000	139.0000	356.0000	279.0000	354.0000	137.0000	319.0000	260.0000
724	0.0750	-4.7250	42.0000	186.0000	156.0000	250.0000	206.0000	103.0000	205.0000	205.0000	312.0000	115.0000	229.0000	218.0000	194.0000	168.0000	161.0000	211.0000	83.0000	149.0000	75.0000	131.0000	106.0000	314.0000	443.0000	263.0000	49.0000	234.0000	965.0000	438.0000	202.0000	211.0000	587.0000	382.0000	121.0000	107.0000	308.0000	315.0000	95.0000	205.0000	466.0000	203.0000	141.0000	313.0000	505.0000	286.0000	199.0000	217.0000	423.0000
725	0.1500	-4.7250	222.0000	198.0000	29.0000	123.0000	52.0000	153.0000	50.0000	30.0000	268.0000	83.0000	312.0000	180.0000	300.0000	174.0000	231.0000	217.0000	264.0000	296.0000	116.0000	314.0000	115.0000	421.0000	322.0000	190.0000	98.0000	296.0000	873.0000	598.0000	240.0000	190.0000	506.0000	421.0000	118.0000	212.0000	443.0000	221.0000	258.0000	326.0000	222.0000	154.0000	218.0000	474.0000	351.0000	269.0000	243.0000	342.0000	320.0000
726	0.2250	-4.7250	198.0000	152.0000	208.0000	55.0000	124.0000	61.0000	194.0000	194.0000	267.0000	114.0000	249.0000	164.0000	161.0000	149.0000	304.0000	109.0000	153.0000	47.0000	48.0000	95.0000	184.0000	526.0000	195.0000	86.0000	186.0000	35.0000	908.0000	511.0000	120.0000	279.0000	483.0000	257.0000	162.0000	164.0000	193.0000	272.0000	115.0000	88.0000	230.0000	232.0000	237.0000	321.0000	342.0000	244.0000	164.0000	282.0000	237.0000
727	0.3000	-4.7250	145.0000	183.0000	79.0000	200.0000	111.0000	205.0000	181.0000	181.0000	169.0000	19.0000	308.0000	218.0000	232.0000	248.0000	145.0000	43.0000	323.0000	25.0000	262.0000	143.0000	22.0000	479.0000	142.0000	176.0000	224.0000	79.0000	646.0000	282.0000	85.0000	287.0000	280.0000	225.0000	225.0000	76.0000	341.0000	265.0000	193.0000	93.0000	270.0000	130.0000	251.0000	203.0000	245.0000	287.0000	363.0000	281.0000	423.0000
728	0.3750	-4.7250	170.0000	43.0000	139.0000	66.0000	133.0000	120.0000	58.0000	58.0000	245.0000	74.0000	177.0000	309.0000	303.0000	156.0000	247.0000	217.0000	165.0000	91.0000	190.0000	163.0000	244.0000	458.0000	240.0000	146.0000	164.0000	116.0000	1186.0000	373.0000	293.0000	320.0000	610.0000	139.0000	148.0000	124.0000	145.0000	243.0000	289.0000	213.0000	141.0000	124.0000	241.0000	261.0000	302.0000	213.0000	296.0000	209.0000	251.0000
729	0.4500	-4.7250	146.0000	101.0000	18.0000	171.0000	122.0000	150.0000	189.0000	189.0000	270.0000	106.0000	177.0000	188.0000	205.0000	76.0000	351.0000	146.0000	151.0000	173.0000	225.0000	278.0000	150.0000	487.0000	271.0000	113.0000	167.0000	165.0000	956.0000	244.0000	284.0000	199.0000	378.0000	242.0000	261.0000	74.0000	230.0000	225.0000	180.0000	223.0000	149.0000	157.0000	210.0000	379.0000	361.0000	396.0000	318.0000	220.0000	444.0000
730	0.5250	-4.7250	116.0000	38.0000	138.0000	138.0000	159.0000	315.0000	210.0000	210.0000	263.0000	155.0000	202.0000	316.0000	242.0000	109.0000	171.0000	80.0000	246.0000	73.0000	75.0000	246.0000	123.0000	633.0000	323.0000	166.0000	106.0000	159.0000	1121.0000	377.0000	77.0000	112.0000	230.0000	244.0000	198.0000	149.0000	289.0000	183.0000	296.0000	199.0000	144.0000	222.0000	45.0000	307.0000	365.0000	524.0000	207.0000	262.0000	301.0000
731	0.6000	-4.7250	231.0000	99.0000	28.0000	246.0000	80.0000	111.0000	40.0000	40.0000	165.0000	154.0000	169.0000	316.0000	327.0000	202.0000	237.0000	248.0000	254.0000	39.0000	99.0000	213.0000	91.0000	404.0000	252.0000	84.0000	163.0000	175.0000	634.0000	427.0000	104.0000	168.0000	320.0000	260.0000	126.0000	126.0000	326.0000	260.0000	49.0000	154.0000	141.0000	151.0000	130.0000	295.0000	282.0000	260.0000	293.0000	269.0000	130.0000
732	0.6750	-4.7250	46.0000	101.0000	90.0000	103.0000	68.0000	115.0000	117.0000	117.0000	179.0000	151.0000	109.0000	251.0000	228.0000	216.0000	180.0000	171.0000	250.0000	219.0000	101.0000	97.0000	0.0000	244.0000	189.0000	189.0000	136.0000	84.0000	508.0000	190.0000	176.0000	122.0000	542.0000	277.0000	128.0000	208.0000	254.0000	186.0000	113.0000	290.0000	267.0000	79.0000	104.0000	157.0000	141.0000	178.0000	279.0000	317.0000	119.0000
733	0.7500	-4.7250	158.0000	340.0000	101.0000	140.0000	79.0000	151.0000	168.0000	168.0000	361.0000	263.0000	207.0000	150.0000	129.0000	245.0000	96.0000	112.0000	143.0000	82.0000	65.0000	88.0000	94.0000	568.0000	136.0000	214.0000	59.0000	104.0000	443.0000	184.0000	158.0000	291.0000	335.0000	230.0000	58.0000	84.0000	285.0000	132.0000	82.0000	137.0000	107.0000	204.0000	118.0000	330.0000	252.0000	183.0000	338.0000	114.0000	251.0000
734	0.8250	-4.7250	190.0000	127.0000	61.0000	82.0000	78.0000	193.0000	137.0000	137.0000	264.0000	185.0000	173.0000	361.0000	183.0000	227.0000	138.0000	84.0000	173.0000	149.0000	104.0000	274.0000	26.0000	564.0000	364.0000	137.0000	71.0000	126.0000	701.0000	277.0000	54.0000	132.0000	508.0000	291.0000	89.0000	167.0000	354.0000	330.0000	157.0000	359.0000	282.0000	182.0000	105.0000	333.0000	252.0000	617.0000	225.0000	211.0000	516.0000
735	0.9000	-4.7250	145.0000	145.0000	32.0000	194.0000	265.0000	61.0000	161.0000	161.0000	265.0000	178.0000	156.0000	381.0000	137.0000	190.0000	197.0000	179.0000	263.0000	170.0000	213.0000	215.0000	260.0000	634.0000	293.0000	220.0000	265.0000	39.0000	1014.0000	437.0000	99.0000	278.0000	424.0000	355.0000	285.0000	128.0000	462.0000	300.0000	149.0000	190.0000	223.0000	201.0000	100.0000	211.0000	539.0000	416.0000	436.0000	247.0000	431.0000
736	0.9750	-4.7250	135.0000	74.0000	22.0000	0.0000	34.0000	111.0000	121.0000	121.0000	226.0000	192.0000	243.0000	258.0000	92.0000	120.0000	183.0000	40.0000	207.0000	139.0000	86.0000	74.0000	185.0000	277.0000	273.0000	78.0000	181.0000	51.0000	727.0000	213.0000	127.0000	181.0000	234.0000	264.0000	198.0000	291.0000	389.0000	106.0000	228.0000	177.0000	197.0000	168.0000	213.0000	351.0000	338.0000	288.0000	254.0000	198.0000	260.0000
737	1.0500	-4.7250	186.0000	234.0000	135.0000	124.0000	139.0000	169.0000	170.0000	170.0000	302.0000	129.0000	290.0000	199.0000	205.0000	206.0000	94.0000	135.0000	72.0000	140.0000	131.0000	214.0000	151.0000	332.0000	418.0000	137.0000	129.0000	98.0000	631.0000	314.0000	50.0000	264.0000	494.0000	156.0000	46.0000	69.0000	128.0000	268.0000	164.0000	468.0000	278.0000	73.0000	140.0000	89.0000	310.0000	320.0000	331.0000	179.0000	205.0000
738	1.1250	-4.7250	138.0000	128.0000	152.0000	51.0000	23.0000	67.0000	68.0000	68.0000	112.0000	52.0000	151.0000	265.0000	141.0000	181.0000	107.0000	60.0000	250.0000	66.0000	86.0000	110.0000	24.0000	388.0000	235.0000	166.0000	61.0000	170.0000	592.0000	56.0000	334.0000	76.0000	256.0000	178.0000	166.0000	331.0000	250.0000	128.0000	40.0000	208.0000	63.0000	48.0000	180.0000	250.0000	229.0000	199.0000	285.0000	323.0000	429.0000
739	1.2000	-4.7250	66.0000	97.0000	152.0000	160.0000	58.0000	123.0000	80.0000	80.0000	236.0000	249.0000	355.0000	191.0000	141.0000	263.0000	139.0000	162.0000	135.0000	73.0000	40.0000	232.0000	40.0000	303.0000	167.0000	281.0000	160.0000	158.0000	366.0000	70.0000	213.0000	236.0000	294.0000	213.0000	187.0000	0.0000	72.0000	61.0000	110.0000	137.0000	167.0000	25.0000	105.0000	128.0000	201.0000	150.0000	220.0000	195.0000	147.0000
740	1.2750	-4.7250	158.0000	169.0000	78.0000	96.0000	174.0000	159.0000	74.0000	74.0000	80.0000	179.0000	112.0000	323.0000	227.0000	237.0000	226.0000	33.0000	214.0000	133.0000	90.0000	116.0000	178.0000	501.0000	158.0000	153.0000	97.0000	79.0000	496.0000	322.0000	154.0000	99.0000	324.0000	81.0000	2.0000	143.0000	148.0000	257.0000	124.0000	240.0000	124.0000	74.0000	19.0000	270.0000	409.0000	200.0000	302.0000	159.0000	426.0000
741	1.3500	-4.7250	82.0000	96.0000	176.0000	159.0000	209.0000	203.0000	105.0000	105.0000	251.0000	102.0000	252.0000	263.0000	115.0000	164.0000	189.0000	161.0000	232.0000	84.0000	23.0000	189.0000	136.0000	547.0000	409.0000	99.0000	144.0000	199.0000	737.0000	267.0000	39.0000	212.0000	231.0000	24.0000	238.0000	128.0000	265.0000	188.0000	140.0000	262.0000	154.0000	195.0000	233.0000	319.0000	317.0000	323.0000	161.0000	451.0000	176.0000
742	1.4250	-4.7250	110.0000	107.0000	139.0000	118.0000	132.0000	215.0000	122.0000	122.0000	340.0000	257.0000	253.0000	175.0000	266.0000	138.0000	173.0000	48.0000	57.0000	91.0000	120.0000	187.0000	275.0000	248.0000	205.0000	172.0000	61.0000	167.0000	224.0000	222.0000	138.0000	172.0000	139.0000	209.0000	81.0000	304.0000	310.0000	197.0000	138.0000	192.0000	263.0000	78.0000	209.0000	85.0000	418.0000	409.0000	253.0000	292.0000	390.0000
743	1.5000	-4.7250	159.0000	237.0000	172.0000	135.0000	68.0000	102.0000	97.0000	97.0000	207.0000	173.0000	167.0000	270.0000	178.0000	45.0000	250.0000	255.0000	227.0000	115.0000	195.0000	180.0000	277.0000	329.0000	205.0000	99.0000	48.0000	200.0000	527.0000	89.0000	171.0000	189.0000	398.0000	221.0000	140.0000	201.0000	337.0000	186.0000	106.0000	382.0000	262.0000	62.0000	116.0000	228.0000	470.0000	350.0000	518.0000	246.0000	254.0000
744	1.5750	-4.7250	40.0000	256.0000	161.0000	64.0000	211.0000	54.0000	140.0000	140.0000	270.0000	105.0000	228.0000	53.0000	229.0000	136.0000	157.0000	170.0000	174.0000	115.0000	162.0000	123.0000	242.0000	291.0000	79.0000	228.0000	90.0000	178.0000	671.0000	168.0000	327.0000	131.0000	223.0000	118.0000	177.0000	42.0000	193.0000	91.0000	181.0000	313.0000	241.0000	191.0000	195.0000	399.0000	267.0000	293.0000	120.0000	342.0000	75.0000
745	1.6500	-4.7250	77.0000	127.0000	160.0000	142.0000	126.0000	49.0000	103.0000	103.0000	175.0000	219.0000	129.0000	174.0000	156.0000	216.0000	161.0000	220.0000	370.0000	139.0000	81.0000	107.0000	197.0000	418.0000	200.0000	177.0000	234.0000	161.0000	358.0000	120.0000	136.0000	198.0000	331.0000	147.0000	142.0000	61.0000	228.0000	223.0000	69.0000	170.0000	198.0000	59.0000	84.0000	439.0000	140.0000	165.0000	225.0000	223.0000	243.0000
746	1.7250	-4.7250	217.0000	43.0000	206.0000	61.0000	80.0000	68.0000	160.0000	160.0000	62.0000	174.0000	139.0000	177.0000	104.0000	162.0000	177.0000	157.0000	149.0000	99.0000	51.0000	198.0000	174.0000	248.0000	233.0000	311.0000	84.0000	170.0000	188.0000	124.0000	147.0000	222.0000	248.0000	91.0000	89.0000	117.0000	217.0000	264.0000	96.0000	217.0000	31.0000	178.0000	142.0000	270.0000	192.0000	85.0000	344.0000	157.0000	143.0000
747	1.8000	-4.7250	101.0000	120.0000	73.0000	115.0000	23.0000	108.0000	75.0000	75.0000	165.0000	225.0000	255.0000	241.0000	221.0000	72.0000	73.0000	131.0000	304.0000	36.0000	102.0000	180.0000	0.0000	306.0000	270.0000	322.0000	162.0000	127.0000	335.0000	224.0000	246.0000	263.0000	253.0000	204.0000	163.0000	27.0000	207.0000	165.0000	191.0000	202.0000	45.0000	68.0000	82.0000	146.0000	203.0000	18.0000	320.0000	281.0000	186.0000
748	1.8750	-4.7250	129.0000	130.0000	59.0000	194.0000	167.0000	75.0000	78.0000	78.0000	189.0000	90.0000	303.0000	262.0000	133.0000	248.0000	111.0000	230.0000	491.0000	137.0000	235.0000	310.0000	103.0000	433.0000	402.0000	252.0000	144.0000	48.0000	780.0000	269.0000	123.0000	335.0000	340.0000	327.0000	113.0000	109.0000	420.0000	343.0000	262.0000	189.0000	62.0000	235.0000	161.0000	436.0000	518.0000	419.0000	263.0000	246.0000	576.0000
749	1.9500	-4.7250	460.0000	107.0000	79.0000	18.0000	195.0000	111.0000	185.0000	185.0000	359.0000	95.0000	251.0000	187.0000	44.0000	69.0000	185.0000	188.0000	197.0000	49.0000	92.0000	100.0000	151.0000	254.0000	218.0000	155.0000	67.0000	85.0000	528.0000	351.0000	89.0000	167.0000	498.0000	296.0000	199.0000	103.0000	230.0000	151.0000	154.0000	176.0000	195.0000	113.0000	275.0000	280.0000	152.0000	260.0000	238.0000	262.0000	337.0000
750	2.0250	-4.7250	136.0000	92.0000	215.0000	58.0000	87.0000	93.0000	241.0000	241.0000	200.0000	57.0000	232.0000	175.0000	97.0000	123.0000	130.0000	161.0000	233.0000	208.0000	100.0000	246.0000	142.0000	395.0000	290.0000	137.0000	83.0000	89.0000	658.0000	261.0000	154.0000	266.0000	502.0000	317.0000	157.0000	124.0000	363.0000	194.0000	168.0000	365.0000	227.0000	183.0000	93.0000	306.0000	208.0000	559.0000	495.0000	358.0000	233.0000
751	2.1000	-4.7250	23.0000	68.0000	31.0000	110.0000	130.0000	145.0000	69.0000	69.0000	164.0000	287.0000	285.0000	271.0000	126.0000	106.0000	80.0000	173.0000	122.0000	134.0000	252.0000	143.0000	196.0000	477.0000	158.0000	104.0000	113.0000	244.0000	475.0000	72.0000	215.0000	293.0000	243.0000	325.0000	155.0000	234.0000	330.0000	128.0000	73.0000	136.0000	130.0000	151.0000	256.0000	183.0000	255.0000	213.0000	158.0000	254.0000	282.0000
752	2.1750	-4.7250	113.0000	0.0000	136.0000	54.0000	22.0000	101.0000	250.0000	250.0000	100.0000	95.0000	225.0000	112.0000	89.0000	112.0000	93.0000	92.0000	181.0000	68.0000	72.0000	68.0000	112.0000	379.0000	165.0000	0.0000	52.0000	71.0000	375.0000	202.0000	75.0000	149.0000	186.0000	143.0000	73.0000	0.0000	152.0000	98.0000	213.0000	209.0000	167.0000	69.0000	58.0000	339.0000	215.0000	73.0000	280.0000	127.0000	151.0000
753	2.2500	-4.7250	207.0000	60.0000	130.0000	95.0000	24.0000	182.0000	158.0000	158.0000	319.0000	125.0000	299.0000	323.0000	395.0000	248.0000	137.0000	142.0000	130.0000	83.0000	157.0000	121.0000	115.0000	498.0000	183.0000	201.0000	126.0000	93.0000	332.0000	77.0000	199.0000	156.0000	216.0000	52.0000	171.0000	67.0000	86.0000	137.0000	205.0000	252.0000	139.0000	144.0000	241.0000	290.0000	266.0000	26.0000	431.0000	145.0000	408.0000
754	2.3250	-4.7250	198.0000	116.0000	75.0000	43.0000	182.0000	262.0000	95.0000	95.0000	302.0000	136.0000	335.0000	402.0000	93.0000	160.0000	217.0000	115.0000	189.0000	166.0000	58.0000	190.0000	176.0000	579.0000	328.0000	202.0000	201.0000	114.0000	592.0000	256.0000	332.0000	103.0000	356.0000	105.0000	120.0000	51.0000	263.0000	76.0000	152.0000	148.0000	180.0000	188.0000	168.0000	357.0000	327.0000	104.0000	322.0000	221.0000	302.0000
755	2.4000	-4.7250	52.0000	103.0000	72.0000	228.0000	287.0000	144.0000	84.0000	84.0000	267.0000	68.0000	346.0000	83.0000	161.0000	217.0000	165.0000	177.0000	301.0000	132.0000	237.0000	234.0000	185.0000	695.0000	226.0000	211.0000	99.0000	59.0000	360.0000	202.0000	78.0000	127.0000	319.0000	24.0000	64.0000	147.0000	150.0000	144.0000	198.0000	160.0000	153.0000	285.0000	49.0000	339.0000	296.0000	251.0000	459.0000	245.0000	262.0000
756	2.4750	-4.7250	139.0000	181.0000	118.0000	38.0000	48.0000	92.0000	117.0000	117.0000	210.0000	33.0000	208.0000	326.0000	141.0000	92.0000	127.0000	115.0000	218.0000	99.0000	168.0000	269.0000	116.0000	473.0000	179.0000	283.0000	148.0000	37.0000	345.0000	211.0000	90.0000	107.0000	318.0000	230.0000	117.0000	115.0000	291.0000	121.0000	150.0000	131.0000	115.0000	128.0000	50.0000	172.0000	266.0000	357.0000	299.0000	129.0000	221.0000
757	2.5500	-4.7250	92.0000	123.0000	242.0000	94.0000	164.0000	118.0000	51.0000	51.0000	147.0000	84.0000	184.0000	259.0000	279.0000	154.0000	156.0000	141.0000	102.0000	99.0000	54.0000	238.0000	108.0000	444.0000	135.0000	162.0000	261.0000	36.0000	130.0000	267.0000	78.0000	158.0000	52.0000	181.0000	205.0000	127.0000	148.0000	263.0000	190.0000	230.0000	171.0000	134.0000	19.0000	100.0000	213.0000	240.0000	347.0000	189.0000	251.0000
758	2.6250	-4.7250	201.0000	223.0000	105.0000	75.0000	176.0000	212.0000	26.0000	26.0000	290.0000	93.0000	208.0000	93.0000	216.0000	242.0000	194.0000	122.0000	95.0000	143.0000	67.0000	252.0000	121.0000	366.0000	163.0000	147.0000	155.0000	168.0000	42.0000	52.0000	129.0000	140.0000	85.0000	192.0000	144.0000	46.0000	160.0000	205.0000	85.0000	93.0000	126.0000	29.0000	57.0000	219.0000	182.0000	132.0000	108.0000	352.0000	202.0000
759	2.7000	-4.7250	231.0000	139.0000	219.0000	52.0000	195.0000	80.0000	219.0000	219.0000	317.0000	155.0000	279.0000	243.0000	169.0000	121.0000	171.0000	57.0000	100.0000	85.0000	82.0000	126.0000	74.0000	263.0000	340.0000	119.0000	119.0000	176.0000	74.0000	154.0000	89.0000	315.0000	253.0000	185.0000	60.0000	102.0000	346.0000	89.0000	210.0000	176.0000	98.0000	156.0000	142.0000	353.0000	256.0000	398.0000	243.0000	151.0000	284.0000
760	-1.6500	-4.6500	91.0000	176.0000	91.0000	104.0000	136.0000	207.0000	54.0000	54.0000	174.0000	178.0000	429.0000	345.0000	137.0000	101.0000	122.0000	99.0000	252.0000	199.0000	140.0000	239.0000	274.0000	422.0000	355.0000	180.0000	221.0000	129.0000	239.0000	42.0000	131.0000	186.0000	258.0000	193.0000	125.0000	87.0000	454.0000	256.0000	299.0000	143.0000	321.0000	47.0000	155.0000	150.0000	351.0000	391.0000	221.0000	285.0000	411.0000
761	-1.5750	-4.6500	80.0000	90.0000	54.0000	53.0000	110.0000	146.0000	107.0000	107.0000	303.0000	94.0000	293.0000	266.0000	124.0000	37.0000	287.0000	59.0000	138.0000	63.0000	45.0000	160.0000	231.0000	231.0000	271.0000	191.0000	175.0000	26.0000	124.0000	150.0000	56.0000	155.0000	309.0000	244.0000	116.0000	43.0000	295.0000	119.0000	121.0000	59.0000	67.0000	103.0000	86.0000	334.0000	448.0000	177.0000	387.0000	236.0000	253.0000
762	-1.5000	-4.6500	155.0000	136.0000	129.0000	59.0000	51.0000	166.0000	18.0000	18.0000	247.0000	178.0000	93.0000	219.0000	220.0000	93.0000	135.0000	134.0000	50.0000	100.0000	28.0000	162.0000	42.0000	330.0000	166.0000	64.0000	54.0000	36.0000	75.0000	89.0000	85.0000	112.0000	93.0000	44.0000	53.0000	28.0000	241.0000	136.0000	115.0000	85.0000	236.0000	237.0000	91.0000	318.0000	289.0000	243.0000	437.0000	196.0000	257.0000
763	-1.4250	-4.6500	76.0000	252.0000	105.0000	137.0000	164.0000	146.0000	174.0000	199.0000	215.0000	169.0000	336.0000	344.0000	110.0000	94.0000	275.0000	132.0000	174.0000	85.0000	87.0000	57.0000	178.0000	485.0000	251.0000	217.0000	119.0000	120.0000	280.0000	288.0000	89.0000	115.0000	255.0000	212.0000	162.0000	135.0000	518.0000	101.0000	150.0000	226.0000	175.0000	103.0000	209.0000	253.0000	394.0000	218.0000	383.0000	392.0000	531.0000
764	-1.3500	-4.6500	30.0000	106.0000	45.0000	143.0000	108.0000	234.0000	106.0000	106.0000	323.0000	136.0000	426.0000	202.0000	246.0000	124.0000	229.0000	160.0000	134.0000	153.0000	139.0000	292.0000	129.0000	535.0000	254.0000	109.0000	138.0000	121.0000	412.0000	353.0000	116.0000	237.0000	271.0000	183.0000	128.0000	128.0000	645.0000	301.0000	46.0000	173.0000	182.0000	113.0000	116.0000	317.0000	567.0000	263.0000	317.0000	130.0000	261.0000
765	-1.2750	-4.6500	108.0000	0.0000	104.0000	22.0000	102.0000	145.0000	58.0000	58.0000	264.0000	0.0000	260.0000	184.0000	135.0000	157.0000	193.0000	153.0000	48.0000	62.0000	105.0000	219.0000	214.0000	507.0000	350.0000	109.0000	38.0000	94.0000	161.0000	22.0000	118.0000	251.0000	163.0000	254.0000	237.0000	120.0000	216.0000	187.0000	163.0000	154.0000	200.0000	110.0000	223.0000	152.0000	129.0000	200.0000	350.0000	250.0000	192.0000
766	-1.2000	-4.6500	215.0000	25.0000	104.0000	51.0000	170.0000	214.0000	89.0000	89.0000	256.0000	59.0000	239.0000	202.0000	238.0000	152.0000	189.0000	113.0000	24.0000	193.0000	51.0000	117.0000	155.0000	310.0000	268.0000	25.0000	82.0000	108.0000	312.0000	297.0000	351.0000	259.0000	259.0000	131.0000	206.0000	53.0000	337.0000	226.0000	224.0000	43.0000	116.0000	281.0000	135.0000	101.0000	253.0000	146.0000	278.0000	86.0000	249.0000
767	-1.1250	-4.6500	249.0000	213.0000	104.0000	58.0000	63.0000	191.0000	181.0000	181.0000	274.0000	144.0000	341.0000	351.0000	70.0000	169.0000	221.0000	116.0000	329.0000	112.0000	208.0000	194.0000	173.0000	435.0000	215.0000	197.0000	82.0000	157.0000	908.0000	112.0000	60.0000	327.0000	594.0000	240.0000	95.0000	217.0000	354.0000	242.0000	382.0000	160.0000	229.0000	303.0000	205.0000	291.0000	381.0000	385.0000	137.0000	275.0000	416.0000
768	-1.0500	-4.6500	276.0000	226.0000	118.0000	136.0000	139.0000	182.0000	150.0000	150.0000	352.0000	309.0000	373.0000	133.0000	90.0000	143.0000	152.0000	105.0000	573.0000	73.0000	222.0000	466.0000	212.0000	283.0000	424.0000	234.0000	85.0000	219.0000	1149.0000	402.0000	244.0000	243.0000	750.0000	230.0000	130.0000	157.0000	553.0000	315.0000	201.0000	185.0000	257.0000	99.0000	165.0000	362.0000	536.0000	510.0000	427.0000	195.0000	354.0000
769	-0.9750	-4.6500	279.0000	113.0000	66.0000	150.0000	82.0000	119.0000	118.0000	118.0000	245.0000	71.0000	206.0000	318.0000	114.0000	152.0000	255.0000	118.0000	498.0000	136.0000	148.0000	146.0000	168.0000	718.0000	388.0000	149.0000	180.0000	108.0000	1516.0000	609.0000	190.0000	228.0000	726.0000	319.0000	282.0000	258.0000	397.0000	136.0000	243.0000	268.0000	231.0000	158.0000	178.0000	335.0000	464.0000	407.0000	138.0000	352.0000	497.0000
770	-0.9000	-4.6500	226.0000	145.0000	113.0000	18.0000	54.0000	87.0000	119.0000	119.0000	311.0000	136.0000	495.0000	164.0000	463.0000	44.0000	123.0000	191.0000	416.0000	79.0000	64.0000	227.0000	111.0000	462.0000	248.0000	131.0000	49.0000	56.0000	939.0000	557.0000	158.0000	193.0000	719.0000	297.0000	145.0000	222.0000	312.0000	244.0000	361.0000	246.0000	249.0000	144.0000	63.0000	435.0000	245.0000	605.0000	168.0000	86.0000	327.0000
771	-0.8250	-4.6500	69.0000	99.0000	168.0000	95.0000	124.0000	139.0000	181.0000	181.0000	141.0000	133.0000	217.0000	230.0000	162.0000	289.0000	253.0000	218.0000	424.0000	96.0000	117.0000	92.0000	186.0000	731.0000	290.0000	192.0000	174.0000	123.0000	1124.0000	306.0000	240.0000	367.0000	431.0000	311.0000	233.0000	232.0000	514.0000	152.0000	240.0000	106.0000	220.0000	300.0000	162.0000	495.0000	530.0000	329.0000	400.0000	501.0000	410.0000
772	-0.7500	-4.6500	300.0000	136.0000	103.0000	61.0000	41.0000	107.0000	176.0000	176.0000	165.0000	218.0000	319.0000	137.0000	298.0000	254.0000	253.0000	149.0000	71.0000	146.0000	32.0000	248.0000	107.0000	572.0000	305.0000	193.0000	152.0000	141.0000	999.0000	311.0000	172.0000	299.0000	655.0000	103.0000	49.0000	134.0000	347.0000	227.0000	163.0000	218.0000	182.0000	66.0000	132.0000	164.0000	544.0000	326.0000	123.0000	371.0000	186.0000
773	-0.6750	-4.6500	197.0000	271.0000	208.0000	19.0000	85.0000	128.0000	118.0000	118.0000	225.0000	102.0000	132.0000	413.0000	172.0000	218.0000	76.0000	227.0000	350.0000	136.0000	86.0000	307.0000	148.0000	422.0000	222.0000	212.0000	100.0000	143.0000	1019.0000	388.0000	138.0000	187.0000	683.0000	354.0000	187.0000	141.0000	423.0000	130.0000	168.0000	172.0000	172.0000	124.0000	232.0000	403.0000	529.0000	516.0000	197.0000	281.0000	274.0000
774	-0.6000	-4.6500	220.0000	201.0000	184.0000	162.0000	198.0000	22.0000	24.0000	24.0000	248.0000	68.0000	282.0000	149.0000	238.0000	207.0000	178.0000	77.0000	185.0000	84.0000	106.0000	201.0000	209.0000	550.0000	153.0000	208.0000	214.0000	152.0000	655.0000	276.0000	88.0000	102.0000	692.0000	270.0000	20.0000	165.0000	379.0000	176.0000	286.0000	286.0000	301.0000	177.0000	272.0000	217.0000	496.0000	366.0000	236.0000	243.0000	468.0000
775	-0.5250	-4.6500	130.0000	118.0000	196.0000	142.0000	181.0000	100.0000	231.0000	231.0000	276.0000	104.0000	274.0000	371.0000	163.0000	262.0000	128.0000	109.0000	260.0000	128.0000	61.0000	134.0000	107.0000	439.0000	251.0000	189.0000	83.0000	303.0000	734.0000	389.0000	96.0000	386.0000	638.0000	271.0000	172.0000	60.0000	378.0000	317.0000	80.0000	429.0000	134.0000	128.0000	276.0000	375.0000	341.0000	525.0000	246.0000	369.0000	367.0000
776	-0.4500	-4.6500	270.0000	126.0000	94.0000	73.0000	46.0000	132.0000	80.0000	80.0000	115.0000	145.0000	232.0000	104.0000	139.0000	146.0000	55.0000	279.0000	406.0000	216.0000	91.0000	253.0000	125.0000	586.0000	418.0000	100.0000	163.0000	126.0000	1632.0000	446.0000	56.0000	296.0000	635.0000	324.0000	285.0000	104.0000	683.0000	203.0000	132.0000	209.0000	260.0000	169.0000	149.0000	353.0000	347.0000	261.0000	156.0000	175.0000	278.0000
777	-0.3750	-4.6500	260.0000	155.0000	122.0000	99.0000	24.0000	141.0000	72.0000	72.0000	330.0000	100.0000	374.0000	219.0000	148.0000	169.0000	104.0000	237.0000	356.0000	99.0000	62.0000	118.0000	74.0000	548.0000	248.0000	207.0000	161.0000	97.0000	909.0000	328.0000	225.0000	224.0000	688.0000	298.0000	134.0000	178.0000	582.0000	428.0000	251.0000	183.0000	47.0000	105.0000	221.0000	424.0000	617.0000	461.0000	113.0000	231.0000	351.0000
778	-0.3000	-4.6500	176.0000	289.0000	110.0000	0.0000	105.0000	134.0000	60.0000	60.0000	369.0000	145.0000	224.0000	351.0000	178.0000	189.0000	145.0000	239.0000	297.0000	46.0000	211.0000	262.0000	162.0000	701.0000	286.0000	200.0000	81.0000	119.0000	788.0000	277.0000	157.0000	120.0000	478.0000	260.0000	174.0000	194.0000	433.0000	329.0000	78.0000	166.0000	141.0000	210.0000	135.0000	476.0000	406.0000	580.0000	418.0000	288.0000	225.0000
779	-0.2250	-4.6500	366.0000	292.0000	50.0000	141.0000	47.0000	78.0000	124.0000	124.0000	242.0000	125.0000	345.0000	156.0000	200.0000	118.0000	168.0000	44.0000	555.0000	50.0000	242.0000	192.0000	139.0000	635.0000	360.0000	209.0000	109.0000	209.0000	1556.0000	456.0000	136.0000	283.0000	672.0000	280.0000	222.0000	109.0000	665.0000	275.0000	155.0000	318.0000	262.0000	181.0000	179.0000	535.0000	442.0000	519.0000	289.0000	214.0000	281.0000
780	-0.1500	-4.6500	156.0000	112.0000	62.0000	57.0000	175.0000	149.0000	150.0000	150.0000	360.0000	114.0000	324.0000	238.0000	403.0000	98.0000	242.0000	93.0000	353.0000	88.0000	225.0000	146.0000	218.0000	575.0000	200.0000	284.0000	180.0000	22.0000	850.0000	452.0000	101.0000	220.0000	392.0000	288.0000	195.0000	147.0000	450.0000	166.0000	244.0000	150.0000	178.0000	195.0000	218.0000	243.0000	474.0000	417.0000	399.0000	267.0000	414.0000
781	-0.0750	-4.6500	211.0000	254.0000	83.0000	30.0000	189.0000	88.0000	102.0000	102.0000	210.0000	83.0000	227.0000	230.0000	310.0000	127.0000	26.0000	168.0000	274.0000	153.0000	78.0000	96.0000	119.0000	362.0000	136.0000	118.0000	208.0000	213.0000	838.0000	176.0000	232.0000	394.0000	477.0000	113.0000	20.0000	75.0000	140.0000	104.0000	202.0000	235.0000	193.0000	111.0000	222.0000	173.0000	136.0000	186.0000	283.0000	160.0000	304.0000
782	0.0000	-4.6500	93.0000	97.0000	106.0000	128.0000	195.0000	28.0000	126.0000	126.0000	224.0000	104.0000	75.0000	89.0000	208.0000	240.0000	155.0000	109.0000	470.0000	148.0000	161.0000	205.0000	151.0000	390.0000	294.0000	135.0000	117.0000	127.0000	1008.0000	423.0000	247.0000	187.0000	554.0000	466.0000	128.0000	170.0000	494.0000	181.0000	128.0000	207.0000	304.0000	129.0000	289.0000	325.0000	219.0000	375.0000	353.0000	142.0000	356.0000
783	0.0750	-4.6500	116.0000	195.0000	86.0000	101.0000	0.0000	244.0000	27.0000	27.0000	178.0000	197.0000	151.0000	313.0000	223.0000	233.0000	185.0000	116.0000	216.0000	146.0000	143.0000	273.0000	198.0000	413.0000	129.0000	183.0000	0.0000	66.0000	785.0000	228.0000	61.0000	95.0000	300.0000	325.0000	55.0000	147.0000	302.0000	191.0000	128.0000	250.0000	182.0000	148.0000	272.0000	274.0000	289.0000	222.0000	221.0000	145.0000	365.0000
784	0.1500	-4.6500	102.0000	149.0000	106.0000	214.0000	200.0000	246.0000	173.0000	173.0000	318.0000	240.0000	99.0000	337.0000	85.0000	181.0000	167.0000	81.0000	324.0000	102.0000	213.0000	429.0000	137.0000	613.0000	321.0000	20.0000	92.0000	120.0000	1314.0000	405.0000	197.0000	357.0000	760.0000	275.0000	211.0000	52.0000	389.0000	234.0000	89.0000	118.0000	102.0000	173.0000	104.0000	288.0000	357.0000	368.0000	149.0000	261.0000	288.0000
785	0.2250	-4.6500	51.0000	76.0000	157.0000	113.0000	97.0000	308.0000	66.0000	66.0000	195.0000	233.0000	72.0000	238.0000	157.0000	64.0000	77.0000	149.0000	285.0000	144.0000	111.0000	163.0000	71.0000	519.0000	135.0000	226.0000	205.0000	49.0000	350.0000	310.0000	77.0000	397.0000	520.0000	101.0000	87.0000	140.0000	262.0000	288.0000	127.0000	106.0000	38.0000	261.0000	199.0000	312.0000	379.0000	320.0000	307.0000	345.0000	257.0000
786	0.3000	-4.6500	117.0000	117.0000	69.0000	149.0000	76.0000	59.0000	152.0000	152.0000	162.0000	149.0000	435.0000	233.0000	171.0000	208.0000	182.0000	131.0000	207.0000	115.0000	43.0000	140.0000	72.0000	444.0000	221.0000	212.0000	183.0000	71.0000	947.0000	462.0000	167.0000	357.0000	442.0000	165.0000	146.0000	114.0000	389.0000	260.0000	263.0000	258.0000	213.0000	18.0000	155.0000	297.0000	324.0000	513.0000	416.0000	260.0000	336.0000
787	0.3750	-4.6500	228.0000	69.0000	218.0000	199.0000	142.0000	97.0000	69.0000	69.0000	229.0000	199.0000	146.0000	237.0000	107.0000	90.0000	27.0000	85.0000	208.0000	188.0000	71.0000	51.0000	156.0000	401.0000	233.0000	149.0000	207.0000	86.0000	588.0000	223.0000	246.0000	107.0000	340.0000	236.0000	42.0000	135.0000	307.0000	208.0000	181.0000	171.0000	176.0000	174.0000	204.0000	282.0000	513.0000	418.0000	222.0000	183.0000	304.0000
788	0.4500	-4.6500	95.0000	97.0000	72.0000	107.0000	239.0000	123.0000	222.0000	202.0000	166.0000	89.0000	255.0000	207.0000	34.0000	266.0000	244.0000	137.0000	289.0000	151.0000	75.0000	200.0000	140.0000	435.0000	277.0000	111.0000	274.0000	137.0000	944.0000	320.0000	125.0000	225.0000	559.0000	201.0000	81.0000	145.0000	316.0000	243.0000	158.0000	82.0000	206.0000	215.0000	216.0000	246.0000	288.0000	459.0000	249.0000	146.0000	335.0000
789	0.5250	-4.6500	223.0000	116.0000	182.0000	54.0000	148.0000	82.0000	35.0000	35.0000	374.0000	158.0000	75.0000	317.0000	254.0000	61.0000	145.0000	221.0000	389.0000	37.0000	145.0000	115.0000	101.0000	209.0000	148.0000	116.0000	173.0000	212.0000	587.0000	220.0000	120.0000	161.0000	232.0000	360.0000	175.0000	53.0000	377.0000	238.0000	247.0000	301.0000	307.0000	221.0000	92.0000	291.0000	324.0000	340.0000	242.0000	190.0000	264.0000
790	0.6000	-4.6500	243.0000	120.0000	133.0000	139.0000	64.0000	260.0000	25.0000	25.0000	107.0000	170.0000	222.0000	362.0000	176.0000	116.0000	137.0000	123.0000	130.0000	155.0000	143.0000	135.0000	104.0000	185.0000	278.0000	155.0000	80.0000	129.0000	735.0000	421.0000	142.0000	118.0000	298.0000	309.0000	96.0000	127.0000	262.0000	278.0000	371.0000	123.0000	80.0000	116.0000	95.0000	85.0000	222.0000	400.0000	210.0000	145.0000	232.0000
791	0.6750	-4.6500	0.0000	210.0000	58.0000	105.0000	216.0000	57.0000	162.0000	185.0000	456.0000	155.0000	298.0000	690.0000	385.0000	183.0000	198.0000	216.0000	81.0000	172.0000	68.0000	165.0000	275.0000	151.0000	268.0000	30.0000	142.0000	281.0000	819.0000	274.0000	101.0000	208.0000	308.0000	82.0000	133.0000	105.0000	77.0000	290.0000	79.0000	21.0000	94.0000	238.0000	141.0000	128.0000	291.0000	154.0000	342.0000	188.0000	270.0000
792	0.7500	-4.6500	27.0000	117.0000	0.0000	80.0000	27.0000	139.0000	139.0000	139.0000	224.0000	163.0000	256.0000	185.0000	253.0000	138.0000	242.0000	114.0000	66.0000	113.0000	54.0000	330.0000	252.0000	395.0000	384.0000	105.0000	184.0000	174.0000	759.0000	211.0000	190.0000	173.0000	147.0000	124.0000	177.0000	187.0000	398.0000	372.0000	198.0000	147.0000	114.0000	171.0000	211.0000	314.0000	278.0000	159.0000	309.0000	219.0000	264.0000
793	0.8250	-4.6500	145.0000	94.0000	52.0000	181.0000	110.0000	255.0000	50.0000	50.0000	170.0000	110.0000	140.0000	334.0000	126.0000	132.0000	25.0000	185.0000	160.0000	123.0000	52.0000	54.0000	173.0000	372.0000	232.0000	164.0000	173.0000	179.0000	621.0000	354.0000	143.0000	260.0000	356.0000	171.0000	143.0000	0.0000	146.0000	380.0000	182.0000	297.0000	276.0000	51.0000	77.0000	304.0000	170.0000	139.0000	403.0000	245.0000	155.0000
794	0.9000	-4.6500	74.0000	200.0000	99.0000	96.0000	228.0000	42.0000	72.0000	72.0000	244.0000	139.0000	282.0000	208.0000	218.0000	228.0000	83.0000	67.0000	259.0000	103.0000	228.0000	205.0000	166.0000	499.0000	234.0000	43.0000	103.0000	184.0000	576.0000	323.0000	73.0000	259.0000	404.0000	265.0000	267.0000	225.0000	279.0000	270.0000	196.0000	177.0000	341.0000	115.0000	103.0000	308.0000	526.0000	310.0000	205.0000	230.0000	347.0000
795	0.9750	-4.6500	124.0000	222.0000	49.0000	97.0000	229.0000	311.0000	188.0000	188.0000	306.0000	123.0000	218.0000	176.0000	259.0000	145.0000	251.0000	120.0000	179.0000	61.0000	58.0000	83.0000	148.0000	398.0000	396.0000	61.0000	82.0000	177.0000	650.0000	205.0000	55.0000	224.0000	195.0000	226.0000	145.0000	51.0000	262.0000	188.0000	170.0000	104.0000	144.0000	122.0000	63.0000	83.0000	249.0000	277.0000	414.0000	235.0000	414.0000
796	1.0500	-4.6500	157.0000	48.0000	185.0000	55.0000	133.0000	147.0000	133.0000	133.0000	258.0000	119.0000	238.0000	263.0000	143.0000	288.0000	124.0000	73.0000	88.0000	187.0000	111.0000	207.0000	90.0000	470.0000	325.0000	111.0000	216.0000	154.0000	571.0000	269.0000	265.0000	173.0000	323.0000	221.0000	49.0000	172.0000	108.0000	284.0000	99.0000	175.0000	188.0000	192.0000	131.0000	229.0000	294.0000	367.0000	269.0000	260.0000	456.0000
797	1.1250	-4.6500	261.0000	95.0000	94.0000	124.0000	81.0000	144.0000	60.0000	60.0000	275.0000	66.0000	61.0000	139.0000	83.0000	264.0000	51.0000	142.0000	107.0000	21.0000	115.0000	189.0000	175.0000	378.0000	137.0000	298.0000	100.0000	58.0000	322.0000	148.0000	97.0000	314.0000	218.0000	190.0000	76.0000	99.0000	162.0000	132.0000	280.0000	232.0000	136.0000	378.0000	123.0000	309.0000	448.0000	255.0000	342.0000	185.0000	422.0000
798	1.2000	-4.6500	53.0000	180.0000	181.0000	171.0000	0.0000	150.0000	114.0000	114.0000	196.0000	216.0000	183.0000	270.0000	190.0000	95.0000	130.0000	62.0000	76.0000	122.0000	61.0000	203.0000	105.0000	560.0000	450.0000	42.0000	72.0000	146.0000	840.0000	317.0000	196.0000	257.0000	204.0000	90.0000	83.0000	61.0000	340.0000	166.0000	64.0000	115.0000	144.0000	124.0000	120.0000	225.0000	206.0000	209.0000	293.0000	294.0000	244.0000
799	1.2750	-4.6500	274.0000	183.0000	139.0000	78.0000	123.0000	138.0000	107.0000	107.0000	195.0000	92.0000	308.0000	398.0000	406.0000	253.0000	103.0000	88.0000	156.0000	181.0000	157.0000	219.0000	88.0000	476.0000	275.0000	191.0000	352.0000	121.0000	779.0000	338.0000	243.0000	263.0000	510.0000	278.0000	116.0000	207.0000	263.0000	230.0000	206.0000	207.0000	92.0000	237.0000	162.0000	300.0000	493.0000	248.0000	283.0000	364.0000	350.0000
800	1.3500	-4.6500	113.0000	179.0000	148.0000	91.0000	168.0000	122.0000	190.0000	190.0000	374.0000	167.0000	152.0000	209.0000	162.0000	186.0000	162.0000	72.0000	133.0000	197.0000	101.0000	102.0000	75.0000	525.0000	444.0000	263.0000	119.0000	43.0000	459.0000	200.0000	132.0000	211.0000	167.0000	140.0000	205.0000	74.0000	340.0000	376.0000	173.0000	145.0000	118.0000	132.0000	209.0000	123.0000	425.0000	348.0000	110.0000	284.0000	324.0000
801	1.4250	-4.6500	189.0000	159.0000	338.0000	104.0000	90.0000	153.0000	116.0000	116.0000	318.0000	263.0000	65.0000	391.0000	137.0000	248.0000	126.0000	197.0000	111.0000	135.0000	116.0000	144.0000	163.0000	388.0000	147.0000	160.0000	149.0000	133.0000	469.0000	139.0000	112.0000	172.0000	355.0000	179.0000	77.0000	239.0000	286.0000	121.0000	210.0000	131.0000	208.0000	91.0000	183.0000	251.0000	220.0000	99.0000	415.0000	227.0000	252.0000
802	1.5000	-4.6500	156.0000	233.0000	0.0000	79.0000	131.0000	159.0000	92.0000	92.0000	297.0000	136.0000	234.0000	219.0000	166.0000	170.0000	181.0000	71.0000	241.0000	127.0000	30.0000	73.0000	189.0000	254.0000	42.0000	251.0000	72.0000	118.0000	434.0000	133.0000	140.0000	306.0000	198.0000	163.0000	124.0000	110.0000	215.0000	159.0000	305.0000	125.0000	137.0000	111.0000	147.0000	223.0000	195.0000	285.0000	337.0000	237.0000	308.0000
803	1.5750	-4.6500	143.0000	233.0000	296.0000	139.0000	110.0000	63.0000	125.0000	125.0000	153.0000	81.0000	116.0000	278.0000	139.0000	150.0000	200.0000	73.0000	209.0000	102.0000	61.0000	176.0000	316.0000	238.0000	268.0000	57.0000	107.0000	116.0000	361.0000	110.0000	74.0000	179.0000	285.0000	149.0000	141.0000	26.0000	188.0000	225.0000	267.0000	117.0000	226.0000	166.0000	128.0000	237.0000	329.0000	107.0000	112.0000	161.0000	348.0000
804	1.6500	-4.6500	139.0000	52.0000	199.0000	255.0000	0.0000	47.0000	20.0000	20.0000	261.0000	83.0000	136.0000	202.0000	98.0000	268.0000	60.0000	107.0000	45.0000	103.0000	0.0000	89.0000	54.0000	361.0000	161.0000	31.0000	130.0000	82.0000	338.0000	75.0000	129.0000	43.0000	113.0000	226.0000	49.0000	149.0000	165.0000	213.0000	201.0000	128.0000	179.0000	137.0000	62.0000	245.0000	277.0000	210.0000	403.0000	240.0000	235.0000
805	1.7250	-4.6500	107.0000	125.0000	96.0000	117.0000	109.0000	160.0000	151.0000	151.0000	305.0000	191.0000	377.0000	224.0000	87.0000	179.0000	218.0000	177.0000	111.0000	163.0000	74.0000	155.0000	96.0000	421.0000	183.0000	283.0000	64.0000	217.0000	263.0000	164.0000	204.0000	264.0000	248.0000	103.0000	126.0000	65.0000	160.0000	116.0000	119.0000	120.0000	180.0000	387.0000	198.0000	197.0000	215.0000	176.0000	396.0000	217.0000	433.0000
806	1.8000	-4.6500	213.0000	139.0000	231.0000	137.0000	149.0000	101.0000	65.0000	65.0000	174.0000	139.0000	240.0000	162.0000	207.0000	122.0000	150.0000	54.0000	144.0000	58.0000	142.0000	246.0000	109.0000	414.0000	221.0000	186.0000	113.0000	163.0000	262.0000	144.0000	236.0000	129.0000	260.0000	169.0000	138.0000	117.0000	203.0000	152.0000	125.0000	239.0000	118.0000	46.0000	196.0000	109.0000	415.0000	317.0000	259.0000	240.0000	171.0000
807	1.8750	-4.6500	209.0000	103.0000	83.0000	89.0000	84.0000	112.0000	131.0000	131.0000	282.0000	129.0000	49.0000	175.0000	291.0000	174.0000	99.0000	126.0000	56.0000	61.0000	71.0000	193.0000	117.0000	621.0000	119.0000	191.0000	143.0000	36.0000	446.0000	252.0000	171.0000	166.0000	229.0000	159.0000	140.0000	63.0000	110.0000	270.0000	150.0000	299.0000	189.0000	160.0000	115.0000	162.0000	279.0000	138.0000	166.0000	206.0000	284.0000
808	1.9500	-4.6500	184.0000	150.0000	165.0000	135.0000	43.0000	183.0000	165.0000	165.0000	319.0000	136.0000	302.0000	177.0000	221.0000	64.0000	193.0000	173.0000	116.0000	51.0000	124.0000	101.0000	62.0000	512.0000	457.0000	69.0000	181.0000	84.0000	467.0000	193.0000	119.0000	146.0000	131.0000	197.0000	95.0000	24.0000	192.0000	233.0000	191.0000	178.0000	108.0000	156.0000	126.0000	396.0000	317.0000	142.0000	202.0000	372.0000	355.0000
809	2.0250	-4.6500	301.0000	110.0000	110.0000	100.0000	371.0000	129.0000	160.0000	160.0000	200.0000	152.0000	123.0000	478.0000	266.0000	187.0000	21.0000	126.0000	349.0000	98.0000	87.0000	201.0000	137.0000	445.0000	311.0000	226.0000	72.0000	116.0000	905.0000	364.0000	61.0000	176.0000	472.0000	185.0000	87.0000	237.0000	464.0000	192.0000	200.0000	167.0000	206.0000	210.0000	86.0000	307.0000	480.0000	355.0000	202.0000	287.0000	213.0000
810	2.1000	-4.6500	105.0000	40.0000	50.0000	102.0000	76.0000	108.0000	78.0000	78.0000	254.0000	0.0000	176.0000	240.0000	180.0000	96.0000	23.0000	64.0000	118.0000	94.0000	121.0000	170.0000	116.0000	385.0000	92.0000	195.0000	108.0000	127.0000	836.0000	378.0000	25.0000	143.0000	497.0000	319.0000	124.0000	94.0000	264.0000	314.0000	189.0000	172.0000	164.0000	116.0000	111.0000	431.0000	442.0000	440.0000	133.0000	228.0000	488.0000
811	2.1750	-4.6500	79.0000	59.0000	195.0000	23.0000	124.0000	197.0000	135.0000	135.0000	289.0000	66.0000	351.0000	168.0000	148.0000	205.0000	76.0000	84.0000	234.0000	73.0000	117.0000	184.0000	133.0000	456.0000	339.0000	254.0000	126.0000	197.0000	657.0000	126.0000	132.0000	262.0000	392.0000	270.0000	56.0000	0.0000	472.0000	295.0000	135.0000	136.0000	326.0000	306.0000	392.0000	273.0000	269.0000	329.0000	292.0000	232.0000	512.0000
812	2.2500	-4.6500	99.0000	165.0000	152.0000	40.0000	131.0000	50.0000	176.0000	176.0000	314.0000	151.0000	241.0000	285.0000	329.0000	148.0000	80.0000	121.0000	248.0000	112.0000	80.0000	132.0000	95.0000	462.0000	355.0000	164.0000	191.0000	222.0000	614.0000	185.0000	116.0000	150.0000	131.0000	180.0000	161.0000	62.0000	262.0000	121.0000	219.0000	225.0000	124.0000	76.0000	117.0000	213.0000	257.0000	423.0000	327.0000	218.0000	290.0000
813	2.3250	-4.6500	265.0000	188.0000	97.0000	173.0000	182.0000	136.0000	100.0000	100.0000	252.0000	147.0000	280.0000	294.0000	114.0000	88.0000	303.0000	156.0000	149.0000	133.0000	102.0000	164.0000	281.0000	313.0000	352.0000	261.0000	107.0000	234.0000	708.0000	217.0000	241.0000	309.0000	458.0000	232.0000	173.0000	0.0000	428.0000	166.0000	243.0000	144.0000	347.0000	114.0000	265.0000	314.0000	344.0000	382.0000	220.0000	259.0000	302.0000
814	2.4000	-4.6500	105.0000	208.0000	0.0000	131.0000	50.0000	80.0000	212.0000	212.0000	278.0000	47.0000	137.0000	91.0000	23.0000	143.0000	88.0000	158.0000	105.0000	120.0000	108.0000	237.0000	89.0000	340.0000	239.0000	168.0000	303.0000	140.0000	583.0000	132.0000	151.0000	184.0000	130.0000	53.0000	110.0000	193.0000	152.0000	209.0000	310.0000	260.0000	188.0000	163.0000	134.0000	193.0000	231.0000	244.0000	285.0000	422.0000	307.0000
815	2.4750	-4.6500	136.0000	109.0000	40.0000	0.0000	174.0000	108.0000	75.0000	75.0000	248.0000	118.0000	116.0000	137.0000	186.0000	66.0000	186.0000	103.0000	226.0000	66.0000	56.0000	162.0000	163.0000	373.0000	146.0000	68.0000	41.0000	109.0000	299.0000	144.0000	135.0000	140.0000	427.0000	58.0000	92.0000	126.0000	152.0000	53.0000	69.0000	30.0000	167.0000	55.0000	0.0000	320.0000	323.0000	176.0000	213.0000	130.0000	401.0000
816	2.5500	-4.6500	222.0000	78.0000	66.0000	79.0000	63.0000	114.0000	203.0000	203.0000	72.0000	162.0000	103.0000	130.0000	177.0000	141.0000	167.0000	104.0000	191.0000	163.0000	18.0000	179.0000	130.0000	344.0000	135.0000	58.0000	72.0000	104.0000	413.0000	135.0000	58.0000	172.0000	213.0000	149.0000	61.0000	29.0000	106.0000	300.0000	93.0000	148.0000	199.0000	185.0000	168.0000	227.0000	146.0000	250.0000	322.0000	215.0000	131.0000
817	2.6250	-4.6500	184.0000	63.0000	73.0000	98.0000	23.0000	148.0000	173.0000	182.0000	211.0000	132.0000	183.0000	154.0000	21.0000	89.0000	0.0000	48.0000	210.0000	166.0000	46.0000	226.0000	96.0000	342.0000	269.0000	127.0000	41.0000	39.0000	212.0000	84.0000	239.0000	144.0000	229.0000	76.0000	51.0000	89.0000	185.0000	57.0000	154.0000	61.0000	161.0000	111.0000	32.0000	349.0000	169.0000	199.0000	147.0000	158.0000	165.0000
818	-1.7250	-4.5750	61.0000	94.0000	81.0000	150.0000	211.0000	67.0000	128.0000	128.0000	208.0000	165.0000	439.0000	26.0000	239.0000	277.0000	172.0000	56.0000	155.0000	84.0000	193.0000	425.0000	159.0000	425.0000	271.0000	60.0000	222.0000	201.0000	292.0000	47.0000	135.0000	178.0000	97.0000	173.0000	101.0000	41.0000	415.0000	201.0000	208.0000	247.0000	190.0000	224.0000	95.0000	246.0000	387.0000	294.0000	313.0000	296.0000	201.0000
819	-1.6500	-4.5750	185.0000	75.0000	90.0000	61.0000	150.0000	99.0000	144.0000	144.0000	490.0000	171.0000	224.0000	298.0000	57.0000	41.0000	89.0000	52.0000	52.0000	78.0000	0.0000	120.0000	57.0000	305.0000	252.0000	74.0000	111.0000	125.0000	140.0000	136.0000	177.0000	99.0000	212.0000	65.0000	98.0000	38.0000	95.0000	119.0000	136.0000	77.0000	52.0000	71.0000	30.0000	251.0000	52.0000	179.0000	246.0000	163.0000	41.0000
820	-1.5750	-4.5750	296.0000	187.0000	87.0000	132.0000	106.0000	127.0000	185.0000	185.0000	262.0000	226.0000	298.0000	494.0000	125.0000	116.0000	116.0000	73.0000	44.0000	121.0000	116.0000	68.0000	215.0000	375.0000	142.0000	248.0000	83.0000	110.0000	101.0000	28.0000	164.0000	207.0000	305.0000	106.0000	189.0000	100.0000	221.0000	84.0000	213.0000	112.0000	63.0000	91.0000	203.0000	132.0000	349.0000	100.0000	241.0000	316.0000	178.0000
821	-1.5000	-4.5750	93.0000	109.0000	64.0000	149.0000	0.0000	66.0000	53.0000	53.0000	234.0000	178.0000	403.0000	234.0000	0.0000	0.0000	0.0000	127.0000	106.0000	105.0000	152.0000	214.0000	197.0000	204.0000	121.0000	112.0000	94.0000	193.0000	247.0000	193.0000	71.0000	106.0000	171.0000	85.0000	48.0000	112.0000	204.0000	96.0000	127.0000	125.0000	117.0000	268.0000	37.0000	161.0000	587.0000	250.0000	179.0000	330.0000	209.0000
822	-1.4250	-4.5750	122.0000	71.0000	56.0000	92.0000	50.0000	185.0000	209.0000	209.0000	392.0000	115.0000	229.0000	252.0000	76.0000	94.0000	201.0000	78.0000	254.0000	182.0000	49.0000	177.0000	115.0000	370.0000	205.0000	88.0000	88.0000	87.0000	192.0000	166.0000	92.0000	134.0000	194.0000	213.0000	0.0000	40.0000	277.0000	160.0000	199.0000	271.0000	176.0000	79.0000	83.0000	343.0000	392.0000	207.0000	213.0000	377.0000	320.0000
823	-1.3500	-4.5750	185.0000	63.0000	97.0000	134.0000	132.0000	50.0000	80.0000	80.0000	288.0000	135.0000	220.0000	216.0000	90.0000	114.0000	148.0000	50.0000	123.0000	29.0000	54.0000	183.0000	115.0000	321.0000	92.0000	287.0000	174.0000	27.0000	190.0000	198.0000	122.0000	177.0000	311.0000	232.0000	138.0000	40.0000	229.0000	218.0000	87.0000	158.0000	58.0000	150.0000	29.0000	171.0000	205.0000	123.0000	516.0000	126.0000	248.0000
824	-1.2750	-4.5750	134.0000	86.0000	146.0000	86.0000	64.0000	152.0000	128.0000	128.0000	327.0000	237.0000	179.0000	239.0000	53.0000	124.0000	84.0000	174.0000	366.0000	78.0000	123.0000	157.0000	209.0000	417.0000	133.0000	219.0000	27.0000	168.0000	686.0000	260.0000	179.0000	84.0000	215.0000	288.0000	146.0000	132.0000	529.0000	331.0000	244.0000	204.0000	119.0000	83.0000	133.0000	374.0000	232.0000	276.0000	335.0000	313.0000	205.0000
825	-1.2000	-4.5750	286.0000	131.0000	139.0000	125.0000	135.0000	221.0000	297.0000	297.0000	219.0000	114.0000	64.0000	114.0000	126.0000	220.0000	158.0000	47.0000	331.0000	175.0000	132.0000	144.0000	304.0000	506.0000	331.0000	197.0000	30.0000	41.0000	768.0000	429.0000	152.0000	212.0000	466.0000	118.0000	102.0000	110.0000	355.0000	105.0000	149.0000	358.0000	266.0000	146.0000	137.0000	244.0000	270.0000	320.0000	350.0000	207.0000	225.0000
826	-1.1250	-4.5750	62.0000	58.0000	271.0000	153.0000	218.0000	101.0000	176.0000	176.0000	321.0000	44.0000	334.0000	167.0000	150.0000	68.0000	152.0000	149.0000	250.0000	142.0000	88.0000	145.0000	181.0000	416.0000	280.0000	108.0000	72.0000	129.0000	909.0000	332.0000	187.0000	311.0000	531.0000	356.0000	172.0000	137.0000	544.0000	228.0000	265.0000	137.0000	192.0000	265.0000	140.0000	307.0000	519.0000	313.0000	253.0000	160.0000	247.0000
827	-1.0500	-4.5750	158.0000	231.0000	104.0000	48.0000	109.0000	24.0000	105.0000	105.0000	204.0000	136.0000	135.0000	273.0000	27.0000	373.0000	148.0000	111.0000	431.0000	122.0000	47.0000	180.0000	163.0000	365.0000	159.0000	62.0000	177.0000	126.0000	1243.0000	139.0000	219.0000	220.0000	472.0000	234.0000	235.0000	192.0000	355.0000	183.0000	230.0000	258.0000	311.0000	183.0000	241.0000	376.0000	352.0000	527.0000	213.0000	200.0000	351.0000
828	-0.9750	-4.5750	200.0000	161.0000	130.0000	178.0000	112.0000	179.0000	73.0000	73.0000	360.0000	217.0000	206.0000	104.0000	176.0000	87.0000	182.0000	302.0000	270.0000	145.0000	97.0000	210.0000	159.0000	500.0000	376.0000	206.0000	114.0000	184.0000	1325.0000	430.0000	45.0000	322.0000	353.0000	385.0000	172.0000	218.0000	598.0000	269.0000	302.0000	203.0000	291.0000	210.0000	147.0000	450.0000	429.0000	420.0000	243.0000	237.0000	195.0000
829	-0.9000	-4.5750	171.0000	114.0000	298.0000	91.0000	176.0000	185.0000	108.0000	108.0000	182.0000	63.0000	418.0000	225.0000	192.0000	196.0000	120.0000	45.0000	450.0000	357.0000	43.0000	176.0000	118.0000	405.0000	303.0000	214.0000	78.0000	135.0000	912.0000	166.0000	105.0000	220.0000	597.0000	207.0000	146.0000	21.0000	493.0000	331.0000	301.0000	261.0000	272.0000	143.0000	173.0000	236.0000	529.0000	617.0000	182.0000	306.0000	464.0000
830	-0.8250	-4.5750	140.0000	147.0000	149.0000	91.0000	113.0000	127.0000	50.0000	50.0000	258.0000	189.0000	127.0000	336.0000	131.0000	179.0000	141.0000	70.0000	329.0000	98.0000	126.0000	24.0000	345.0000	276.0000	179.0000	247.0000	60.0000	156.0000	809.0000	523.0000	175.0000	223.0000	680.0000	252.0000	114.0000	94.0000	301.0000	139.0000	157.0000	234.0000	249.0000	25.0000	133.0000	233.0000	297.0000	360.0000	384.0000	124.0000	306.0000
831	-0.7500	-4.5750	181.0000	292.0000	110.0000	0.0000	223.0000	142.0000	146.0000	146.0000	212.0000	137.0000	164.0000	273.0000	145.0000	274.0000	228.0000	224.0000	289.0000	162.0000	98.0000	71.0000	180.0000	586.0000	318.0000	126.0000	88.0000	145.0000	1448.0000	465.0000	205.0000	211.0000	746.0000	322.0000	198.0000	62.0000	315.0000	372.0000	342.0000	373.0000	191.0000	128.0000	160.0000	352.0000	467.0000	412.0000	339.0000	187.0000	350.0000
832	-0.6750	-4.5750	84.0000	99.0000	144.0000	181.0000	205.0000	84.0000	70.0000	70.0000	166.0000	80.0000	251.0000	227.0000	144.0000	150.0000	86.0000	90.0000	227.0000	90.0000	51.0000	224.0000	211.0000	503.0000	226.0000	158.0000	79.0000	23.0000	663.0000	244.0000	147.0000	150.0000	400.0000	221.0000	124.0000	190.0000	135.0000	186.0000	170.0000	163.0000	191.0000	69.0000	219.0000	262.0000	341.0000	330.0000	294.0000	281.0000	289.0000
833	-0.6000	-4.5750	105.0000	153.0000	141.0000	145.0000	38.0000	146.0000	165.0000	165.0000	317.0000	137.0000	215.0000	173.0000	279.0000	40.0000	247.0000	197.0000	263.0000	64.0000	169.0000	33.0000	112.0000	540.0000	235.0000	81.0000	22.0000	119.0000	515.0000	123.0000	165.0000	189.0000	267.0000	248.0000	61.0000	115.0000	293.0000	374.0000	91.0000	122.0000	124.0000	171.0000	242.0000	238.0000	289.0000	307.0000	335.0000	318.0000	386.0000
834	-0.5250	-4.5750	268.0000	25.0000	182.0000	222.0000	57.0000	118.0000	126.0000	126.0000	187.0000	282.0000	298.0000	98.0000	137.0000	353.0000	62.0000	104.0000	212.0000	65.0000	113.0000	156.0000	127.0000	528.0000	382.0000	173.0000	203.0000	187.0000	641.0000	275.0000	208.0000	266.0000	474.0000	328.0000	249.0000	98.0000	408.0000	239.0000	224.0000	151.0000	117.0000	228.0000	85.0000	234.0000	395.0000	312.0000	379.0000	307.0000	297.0000
835	-0.4500	-4.5750	203.0000	102.0000	75.0000	121.0000	85.0000	135.0000	66.0000	97.0000	283.0000	189.0000	181.0000	344.0000	158.0000	299.0000	42.0000	131.0000	349.0000	174.0000	121.0000	157.0000	99.0000	635.0000	394.0000	282.0000	55.0000	167.0000	959.0000	181.0000	103.0000	165.0000	448.0000	199.0000	90.0000	138.0000	344.0000	273.0000	122.0000	162.0000	114.0000	137.0000	125.0000	215.0000	418.0000	468.0000	71.0000	174.0000	313.0000
836	-0.3750	-4.5750	324.0000	147.0000	206.0000	93.0000	100.0000	18.0000	141.0000	141.0000	231.0000	52.0000	217.0000	185.0000	157.0000	152.0000	131.0000	26.0000	318.0000	268.0000	132.0000	212.0000	117.0000	380.0000	142.0000	134.0000	49.0000	206.0000	1072.0000	231.0000	232.0000	49.0000	308.0000	178.0000	99.0000	160.0000	330.0000	325.0000	162.0000	269.0000	235.0000	95.0000	262.0000	481.0000	436.0000	365.0000	348.0000	123.0000	551.0000
837	-0.3000	-4.5750	28.0000	113.0000	88.0000	104.0000	78.0000	114.0000	59.0000	59.0000	353.0000	248.0000	122.0000	280.0000	187.0000	181.0000	163.0000	249.0000	343.0000	261.0000	103.0000	170.0000	117.0000	551.0000	210.0000	108.0000	106.0000	91.0000	927.0000	397.0000	264.0000	290.0000	589.0000	344.0000	150.0000	143.0000	460.0000	227.0000	168.0000	126.0000	276.0000	273.0000	307.0000	434.0000	262.0000	471.0000	450.0000	360.0000	203.0000
838	-0.2250	-4.5750	120.0000	140.0000	115.0000	85.0000	24.0000	45.0000	202.0000	202.0000	244.0000	170.0000	257.0000	421.0000	177.0000	178.0000	332.0000	52.0000	284.0000	201.0000	90.0000	176.0000	143.0000	438.0000	384.0000	176.0000	74.0000	182.0000	1266.0000	297.0000	207.0000	180.0000	363.0000	371.0000	174.0000	85.0000	274.0000	334.0000	170.0000	178.0000	155.0000	298.0000	76.0000	274.0000	415.0000	239.0000	187.0000	235.0000	254.0000
839	-0.1500	-4.5750	103.0000	118.0000	109.0000	49.0000	24.0000	147.0000	235.0000	235.0000	275.0000	155.0000	133.0000	467.0000	80.0000	158.0000	182.0000	55.0000	301.0000	76.0000	167.0000	138.0000	146.0000	577.0000	454.0000	233.0000	89.0000	97.0000	1321.0000	413.0000	106.0000	178.0000	526.0000	234.0000	223.0000	121.0000	339.0000	225.0000	113.0000	318.0000	302.0000	93.0000	256.0000	313.0000	149.0000	344.0000	347.0000	444.0000	318.0000
840	-0.0750	-4.5750	91.0000	186.0000	250.0000	98.0000	69.0000	156.0000	0.0000	0.0000	411.0000	241.0000	248.0000	165.0000	205.0000	232.0000	142.0000	138.0000	451.0000	192.0000	102.0000	193.0000	186.0000	282.0000	334.0000	147.0000	161.0000	253.0000	998.0000	377.0000	212.0000	338.0000	314.0000	300.0000	198.0000	205.0000	169.0000	187.0000	112.0000	280.0000	288.0000	243.0000	168.0000	398.0000	348.0000	305.0000	259.0000	289.0000	222.0000
841	-0.0000	-4.5750	156.0000	71.0000	79.0000	126.0000	118.0000	86.0000	107.0000	107.0000	217.0000	140.0000	285.0000	558.0000	256.0000	141.0000	234.0000	101.0000	413.0000	72.0000	56.0000	173.0000	119.0000	573.0000	146.0000	226.0000	134.0000	196.0000	1467.0000	399.0000	218.0000	286.0000	427.0000	303.0000	221.0000	287.0000	403.0000	127.0000	278.0000	301.0000	471.0000	166.0000	248.0000	174.0000	306.0000	493.0000	301.0000	217.0000	523.0000
842	0.0750	-4.5750	194.0000	219.0000	215.0000	71.0000	254.0000	255.0000	134.0000	134.0000	318.0000	168.0000	110.0000	343.0000	255.0000	173.0000	170.0000	257.0000	263.0000	284.0000	239.0000	189.0000	166.0000	410.0000	333.0000	282.0000	176.0000	128.0000	1040.0000	380.0000	26.0000	296.0000	654.0000	192.0000	162.0000	287.0000	390.0000	197.0000	372.0000	331.0000	93.0000	142.0000	201.0000	376.0000	320.0000	272.0000	239.0000	351.0000	455.0000
843	0.1500	-4.5750	148.0000	123.0000	208.0000	110.0000	226.0000	120.0000	105.0000	105.0000	183.0000	309.0000	211.0000	277.0000	163.0000	117.0000	84.0000	210.0000	300.0000	121.0000	76.0000	245.0000	129.0000	343.0000	378.0000	190.0000	110.0000	228.0000	618.0000	345.0000	235.0000	233.0000	312.0000	102.0000	109.0000	87.0000	132.0000	270.0000	87.0000	315.0000	167.0000	156.0000	55.0000	196.0000	277.0000	217.0000	345.0000	217.0000	236.0000
844	0.2250	-4.5750	113.0000	125.0000	214.0000	84.0000	36.0000	138.0000	21.0000	21.0000	82.0000	93.0000	269.0000	279.0000	90.0000	233.0000	235.0000	154.0000	295.0000	119.0000	43.0000	100.0000	191.0000	328.0000	305.0000	175.0000	141.0000	151.0000	1231.0000	198.0000	81.0000	102.0000	452.0000	278.0000	241.0000	246.0000	372.0000	259.0000	114.0000	49.0000	212.0000	85.0000	214.0000	355.0000	546.0000	380.0000	320.0000	139.0000	286.0000
845	0.3000	-4.5750	158.0000	101.0000	90.0000	124.0000	0.0000	233.0000	104.0000	104.0000	298.0000	0.0000	61.0000	205.0000	95.0000	153.0000	153.0000	191.0000	301.0000	161.0000	215.0000	275.0000	213.0000	550.0000	318.0000	42.0000	214.0000	49.0000	1161.0000	531.0000	182.0000	115.0000	227.0000	166.0000	90.0000	118.0000	312.0000	196.0000	332.0000	84.0000	265.0000	215.0000	165.0000	243.0000	306.0000	345.0000	366.0000	279.0000	491.0000
846	0.3750	-4.5750	51.0000	217.0000	78.0000	113.0000	153.0000	105.0000	189.0000	189.0000	331.0000	83.0000	126.0000	145.0000	199.0000	81.0000	183.0000	65.0000	298.0000	118.0000	0.0000	70.0000	165.0000	500.0000	336.0000	260.0000	98.0000	120.0000	1095.0000	354.0000	145.0000	327.0000	517.0000	255.0000	57.0000	74.0000	397.0000	250.0000	185.0000	236.0000	204.0000	247.0000	156.0000	276.0000	445.0000	498.0000	275.0000	258.0000	300.0000
847	0.4500	-4.5750	143.0000	145.0000	217.0000	187.0000	101.0000	114.0000	134.0000	134.0000	172.0000	198.0000	150.0000	863.0000	343.0000	199.0000	207.0000	48.0000	80.0000	104.0000	19.0000	180.0000	203.0000	462.0000	339.0000	144.0000	140.0000	192.0000	1075.0000	325.0000	50.0000	164.0000	408.0000	251.0000	100.0000	142.0000	113.0000	276.0000	225.0000	227.0000	141.0000	37.0000	107.0000	106.0000	226.0000	170.0000	272.0000	305.0000	358.0000
848	0.5250	-4.5750	24.0000	113.0000	72.0000	139.0000	23.0000	144.0000	45.0000	53.0000	119.0000	85.0000	156.0000	408.0000	107.0000	178.0000	137.0000	129.0000	188.0000	68.0000	132.0000	323.0000	130.0000	430.0000	248.0000	176.0000	151.0000	117.0000	764.0000	240.0000	195.0000	195.0000	416.0000	128.0000	143.0000	54.0000	175.0000	224.0000	146.0000	118.0000	155.0000	48.0000	173.0000	243.0000	469.0000	326.0000	302.0000	100.0000	298.0000
849	0.6000	-4.5750	120.0000	232.0000	125.0000	52.0000	58.0000	186.0000	78.0000	78.0000	262.0000	119.0000	248.0000	254.0000	191.0000	261.0000	199.0000	75.0000	194.0000	67.0000	26.0000	164.0000	102.0000	479.0000	198.0000	244.0000	154.0000	115.0000	712.0000	152.0000	123.0000	231.0000	366.0000	279.0000	105.0000	79.0000	175.0000	254.0000	187.0000	218.0000	114.0000	64.0000	182.0000	166.0000	478.0000	592.0000	432.0000	237.0000	283.0000
850	0.6750	-4.5750	120.0000	86.0000	169.0000	43.0000	161.0000	206.0000	118.0000	118.0000	269.0000	39.0000	238.0000	348.0000	199.0000	100.0000	242.0000	178.0000	226.0000	101.0000	135.0000	255.0000	79.0000	585.0000	311.0000	84.0000	133.0000	126.0000	466.0000	235.0000	92.0000	168.0000	224.0000	211.0000	128.0000	117.0000	320.0000	179.0000	180.0000	187.0000	161.0000	205.0000	122.0000	235.0000	376.0000	268.0000	396.0000	299.0000	347.0000
851	0.7500	-4.5750	185.0000	124.0000	99.0000	83.0000	76.0000	212.0000	105.0000	105.0000	266.0000	210.0000	191.0000	350.0000	176.0000	308.0000	153.0000	328.0000	104.0000	109.0000	26.0000	173.0000	469.0000	366.0000	160.0000	101.0000	101.0000	23.0000	784.0000	265.0000	0.0000	137.0000	449.0000	271.0000	160.0000	67.0000	289.0000	79.0000	194.0000	209.0000	48.0000	171.0000	228.0000	132.0000	218.0000	392.0000	371.0000	274.0000	109.0000
852	0.8250	-4.5750	197.0000	184.0000	133.0000	353.0000	114.0000	114.0000	51.0000	51.0000	293.0000	266.0000	212.0000	257.0000	182.0000	241.0000	187.0000	61.0000	327.0000	66.0000	24.0000	265.0000	117.0000	373.0000	169.0000	214.0000	112.0000	205.0000	664.0000	303.0000	45.0000	173.0000	307.0000	257.0000	139.0000	98.0000	228.0000	103.0000	262.0000	140.0000	173.0000	136.0000	53.0000	296.0000	326.0000	397.0000	185.0000	171.0000	276.0000
853	0.9000	-4.5750	186.0000	43.0000	98.0000	146.0000	112.0000	160.0000	74.0000	74.0000	209.0000	149.0000	244.0000	290.0000	385.0000	214.0000	178.0000	104.0000	338.0000	66.0000	109.0000	234.0000	150.0000	624.0000	311.0000	287.0000	116.0000	109.0000	1035.0000	564.0000	143.0000	204.0000	529.0000	123.0000	284.0000	43.0000	475.0000	282.0000	301.0000	189.0000	293.0000	200.0000	226.0000	341.0000	483.0000	439.0000	189.0000	51.0000	389.0000
854	0.9750	-4.5750	95.0000	39.0000	125.0000	79.0000	102.0000	104.0000	127.0000	127.0000	464.0000	213.0000	143.0000	187.0000	331.0000	270.0000	115.0000	242.0000	223.0000	123.0000	85.0000	163.0000	89.0000	528.0000	188.0000	193.0000	159.0000	138.0000	805.0000	309.0000	102.0000	175.0000	548.0000	386.0000	102.0000	19.0000	492.0000	237.0000	56.0000	209.0000	241.0000	168.0000	143.0000	255.0000	372.0000	214.0000	241.0000	320.0000	218.0000
855	1.0500	-4.5750	176.0000	118.0000	81.0000	27.0000	113.0000	192.0000	179.0000	179.0000	177.0000	168.0000	196.0000	70.0000	131.0000	203.0000	254.0000	111.0000	247.0000	102.0000	132.0000	91.0000	82.0000	469.0000	312.0000	228.0000	138.0000	56.0000	666.0000	280.0000	203.0000	228.0000	336.0000	298.0000	51.0000	77.0000	355.0000	185.0000	422.0000	97.0000	126.0000	188.0000	237.0000	239.0000	299.0000	347.0000	292.0000	273.0000	233.0000
856	1.1250	-4.5750	171.0000	234.0000	161.0000	89.0000	94.0000	139.0000	106.0000	106.0000	207.0000	193.0000	199.0000	369.0000	159.0000	239.0000	168.0000	173.0000	436.0000	150.0000	52.0000	214.0000	0.0000	352.0000	329.0000	174.0000	205.0000	393.0000	869.0000	443.0000	54.0000	200.0000	695.0000	318.0000	154.0000	294.0000	705.0000	206.0000	194.0000	213.0000	344.0000	144.0000	223.0000	378.0000	411.0000	323.0000	269.0000	234.0000	294.0000
857	1.2000	-4.5750	89.0000	314.0000	193.0000	90.0000	82.0000	100.0000	99.0000	99.0000	297.0000	76.0000	244.0000	405.0000	263.0000	212.0000	251.0000	173.0000	428.0000	106.0000	228.0000	229.0000	149.0000	519.0000	475.0000	282.0000	71.0000	154.0000	1108.0000	429.0000	164.0000	389.0000	633.0000	369.0000	193.0000	86.0000	483.0000	250.0000	122.0000	200.0000	312.0000	166.0000	212.0000	668.0000	543.0000	282.0000	375.0000	300.0000	258.0000
858	1.2750	-4.5750	174.0000	225.0000	94.0000	36.0000	104.0000	162.0000	144.0000	144.0000	169.0000	103.0000	268.0000	238.0000	86.0000	127.0000	138.0000	47.0000	500.0000	149.0000	76.0000	134.0000	109.0000	440.0000	105.0000	156.0000	162.0000	139.0000	1079.0000	254.0000	142.0000	69.0000	499.0000	303.0000	90.0000	112.0000	517.0000	197.0000	344.0000	150.0000	240.0000	137.0000	192.0000	370.0000	307.0000	533.0000	495.0000	221.0000	323.0000
859	1.3500	-4.5750	158.0000	288.0000	170.0000	153.0000	126.0000	110.0000	173.0000	173.0000	256.0000	104.0000	266.0000	247.0000	256.0000	147.0000	193.0000	156.0000	226.0000	198.0000	96.0000	170.0000	211.0000	414.0000	142.0000	191.0000	125.0000	246.0000	1371.0000	286.0000	222.0000	289.0000	346.0000	308.0000	167.0000	149.0000	665.0000	343.0000	133.0000	297.0000	148.0000	186.0000	182.0000	349.0000	382.0000	714.0000	478.0000	247.0000	258.0000
860	1.4250	-4.5750	122.0000	130.0000	299.0000	169.0000	120.0000	122.0000	57.0000	57.0000	226.0000	118.0000	277.0000	246.0000	154.0000	172.0000	98.0000	131.0000	316.0000	269.0000	87.0000	122.0000	116.0000	512.0000	233.0000	113.0000	133.0000	184.0000	878.0000	199.0000	97.0000	243.0000	410.0000	274.0000	144.0000	118.0000	332.0000	346.0000	315.0000	393.0000	151.0000	154.0000	241.0000	510.0000	417.0000	392.0000	235.0000	233.0000	246.0000
861	1.5000	-4.5750	290.0000	67.0000	94.0000	75.0000	42.0000	98.0000	83.0000	83.0000	323.0000	219.0000	329.0000	686.0000	307.0000	134.0000	44.0000	151.0000	325.0000	120.0000	131.0000	178.0000	245.0000	533.0000	192.0000	300.0000	130.0000	99.0000	809.0000	501.0000	84.0000	303.0000	450.0000	241.0000	165.0000	145.0000	564.0000	291.0000	187.0000	367.0000	291.0000	226.0000	139.0000	457.0000	409.0000	323.0000	267.0000	307.0000	425.0000
862	1.5750	-4.5750	74.0000	68.0000	165.0000	77.0000	101.0000	45.0000	78.0000	78.0000	302.0000	168.0000	303.0000	170.0000	194.0000	112.0000	94.0000	21.0000	179.0000	178.0000	53.0000	128.0000	49.0000	406.0000	193.0000	139.0000	100.0000	86.0000	1063.0000	466.0000	207.0000	176.0000	368.0000	266.0000	167.0000	137.0000	407.0000	300.0000	254.0000	272.0000	262.0000	182.0000	25.0000	127.0000	283.0000	279.0000	94.0000	205.0000	313.0000
863	1.6500	-4.5750	202.0000	298.0000	147.0000	153.0000	101.0000	74.0000	152.0000	152.0000	340.0000	51.0000	258.0000	386.0000	299.0000	138.0000	189.0000	69.0000	227.0000	143.0000	111.0000	300.0000	254.0000	370.0000	281.0000	269.0000	45.0000	150.0000	552.0000	185.0000	194.0000	115.0000	226.0000	212.0000	213.0000	105.0000	244.0000	225.0000	100.0000	132.0000	65.0000	219.0000	84.0000	148.0000	275.0000	152.0000	341.0000	253.0000	273.0000
864	1.7250	-4.5750	248.0000	138.0000	157.0000	204.0000	126.0000	114.0000	171.0000	171.0000	145.0000	169.0000	307.0000	283.0000	178.0000	84.0000	161.0000	161.0000	271.0000	166.0000	97.0000	181.0000	131.0000	429.0000	214.0000	146.0000	194.0000	209.0000	329.0000	370.0000	165.0000	79.0000	322.0000	104.0000	173.0000	104.0000	302.0000	230.0000	70.0000	122.0000	160.0000	205.0000	139.0000	262.0000	244.0000	173.0000	205.0000	250.0000	327.0000
865	1.8000	-4.5750	206.0000	106.0000	160.0000	129.0000	96.0000	336.0000	157.0000	157.0000	158.0000	0.0000	159.0000	438.0000	167.0000	112.0000	215.0000	179.0000	213.0000	201.0000	93.0000	194.0000	225.0000	650.0000	116.0000	163.0000	71.0000	233.0000	651.0000	231.0000	48.0000	223.0000	365.0000	121.0000	179.0000	96.0000	214.0000	306.0000	71.0000	245.0000	208.0000	187.0000	207.0000	224.0000	65.0000	338.0000	222.0000	103.0000	237.0000
866	1.8750	-4.5750	132.0000	177.0000	103.0000	110.0000	84.0000	111.0000	128.0000	128.0000	293.0000	185.0000	111.0000	240.0000	174.0000	226.0000	129.0000	161.0000	79.0000	132.0000	48.0000	57.0000	151.0000	493.0000	169.0000	216.0000	80.0000	204.0000	563.0000	289.0000	129.0000	169.0000	205.0000	206.0000	36.0000	59.0000	337.0000	153.0000	174.0000	124.0000	236.0000	137.0000	146.0000	162.0000	253.0000	340.0000	66.0000	227.0000	185.0000
867	1.9500	-4.5750	236.0000	86.0000	143.0000	135.0000	43.0000	0.0000	154.0000	154.0000	166.0000	146.0000	94.0000	185.0000	268.0000	0.0000	115.0000	134.0000	138.0000	245.0000	194.0000	132.0000	103.0000	381.0000	271.0000	314.0000	111.0000	65.0000	559.0000	107.0000	46.0000	171.0000	339.0000	122.0000	211.0000	115.0000	302.0000	263.0000	51.0000	177.0000	230.0000	175.0000	178.0000	262.0000	315.0000	120.0000	129.0000	255.0000	476.0000
868	2.0250	-4.5750	170.0000	50.0000	162.0000	83.0000	133.0000	172.0000	65.0000	65.0000	235.0000	198.0000	89.0000	209.0000	198.0000	123.0000	261.0000	176.0000	225.0000	115.0000	293.0000	85.0000	159.0000	413.0000	231.0000	151.0000	51.0000	204.0000	801.0000	283.0000	236.0000	156.0000	266.0000	153.0000	171.0000	83.0000	173.0000	333.0000	120.0000	170.0000	282.0000	41.0000	124.0000	379.0000	212.0000	194.0000	170.0000	139.0000	265.0000
869	2.1000	-4.5750	118.0000	128.0000	108.0000	204.0000	118.0000	174.0000	277.0000	277.0000	308.0000	215.0000	262.0000	513.0000	375.0000	278.0000	183.0000	159.0000	352.0000	107.0000	136.0000	288.0000	82.0000	762.0000	339.0000	257.0000	19.0000	127.0000	992.0000	420.0000	142.0000	143.0000	392.0000	239.0000	218.0000	223.0000	407.0000	334.0000	309.0000	79.0000	237.0000	193.0000	187.0000	400.0000	340.0000	383.0000	247.0000	141.0000	343.0000
870	2.1750	-4.5750	181.0000	188.0000	74.0000	281.0000	181.0000	292.0000	33.0000	33.0000	180.0000	156.0000	415.0000	316.0000	102.0000	296.0000	181.0000	173.0000	623.0000	189.0000	103.0000	293.0000	200.0000	641.0000	216.0000	79.0000	134.0000	256.0000	1138.0000	309.0000	329.0000	343.0000	522.0000	323.0000	130.0000	22.0000	440.0000	308.0000	462.0000	458.0000	125.0000	186.0000	396.0000	364.0000	540.0000	577.0000	250.0000	372.0000	480.0000
871	2.2500	-4.5750	123.0000	211.0000	69.0000	99.0000	81.0000	204.0000	179.0000	179.0000	342.0000	69.0000	170.0000	171.0000	124.0000	97.0000	58.0000	136.0000	335.0000	203.0000	116.0000	129.0000	233.0000	407.0000	223.0000	179.0000	157.0000	307.0000	1133.0000	482.0000	78.0000	309.0000	496.0000	435.0000	203.0000	173.0000	352.0000	231.0000	254.0000	235.0000	188.0000	142.0000	109.0000	355.0000	329.0000	395.0000	223.0000	166.0000	319.0000
872	2.3250	-4.5750	193.0000	25.0000	175.0000	113.0000	220.0000	123.0000	205.0000	205.0000	344.0000	233.0000	100.0000	504.0000	158.0000	103.0000	296.0000	97.0000	121.0000	128.0000	158.0000	222.0000	146.0000	629.0000	421.0000	210.0000	183.0000	164.0000	727.0000	228.0000	245.0000	177.0000	440.0000	268.0000	98.0000	161.0000	389.0000	304.0000	142.0000	151.0000	200.0000	28.0000	221.0000	182.0000	416.0000	351.0000	357.0000	150.0000	564.0000
873	2.4000	-4.5750	131.0000	180.0000	68.0000	43.0000	62.0000	142.0000	107.0000	107.0000	309.0000	178.0000	144.0000	93.0000	215.0000	208.0000	132.0000	96.0000	332.0000	176.0000	95.0000	121.0000	197.0000	215.0000	353.0000	222.0000	29.0000	115.0000	662.0000	293.0000	245.0000	89.0000	200.0000	306.0000	160.0000	86.0000	354.0000	87.0000	198.0000	390.0000	175.0000	209.0000	190.0000	294.0000	298.0000	228.0000	339.0000	347.0000	297.0000
874	2.4750	-4.5750	211.0000	98.0000	122.0000	127.0000	79.0000	38.0000	94.0000	94.0000	224.0000	140.0000	271.0000	214.0000	124.0000	84.0000	201.0000	154.0000	273.0000	76.0000	73.0000	178.0000	138.0000	451.0000	258.0000	131.0000	115.0000	46.0000	236.0000	140.0000	237.0000	217.0000	437.0000	109.0000	49.0000	70.0000	281.0000	282.0000	196.0000	180.0000	89.0000	120.0000	90.0000	319.0000	230.0000	299.0000	248.0000	207.0000	265.0000
875	2.5500	-4.5750	164.0000	259.0000	69.0000	77.0000	110.0000	183.0000	131.0000	131.0000	122.0000	160.0000	134.0000	183.0000	143.0000	199.0000	173.0000	97.0000	157.0000	98.0000	220.0000	193.0000	138.0000	435.0000	292.0000	327.0000	38.0000	208.0000	386.0000	189.0000	153.0000	163.0000	309.0000	90.0000	38.0000	64.0000	140.0000	213.0000	224.0000	190.0000	0.0000	128.0000	91.0000	371.0000	158.0000	267.0000	258.0000	247.0000	220.0000
876	2.6250	-4.5750	57.0000	82.0000	52.0000	74.0000	93.0000	217.0000	104.0000	104.0000	297.0000	113.0000	123.0000	118.0000	186.0000	147.0000	163.0000	88.0000	78.0000	139.0000	46.0000	83.0000	219.0000	272.0000	179.0000	203.0000	182.0000	261.0000	341.0000	160.0000	118.0000	185.0000	263.0000	192.0000	126.0000	92.0000	229.0000	148.0000	156.0000	116.0000	148.0000	101.0000	154.0000	262.0000	395.0000	499.0000	270.0000	166.0000	201.0000
877	2.7000	-4.5750	109.0000	122.0000	165.0000	115.0000	149.0000	130.0000	150.0000	150.0000	468.0000	149.0000	261.0000	325.0000	217.0000	96.0000	306.0000	191.0000	172.0000	91.0000	69.0000	176.0000	101.0000	455.0000	119.0000	104.0000	153.0000	182.0000	338.0000	92.0000	196.0000	140.0000	357.0000	134.0000	39.0000	86.0000	158.0000	105.0000	101.0000	299.0000	182.0000	152.0000	70.0000	171.0000	313.0000	504.0000	336.0000	374.0000	383.0000
878	2.7750	-4.5750	268.0000	175.0000	104.0000	75.0000	155.0000	229.0000	87.0000	87.0000	173.0000	320.0000	158.0000	85.0000	160.0000	24.0000	166.0000	204.0000	134.0000	116.0000	46.0000	182.0000	157.0000	358.0000	127.0000	132.0000	18.0000	128.0000	281.0000	259.0000	142.0000	191.0000	167.0000	145.0000	72.0000	173.0000	245.0000	144.0000	127.0000	158.0000	92.0000	115.0000	145.0000	265.0000	161.0000	209.0000	305.0000	275.0000	379.0000
879	-1.8750	-4.5000	152.0000	46.0000	87.0000	102.0000	218.0000	142.0000	56.0000	56.0000	397.0000	153.0000	362.0000	430.0000	198.0000	154.0000	128.0000	109.0000	128.0000	95.0000	92.0000	187.0000	272.0000	514.0000	117.0000	93.0000	162.0000	68.0000	195.0000	251.0000	58.0000	183.0000	138.0000	183.0000	186.0000	192.0000	752.0000	100.0000	183.0000	124.0000	98.0000	98.0000	56.0000	442.0000	462.0000	286.0000	304.0000	164.0000	178.0000
880	-1.8000	-4.5000	78.0000	43.0000	121.0000	235.0000	136.0000	273.0000	126.0000	126.0000	146.0000	156.0000	280.0000	177.0000	147.0000	66.0000	192.0000	139.0000	262.0000	92.0000	128.0000	80.0000	189.0000	466.0000	412.0000	122.0000	133.0000	92.0000	90.0000	111.0000	148.0000	24.0000	160.0000	223.0000	178.0000	103.0000	287.0000	250.0000	207.0000	301.0000	108.0000	112.0000	180.0000	181.0000	531.0000	321.0000	348.0000	269.0000	164.0000
881	-1.7250	-4.5000	63.0000	166.0000	40.0000	72.0000	110.0000	184.0000	77.0000	77.0000	211.0000	62.0000	228.0000	342.0000	256.0000	117.0000	128.0000	87.0000	97.0000	116.0000	62.0000	187.0000	129.0000	435.0000	208.0000	122.0000	45.0000	233.0000	221.0000	94.0000	150.0000	155.0000	207.0000	140.0000	121.0000	168.0000	633.0000	252.0000	266.0000	149.0000	134.0000	84.0000	23.0000	383.0000	342.0000	331.0000	428.0000	354.0000	366.0000
882	-1.6500	-4.5000	156.0000	233.0000	69.0000	158.0000	146.0000	229.0000	98.0000	98.0000	366.0000	96.0000	205.0000	143.0000	208.0000	101.0000	203.0000	314.0000	201.0000	160.0000	52.0000	282.0000	171.0000	277.0000	215.0000	109.0000	170.0000	209.0000	93.0000	150.0000	130.0000	308.0000	169.0000	226.0000	161.0000	164.0000	406.0000	76.0000	177.0000	199.0000	149.0000	250.0000	232.0000	316.0000	327.0000	374.0000	368.0000	211.0000	197.0000
883	-1.5750	-4.5000	232.0000	152.0000	113.0000	98.0000	90.0000	85.0000	170.0000	170.0000	395.0000	164.0000	182.0000	300.0000	98.0000	118.0000	125.0000	80.0000	138.0000	70.0000	103.0000	337.0000	92.0000	519.0000	249.0000	153.0000	96.0000	77.0000	443.0000	90.0000	82.0000	260.0000	151.0000	41.0000	55.0000	108.0000	309.0000	263.0000	133.0000	335.0000	272.0000	126.0000	29.0000	213.0000	495.0000	234.0000	365.0000	227.0000	272.0000
884	-1.5000	-4.5000	41.0000	29.0000	311.0000	59.0000	93.0000	60.0000	63.0000	63.0000	319.0000	114.0000	149.0000	138.0000	141.0000	168.0000	198.0000	70.0000	129.0000	136.0000	73.0000	156.0000	110.0000	376.0000	220.0000	170.0000	0.0000	25.0000	234.0000	234.0000	116.0000	223.0000	225.0000	159.0000	157.0000	85.0000	181.0000	120.0000	98.0000	222.0000	184.0000	152.0000	140.0000	369.0000	330.0000	84.0000	268.0000	178.0000	207.0000
885	-1.4250	-4.5000	94.0000	23.0000	182.0000	161.0000	55.0000	78.0000	113.0000	113.0000	342.0000	101.0000	216.0000	103.0000	188.0000	99.0000	266.0000	105.0000	52.0000	30.0000	168.0000	149.0000	161.0000	642.0000	312.0000	123.0000	232.0000	101.0000	221.0000	270.0000	109.0000	63.0000	280.0000	79.0000	119.0000	154.0000	227.0000	156.0000	152.0000	65.0000	203.0000	95.0000	54.0000	135.0000	413.0000	429.0000	349.0000	202.0000	369.0000
886	-1.3500	-4.5000	107.0000	109.0000	90.0000	208.0000	125.0000	70.0000	85.0000	85.0000	218.0000	287.0000	196.0000	153.0000	131.0000	156.0000	127.0000	97.0000	197.0000	179.0000	49.0000	313.0000	134.0000	710.0000	339.0000	179.0000	102.0000	125.0000	956.0000	211.0000	106.0000	219.0000	501.0000	234.0000	208.0000	164.0000	424.0000	262.0000	210.0000	296.0000	149.0000	253.0000	263.0000	383.0000	230.0000	292.0000	195.0000	244.0000	325.0000
887	-1.2750	-4.5000	117.0000	243.0000	83.0000	130.0000	90.0000	53.0000	142.0000	142.0000	137.0000	67.0000	187.0000	80.0000	179.0000	200.0000	155.0000	153.0000	391.0000	160.0000	192.0000	96.0000	136.0000	425.0000	355.0000	95.0000	117.0000	157.0000	1347.0000	404.0000	144.0000	348.0000	1164.0000	622.0000	133.0000	74.0000	500.0000	419.0000	151.0000	151.0000	125.0000	329.0000	169.0000	807.0000	451.0000	426.0000	202.0000	287.0000	222.0000
888	-1.2000	-4.5000	337.0000	93.0000	248.0000	169.0000	248.0000	242.0000	83.0000	83.0000	220.0000	246.0000	381.0000	314.0000	167.0000	77.0000	154.0000	68.0000	218.0000	77.0000	77.0000	140.0000	183.0000	398.0000	427.0000	193.0000	170.0000	204.0000	1300.0000	427.0000	259.0000	261.0000	517.0000	418.0000	145.0000	201.0000	378.0000	223.0000	131.0000	154.0000	84.0000	175.0000	81.0000	327.0000	362.0000	540.0000	235.0000	216.0000	505.0000
889	-1.1250	-4.5000	81.0000	171.0000	54.0000	115.0000	121.0000	109.0000	51.0000	51.0000	236.0000	119.0000	125.0000	118.0000	164.0000	187.0000	116.0000	301.0000	488.0000	153.0000	260.0000	211.0000	170.0000	675.0000	255.0000	141.0000	68.0000	146.0000	1320.0000	286.0000	219.0000	78.0000	351.0000	358.0000	234.0000	121.0000	322.0000	170.0000	201.0000	146.0000	271.0000	170.0000	99.0000	269.0000	353.0000	285.0000	315.0000	245.0000	247.0000
890	-1.0500	-4.5000	276.0000	54.0000	164.0000	160.0000	89.0000	217.0000	69.0000	69.0000	284.0000	108.0000	163.0000	217.0000	222.0000	299.0000	88.0000	177.0000	432.0000	79.0000	185.0000	105.0000	169.0000	617.0000	259.0000	287.0000	96.0000	98.0000	922.0000	304.0000	198.0000	168.0000	524.0000	344.0000	155.0000	0.0000	509.0000	299.0000	137.0000	340.0000	141.0000	268.0000	143.0000	230.0000	406.0000	294.0000	198.0000	131.0000	264.0000
891	-0.9750	-4.5000	209.0000	66.0000	141.0000	188.0000	66.0000	65.0000	148.0000	148.0000	365.0000	141.0000	277.0000	168.0000	185.0000	197.0000	246.0000	53.0000	303.0000	242.0000	46.0000	103.0000	208.0000	625.0000	389.0000	317.0000	119.0000	214.0000	1002.0000	438.0000	220.0000	405.0000	455.0000	447.0000	171.0000	230.0000	329.0000	108.0000	250.0000	183.0000	80.0000	121.0000	137.0000	184.0000	572.0000	317.0000	264.0000	313.0000	124.0000
892	-0.9000	-4.5000	209.0000	216.0000	79.0000	89.0000	196.0000	57.0000	122.0000	122.0000	191.0000	161.0000	159.0000	324.0000	169.0000	142.0000	175.0000	190.0000	253.0000	181.0000	76.0000	134.0000	33.0000	465.0000	192.0000	265.0000	106.0000	137.0000	1174.0000	269.0000	126.0000	145.0000	450.0000	190.0000	291.0000	115.0000	343.0000	348.0000	96.0000	291.0000	303.0000	120.0000	239.0000	298.0000	537.0000	369.0000	203.0000	161.0000	377.0000
893	-0.8250	-4.5000	111.0000	149.0000	84.0000	75.0000	91.0000	58.0000	289.0000	289.0000	50.0000	193.0000	165.0000	186.0000	235.0000	123.0000	160.0000	162.0000	343.0000	110.0000	0.0000	109.0000	103.0000	460.0000	283.0000	183.0000	47.0000	25.0000	525.0000	262.0000	78.0000	223.0000	489.0000	88.0000	95.0000	173.0000	211.0000	216.0000	167.0000	190.0000	134.0000	180.0000	257.0000	170.0000	305.0000	255.0000	315.0000	177.0000	213.0000
894	-0.7500	-4.5000	136.0000	170.0000	83.0000	119.0000	148.0000	233.0000	150.0000	150.0000	195.0000	81.0000	362.0000	81.0000	159.0000	298.0000	130.0000	168.0000	264.0000	110.0000	67.0000	226.0000	106.0000	556.0000	422.0000	53.0000	176.0000	159.0000	864.0000	388.0000	265.0000	157.0000	482.0000	289.0000	167.0000	0.0000	224.0000	273.0000	0.0000	171.0000	152.0000	253.0000	305.0000	259.0000	470.0000	269.0000	203.0000	338.0000	139.0000
895	-0.6750	-4.5000	92.0000	280.0000	20.0000	91.0000	174.0000	209.0000	65.0000	65.0000	330.0000	127.0000	250.0000	323.0000	141.0000	281.0000	179.0000	130.0000	409.0000	173.0000	200.0000	90.0000	170.0000	497.0000	324.0000	271.0000	64.0000	316.0000	822.0000	304.0000	95.0000	169.0000	476.0000	303.0000	124.0000	29.0000	378.0000	296.0000	177.0000	213.0000	334.0000	307.0000	223.0000	378.0000	398.0000	523.0000	161.0000	335.0000	217.0000
896	-0.6000	-4.5000	99.0000	211.0000	82.0000	187.0000	160.0000	42.0000	172.0000	172.0000	232.0000	117.0000	280.0000	116.0000	163.0000	206.0000	102.0000	217.0000	333.0000	137.0000	76.0000	205.0000	106.0000	402.0000	266.0000	200.0000	133.0000	74.0000	739.0000	256.0000	237.0000	284.0000	712.0000	226.0000	49.0000	102.0000	412.0000	148.0000	189.0000	267.0000	199.0000	83.0000	228.0000	308.0000	312.0000	330.0000	337.0000	198.0000	243.0000
897	-0.5250	-4.5000	179.0000	43.0000	153.0000	72.0000	106.0000	164.0000	83.0000	83.0000	265.0000	152.0000	171.0000	280.0000	187.0000	189.0000	84.0000	203.0000	277.0000	225.0000	117.0000	192.0000	60.0000	351.0000	176.0000	246.0000	139.0000	288.0000	909.0000	174.0000	213.0000	106.0000	513.0000	256.0000	169.0000	94.0000	299.0000	363.0000	159.0000	164.0000	252.0000	188.0000	329.0000	395.0000	443.0000	179.0000	252.0000	458.0000	325.0000
898	-0.4500	-4.5000	172.0000	256.0000	21.0000	61.0000	79.0000	136.0000	120.0000	120.0000	197.0000	166.0000	299.0000	255.0000	196.0000	196.0000	212.0000	192.0000	430.0000	180.0000	201.0000	255.0000	220.0000	227.0000	372.0000	313.0000	180.0000	280.0000	1614.0000	691.0000	219.0000	155.0000	620.0000	292.0000	225.0000	159.0000	549.0000	145.0000	185.0000	272.0000	212.0000	192.0000	191.0000	524.0000	409.0000	168.0000	356.0000	363.0000	347.0000
899	-0.3750	-4.5000	330.0000	149.0000	26.0000	116.0000	95.0000	97.0000	107.0000	107.0000	217.0000	211.0000	298.0000	489.0000	113.0000	451.0000	260.0000	198.0000	264.0000	65.0000	124.0000	83.0000	161.0000	504.0000	218.0000	169.0000	98.0000	121.0000	1515.0000	415.0000	63.0000	358.0000	678.0000	285.0000	44.0000	203.0000	288.0000	194.0000	197.0000	215.0000	183.0000	164.0000	175.0000	509.0000	439.0000	268.0000	374.0000	214.0000	205.0000
900	-0.3000	-4.5000	194.0000	45.0000	260.0000	106.0000	27.0000	225.0000	58.0000	58.0000	277.0000	163.0000	358.0000	221.0000	163.0000	189.0000	201.0000	115.0000	401.0000	242.0000	167.0000	114.0000	175.0000	517.0000	292.0000	194.0000	151.0000	30.0000	974.0000	570.0000	273.0000	120.0000	629.0000	392.0000	168.0000	99.0000	489.0000	313.0000	289.0000	137.0000	243.0000	168.0000	167.0000	366.0000	486.0000	344.0000	290.0000	204.0000	233.0000
901	-0.2250	-4.5000	337.0000	134.0000	245.0000	117.0000	154.0000	123.0000	100.0000	100.0000	177.0000	217.0000	304.0000	236.0000	88.0000	169.0000	199.0000	260.0000	450.0000	180.0000	182.0000	133.0000	124.0000	273.0000	330.0000	97.0000	69.0000	204.0000	1134.0000	309.0000	178.0000	267.0000	728.0000	454.0000	195.0000	112.0000	222.0000	217.0000	316.0000	152.0000	227.0000	215.0000	136.0000	262.0000	423.0000	574.0000	315.0000	187.0000	362.0000
902	-0.1500	-4.5000	157.0000	186.0000	142.0000	99.0000	93.0000	50.0000	209.0000	209.0000	321.0000	178.0000	211.0000	111.0000	123.0000	116.0000	160.0000	144.0000	313.0000	141.0000	71.0000	142.0000	214.0000	365.0000	400.0000	98.0000	66.0000	34.0000	910.0000	414.0000	276.0000	286.0000	410.0000	116.0000	224.0000	123.0000	109.0000	231.0000	237.0000	241.0000	345.0000	342.0000	264.0000	238.0000	174.0000	307.0000	254.0000	343.0000	395.0000
903	-0.0750	-4.5000	134.0000	85.0000	253.0000	164.0000	227.0000	82.0000	91.0000	91.0000	86.0000	156.0000	295.0000	247.0000	138.0000	236.0000	214.0000	162.0000	455.0000	142.0000	26.0000	220.0000	277.0000	344.0000	181.0000	188.0000	190.0000	160.0000	949.0000	257.0000	157.0000	233.0000	384.0000	218.0000	92.0000	123.0000	318.0000	155.0000	192.0000	283.0000	232.0000	211.0000	290.0000	392.0000	337.0000	193.0000	268.0000	243.0000	353.0000
904	-0.0000	-4.5000	48.0000	60.0000	66.0000	150.0000	149.0000	207.0000	167.0000	167.0000	409.0000	99.0000	42.0000	211.0000	151.0000	164.0000	309.0000	178.0000	128.0000	177.0000	124.0000	163.0000	197.0000	520.0000	143.0000	186.0000	265.0000	204.0000	880.0000	337.0000	239.0000	157.0000	390.0000	258.0000	217.0000	66.0000	397.0000	155.0000	111.0000	94.0000	286.0000	84.0000	84.0000	245.0000	463.0000	166.0000	317.0000	290.0000	348.0000
905	0.0750	-4.5000	111.0000	28.0000	115.0000	209.0000	158.0000	117.0000	20.0000	20.0000	330.0000	64.0000	343.0000	212.0000	163.0000	209.0000	301.0000	49.0000	156.0000	126.0000	33.0000	178.0000	94.0000	349.0000	217.0000	148.0000	64.0000	162.0000	668.0000	316.0000	99.0000	203.0000	326.0000	357.0000	183.0000	67.0000	250.0000	117.0000	96.0000	148.0000	86.0000	91.0000	150.0000	180.0000	387.0000	151.0000	237.0000	223.0000	165.0000
906	0.1500	-4.5000	227.0000	252.0000	20.0000	54.0000	22.0000	84.0000	103.0000	103.0000	237.0000	104.0000	188.0000	185.0000	112.0000	85.0000	234.0000	143.0000	196.0000	174.0000	248.0000	204.0000	23.0000	531.0000	353.0000	355.0000	139.0000	62.0000	795.0000	340.0000	93.0000	196.0000	199.0000	103.0000	203.0000	83.0000	239.0000	221.0000	106.0000	174.0000	284.0000	192.0000	138.0000	296.0000	261.0000	365.0000	254.0000	451.0000	251.0000
907	0.2250	-4.5000	300.0000	115.0000	179.0000	373.0000	45.0000	147.0000	74.0000	74.0000	238.0000	84.0000	299.0000	297.0000	260.0000	162.0000	130.0000	294.0000	134.0000	280.0000	41.0000	227.0000	240.0000	367.0000	228.0000	143.0000	101.0000	121.0000	889.0000	308.0000	209.0000	233.0000	506.0000	452.0000	110.0000	130.0000	216.0000	305.0000	125.0000	207.0000	189.0000	267.0000	178.0000	160.0000	461.0000	210.0000	146.0000	331.0000	563.0000
908	0.3000	-4.5000	279.0000	47.0000	99.0000	96.0000	89.0000	120.0000	153.0000	153.0000	214.0000	125.0000	150.0000	236.0000	314.0000	115.0000	176.0000	163.0000	373.0000	26.0000	143.0000	96.0000	66.0000	344.0000	125.0000	62.0000	173.0000	221.0000	928.0000	247.0000	106.0000	186.0000	395.0000	231.0000	55.0000	51.0000	217.0000	150.0000	128.0000	232.0000	119.0000	112.0000	272.0000	101.0000	315.0000	231.0000	167.0000	275.0000	537.0000
909	0.3750	-4.5000	152.0000	85.0000	85.0000	82.0000	144.0000	103.0000	98.0000	98.0000	172.0000	139.0000	300.0000	153.0000	141.0000	170.0000	208.0000	154.0000	127.0000	104.0000	75.0000	282.0000	97.0000	232.0000	239.0000	230.0000	44.0000	51.0000	402.0000	150.0000	110.0000	214.0000	157.0000	213.0000	179.0000	85.0000	116.0000	89.0000	161.0000	54.0000	163.0000	49.0000	188.0000	225.0000	133.0000	133.0000	319.0000	220.0000	85.0000
910	0.4500	-4.5000	49.0000	163.0000	153.0000	44.0000	157.0000	63.0000	133.0000	133.0000	404.0000	92.0000	163.0000	346.0000	201.0000	247.0000	93.0000	253.0000	221.0000	120.0000	69.0000	166.0000	90.0000	377.0000	241.0000	266.0000	75.0000	315.0000	658.0000	343.0000	169.0000	263.0000	253.0000	166.0000	189.0000	133.0000	294.0000	226.0000	101.0000	172.0000	113.0000	367.0000	135.0000	278.0000	441.0000	283.0000	189.0000	168.0000	240.0000
911	0.5250	-4.5000	91.0000	122.0000	91.0000	48.0000	142.0000	132.0000	205.0000	205.0000	418.0000	97.0000	210.0000	209.0000	44.0000	237.0000	176.0000	103.0000	257.0000	77.0000	59.0000	225.0000	51.0000	430.0000	206.0000	212.0000	109.0000	104.0000	759.0000	206.0000	142.0000	277.0000	373.0000	269.0000	80.0000	182.0000	416.0000	304.0000	158.0000	120.0000	264.0000	240.0000	297.0000	361.0000	248.0000	353.0000	275.0000	332.0000	363.0000
[truncated: 19,795 more rows]
[truncated: 160 more columns]
