# Supplementary material for: Spatial metabolomics reveals glycogen as an actionable target for pulmonary fibrosis
Source: Nat Commun. 2023 May 13;14:2759. doi: 10.1038/s41467-023-38437-1 (PMC10182559; doi:10.1038/s41467-023-38437-1)
Supplement: Supplementary file 4 — Source Data [file 41467_2023_38437_MOESM4_ESM.zip › source file/fig 6h.txt]

	Saline	Saline	Saline	Saline	Saline	Saline	Saline	Saline	Saline	Saline	Bleomycin	Bleomycin	Bleomycin	Bleomycin	Bleomycin	Bleomycin	Bleomycin	Bleomycin	Bleomycin	Bleomycin
WT	1393.2120	876.6488	632.2751	971.6830	961.6141	780.3003					1007.5530	1374.4630	1677.7940	1981.4580	1425.4250	1858.6520	2511.5950	1472.8630	1613.2880
GKO	1163.2330	1147.1910	1990.8670	1897.5490	1101.7310	1326.4000					1437.9880	1872.0480	1227.2170	1852.2830	1370.4050	1281.0500	1192.8450	1352.6630	1504.3180	1237.2270
