# Supplementary material for: Spatial metabolomics reveals glycogen as an actionable target for pulmonary fibrosis
Source: Nat Commun. 2023 May 13;14:2759. doi: 10.1038/s41467-023-38437-1 (PMC10182559; doi:10.1038/s41467-023-38437-1)
Supplement: Supplementary file 4 — Source Data [file 41467_2023_38437_MOESM4_ESM.zip › source file/fig 5 right.txt]

WT-Saline	WT-Bleo	LKO-Saline	LKO-Bleo
	895.314758	92.7851944	149.998764
55.6675034	202.417953	115.6492460	118.858177
118.3769530	1171.075200	96.8872375	149.998764
			104.767242
			102.924454
