# Supplementary material for: Spatial metabolomics reveals glycogen as an actionable target for pulmonary fibrosis
Source: Nat Commun. 2023 May 13;14:2759. doi: 10.1038/s41467-023-38437-1 (PMC10182559; doi:10.1038/s41467-023-38437-1)
Supplement: Supplementary file 4 — Source Data [file 41467_2023_38437_MOESM4_ESM.zip › source file/MALDI pixel export_fibrosis_fig 2.txt]

LR_C A5
0			0.0000	0.0000	0.0000	0.0000	0.0000	0.0000	0.0000	0.0000	0.0000	0.0000	0.0000	0.0000	0.0000	0.0000	0.0000	0.0000	0.0000	0.0000	0.0000	0.0000	0.0000	0.0000	0.0000	0.0000	0.0000	0.0000	0.0000	0.0000	0.0000	0.0000	0.0000	0.0000	0.0000	0.0000	0.0000	0.0000	0.0000	0.0000	0.0000	0.0000	0.0000	0.0000	0.0000	0.0000	0.0000	0.0000	0.0000
			1	2	3	4	5	6	7	8	9	10	11	12	13	14	15	16	17	18	19	20	21	22	23	24	25	26	27	28	29	30	31	32	33	34	35	36	37	38	39	40	41	42	43	44	45	46	47
			500.1249	501.1225	502.1376	503.1388	504.1402	505.1026	506.0445	506.1293	507.2732	508.2805	520.1448	522.1231	523.1148	524.1415	525.1461	526.1583	527.0212	528.1807	534.1804	538.1606	539.1624	544.1144	545.1105	546.1264	547.1285	548.1407	550.1592	551.1594	564.1391	566.1220	568.1360	569.1444	570.1427	572.1088	586.9708	588.1026	589.1068	590.1135	591.1180	592.1308	593.2174	612.1942	625.1904	634.0777	642.1871	643.1855	650.0479
1	-3.5250	-7.0500	0.0000	0.0000	62.0000	25.0000	0.0000	32.0000	0.0000	0.0000	0.0000	20.0000	0.0000	26.0000	0.0000	0.0000	0.0000	0.0000	0.0000	0.0000	0.0000	0.0000	0.0000	24.0000	29.0000	0.0000	32.0000	0.0000	27.0000	0.0000	56.0000	0.0000	0.0000	0.0000	31.0000	25.0000	0.0000	24.0000	26.0000	0.0000	67.0000	0.0000	0.0000	48.0000	0.0000	0.0000	21.0000	0.0000	0.0000
2	-3.4500	-7.0500	175.0000	124.0000	115.0000	61.0000	183.0000	190.0000	147.0000	147.0000	215.0000	138.0000	501.0000	321.0000	223.0000	200.0000	181.0000	304.0000	217.0000	68.0000	209.0000	298.0000	200.0000	668.0000	496.0000	324.0000	271.0000	192.0000	644.0000	283.0000	409.0000	393.0000	206.0000	160.0000	349.0000	254.0000	326.0000	484.0000	300.0000	303.0000	479.0000	109.0000	239.0000	440.0000	318.0000	631.0000	575.0000	361.0000	81.0000
3	-3.3750	-7.0500	251.0000	279.0000	176.0000	218.0000	131.0000	175.0000	154.0000	154.0000	179.0000	119.0000	595.0000	464.0000	303.0000	294.0000	244.0000	285.0000	260.0000	68.0000	191.0000	416.0000	102.0000	461.0000	421.0000	228.0000	281.0000	117.0000	330.0000	161.0000	250.0000	145.0000	110.0000	165.0000	175.0000	247.0000	454.0000	291.0000	199.0000	146.0000	138.0000	213.0000	25.0000	268.0000	242.0000	554.0000	242.0000	289.0000	308.0000
4	-3.3000	-7.0500	131.0000	73.0000	150.0000	19.0000	117.0000	187.0000	79.0000	79.0000	296.0000	208.0000	475.0000	357.0000	294.0000	141.0000	129.0000	226.0000	356.0000	173.0000	122.0000	170.0000	163.0000	494.0000	328.0000	184.0000	126.0000	133.0000	898.0000	336.0000	181.0000	297.0000	445.0000	226.0000	91.0000	189.0000	372.0000	315.0000	341.0000	263.0000	248.0000	225.0000	247.0000	410.0000	633.0000	618.0000	420.0000	293.0000	405.0000
5	-3.2250	-7.0500	82.0000	217.0000	239.0000	105.0000	184.0000	178.0000	81.0000	81.0000	315.0000	285.0000	214.0000	221.0000	182.0000	286.0000	205.0000	243.0000	128.0000	85.0000	54.0000	336.0000	79.0000	205.0000	249.0000	238.0000	0.0000	138.0000	182.0000	235.0000	178.0000	204.0000	266.0000	185.0000	83.0000	19.0000	208.0000	25.0000	147.0000	281.0000	168.0000	108.0000	88.0000	159.0000	247.0000	270.0000	376.0000	219.0000	434.0000
6	-3.1500	-7.0500	157.0000	114.0000	103.0000	111.0000	120.0000	185.0000	146.0000	146.0000	160.0000	186.0000	418.0000	150.0000	201.0000	115.0000	115.0000	259.0000	210.0000	104.0000	147.0000	117.0000	97.0000	363.0000	336.0000	45.0000	63.0000	128.0000	196.0000	104.0000	277.0000	157.0000	409.0000	243.0000	70.0000	50.0000	207.0000	215.0000	271.0000	107.0000	99.0000	175.0000	95.0000	241.0000	349.0000	117.0000	166.0000	294.0000	341.0000
7	-3.0750	-7.0500	132.0000	94.0000	77.0000	98.0000	113.0000	52.0000	94.0000	94.0000	243.0000	84.0000	345.0000	107.0000	126.0000	89.0000	171.0000	146.0000	87.0000	28.0000	0.0000	114.0000	134.0000	487.0000	243.0000	237.0000	74.0000	25.0000	377.0000	305.0000	112.0000	126.0000	235.0000	95.0000	142.0000	31.0000	113.0000	343.0000	227.0000	271.0000	207.0000	37.0000	134.0000	95.0000	282.0000	291.0000	216.0000	136.0000	248.0000
8	-3.0000	-7.0500	49.0000	127.0000	170.0000	94.0000	23.0000	119.0000	92.0000	92.0000	258.0000	162.0000	278.0000	170.0000	251.0000	231.0000	153.0000	61.0000	160.0000	123.0000	212.0000	157.0000	128.0000	423.0000	254.0000	128.0000	133.0000	102.0000	154.0000	73.0000	113.0000	59.0000	79.0000	148.0000	69.0000	113.0000	176.0000	162.0000	143.0000	121.0000	189.0000	114.0000	101.0000	86.0000	274.0000	267.0000	220.0000	132.0000	391.0000
9	-2.9250	-7.0500	143.0000	82.0000	126.0000	28.0000	56.0000	252.0000	66.0000	66.0000	210.0000	175.0000	291.0000	216.0000	233.0000	170.0000	138.0000	90.0000	301.0000	224.0000	42.0000	170.0000	195.0000	406.0000	117.0000	196.0000	249.0000	102.0000	371.0000	281.0000	73.0000	131.0000	324.0000	113.0000	178.0000	0.0000	117.0000	234.0000	123.0000	205.0000	96.0000	121.0000	176.0000	294.0000	186.0000	284.0000	383.0000	243.0000	480.0000
10	-3.6000	-6.9750	165.0000	230.0000	22.0000	91.0000	132.0000	86.0000	161.0000	161.0000	229.0000	240.0000	379.0000	350.0000	204.0000	183.0000	184.0000	182.0000	52.0000	133.0000	95.0000	279.0000	136.0000	603.0000	225.0000	186.0000	307.0000	236.0000	441.0000	135.0000	272.0000	340.0000	225.0000	155.0000	190.0000	133.0000	464.0000	89.0000	142.0000	85.0000	105.0000	268.0000	188.0000	221.0000	280.0000	182.0000	291.0000	268.0000	337.0000
11	-3.5250	-6.9750	73.0000	97.0000	134.0000	71.0000	107.0000	21.0000	32.0000	32.0000	216.0000	185.0000	255.0000	286.0000	71.0000	186.0000	168.0000	92.0000	94.0000	155.0000	87.0000	199.0000	61.0000	581.0000	197.0000	69.0000	95.0000	75.0000	346.0000	178.0000	158.0000	63.0000	364.0000	175.0000	107.0000	96.0000	64.0000	224.0000	74.0000	87.0000	258.0000	71.0000	124.0000	22.0000	69.0000	192.0000	257.0000	217.0000	342.0000
12	-3.4500	-6.9750	207.0000	38.0000	0.0000	110.0000	0.0000	130.0000	134.0000	134.0000	92.0000	135.0000	102.0000	238.0000	41.0000	141.0000	144.0000	154.0000	78.0000	64.0000	25.0000	73.0000	130.0000	432.0000	366.0000	108.0000	20.0000	100.0000	164.0000	210.0000	188.0000	159.0000	219.0000	76.0000	24.0000	47.0000	175.0000	101.0000	145.0000	195.0000	118.0000	0.0000	160.0000	90.0000	212.0000	193.0000	169.0000	243.0000	321.0000
13	-3.3750	-6.9750	108.0000	120.0000	63.0000	92.0000	45.0000	129.0000	117.0000	117.0000	295.0000	179.0000	180.0000	304.0000	118.0000	131.0000	102.0000	175.0000	259.0000	69.0000	85.0000	138.0000	112.0000	431.0000	109.0000	134.0000	136.0000	222.0000	340.0000	74.0000	134.0000	92.0000	436.0000	99.0000	35.0000	47.0000	211.0000	21.0000	380.0000	183.0000	138.0000	77.0000	174.0000	141.0000	253.0000	282.0000	240.0000	138.0000	468.0000
14	-3.3000	-6.9750	173.0000	109.0000	126.0000	139.0000	156.0000	164.0000	43.0000	43.0000	104.0000	143.0000	315.0000	173.0000	154.0000	213.0000	152.0000	279.0000	246.0000	176.0000	157.0000	135.0000	70.0000	322.0000	246.0000	236.0000	93.0000	121.0000	527.0000	277.0000	174.0000	174.0000	156.0000	119.0000	163.0000	221.0000	296.0000	146.0000	315.0000	241.0000	110.0000	233.0000	29.0000	218.0000	416.0000	424.0000	323.0000	184.0000	230.0000
15	-3.2250	-6.9750	182.0000	112.0000	150.0000	52.0000	115.0000	172.0000	26.0000	26.0000	150.0000	22.0000	333.0000	335.0000	207.0000	185.0000	151.0000	95.0000	284.0000	26.0000	95.0000	255.0000	149.0000	343.0000	243.0000	116.0000	144.0000	92.0000	313.0000	330.0000	153.0000	157.0000	474.0000	146.0000	159.0000	95.0000	271.0000	215.0000	132.0000	315.0000	264.0000	36.0000	73.0000	105.0000	276.0000	308.0000	189.0000	230.0000	325.0000
16	-3.1500	-6.9750	383.0000	120.0000	103.0000	20.0000	54.0000	272.0000	145.0000	145.0000	292.0000	101.0000	519.0000	224.0000	136.0000	181.0000	125.0000	65.0000	199.0000	161.0000	46.0000	155.0000	301.0000	473.0000	272.0000	222.0000	114.0000	186.0000	681.0000	362.0000	127.0000	365.0000	474.0000	280.0000	172.0000	156.0000	448.0000	199.0000	275.0000	405.0000	285.0000	206.0000	191.0000	295.0000	229.0000	557.0000	265.0000	390.0000	563.0000
17	-3.0750	-6.9750	125.0000	30.0000	71.0000	84.0000	163.0000	151.0000	169.0000	169.0000	354.0000	158.0000	511.0000	226.0000	138.0000	341.0000	194.0000	152.0000	121.0000	201.0000	128.0000	187.0000	160.0000	542.0000	358.0000	205.0000	230.0000	150.0000	237.0000	279.0000	107.0000	159.0000	285.0000	127.0000	146.0000	146.0000	223.0000	269.0000	269.0000	241.0000	169.0000	73.0000	140.0000	228.0000	457.0000	596.0000	280.0000	338.0000	429.0000
18	-3.0000	-6.9750	131.0000	155.0000	49.0000	105.0000	52.0000	162.0000	127.0000	127.0000	216.0000	276.0000	390.0000	414.0000	126.0000	146.0000	137.0000	73.0000	248.0000	165.0000	90.0000	193.0000	145.0000	675.0000	205.0000	240.0000	147.0000	22.0000	241.0000	250.0000	120.0000	20.0000	76.0000	125.0000	206.0000	225.0000	172.0000	275.0000	105.0000	175.0000	78.0000	64.0000	68.0000	180.0000	290.0000	262.0000	379.0000	92.0000	364.0000
19	-2.9250	-6.9750	0.0000	119.0000	100.0000	74.0000	129.0000	49.0000	195.0000	195.0000	284.0000	171.0000	329.0000	234.0000	148.0000	159.0000	121.0000	133.0000	100.0000	49.0000	118.0000	148.0000	123.0000	372.0000	149.0000	111.0000	231.0000	122.0000	26.0000	185.0000	102.0000	64.0000	219.0000	254.0000	46.0000	88.0000	163.0000	102.0000	258.0000	189.0000	193.0000	185.0000	0.0000	221.0000	178.0000	151.0000	421.0000	126.0000	368.0000
20	-2.8500	-6.9750	151.0000	46.0000	65.0000	21.0000	42.0000	153.0000	68.0000	50.0000	540.0000	40.0000	441.0000	73.0000	176.0000	87.0000	163.0000	84.0000	142.0000	81.0000	86.0000	246.0000	139.0000	554.0000	257.0000	282.0000	143.0000	41.0000	111.0000	287.0000	20.0000	143.0000	269.0000	225.0000	104.0000	123.0000	133.0000	220.0000	184.0000	163.0000	91.0000	177.0000	77.0000	143.0000	314.0000	232.0000	329.0000	44.0000	440.0000
21	-2.7750	-6.9750	124.0000	73.0000	54.0000	135.0000	131.0000	116.0000	146.0000	146.0000	189.0000	172.0000	409.0000	270.0000	156.0000	216.0000	68.0000	187.0000	121.0000	46.0000	74.0000	117.0000	206.0000	222.0000	235.0000	136.0000	84.0000	99.0000	164.0000	67.0000	168.0000	143.0000	172.0000	167.0000	186.0000	127.0000	282.0000	171.0000	170.0000	261.0000	119.0000	78.0000	193.0000	384.0000	182.0000	173.0000	327.0000	187.0000	497.0000
22	-2.7000	-6.9750	66.0000	74.0000	162.0000	37.0000	0.0000	109.0000	72.0000	72.0000	133.0000	205.0000	352.0000	184.0000	67.0000	89.0000	253.0000	140.0000	120.0000	129.0000	74.0000	438.0000	97.0000	497.0000	332.0000	268.0000	129.0000	132.0000	98.0000	28.0000	144.0000	51.0000	402.0000	131.0000	35.0000	129.0000	153.0000	230.0000	325.0000	101.0000	118.0000	157.0000	109.0000	177.0000	241.0000	276.0000	326.0000	252.0000	173.0000
23	-2.6250	-6.9750	31.0000	43.0000	138.0000	82.0000	139.0000	60.0000	54.0000	54.0000	178.0000	79.0000	455.0000	161.0000	86.0000	239.0000	63.0000	66.0000	165.0000	65.0000	68.0000	310.0000	186.0000	496.0000	328.0000	96.0000	103.0000	122.0000	162.0000	216.0000	280.0000	83.0000	315.0000	130.0000	68.0000	238.0000	391.0000	173.0000	136.0000	194.0000	133.0000	162.0000	130.0000	237.0000	467.0000	393.0000	329.0000	358.0000	310.0000
24	-3.6000	-6.9000	48.0000	20.0000	116.0000	95.0000	145.0000	76.0000	182.0000	182.0000	416.0000	158.0000	303.0000	374.0000	185.0000	140.0000	221.0000	175.0000	205.0000	142.0000	47.0000	167.0000	159.0000	433.0000	238.0000	125.0000	140.0000	53.0000	407.0000	412.0000	192.0000	183.0000	195.0000	22.0000	130.0000	105.0000	299.0000	165.0000	160.0000	95.0000	104.0000	172.0000	126.0000	134.0000	99.0000	216.0000	199.0000	131.0000	186.0000
25	-3.5250	-6.9000	128.0000	133.0000	0.0000	55.0000	78.0000	172.0000	85.0000	85.0000	180.0000	121.0000	285.0000	197.0000	98.0000	172.0000	51.0000	163.0000	122.0000	186.0000	40.0000	145.0000	128.0000	471.0000	184.0000	295.0000	112.0000	150.0000	398.0000	211.0000	123.0000	77.0000	120.0000	52.0000	110.0000	28.0000	299.0000	295.0000	136.0000	196.0000	193.0000	131.0000	104.0000	102.0000	255.0000	417.0000	174.0000	186.0000	362.0000
26	-3.4500	-6.9000	79.0000	126.0000	63.0000	154.0000	45.0000	95.0000	120.0000	120.0000	224.0000	141.0000	400.0000	87.0000	75.0000	216.0000	58.0000	231.0000	291.0000	40.0000	152.0000	205.0000	147.0000	409.0000	356.0000	108.0000	157.0000	65.0000	588.0000	132.0000	294.0000	116.0000	250.0000	172.0000	156.0000	178.0000	472.0000	281.0000	139.0000	123.0000	211.0000	88.0000	220.0000	396.0000	395.0000	404.0000	139.0000	203.0000	281.0000
27	-3.3750	-6.9000	380.0000	74.0000	173.0000	156.0000	140.0000	118.0000	115.0000	115.0000	301.0000	118.0000	393.0000	240.0000	104.0000	228.0000	226.0000	219.0000	341.0000	169.0000	117.0000	281.0000	223.0000	705.0000	217.0000	272.0000	225.0000	55.0000	210.0000	232.0000	146.0000	148.0000	523.0000	153.0000	148.0000	105.0000	324.0000	197.0000	248.0000	188.0000	158.0000	132.0000	121.0000	304.0000	560.0000	397.0000	227.0000	221.0000	347.0000
28	-3.3000	-6.9000	139.0000	122.0000	144.0000	53.0000	45.0000	148.0000	143.0000	143.0000	140.0000	57.0000	167.0000	479.0000	121.0000	333.0000	93.0000	240.0000	362.0000	103.0000	102.0000	126.0000	158.0000	685.0000	438.0000	206.0000	186.0000	127.0000	493.0000	327.0000	191.0000	373.0000	405.0000	177.0000	102.0000	114.0000	332.0000	361.0000	88.0000	378.0000	172.0000	116.0000	84.0000	413.0000	555.0000	356.0000	172.0000	337.0000	342.0000
29	-3.2250	-6.9000	125.0000	333.0000	226.0000	168.0000	80.0000	128.0000	71.0000	71.0000	356.0000	53.0000	298.0000	203.0000	117.0000	235.0000	114.0000	231.0000	236.0000	133.0000	173.0000	359.0000	125.0000	570.0000	253.0000	180.0000	253.0000	190.0000	431.0000	211.0000	138.0000	198.0000	570.0000	330.0000	133.0000	211.0000	456.0000	311.0000	136.0000	299.0000	242.0000	215.0000	178.0000	229.0000	324.0000	347.0000	206.0000	171.0000	262.0000
30	-3.1500	-6.9000	137.0000	206.0000	25.0000	128.0000	65.0000	156.0000	74.0000	74.0000	170.0000	146.0000	409.0000	238.0000	139.0000	250.0000	301.0000	110.0000	195.0000	130.0000	89.0000	180.0000	171.0000	586.0000	274.0000	205.0000	77.0000	123.0000	526.0000	222.0000	252.0000	372.0000	306.0000	245.0000	132.0000	155.0000	367.0000	184.0000	257.0000	254.0000	235.0000	173.0000	227.0000	185.0000	361.0000	392.0000	195.0000	184.0000	348.0000
31	-3.0750	-6.9000	92.0000	118.0000	53.0000	49.0000	47.0000	174.0000	181.0000	181.0000	237.0000	60.0000	220.0000	189.0000	109.0000	236.0000	231.0000	235.0000	109.0000	139.0000	71.0000	316.0000	26.0000	515.0000	560.0000	83.0000	171.0000	153.0000	216.0000	403.0000	156.0000	282.0000	344.0000	241.0000	158.0000	184.0000	280.0000	306.0000	272.0000	253.0000	147.0000	185.0000	137.0000	355.0000	410.0000	526.0000	210.0000	206.0000	499.0000
32	-3.0000	-6.9000	208.0000	20.0000	45.0000	81.0000	101.0000	199.0000	92.0000	92.0000	238.0000	107.0000	192.0000	166.0000	84.0000	118.0000	22.0000	91.0000	180.0000	136.0000	18.0000	100.0000	72.0000	426.0000	203.0000	244.0000	47.0000	72.0000	285.0000	193.0000	128.0000	215.0000	308.0000	214.0000	99.0000	0.0000	263.0000	158.0000	198.0000	159.0000	126.0000	98.0000	173.0000	180.0000	230.0000	311.0000	202.0000	202.0000	432.0000
33	-2.9250	-6.9000	142.0000	82.0000	60.0000	22.0000	0.0000	106.0000	144.0000	144.0000	402.0000	61.0000	262.0000	283.0000	183.0000	0.0000	154.0000	124.0000	192.0000	185.0000	87.0000	191.0000	81.0000	488.0000	282.0000	255.0000	219.0000	87.0000	357.0000	311.0000	62.0000	112.0000	230.0000	0.0000	142.0000	65.0000	156.0000	149.0000	317.0000	89.0000	188.0000	84.0000	49.0000	164.0000	195.0000	147.0000	244.0000	94.0000	310.0000
34	-2.8500	-6.9000	192.0000	58.0000	169.0000	215.0000	115.0000	181.0000	115.0000	115.0000	316.0000	98.0000	408.0000	231.0000	155.0000	189.0000	159.0000	212.0000	218.0000	126.0000	77.0000	124.0000	0.0000	526.0000	319.0000	270.0000	227.0000	97.0000	205.0000	174.0000	252.0000	219.0000	262.0000	147.0000	83.0000	219.0000	216.0000	182.0000	202.0000	274.0000	332.0000	96.0000	67.0000	184.0000	414.0000	526.0000	262.0000	189.0000	473.0000
35	-2.7750	-6.9000	79.0000	49.0000	49.0000	55.0000	102.0000	223.0000	42.0000	42.0000	292.0000	141.0000	287.0000	121.0000	95.0000	270.0000	110.0000	101.0000	136.0000	90.0000	52.0000	98.0000	24.0000	328.0000	256.0000	69.0000	28.0000	141.0000	120.0000	195.0000	139.0000	122.0000	314.0000	168.0000	118.0000	131.0000	273.0000	43.0000	83.0000	115.0000	151.0000	75.0000	131.0000	211.0000	249.0000	275.0000	242.0000	210.0000	339.0000
36	-2.7000	-6.9000	136.0000	83.0000	117.0000	151.0000	38.0000	234.0000	149.0000	149.0000	373.0000	109.0000	427.0000	129.0000	188.0000	97.0000	157.0000	142.0000	102.0000	151.0000	154.0000	244.0000	123.0000	515.0000	293.0000	135.0000	176.0000	111.0000	100.0000	80.0000	101.0000	53.0000	165.0000	73.0000	49.0000	148.0000	284.0000	145.0000	205.0000	112.0000	52.0000	147.0000	146.0000	129.0000	215.0000	180.0000	330.0000	162.0000	175.0000
37	-2.6250	-6.9000	210.0000	176.0000	80.0000	80.0000	142.0000	187.0000	93.0000	93.0000	257.0000	151.0000	345.0000	431.0000	215.0000	24.0000	162.0000	41.0000	291.0000	65.0000	71.0000	305.0000	162.0000	565.0000	129.0000	127.0000	192.0000	160.0000	129.0000	222.0000	265.0000	154.0000	253.0000	98.0000	165.0000	140.0000	329.0000	161.0000	117.0000	145.0000	129.0000	67.0000	132.0000	96.0000	283.0000	131.0000	287.0000	320.0000	265.0000
38	-2.5500	-6.9000	173.0000	114.0000	71.0000	152.0000	56.0000	140.0000	129.0000	129.0000	175.0000	40.0000	433.0000	187.0000	268.0000	127.0000	83.0000	128.0000	45.0000	159.0000	81.0000	75.0000	30.0000	533.0000	195.0000	162.0000	129.0000	150.0000	225.0000	110.0000	181.0000	140.0000	379.0000	55.0000	246.0000	97.0000	259.0000	145.0000	137.0000	132.0000	126.0000	29.0000	201.0000	274.0000	205.0000	180.0000	312.0000	155.0000	344.0000
39	-2.4750	-6.9000	97.0000	79.0000	122.0000	22.0000	159.0000	74.0000	129.0000	129.0000	123.0000	77.0000	199.0000	236.0000	220.0000	107.0000	166.0000	119.0000	168.0000	82.0000	35.0000	189.0000	165.0000	383.0000	253.0000	151.0000	66.0000	33.0000	177.0000	176.0000	103.0000	242.0000	244.0000	97.0000	197.0000	67.0000	230.0000	228.0000	231.0000	33.0000	73.0000	104.0000	94.0000	177.0000	325.0000	352.0000	316.0000	206.0000	209.0000
40	-3.6750	-6.8250	90.0000	108.0000	230.0000	91.0000	91.0000	185.0000	89.0000	89.0000	195.0000	200.0000	288.0000	261.0000	331.0000	146.0000	178.0000	329.0000	175.0000	188.0000	114.0000	208.0000	223.0000	400.0000	124.0000	170.0000	92.0000	142.0000	228.0000	336.0000	102.0000	243.0000	348.0000	181.0000	140.0000	164.0000	669.0000	181.0000	232.0000	248.0000	241.0000	237.0000	125.0000	132.0000	524.0000	579.0000	332.0000	199.0000	651.0000
41	-3.6000	-6.8250	56.0000	136.0000	75.0000	25.0000	125.0000	110.0000	56.0000	56.0000	147.0000	50.0000	410.0000	118.0000	173.0000	176.0000	133.0000	149.0000	130.0000	100.0000	132.0000	99.0000	0.0000	397.0000	203.0000	134.0000	29.0000	165.0000	88.0000	111.0000	129.0000	162.0000	277.0000	23.0000	113.0000	0.0000	259.0000	183.0000	43.0000	218.0000	178.0000	0.0000	170.0000	253.0000	240.0000	99.0000	237.0000	274.0000	466.0000
42	-3.5250	-6.8250	56.0000	89.0000	72.0000	94.0000	91.0000	112.0000	36.0000	36.0000	250.0000	208.0000	214.0000	201.0000	138.0000	119.0000	82.0000	89.0000	215.0000	63.0000	59.0000	77.0000	206.0000	493.0000	218.0000	66.0000	94.0000	29.0000	290.0000	263.0000	252.0000	110.0000	218.0000	162.0000	129.0000	0.0000	22.0000	211.0000	129.0000	188.0000	72.0000	78.0000	121.0000	234.0000	153.0000	193.0000	208.0000	150.0000	212.0000
43	-3.4500	-6.8250	147.0000	194.0000	140.0000	192.0000	20.0000	197.0000	319.0000	299.0000	380.0000	60.0000	334.0000	217.0000	0.0000	256.0000	99.0000	206.0000	315.0000	128.0000	71.0000	265.0000	172.0000	507.0000	447.0000	331.0000	147.0000	19.0000	394.0000	234.0000	183.0000	297.0000	497.0000	288.0000	118.0000	242.0000	364.0000	370.0000	211.0000	203.0000	217.0000	167.0000	152.0000	358.0000	506.0000	517.0000	375.0000	337.0000	367.0000
44	-3.3750	-6.8250	202.0000	150.0000	40.0000	88.0000	137.0000	303.0000	134.0000	134.0000	190.0000	122.0000	310.0000	227.0000	283.0000	161.0000	102.0000	177.0000	305.0000	90.0000	105.0000	154.0000	280.0000	592.0000	395.0000	216.0000	108.0000	66.0000	451.0000	170.0000	306.0000	135.0000	436.0000	252.0000	168.0000	43.0000	481.0000	264.0000	240.0000	373.0000	246.0000	248.0000	225.0000	477.0000	372.0000	365.0000	267.0000	369.0000	578.0000
45	-3.3000	-6.8250	81.0000	240.0000	197.0000	206.0000	211.0000	194.0000	110.0000	110.0000	204.0000	194.0000	409.0000	105.0000	158.0000	420.0000	75.0000	153.0000	197.0000	124.0000	64.0000	161.0000	167.0000	752.0000	295.0000	247.0000	160.0000	113.0000	400.0000	121.0000	95.0000	275.0000	355.0000	306.0000	80.0000	197.0000	364.0000	257.0000	310.0000	202.0000	176.0000	118.0000	199.0000	241.0000	439.0000	516.0000	441.0000	228.0000	629.0000
46	-3.2250	-6.8250	143.0000	77.0000	198.0000	177.0000	153.0000	190.0000	254.0000	254.0000	291.0000	187.0000	491.0000	428.0000	240.0000	171.0000	215.0000	138.0000	218.0000	147.0000	53.0000	315.0000	237.0000	480.0000	357.0000	170.0000	112.0000	181.0000	689.0000	215.0000	129.0000	553.0000	526.0000	230.0000	98.0000	231.0000	560.0000	164.0000	302.0000	338.0000	329.0000	145.0000	299.0000	310.0000	603.0000	715.0000	227.0000	320.0000	334.0000
47	-3.1500	-6.8250	164.0000	73.0000	200.0000	159.0000	167.0000	106.0000	144.0000	144.0000	236.0000	130.0000	536.0000	275.0000	80.0000	283.0000	169.0000	300.0000	332.0000	146.0000	206.0000	136.0000	179.0000	703.0000	346.0000	140.0000	89.0000	109.0000	438.0000	337.0000	119.0000	589.0000	420.0000	330.0000	188.0000	160.0000	465.0000	330.0000	227.0000	307.0000	209.0000	184.0000	141.0000	205.0000	516.0000	478.0000	242.0000	165.0000	576.0000
48	-3.0750	-6.8250	148.0000	96.0000	149.0000	108.0000	26.0000	44.0000	111.0000	111.0000	370.0000	109.0000	201.0000	201.0000	41.0000	183.0000	271.0000	55.0000	196.0000	122.0000	99.0000	274.0000	287.0000	547.0000	358.0000	137.0000	64.0000	90.0000	273.0000	116.0000	81.0000	193.0000	260.0000	73.0000	0.0000	167.0000	79.0000	131.0000	238.0000	115.0000	163.0000	147.0000	70.0000	199.0000	396.0000	275.0000	555.0000	176.0000	463.0000
49	-3.0000	-6.8250	109.0000	107.0000	102.0000	61.0000	83.0000	311.0000	47.0000	47.0000	83.0000	116.0000	292.0000	237.0000	112.0000	185.0000	25.0000	67.0000	168.0000	47.0000	0.0000	124.0000	96.0000	490.0000	286.0000	166.0000	59.0000	116.0000	166.0000	201.0000	255.0000	181.0000	381.0000	105.0000	73.0000	93.0000	174.0000	241.0000	159.0000	214.0000	290.0000	0.0000	143.0000	145.0000	267.0000	112.0000	192.0000	201.0000	189.0000
50	-2.9250	-6.8250	141.0000	170.0000	67.0000	107.0000	20.0000	82.0000	126.0000	126.0000	262.0000	161.0000	255.0000	78.0000	252.0000	115.0000	90.0000	142.0000	565.0000	84.0000	54.0000	161.0000	170.0000	390.0000	367.0000	194.0000	156.0000	219.0000	443.0000	216.0000	242.0000	147.0000	358.0000	186.0000	22.0000	104.0000	199.0000	185.0000	218.0000	236.0000	392.0000	200.0000	251.0000	164.0000	448.0000	669.0000	310.0000	312.0000	506.0000
51	-2.8500	-6.8250	152.0000	57.0000	130.0000	188.0000	48.0000	153.0000	168.0000	168.0000	95.0000	184.0000	231.0000	161.0000	307.0000	434.0000	309.0000	194.0000	445.0000	115.0000	144.0000	126.0000	146.0000	888.0000	281.0000	228.0000	139.0000	177.0000	453.0000	268.0000	131.0000	317.0000	633.0000	259.0000	181.0000	377.0000	512.0000	228.0000	231.0000	204.0000	163.0000	150.0000	124.0000	441.0000	459.0000	519.0000	392.0000	287.0000	335.0000
52	-2.7750	-6.8250	290.0000	153.0000	103.0000	111.0000	43.0000	294.0000	74.0000	74.0000	229.0000	55.0000	285.0000	291.0000	226.0000	107.0000	59.0000	73.0000	336.0000	99.0000	168.0000	176.0000	204.0000	591.0000	411.0000	345.0000	104.0000	134.0000	511.0000	231.0000	174.0000	281.0000	306.0000	248.0000	88.0000	52.0000	356.0000	157.0000	264.0000	140.0000	101.0000	109.0000	166.0000	346.0000	491.0000	735.0000	333.0000	157.0000	576.0000
53	-2.7000	-6.8250	100.0000	152.0000	164.0000	98.0000	118.0000	44.0000	70.0000	70.0000	322.0000	164.0000	294.0000	115.0000	258.0000	92.0000	103.0000	194.0000	245.0000	0.0000	0.0000	193.0000	186.0000	474.0000	310.0000	150.0000	149.0000	106.0000	212.0000	47.0000	141.0000	79.0000	370.0000	61.0000	115.0000	129.0000	238.0000	156.0000	118.0000	124.0000	38.0000	58.0000	64.0000	153.0000	202.0000	200.0000	170.0000	186.0000	124.0000
54	-2.6250	-6.8250	132.0000	72.0000	50.0000	86.0000	85.0000	155.0000	32.0000	32.0000	182.0000	179.0000	302.0000	195.0000	68.0000	159.0000	99.0000	197.0000	186.0000	80.0000	88.0000	143.0000	92.0000	587.0000	220.0000	100.0000	154.0000	215.0000	72.0000	81.0000	119.0000	226.0000	385.0000	76.0000	276.0000	143.0000	159.0000	129.0000	97.0000	136.0000	253.0000	87.0000	157.0000	192.0000	109.0000	258.0000	208.0000	69.0000	499.0000
55	-2.5500	-6.8250	75.0000	166.0000	35.0000	118.0000	96.0000	149.0000	116.0000	116.0000	142.0000	116.0000	228.0000	193.0000	110.0000	151.0000	201.0000	47.0000	156.0000	78.0000	163.0000	151.0000	98.0000	413.0000	171.0000	153.0000	223.0000	157.0000	247.0000	141.0000	155.0000	154.0000	54.0000	112.0000	133.0000	0.0000	139.0000	197.0000	71.0000	96.0000	194.0000	143.0000	61.0000	247.0000	181.0000	54.0000	389.0000	158.0000	342.0000
56	-2.4750	-6.8250	187.0000	49.0000	29.0000	117.0000	123.0000	64.0000	115.0000	115.0000	290.0000	166.0000	149.0000	105.0000	136.0000	71.0000	153.0000	259.0000	133.0000	35.0000	0.0000	90.0000	182.0000	503.0000	209.0000	196.0000	100.0000	25.0000	224.0000	75.0000	88.0000	108.0000	237.0000	152.0000	109.0000	172.0000	191.0000	286.0000	243.0000	168.0000	114.0000	106.0000	72.0000	141.0000	160.0000	184.0000	313.0000	179.0000	177.0000
57	-2.4000	-6.8250	120.0000	170.0000	78.0000	95.0000	88.0000	72.0000	50.0000	50.0000	173.0000	19.0000	566.0000	197.0000	186.0000	98.0000	51.0000	143.0000	203.0000	18.0000	98.0000	117.0000	24.0000	443.0000	248.0000	307.0000	109.0000	175.0000	123.0000	49.0000	92.0000	132.0000	223.0000	98.0000	192.0000	64.0000	255.0000	268.0000	49.0000	179.0000	307.0000	20.0000	144.0000	113.0000	443.0000	179.0000	170.0000	212.0000	317.0000
58	-3.7500	-6.7500	100.0000	113.0000	85.0000	51.0000	73.0000	89.0000	55.0000	55.0000	162.0000	109.0000	412.0000	234.0000	230.0000	151.0000	186.0000	155.0000	219.0000	141.0000	24.0000	184.0000	123.0000	443.0000	384.0000	99.0000	136.0000	106.0000	127.0000	239.0000	255.0000	144.0000	290.0000	227.0000	123.0000	89.0000	236.0000	128.0000	107.0000	169.0000	186.0000	181.0000	79.0000	231.0000	299.0000	313.0000	223.0000	216.0000	221.0000
59	-3.6750	-6.7500	50.0000	66.0000	110.0000	97.0000	77.0000	84.0000	105.0000	105.0000	177.0000	47.0000	219.0000	243.0000	255.0000	42.0000	75.0000	83.0000	0.0000	54.0000	0.0000	232.0000	75.0000	491.0000	283.0000	107.0000	131.0000	62.0000	73.0000	90.0000	82.0000	126.0000	146.0000	90.0000	109.0000	82.0000	122.0000	227.0000	118.0000	142.0000	114.0000	92.0000	102.0000	131.0000	133.0000	112.0000	356.0000	227.0000	328.0000
60	-3.6000	-6.7500	54.0000	112.0000	130.0000	183.0000	140.0000	191.0000	167.0000	167.0000	193.0000	117.0000	281.0000	254.0000	198.0000	89.0000	178.0000	101.0000	195.0000	102.0000	59.0000	214.0000	128.0000	382.0000	282.0000	277.0000	252.0000	47.0000	220.0000	252.0000	154.0000	161.0000	255.0000	136.0000	208.0000	135.0000	231.0000	189.0000	81.0000	105.0000	26.0000	187.0000	93.0000	327.0000	226.0000	452.0000	333.0000	184.0000	394.0000
61	-3.5250	-6.7500	215.0000	133.0000	226.0000	128.0000	117.0000	137.0000	143.0000	143.0000	215.0000	132.0000	285.0000	270.0000	195.0000	128.0000	64.0000	258.0000	214.0000	162.0000	95.0000	230.0000	125.0000	406.0000	162.0000	46.0000	99.0000	137.0000	298.0000	301.0000	236.0000	178.0000	488.0000	115.0000	199.0000	245.0000	196.0000	169.0000	216.0000	155.0000	69.0000	108.0000	91.0000	293.0000	423.0000	371.0000	223.0000	335.0000	259.0000
62	-3.4500	-6.7500	93.0000	28.0000	58.0000	115.0000	72.0000	136.0000	79.0000	79.0000	153.0000	242.0000	329.0000	304.0000	104.0000	272.0000	184.0000	204.0000	307.0000	248.0000	95.0000	342.0000	118.0000	736.0000	312.0000	248.0000	103.0000	97.0000	557.0000	189.0000	162.0000	234.0000	450.0000	234.0000	194.0000	38.0000	529.0000	367.0000	137.0000	267.0000	113.0000	188.0000	132.0000	392.0000	543.0000	537.0000	413.0000	202.0000	340.0000
63	-3.3750	-6.7500	129.0000	80.0000	75.0000	123.0000	164.0000	190.0000	95.0000	95.0000	258.0000	214.0000	285.0000	193.0000	201.0000	340.0000	121.0000	128.0000	402.0000	130.0000	143.0000	266.0000	265.0000	403.0000	301.0000	103.0000	200.0000	175.0000	470.0000	275.0000	163.0000	322.0000	448.0000	171.0000	127.0000	207.0000	277.0000	354.0000	99.0000	188.0000	251.0000	277.0000	150.0000	196.0000	414.0000	437.0000	383.0000	100.0000	238.0000
64	-3.3000	-6.7500	172.0000	208.0000	72.0000	123.0000	43.0000	161.0000	47.0000	47.0000	381.0000	193.0000	335.0000	408.0000	114.0000	230.0000	187.0000	188.0000	251.0000	186.0000	81.0000	172.0000	210.0000	502.0000	528.0000	131.0000	103.0000	57.0000	394.0000	221.0000	168.0000	259.0000	409.0000	241.0000	212.0000	115.0000	410.0000	212.0000	74.0000	175.0000	130.0000	131.0000	178.0000	283.0000	269.0000	426.0000	379.0000	243.0000	440.0000
65	-3.2250	-6.7500	248.0000	99.0000	180.0000	163.0000	132.0000	231.0000	165.0000	165.0000	238.0000	264.0000	178.0000	306.0000	222.0000	386.0000	370.0000	149.0000	311.0000	107.0000	123.0000	170.0000	120.0000	670.0000	485.0000	187.0000	180.0000	108.0000	355.0000	203.0000	155.0000	156.0000	527.0000	176.0000	85.0000	74.0000	481.0000	184.0000	202.0000	345.0000	330.0000	193.0000	437.0000	273.0000	242.0000	723.0000	291.0000	97.0000	319.0000
66	-3.1500	-6.7500	209.0000	108.0000	124.0000	121.0000	158.0000	196.0000	61.0000	61.0000	196.0000	87.0000	268.0000	239.0000	228.0000	159.0000	148.0000	136.0000	382.0000	96.0000	198.0000	224.0000	206.0000	788.0000	177.0000	312.0000	153.0000	126.0000	387.0000	174.0000	66.0000	206.0000	509.0000	171.0000	120.0000	66.0000	364.0000	326.0000	181.0000	193.0000	249.0000	180.0000	188.0000	241.0000	239.0000	364.0000	217.0000	202.0000	339.0000
67	-3.0750	-6.7500	136.0000	151.0000	167.0000	56.0000	141.0000	146.0000	130.0000	130.0000	207.0000	75.0000	506.0000	144.0000	59.0000	271.0000	58.0000	157.0000	191.0000	107.0000	114.0000	125.0000	144.0000	633.0000	343.0000	174.0000	92.0000	19.0000	703.0000	258.0000	66.0000	246.0000	567.0000	193.0000	77.0000	218.0000	370.0000	191.0000	271.0000	273.0000	181.0000	185.0000	98.0000	315.0000	282.0000	528.0000	186.0000	383.0000	253.0000
68	-3.0000	-6.7500	101.0000	99.0000	55.0000	213.0000	203.0000	163.0000	114.0000	93.0000	245.0000	185.0000	238.0000	334.0000	185.0000	365.0000	166.0000	200.0000	275.0000	155.0000	80.0000	210.0000	148.0000	607.0000	282.0000	125.0000	65.0000	185.0000	520.0000	358.0000	89.0000	312.0000	466.0000	181.0000	248.0000	122.0000	279.0000	161.0000	302.0000	442.0000	192.0000	45.0000	236.0000	156.0000	415.0000	369.0000	368.0000	222.0000	254.0000
69	-2.9250	-6.7500	186.0000	71.0000	102.0000	125.0000	89.0000	222.0000	106.0000	106.0000	198.0000	123.0000	137.0000	157.0000	209.0000	261.0000	160.0000	189.0000	255.0000	83.0000	88.0000	115.0000	293.0000	423.0000	114.0000	160.0000	112.0000	56.0000	475.0000	170.0000	169.0000	341.0000	302.0000	301.0000	158.0000	152.0000	269.0000	222.0000	258.0000	372.0000	244.0000	102.0000	107.0000	204.0000	348.0000	456.0000	169.0000	148.0000	351.0000
70	-2.8500	-6.7500	338.0000	180.0000	124.0000	128.0000	97.0000	203.0000	53.0000	53.0000	250.0000	104.0000	272.0000	250.0000	144.0000	275.0000	212.0000	237.0000	363.0000	275.0000	193.0000	154.0000	191.0000	628.0000	166.0000	242.0000	82.0000	182.0000	555.0000	448.0000	217.0000	592.0000	605.0000	217.0000	280.0000	148.0000	481.0000	227.0000	161.0000	140.0000	259.0000	350.0000	179.0000	261.0000	246.0000	776.0000	227.0000	127.0000	586.0000
71	-2.7750	-6.7500	78.0000	113.0000	148.0000	182.0000	182.0000	181.0000	126.0000	126.0000	83.0000	157.0000	359.0000	197.0000	104.0000	145.0000	88.0000	75.0000	262.0000	67.0000	115.0000	93.0000	99.0000	466.0000	316.0000	322.0000	58.0000	130.0000	332.0000	87.0000	150.0000	262.0000	317.0000	377.0000	68.0000	98.0000	246.0000	170.0000	100.0000	260.0000	223.0000	40.0000	52.0000	193.0000	378.0000	312.0000	361.0000	241.0000	256.0000
72	-2.7000	-6.7500	120.0000	72.0000	126.0000	89.0000	68.0000	123.0000	107.0000	107.0000	241.0000	201.0000	298.0000	119.0000	105.0000	163.0000	134.0000	119.0000	294.0000	264.0000	122.0000	232.0000	119.0000	445.0000	298.0000	106.0000	93.0000	209.0000	248.0000	134.0000	98.0000	346.0000	305.0000	105.0000	109.0000	0.0000	206.0000	175.0000	235.0000	152.0000	203.0000	117.0000	0.0000	193.0000	514.0000	271.0000	279.0000	274.0000	474.0000
73	-2.6250	-6.7500	237.0000	67.0000	33.0000	54.0000	120.0000	127.0000	50.0000	50.0000	337.0000	84.0000	262.0000	182.0000	223.0000	349.0000	143.0000	129.0000	183.0000	89.0000	90.0000	213.0000	41.0000	520.0000	210.0000	134.0000	104.0000	84.0000	155.0000	118.0000	94.0000	195.0000	246.0000	208.0000	194.0000	150.0000	416.0000	416.0000	91.0000	102.0000	277.0000	66.0000	166.0000	277.0000	429.0000	347.0000	253.0000	197.0000	597.0000
74	-2.5500	-6.7500	231.0000	68.0000	80.0000	282.0000	114.0000	95.0000	76.0000	76.0000	314.0000	247.0000	357.0000	341.0000	160.0000	208.0000	155.0000	212.0000	217.0000	199.0000	78.0000	128.0000	130.0000	450.0000	325.0000	215.0000	123.0000	216.0000	420.0000	233.0000	139.0000	370.0000	587.0000	376.0000	99.0000	144.0000	386.0000	369.0000	155.0000	354.0000	226.0000	248.0000	67.0000	397.0000	456.0000	547.0000	152.0000	382.0000	538.0000
75	-2.4750	-6.7500	108.0000	130.0000	103.0000	56.0000	70.0000	40.0000	120.0000	120.0000	191.0000	93.0000	199.0000	300.0000	114.0000	24.0000	59.0000	217.0000	75.0000	103.0000	50.0000	76.0000	94.0000	588.0000	340.0000	169.0000	136.0000	251.0000	289.0000	242.0000	106.0000	264.0000	254.0000	107.0000	147.0000	130.0000	303.0000	187.0000	233.0000	347.0000	115.0000	226.0000	67.0000	176.0000	185.0000	224.0000	241.0000	394.0000	260.0000
76	-2.4000	-6.7500	102.0000	95.0000	36.0000	38.0000	0.0000	122.0000	101.0000	101.0000	127.0000	77.0000	213.0000	187.0000	103.0000	167.0000	135.0000	289.0000	88.0000	129.0000	136.0000	246.0000	176.0000	425.0000	141.0000	149.0000	102.0000	229.0000	239.0000	38.0000	70.0000	125.0000	154.0000	179.0000	133.0000	124.0000	188.0000	221.0000	210.0000	162.0000	91.0000	31.0000	116.0000	99.0000	269.0000	255.0000	296.0000	261.0000	289.0000
77	-2.3250	-6.7500	107.0000	240.0000	158.0000	73.0000	0.0000	78.0000	52.0000	52.0000	143.0000	128.0000	379.0000	204.0000	41.0000	141.0000	61.0000	322.0000	161.0000	85.0000	80.0000	216.0000	72.0000	536.0000	279.0000	179.0000	91.0000	119.0000	96.0000	161.0000	99.0000	85.0000	86.0000	134.0000	65.0000	148.0000	367.0000	151.0000	89.0000	67.0000	80.0000	117.0000	56.0000	274.0000	183.0000	234.0000	451.0000	216.0000	209.0000
78	-2.2500	-6.7500	98.0000	100.0000	201.0000	71.0000	118.0000	186.0000	202.0000	202.0000	332.0000	116.0000	300.0000	173.0000	211.0000	310.0000	111.0000	153.0000	207.0000	56.0000	71.0000	246.0000	72.0000	519.0000	248.0000	129.0000	36.0000	110.0000	48.0000	141.0000	242.0000	184.0000	257.0000	54.0000	215.0000	97.0000	149.0000	185.0000	115.0000	258.0000	201.0000	164.0000	50.0000	241.0000	403.0000	160.0000	360.0000	199.0000	320.0000
79	-2.1750	-6.7500	73.0000	87.0000	92.0000	102.0000	65.0000	220.0000	113.0000	113.0000	184.0000	54.0000	302.0000	147.0000	198.0000	141.0000	199.0000	193.0000	252.0000	203.0000	42.0000	241.0000	53.0000	537.0000	190.0000	163.0000	57.0000	147.0000	71.0000	140.0000	157.0000	166.0000	259.0000	184.0000	99.0000	20.0000	344.0000	205.0000	78.0000	167.0000	305.0000	173.0000	144.0000	160.0000	343.0000	212.0000	256.0000	236.0000	480.0000
80	-3.7500	-6.6750	113.0000	102.0000	116.0000	111.0000	42.0000	95.0000	93.0000	93.0000	333.0000	137.0000	240.0000	281.0000	213.0000	153.0000	240.0000	98.0000	223.0000	147.0000	149.0000	43.0000	97.0000	348.0000	314.0000	252.0000	206.0000	210.0000	177.0000	228.0000	246.0000	77.0000	288.0000	274.0000	190.0000	96.0000	260.0000	165.0000	118.0000	224.0000	187.0000	35.0000	70.0000	217.0000	265.0000	252.0000	568.0000	208.0000	295.0000
81	-3.6750	-6.6750	156.0000	65.0000	106.0000	78.0000	47.0000	133.0000	124.0000	124.0000	235.0000	129.0000	184.0000	287.0000	115.0000	118.0000	191.0000	130.0000	185.0000	84.0000	31.0000	176.0000	142.0000	450.0000	134.0000	286.0000	84.0000	27.0000	146.0000	111.0000	83.0000	191.0000	319.0000	85.0000	193.0000	55.0000	149.0000	110.0000	77.0000	72.0000	80.0000	43.0000	104.0000	121.0000	272.0000	156.0000	226.0000	175.0000	355.0000
82	-3.6000	-6.6750	238.0000	63.0000	146.0000	92.0000	128.0000	0.0000	205.0000	205.0000	225.0000	117.0000	371.0000	335.0000	25.0000	144.0000	248.0000	290.0000	212.0000	99.0000	119.0000	251.0000	166.0000	504.0000	320.0000	324.0000	96.0000	44.0000	589.0000	330.0000	91.0000	170.0000	544.0000	283.0000	127.0000	78.0000	365.0000	168.0000	235.0000	361.0000	219.0000	204.0000	169.0000	391.0000	556.0000	479.0000	217.0000	343.0000	454.0000
83	-3.5250	-6.6750	44.0000	123.0000	26.0000	72.0000	72.0000	80.0000	92.0000	92.0000	332.0000	228.0000	292.0000	318.0000	104.0000	214.0000	145.0000	128.0000	111.0000	121.0000	114.0000	273.0000	204.0000	471.0000	232.0000	118.0000	65.0000	54.0000	262.0000	93.0000	80.0000	289.0000	321.0000	159.0000	191.0000	87.0000	397.0000	327.0000	74.0000	322.0000	72.0000	216.0000	205.0000	356.0000	374.0000	306.0000	180.0000	191.0000	376.0000
84	-3.4500	-6.6750	218.0000	161.0000	155.0000	18.0000	34.0000	279.0000	131.0000	131.0000	166.0000	135.0000	283.0000	324.0000	150.0000	221.0000	124.0000	207.0000	264.0000	77.0000	100.0000	175.0000	206.0000	889.0000	308.0000	138.0000	159.0000	96.0000	416.0000	211.0000	196.0000	262.0000	625.0000	238.0000	167.0000	79.0000	290.0000	106.0000	282.0000	242.0000	150.0000	111.0000	145.0000	443.0000	486.0000	435.0000	238.0000	250.0000	506.0000
85	-3.3750	-6.6750	214.0000	132.0000	111.0000	114.0000	217.0000	204.0000	0.0000	0.0000	279.0000	201.0000	329.0000	283.0000	65.0000	165.0000	155.0000	202.0000	100.0000	132.0000	98.0000	216.0000	199.0000	420.0000	281.0000	240.0000	144.0000	60.0000	319.0000	306.0000	193.0000	146.0000	600.0000	304.0000	146.0000	84.0000	269.0000	143.0000	92.0000	354.0000	70.0000	92.0000	112.0000	399.0000	325.0000	323.0000	283.0000	265.0000	525.0000
86	-3.3000	-6.6750	103.0000	85.0000	94.0000	130.0000	135.0000	125.0000	93.0000	93.0000	145.0000	95.0000	275.0000	203.0000	203.0000	217.0000	60.0000	203.0000	371.0000	152.0000	106.0000	151.0000	100.0000	576.0000	393.0000	253.0000	198.0000	132.0000	527.0000	153.0000	220.0000	151.0000	579.0000	166.0000	89.0000	50.0000	431.0000	319.0000	195.0000	293.0000	158.0000	69.0000	218.0000	130.0000	354.0000	505.0000	340.0000	226.0000	472.0000
87	-3.2250	-6.6750	240.0000	141.0000	118.0000	143.0000	38.0000	75.0000	27.0000	27.0000	144.0000	158.0000	397.0000	174.0000	133.0000	246.0000	198.0000	185.0000	110.0000	135.0000	87.0000	136.0000	139.0000	586.0000	317.0000	315.0000	216.0000	42.0000	410.0000	213.0000	76.0000	227.0000	420.0000	212.0000	25.0000	82.0000	322.0000	273.0000	197.0000	254.0000	175.0000	183.0000	165.0000	249.0000	522.0000	452.0000	229.0000	220.0000	395.0000
88	-3.1500	-6.6750	218.0000	62.0000	174.0000	159.0000	97.0000	368.0000	45.0000	45.0000	183.0000	228.0000	276.0000	243.0000	138.0000	302.0000	137.0000	148.0000	287.0000	128.0000	40.0000	228.0000	169.0000	657.0000	240.0000	229.0000	138.0000	156.0000	296.0000	319.0000	150.0000	305.0000	312.0000	151.0000	142.0000	160.0000	351.0000	103.0000	161.0000	245.0000	81.0000	160.0000	85.0000	106.0000	606.0000	415.0000	241.0000	240.0000	542.0000
89	-3.0750	-6.6750	229.0000	80.0000	258.0000	48.0000	172.0000	188.0000	146.0000	146.0000	371.0000	80.0000	285.0000	166.0000	21.0000	209.0000	249.0000	275.0000	247.0000	47.0000	264.0000	230.0000	328.0000	543.0000	219.0000	183.0000	95.0000	0.0000	632.0000	217.0000	242.0000	381.0000	412.0000	195.0000	76.0000	98.0000	353.0000	192.0000	90.0000	298.0000	142.0000	112.0000	227.0000	216.0000	502.0000	413.0000	256.0000	355.0000	400.0000
90	-3.0000	-6.6750	191.0000	140.0000	240.0000	177.0000	55.0000	97.0000	140.0000	140.0000	224.0000	207.0000	407.0000	179.0000	142.0000	412.0000	0.0000	179.0000	179.0000	116.0000	161.0000	283.0000	194.0000	463.0000	254.0000	188.0000	74.0000	72.0000	188.0000	221.0000	200.0000	321.0000	391.0000	216.0000	65.0000	78.0000	145.0000	165.0000	136.0000	171.0000	305.0000	131.0000	187.0000	196.0000	490.0000	344.0000	263.0000	116.0000	197.0000
91	-2.9250	-6.6750	127.0000	114.0000	163.0000	196.0000	126.0000	0.0000	198.0000	198.0000	196.0000	272.0000	344.0000	201.0000	209.0000	248.0000	69.0000	285.0000	462.0000	173.0000	74.0000	441.0000	253.0000	584.0000	268.0000	69.0000	112.0000	81.0000	330.0000	233.0000	70.0000	168.0000	692.0000	201.0000	129.0000	192.0000	668.0000	119.0000	208.0000	324.0000	263.0000	78.0000	67.0000	515.0000	509.0000	652.0000	294.0000	201.0000	500.0000
92	-2.8500	-6.6750	127.0000	68.0000	246.0000	49.0000	71.0000	146.0000	132.0000	132.0000	203.0000	191.0000	280.0000	109.0000	182.0000	308.0000	100.0000	284.0000	243.0000	122.0000	122.0000	195.0000	123.0000	422.0000	286.0000	99.0000	146.0000	42.0000	498.0000	180.0000	136.0000	203.0000	652.0000	223.0000	18.0000	147.0000	221.0000	203.0000	140.0000	220.0000	152.0000	96.0000	226.0000	182.0000	359.0000	515.0000	194.0000	280.0000	429.0000
93	-2.7750	-6.6750	38.0000	126.0000	177.0000	58.0000	141.0000	151.0000	154.0000	154.0000	177.0000	44.0000	314.0000	252.0000	100.0000	245.0000	174.0000	66.0000	393.0000	98.0000	113.0000	139.0000	0.0000	414.0000	159.0000	44.0000	142.0000	130.0000	128.0000	189.0000	130.0000	119.0000	166.0000	164.0000	114.0000	210.0000	251.0000	182.0000	85.0000	139.0000	184.0000	22.0000	183.0000	246.0000	128.0000	108.0000	343.0000	227.0000	291.0000
94	-2.7000	-6.6750	96.0000	61.0000	108.0000	80.0000	96.0000	205.0000	92.0000	92.0000	112.0000	55.0000	396.0000	210.0000	130.0000	51.0000	178.0000	74.0000	117.0000	210.0000	124.0000	85.0000	94.0000	636.0000	91.0000	397.0000	187.0000	75.0000	214.0000	78.0000	263.0000	229.0000	332.0000	203.0000	121.0000	157.0000	233.0000	124.0000	340.0000	282.0000	230.0000	120.0000	42.0000	399.0000	363.0000	185.0000	200.0000	179.0000	428.0000
95	-2.6250	-6.6750	124.0000	44.0000	62.0000	43.0000	153.0000	221.0000	73.0000	73.0000	111.0000	141.0000	240.0000	238.0000	77.0000	83.0000	78.0000	97.0000	208.0000	113.0000	106.0000	125.0000	18.0000	304.0000	236.0000	155.0000	127.0000	96.0000	117.0000	241.0000	233.0000	109.0000	333.0000	28.0000	127.0000	135.0000	132.0000	198.0000	62.0000	185.0000	101.0000	70.0000	102.0000	156.0000	313.0000	272.0000	418.0000	173.0000	343.0000
96	-2.5500	-6.6750	298.0000	73.0000	70.0000	158.0000	113.0000	175.0000	70.0000	70.0000	243.0000	78.0000	250.0000	244.0000	175.0000	337.0000	280.0000	129.0000	180.0000	99.0000	149.0000	176.0000	188.0000	827.0000	402.0000	152.0000	195.0000	113.0000	683.0000	398.0000	101.0000	329.0000	404.0000	221.0000	173.0000	43.0000	392.0000	409.0000	165.0000	358.0000	335.0000	219.0000	211.0000	309.0000	369.0000	420.0000	214.0000	215.0000	603.0000
97	-2.4750	-6.6750	156.0000	100.0000	74.0000	182.0000	73.0000	233.0000	143.0000	143.0000	371.0000	177.0000	284.0000	201.0000	147.0000	181.0000	50.0000	151.0000	76.0000	346.0000	86.0000	329.0000	184.0000	507.0000	299.0000	252.0000	143.0000	295.0000	439.0000	308.0000	130.0000	362.0000	476.0000	220.0000	87.0000	92.0000	423.0000	173.0000	349.0000	442.0000	151.0000	254.0000	129.0000	572.0000	401.0000	597.0000	297.0000	325.0000	346.0000
98	-2.4000	-6.6750	114.0000	38.0000	53.0000	50.0000	214.0000	153.0000	106.0000	106.0000	164.0000	156.0000	154.0000	91.0000	84.0000	89.0000	279.0000	223.0000	143.0000	25.0000	95.0000	92.0000	101.0000	369.0000	205.0000	182.0000	176.0000	143.0000	286.0000	177.0000	115.0000	150.0000	153.0000	162.0000	48.0000	28.0000	75.0000	322.0000	153.0000	227.0000	184.0000	178.0000	143.0000	195.0000	287.0000	83.0000	211.0000	235.0000	307.0000
99	-2.3250	-6.6750	326.0000	61.0000	120.0000	124.0000	93.0000	215.0000	154.0000	154.0000	262.0000	79.0000	168.0000	250.0000	198.0000	132.0000	210.0000	50.0000	172.0000	56.0000	74.0000	180.0000	97.0000	593.0000	110.0000	209.0000	50.0000	189.0000	80.0000	70.0000	269.0000	183.0000	159.0000	109.0000	24.0000	148.0000	199.0000	142.0000	99.0000	250.0000	162.0000	104.0000	90.0000	325.0000	233.0000	199.0000	386.0000	401.0000	380.0000
100	-2.2500	-6.6750	110.0000	145.0000	218.0000	53.0000	73.0000	101.0000	109.0000	109.0000	153.0000	35.0000	319.0000	128.0000	86.0000	203.0000	179.0000	105.0000	133.0000	89.0000	67.0000	163.0000	129.0000	695.0000	183.0000	18.0000	22.0000	63.0000	96.0000	257.0000	57.0000	205.0000	154.0000	87.0000	32.0000	117.0000	271.0000	192.0000	202.0000	194.0000	171.0000	46.0000	21.0000	225.0000	186.0000	171.0000	273.0000	167.0000	213.0000
101	-2.1750	-6.6750	28.0000	24.0000	98.0000	52.0000	158.0000	67.0000	89.0000	89.0000	215.0000	92.0000	223.0000	254.0000	101.0000	167.0000	77.0000	170.0000	204.0000	176.0000	67.0000	81.0000	114.0000	410.0000	115.0000	101.0000	33.0000	206.0000	153.0000	44.0000	112.0000	168.0000	306.0000	179.0000	121.0000	96.0000	211.0000	163.0000	263.0000	204.0000	74.0000	48.0000	140.0000	109.0000	308.0000	193.0000	310.0000	81.0000	259.0000
102	-2.1000	-6.6750	182.0000	232.0000	58.0000	119.0000	95.0000	155.0000	105.0000	105.0000	176.0000	18.0000	415.0000	212.0000	204.0000	179.0000	99.0000	223.0000	200.0000	135.0000	61.0000	318.0000	53.0000	586.0000	396.0000	112.0000	40.0000	114.0000	207.0000	72.0000	78.0000	80.0000	180.0000	108.0000	146.0000	72.0000	515.0000	276.0000	309.0000	197.0000	121.0000	172.0000	144.0000	270.0000	314.0000	556.0000	198.0000	218.0000	331.0000
103	-2.0250	-6.6750	128.0000	174.0000	153.0000	183.0000	0.0000	141.0000	108.0000	108.0000	190.0000	158.0000	238.0000	326.0000	133.0000	181.0000	140.0000	129.0000	114.0000	66.0000	121.0000	327.0000	242.0000	594.0000	120.0000	263.0000	99.0000	145.0000	172.0000	211.0000	238.0000	202.0000	323.0000	285.0000	186.0000	18.0000	427.0000	162.0000	51.0000	163.0000	131.0000	160.0000	137.0000	283.0000	303.0000	214.0000	195.0000	455.0000	333.0000
104	-3.8250	-6.6000	139.0000	48.0000	83.0000	171.0000	64.0000	117.0000	111.0000	111.0000	153.0000	168.0000	164.0000	365.0000	192.0000	111.0000	121.0000	123.0000	155.0000	88.0000	170.0000	181.0000	84.0000	258.0000	279.0000	266.0000	73.0000	113.0000	286.0000	268.0000	71.0000	200.0000	306.0000	292.0000	73.0000	71.0000	315.0000	94.0000	229.0000	157.0000	267.0000	118.0000	212.0000	214.0000	134.0000	289.0000	420.0000	312.0000	340.0000
105	-3.7500	-6.6000	211.0000	89.0000	84.0000	48.0000	72.0000	179.0000	58.0000	58.0000	202.0000	116.0000	208.0000	128.0000	204.0000	97.0000	100.0000	54.0000	157.0000	20.0000	122.0000	428.0000	163.0000	477.0000	235.0000	137.0000	170.0000	84.0000	168.0000	84.0000	170.0000	126.0000	134.0000	179.0000	108.0000	64.0000	92.0000	229.0000	114.0000	143.0000	122.0000	110.0000	110.0000	250.0000	131.0000	212.0000	306.0000	237.0000	340.0000
106	-3.6750	-6.6000	108.0000	91.0000	83.0000	79.0000	98.0000	135.0000	184.0000	184.0000	89.0000	159.0000	140.0000	196.0000	219.0000	203.0000	238.0000	230.0000	303.0000	71.0000	63.0000	186.0000	357.0000	448.0000	305.0000	157.0000	90.0000	124.0000	184.0000	133.0000	174.0000	101.0000	244.0000	117.0000	79.0000	67.0000	368.0000	274.0000	145.0000	305.0000	184.0000	169.0000	157.0000	250.0000	188.0000	386.0000	448.0000	339.0000	335.0000
107	-3.6000	-6.6000	214.0000	104.0000	78.0000	189.0000	18.0000	90.0000	156.0000	156.0000	224.0000	183.0000	327.0000	144.0000	195.0000	304.0000	99.0000	159.0000	296.0000	233.0000	84.0000	131.0000	212.0000	671.0000	159.0000	73.0000	52.0000	100.0000	619.0000	116.0000	208.0000	235.0000	665.0000	233.0000	162.0000	120.0000	321.0000	253.0000	281.0000	324.0000	291.0000	175.0000	156.0000	307.0000	238.0000	617.0000	219.0000	219.0000	730.0000
108	-3.5250	-6.6000	207.0000	157.0000	123.0000	110.0000	87.0000	193.0000	44.0000	44.0000	212.0000	134.0000	228.0000	291.0000	134.0000	314.0000	210.0000	249.0000	306.0000	167.0000	80.0000	174.0000	188.0000	583.0000	254.0000	158.0000	125.0000	113.0000	217.0000	259.0000	173.0000	220.0000	283.0000	225.0000	40.0000	133.0000	399.0000	231.0000	142.0000	165.0000	27.0000	137.0000	259.0000	183.0000	309.0000	241.0000	372.0000	224.0000	406.0000
109	-3.4500	-6.6000	104.0000	39.0000	175.0000	110.0000	108.0000	246.0000	127.0000	127.0000	313.0000	124.0000	376.0000	112.0000	260.0000	180.0000	68.0000	239.0000	173.0000	137.0000	107.0000	248.0000	254.0000	429.0000	213.0000	119.0000	195.0000	130.0000	232.0000	270.0000	118.0000	111.0000	442.0000	223.0000	193.0000	142.0000	239.0000	306.0000	170.0000	306.0000	155.0000	327.0000	205.0000	285.0000	654.0000	353.0000	253.0000	204.0000	546.0000
110	-3.3750	-6.6000	113.0000	184.0000	279.0000	85.0000	53.0000	91.0000	134.0000	134.0000	184.0000	76.0000	484.0000	245.0000	321.0000	289.0000	62.0000	189.0000	245.0000	246.0000	140.0000	242.0000	126.0000	570.0000	308.0000	308.0000	57.0000	95.0000	579.0000	102.0000	124.0000	149.0000	432.0000	176.0000	155.0000	186.0000	319.0000	343.0000	176.0000	212.0000	267.0000	129.0000	139.0000	301.0000	399.0000	255.0000	289.0000	183.0000	449.0000
111	-3.3000	-6.6000	247.0000	188.0000	58.0000	159.0000	158.0000	155.0000	90.0000	90.0000	235.0000	25.0000	518.0000	330.0000	214.0000	175.0000	41.0000	88.0000	262.0000	166.0000	163.0000	338.0000	266.0000	715.0000	340.0000	141.0000	139.0000	122.0000	637.0000	293.0000	129.0000	352.0000	290.0000	331.0000	146.0000	175.0000	466.0000	268.0000	385.0000	279.0000	206.0000	162.0000	81.0000	355.0000	517.0000	374.0000	259.0000	329.0000	411.0000
112	-3.2250	-6.6000	97.0000	123.0000	142.0000	118.0000	123.0000	69.0000	31.0000	31.0000	186.0000	107.0000	682.0000	259.0000	170.0000	242.0000	163.0000	41.0000	295.0000	227.0000	124.0000	136.0000	109.0000	598.0000	328.0000	148.0000	92.0000	228.0000	397.0000	274.0000	104.0000	316.0000	287.0000	172.0000	131.0000	140.0000	518.0000	303.0000	84.0000	263.0000	201.0000	142.0000	107.0000	283.0000	478.0000	519.0000	186.0000	464.0000	558.0000
113	-3.1500	-6.6000	177.0000	129.0000	70.0000	200.0000	56.0000	184.0000	68.0000	68.0000	201.0000	115.0000	369.0000	85.0000	219.0000	275.0000	82.0000	169.0000	322.0000	117.0000	46.0000	308.0000	174.0000	426.0000	296.0000	180.0000	173.0000	114.0000	295.0000	232.0000	274.0000	196.0000	473.0000	156.0000	63.0000	19.0000	254.0000	65.0000	130.0000	241.0000	93.0000	210.0000	310.0000	263.0000	342.0000	470.0000	263.0000	76.0000	472.0000
114	-3.0750	-6.6000	76.0000	203.0000	102.0000	96.0000	0.0000	110.0000	104.0000	104.0000	439.0000	190.0000	310.0000	330.0000	83.0000	257.0000	329.0000	180.0000	165.0000	109.0000	76.0000	242.0000	94.0000	401.0000	266.0000	201.0000	140.0000	101.0000	330.0000	201.0000	149.0000	190.0000	530.0000	120.0000	54.0000	115.0000	243.0000	166.0000	129.0000	174.0000	212.0000	105.0000	135.0000	471.0000	446.0000	462.0000	173.0000	99.0000	404.0000
115	-3.0000	-6.6000	228.0000	225.0000	185.0000	237.0000	114.0000	175.0000	212.0000	212.0000	143.0000	167.0000	331.0000	230.0000	153.0000	186.0000	229.0000	267.0000	255.0000	133.0000	72.0000	268.0000	175.0000	502.0000	278.0000	223.0000	64.0000	67.0000	438.0000	305.0000	120.0000	177.0000	378.0000	138.0000	95.0000	172.0000	362.0000	132.0000	54.0000	182.0000	317.0000	138.0000	324.0000	331.0000	566.0000	453.0000	375.0000	257.0000	306.0000
116	-2.9250	-6.6000	258.0000	198.0000	226.0000	127.0000	131.0000	149.0000	53.0000	53.0000	250.0000	76.0000	441.0000	83.0000	327.0000	390.0000	134.0000	265.0000	157.0000	236.0000	93.0000	178.0000	157.0000	832.0000	385.0000	226.0000	126.0000	292.0000	372.0000	355.0000	140.0000	253.0000	288.0000	433.0000	201.0000	25.0000	300.0000	159.0000	400.0000	313.0000	228.0000	178.0000	113.0000	187.0000	411.0000	336.0000	306.0000	291.0000	423.0000
117	-2.8500	-6.6000	187.0000	18.0000	52.0000	146.0000	131.0000	122.0000	69.0000	69.0000	184.0000	98.0000	383.0000	306.0000	190.0000	266.0000	31.0000	222.0000	148.0000	104.0000	104.0000	214.0000	67.0000	617.0000	299.0000	254.0000	108.0000	53.0000	424.0000	272.0000	211.0000	246.0000	648.0000	54.0000	44.0000	238.0000	407.0000	146.0000	236.0000	186.0000	211.0000	165.0000	230.0000	271.0000	564.0000	640.0000	360.0000	369.0000	570.0000
118	-2.7750	-6.6000	166.0000	93.0000	80.0000	71.0000	46.0000	99.0000	71.0000	71.0000	259.0000	179.0000	423.0000	275.0000	188.0000	228.0000	238.0000	139.0000	162.0000	118.0000	125.0000	100.0000	151.0000	397.0000	307.0000	358.0000	108.0000	82.0000	592.0000	123.0000	269.0000	181.0000	422.0000	206.0000	318.0000	86.0000	96.0000	206.0000	188.0000	199.0000	211.0000	218.0000	87.0000	314.0000	350.0000	372.0000	443.0000	244.0000	782.0000
119	-2.7000	-6.6000	37.0000	103.0000	111.0000	132.0000	173.0000	43.0000	72.0000	72.0000	150.0000	98.0000	499.0000	285.0000	147.0000	123.0000	48.0000	137.0000	194.0000	29.0000	117.0000	141.0000	114.0000	827.0000	198.0000	235.0000	129.0000	201.0000	622.0000	186.0000	220.0000	291.0000	325.0000	229.0000	99.0000	159.0000	521.0000	112.0000	215.0000	209.0000	263.0000	178.0000	216.0000	165.0000	501.0000	606.0000	325.0000	98.0000	717.0000
120	-2.6250	-6.6000	239.0000	266.0000	38.0000	67.0000	77.0000	173.0000	106.0000	106.0000	201.0000	186.0000	359.0000	209.0000	311.0000	207.0000	168.0000	182.0000	62.0000	47.0000	183.0000	256.0000	173.0000	524.0000	459.0000	155.0000	26.0000	160.0000	250.0000	92.0000	234.0000	82.0000	360.0000	206.0000	227.0000	164.0000	219.0000	163.0000	258.0000	247.0000	85.0000	131.0000	136.0000	177.0000	259.0000	311.0000	257.0000	345.0000	291.0000
121	-2.5500	-6.6000	160.0000	75.0000	129.0000	231.0000	48.0000	139.0000	67.0000	67.0000	289.0000	176.0000	185.0000	192.0000	144.0000	203.0000	71.0000	52.0000	158.0000	23.0000	76.0000	193.0000	200.0000	412.0000	303.0000	231.0000	210.0000	147.0000	496.0000	175.0000	170.0000	294.0000	486.0000	226.0000	83.0000	91.0000	256.0000	132.0000	271.0000	255.0000	91.0000	292.0000	179.0000	259.0000	311.0000	295.0000	192.0000	264.0000	625.0000
122	-2.4750	-6.6000	140.0000	95.0000	96.0000	49.0000	133.0000	226.0000	345.0000	345.0000	389.0000	179.0000	467.0000	202.0000	297.0000	280.0000	215.0000	184.0000	342.0000	136.0000	162.0000	378.0000	164.0000	691.0000	197.0000	132.0000	155.0000	83.0000	435.0000	148.0000	210.0000	130.0000	498.0000	141.0000	125.0000	130.0000	314.0000	178.0000	240.0000	183.0000	237.0000	280.0000	232.0000	242.0000	460.0000	659.0000	292.0000	267.0000	462.0000
123	-2.4000	-6.6000	184.0000	64.0000	148.0000	40.0000	193.0000	298.0000	139.0000	139.0000	168.0000	140.0000	269.0000	156.0000	232.0000	158.0000	244.0000	71.0000	97.0000	261.0000	22.0000	164.0000	112.0000	419.0000	198.0000	157.0000	173.0000	27.0000	645.0000	115.0000	178.0000	195.0000	340.0000	306.0000	91.0000	150.0000	357.0000	250.0000	150.0000	346.0000	183.0000	129.0000	122.0000	404.0000	184.0000	470.0000	272.0000	177.0000	524.0000
124	-2.3250	-6.6000	69.0000	88.0000	118.0000	64.0000	94.0000	139.0000	47.0000	47.0000	247.0000	143.0000	210.0000	142.0000	199.0000	215.0000	176.0000	345.0000	140.0000	77.0000	156.0000	218.0000	123.0000	425.0000	229.0000	264.0000	166.0000	235.0000	438.0000	263.0000	63.0000	170.0000	423.0000	100.0000	74.0000	22.0000	325.0000	398.0000	105.0000	234.0000	81.0000	74.0000	176.0000	247.0000	215.0000	300.0000	145.0000	234.0000	292.0000
125	-2.2500	-6.6000	192.0000	230.0000	129.0000	22.0000	147.0000	120.0000	87.0000	87.0000	208.0000	152.0000	251.0000	205.0000	113.0000	45.0000	321.0000	220.0000	265.0000	138.0000	143.0000	94.0000	131.0000	484.0000	247.0000	72.0000	87.0000	149.0000	299.0000	178.0000	171.0000	205.0000	151.0000	133.0000	117.0000	103.0000	192.0000	132.0000	271.0000	250.0000	208.0000	248.0000	41.0000	326.0000	448.0000	330.0000	363.0000	115.0000	524.0000
126	-2.1750	-6.6000	110.0000	132.0000	105.0000	73.0000	109.0000	0.0000	25.0000	25.0000	175.0000	149.0000	315.0000	235.0000	202.0000	123.0000	98.0000	31.0000	177.0000	72.0000	133.0000	235.0000	93.0000	373.0000	427.0000	179.0000	237.0000	84.0000	110.0000	151.0000	151.0000	52.0000	339.0000	201.0000	89.0000	71.0000	94.0000	105.0000	299.0000	111.0000	125.0000	43.0000	90.0000	75.0000	434.0000	210.0000	225.0000	171.0000	693.0000
127	-2.1000	-6.6000	93.0000	225.0000	61.0000	120.0000	143.0000	112.0000	86.0000	86.0000	214.0000	69.0000	306.0000	214.0000	157.0000	160.0000	246.0000	21.0000	127.0000	117.0000	65.0000	104.0000	113.0000	690.0000	201.0000	116.0000	63.0000	136.0000	276.0000	189.0000	122.0000	171.0000	293.0000	150.0000	167.0000	81.0000	175.0000	201.0000	275.0000	91.0000	39.0000	198.0000	214.0000	112.0000	282.0000	179.0000	152.0000	356.0000	577.0000
128	-2.0250	-6.6000	48.0000	78.0000	160.0000	121.0000	86.0000	105.0000	74.0000	74.0000	287.0000	119.0000	215.0000	21.0000	109.0000	164.0000	76.0000	155.0000	146.0000	80.0000	39.0000	145.0000	92.0000	347.0000	233.0000	114.0000	74.0000	173.0000	108.0000	58.0000	148.0000	196.0000	71.0000	234.0000	116.0000	65.0000	252.0000	194.0000	226.0000	138.0000	112.0000	166.0000	189.0000	91.0000	352.0000	191.0000	222.0000	97.0000	185.0000
129	-1.9500	-6.6000	38.0000	173.0000	68.0000	129.0000	133.0000	120.0000	95.0000	95.0000	131.0000	0.0000	432.0000	376.0000	168.0000	157.0000	149.0000	55.0000	157.0000	109.0000	149.0000	182.0000	284.0000	532.0000	322.0000	280.0000	196.0000	121.0000	200.0000	312.0000	246.0000	170.0000	247.0000	141.0000	66.0000	140.0000	377.0000	293.0000	305.0000	170.0000	142.0000	153.0000	214.0000	230.0000	341.0000	282.0000	421.0000	209.0000	248.0000
130	-1.8750	-6.6000	68.0000	66.0000	147.0000	155.0000	88.0000	36.0000	94.0000	94.0000	327.0000	179.0000	331.0000	258.0000	68.0000	50.0000	135.0000	101.0000	76.0000	95.0000	61.0000	133.0000	175.0000	462.0000	316.0000	160.0000	151.0000	191.0000	292.0000	168.0000	162.0000	265.0000	247.0000	238.0000	207.0000	129.0000	366.0000	172.0000	297.0000	172.0000	168.0000	151.0000	144.0000	311.0000	297.0000	264.0000	273.0000	217.0000	608.0000
131	-3.9000	-6.5250	30.0000	111.0000	52.0000	262.0000	77.0000	221.0000	265.0000	265.0000	351.0000	186.0000	353.0000	318.0000	256.0000	294.0000	136.0000	281.0000	40.0000	67.0000	133.0000	156.0000	150.0000	495.0000	199.0000	205.0000	120.0000	187.0000	275.0000	546.0000	187.0000	251.0000	256.0000	24.0000	0.0000	239.0000	274.0000	235.0000	235.0000	116.0000	248.0000	131.0000	96.0000	247.0000	261.0000	428.0000	313.0000	327.0000	227.0000
132	-3.8250	-6.5250	170.0000	89.0000	202.0000	41.0000	26.0000	90.0000	0.0000	0.0000	122.0000	50.0000	229.0000	187.0000	148.0000	186.0000	200.0000	115.0000	212.0000	90.0000	80.0000	180.0000	50.0000	386.0000	222.0000	223.0000	125.0000	256.0000	153.0000	279.0000	135.0000	20.0000	214.0000	202.0000	89.0000	82.0000	187.0000	38.0000	92.0000	129.0000	106.0000	170.0000	20.0000	183.0000	243.0000	245.0000	402.0000	96.0000	260.0000
133	-3.7500	-6.5250	221.0000	104.0000	94.0000	56.0000	139.0000	149.0000	190.0000	190.0000	245.0000	122.0000	296.0000	302.0000	91.0000	144.0000	47.0000	188.0000	129.0000	203.0000	18.0000	96.0000	96.0000	449.0000	180.0000	165.0000	64.0000	243.0000	235.0000	225.0000	187.0000	87.0000	295.0000	109.0000	218.0000	86.0000	200.0000	272.0000	246.0000	65.0000	122.0000	125.0000	196.0000	244.0000	208.0000	408.0000	233.0000	244.0000	373.0000
134	-3.6750	-6.5250	147.0000	46.0000	74.0000	224.0000	105.0000	206.0000	50.0000	50.0000	310.0000	50.0000	418.0000	224.0000	278.0000	154.0000	258.0000	60.0000	313.0000	124.0000	38.0000	339.0000	91.0000	480.0000	207.0000	203.0000	282.0000	39.0000	471.0000	165.0000	137.0000	200.0000	548.0000	111.0000	164.0000	143.0000	507.0000	170.0000	210.0000	370.0000	276.0000	109.0000	198.0000	262.0000	473.0000	562.0000	247.0000	322.0000	488.0000
135	-3.6000	-6.5250	162.0000	94.0000	243.0000	129.0000	159.0000	124.0000	177.0000	177.0000	121.0000	109.0000	446.0000	124.0000	198.0000	135.0000	241.0000	206.0000	259.0000	121.0000	44.0000	235.0000	156.0000	688.0000	177.0000	227.0000	80.0000	79.0000	466.0000	270.0000	200.0000	368.0000	528.0000	210.0000	58.0000	120.0000	366.0000	158.0000	136.0000	320.0000	240.0000	145.0000	152.0000	173.0000	361.0000	288.0000	243.0000	242.0000	317.0000
136	-3.5250	-6.5250	225.0000	161.0000	197.0000	114.0000	47.0000	167.0000	90.0000	90.0000	169.0000	239.0000	265.0000	332.0000	138.0000	276.0000	83.0000	285.0000	174.0000	159.0000	170.0000	231.0000	280.0000	445.0000	189.0000	203.0000	154.0000	107.0000	563.0000	227.0000	262.0000	128.0000	449.0000	244.0000	210.0000	194.0000	287.0000	345.0000	272.0000	150.0000	138.0000	206.0000	198.0000	269.0000	279.0000	507.0000	294.0000	428.0000	756.0000
137	-3.4500	-6.5250	87.0000	200.0000	186.0000	119.0000	79.0000	28.0000	107.0000	107.0000	143.0000	146.0000	560.0000	308.0000	152.0000	435.0000	166.0000	305.0000	390.0000	169.0000	90.0000	354.0000	151.0000	646.0000	241.0000	245.0000	155.0000	103.0000	474.0000	197.0000	98.0000	386.0000	538.0000	303.0000	313.0000	85.0000	309.0000	297.0000	305.0000	325.0000	119.0000	82.0000	140.0000	156.0000	355.0000	499.0000	211.0000	185.0000	489.0000
138	-3.3750	-6.5250	205.0000	86.0000	133.0000	81.0000	169.0000	265.0000	39.0000	39.0000	250.0000	34.0000	482.0000	250.0000	204.0000	166.0000	209.0000	72.0000	382.0000	196.0000	115.0000	307.0000	73.0000	705.0000	229.0000	277.0000	214.0000	123.0000	274.0000	286.0000	155.0000	269.0000	567.0000	215.0000	150.0000	65.0000	471.0000	256.0000	261.0000	230.0000	204.0000	112.0000	63.0000	159.0000	691.0000	421.0000	196.0000	199.0000	743.0000
139	-3.3000	-6.5250	177.0000	276.0000	191.0000	365.0000	131.0000	263.0000	171.0000	171.0000	247.0000	70.0000	434.0000	260.0000	302.0000	375.0000	176.0000	185.0000	324.0000	172.0000	66.0000	273.0000	168.0000	596.0000	258.0000	168.0000	132.0000	136.0000	641.0000	153.0000	145.0000	301.0000	504.0000	146.0000	108.0000	76.0000	307.0000	292.0000	174.0000	170.0000	215.0000	129.0000	303.0000	201.0000	363.0000	327.0000	241.0000	158.0000	412.0000
140	-3.2250	-6.5250	123.0000	140.0000	29.0000	151.0000	167.0000	200.0000	97.0000	97.0000	411.0000	173.0000	352.0000	216.0000	177.0000	293.0000	314.0000	132.0000	232.0000	142.0000	56.0000	337.0000	165.0000	512.0000	265.0000	314.0000	104.0000	143.0000	292.0000	284.0000	161.0000	227.0000	432.0000	246.0000	181.0000	71.0000	301.0000	263.0000	177.0000	346.0000	179.0000	175.0000	134.0000	315.0000	445.0000	374.0000	337.0000	319.0000	779.0000
141	-3.1500	-6.5250	182.0000	311.0000	249.0000	116.0000	68.0000	160.0000	123.0000	123.0000	319.0000	146.0000	288.0000	224.0000	210.0000	259.0000	220.0000	297.0000	297.0000	101.0000	67.0000	490.0000	168.0000	494.0000	272.0000	267.0000	107.0000	259.0000	415.0000	288.0000	207.0000	503.0000	501.0000	324.0000	172.0000	193.0000	271.0000	237.0000	261.0000	296.0000	121.0000	182.0000	129.0000	492.0000	371.0000	546.0000	181.0000	380.0000	668.0000
142	-3.0750	-6.5250	225.0000	130.0000	115.0000	120.0000	134.0000	94.0000	88.0000	88.0000	292.0000	72.0000	299.0000	226.0000	117.0000	273.0000	88.0000	123.0000	147.0000	74.0000	80.0000	305.0000	95.0000	581.0000	277.0000	182.0000	79.0000	129.0000	412.0000	209.0000	170.0000	202.0000	340.0000	182.0000	222.0000	68.0000	263.0000	432.0000	128.0000	322.0000	81.0000	148.0000	140.0000	219.0000	424.0000	401.0000	92.0000	301.0000	459.0000
143	-3.0000	-6.5250	48.0000	191.0000	95.0000	100.0000	88.0000	137.0000	116.0000	116.0000	209.0000	83.0000	210.0000	233.0000	88.0000	211.0000	189.0000	311.0000	209.0000	113.0000	167.0000	290.0000	282.0000	349.0000	236.0000	90.0000	108.0000	177.0000	574.0000	196.0000	172.0000	68.0000	660.0000	348.0000	229.0000	42.0000	368.0000	491.0000	311.0000	235.0000	184.0000	182.0000	154.0000	395.0000	247.0000	542.0000	528.0000	191.0000	349.0000
144	-2.9250	-6.5250	319.0000	207.0000	144.0000	132.0000	274.0000	174.0000	95.0000	95.0000	180.0000	209.0000	201.0000	193.0000	110.0000	249.0000	228.0000	210.0000	378.0000	237.0000	119.0000	233.0000	192.0000	618.0000	189.0000	111.0000	49.0000	96.0000	468.0000	366.0000	281.0000	224.0000	734.0000	102.0000	192.0000	98.0000	384.0000	226.0000	230.0000	221.0000	150.0000	83.0000	129.0000	254.0000	592.0000	597.0000	78.0000	264.0000	823.0000
145	-2.8500	-6.5250	204.0000	303.0000	126.0000	119.0000	79.0000	159.0000	115.0000	115.0000	172.0000	139.0000	313.0000	205.0000	182.0000	222.0000	77.0000	95.0000	303.0000	118.0000	237.0000	248.0000	59.0000	731.0000	283.0000	180.0000	215.0000	124.0000	539.0000	298.0000	234.0000	160.0000	479.0000	274.0000	120.0000	93.0000	185.0000	233.0000	249.0000	245.0000	115.0000	108.0000	158.0000	392.0000	397.0000	347.0000	270.0000	206.0000	784.0000
146	-2.7750	-6.5250	27.0000	179.0000	225.0000	52.0000	131.0000	145.0000	122.0000	122.0000	190.0000	113.0000	297.0000	266.0000	38.0000	141.0000	201.0000	147.0000	165.0000	147.0000	152.0000	270.0000	236.0000	391.0000	248.0000	119.0000	109.0000	63.0000	344.0000	169.0000	149.0000	100.0000	309.0000	79.0000	144.0000	167.0000	260.0000	325.0000	113.0000	260.0000	148.0000	42.0000	304.0000	321.0000	402.0000	407.0000	274.0000	230.0000	554.0000
147	-2.7000	-6.5250	167.0000	69.0000	200.0000	112.0000	194.0000	185.0000	95.0000	95.0000	252.0000	171.0000	439.0000	288.0000	141.0000	105.0000	162.0000	353.0000	419.0000	310.0000	168.0000	283.0000	186.0000	426.0000	498.0000	171.0000	95.0000	149.0000	719.0000	222.0000	70.0000	221.0000	325.0000	508.0000	182.0000	141.0000	331.0000	286.0000	333.0000	290.0000	209.0000	127.0000	128.0000	321.0000	516.0000	614.0000	444.0000	304.0000	552.0000
148	-2.6250	-6.5250	205.0000	100.0000	32.0000	56.0000	231.0000	263.0000	79.0000	79.0000	334.0000	175.0000	297.0000	416.0000	25.0000	368.0000	138.0000	53.0000	293.0000	152.0000	68.0000	133.0000	28.0000	522.0000	350.0000	261.0000	110.0000	88.0000	679.0000	231.0000	140.0000	162.0000	454.0000	354.0000	169.0000	140.0000	206.0000	163.0000	106.0000	371.0000	109.0000	311.0000	145.0000	378.0000	506.0000	308.0000	330.0000	153.0000	775.0000
149	-2.5500	-6.5250	254.0000	77.0000	143.0000	107.0000	128.0000	267.0000	145.0000	170.0000	186.0000	172.0000	347.0000	155.0000	222.0000	260.0000	185.0000	152.0000	322.0000	194.0000	91.0000	209.0000	31.0000	429.0000	244.0000	169.0000	129.0000	211.0000	505.0000	235.0000	240.0000	281.0000	507.0000	312.0000	167.0000	159.0000	330.0000	466.0000	204.0000	134.0000	137.0000	124.0000	132.0000	283.0000	342.0000	350.0000	194.0000	335.0000	583.0000
150	-2.4750	-6.5250	231.0000	187.0000	120.0000	90.0000	233.0000	160.0000	20.0000	20.0000	172.0000	192.0000	344.0000	292.0000	226.0000	243.0000	173.0000	211.0000	291.0000	136.0000	113.0000	204.0000	222.0000	591.0000	354.0000	197.0000	109.0000	143.0000	389.0000	254.0000	184.0000	151.0000	621.0000	310.0000	215.0000	81.0000	409.0000	359.0000	244.0000	256.0000	121.0000	241.0000	368.0000	157.0000	294.0000	346.0000	173.0000	173.0000	503.0000
151	-2.4000	-6.5250	134.0000	27.0000	147.0000	201.0000	112.0000	175.0000	113.0000	133.0000	316.0000	201.0000	383.0000	259.0000	174.0000	264.0000	113.0000	226.0000	160.0000	154.0000	126.0000	257.0000	137.0000	528.0000	375.0000	156.0000	161.0000	248.0000	474.0000	306.0000	205.0000	239.0000	317.0000	126.0000	81.0000	130.0000	130.0000	371.0000	97.0000	280.0000	244.0000	130.0000	157.0000	177.0000	259.0000	484.0000	246.0000	207.0000	498.0000
152	-2.3250	-6.5250	157.0000	113.0000	69.0000	116.0000	81.0000	77.0000	129.0000	129.0000	175.0000	177.0000	362.0000	167.0000	189.0000	149.0000	264.0000	169.0000	240.0000	162.0000	119.0000	105.0000	208.0000	589.0000	189.0000	222.0000	181.0000	183.0000	437.0000	152.0000	141.0000	202.0000	334.0000	171.0000	82.0000	153.0000	237.0000	163.0000	79.0000	217.0000	103.0000	233.0000	83.0000	192.0000	423.0000	289.0000	306.0000	105.0000	435.0000
153	-2.2500	-6.5250	221.0000	176.0000	184.0000	48.0000	173.0000	245.0000	135.0000	135.0000	234.0000	93.0000	361.0000	104.0000	317.0000	255.0000	73.0000	88.0000	365.0000	226.0000	76.0000	166.0000	60.0000	524.0000	292.0000	243.0000	130.0000	167.0000	623.0000	313.0000	211.0000	313.0000	594.0000	197.0000	186.0000	251.0000	512.0000	160.0000	184.0000	210.0000	143.0000	213.0000	156.0000	74.0000	567.0000	713.0000	223.0000	240.0000	600.0000
154	-2.1750	-6.5250	146.0000	76.0000	29.0000	80.0000	130.0000	68.0000	59.0000	59.0000	202.0000	155.0000	304.0000	137.0000	370.0000	208.0000	87.0000	195.0000	162.0000	119.0000	48.0000	185.0000	88.0000	473.0000	478.0000	174.0000	230.0000	151.0000	584.0000	263.0000	209.0000	238.0000	409.0000	255.0000	195.0000	279.0000	595.0000	192.0000	165.0000	126.0000	114.0000	188.0000	152.0000	337.0000	389.0000	514.0000	164.0000	278.0000	459.0000
155	-2.1000	-6.5250	161.0000	44.0000	173.0000	45.0000	63.0000	186.0000	258.0000	258.0000	356.0000	111.0000	302.0000	187.0000	206.0000	207.0000	103.0000	273.0000	183.0000	210.0000	177.0000	125.0000	132.0000	537.0000	383.0000	149.0000	158.0000	191.0000	567.0000	123.0000	279.0000	328.0000	356.0000	279.0000	285.0000	154.0000	416.0000	237.0000	209.0000	264.0000	263.0000	141.0000	269.0000	206.0000	244.0000	598.0000	163.0000	199.0000	588.0000
156	-2.0250	-6.5250	246.0000	52.0000	37.0000	122.0000	34.0000	132.0000	129.0000	129.0000	216.0000	117.0000	138.0000	293.0000	90.0000	243.0000	73.0000	124.0000	167.0000	166.0000	42.0000	277.0000	139.0000	457.0000	257.0000	164.0000	62.0000	158.0000	237.0000	275.0000	193.0000	359.0000	332.0000	99.0000	165.0000	91.0000	433.0000	434.0000	170.0000	63.0000	244.0000	109.0000	74.0000	88.0000	248.0000	267.0000	230.0000	245.0000	361.0000
157	-1.9500	-6.5250	220.0000	116.0000	74.0000	156.0000	121.0000	128.0000	92.0000	92.0000	160.0000	99.0000	279.0000	230.0000	163.0000	151.0000	124.0000	142.0000	106.0000	0.0000	111.0000	104.0000	153.0000	170.0000	237.0000	152.0000	41.0000	44.0000	188.0000	168.0000	59.0000	259.0000	282.0000	65.0000	65.0000	26.0000	213.0000	243.0000	147.0000	153.0000	142.0000	91.0000	99.0000	180.0000	311.0000	182.0000	472.0000	295.0000	324.0000
158	-1.8750	-6.5250	169.0000	183.0000	149.0000	127.0000	46.0000	248.0000	88.0000	88.0000	279.0000	56.0000	274.0000	184.0000	77.0000	116.0000	97.0000	120.0000	168.0000	78.0000	41.0000	79.0000	200.0000	299.0000	176.0000	162.0000	66.0000	75.0000	107.0000	170.0000	152.0000	103.0000	119.0000	154.0000	193.0000	126.0000	121.0000	189.0000	188.0000	197.0000	126.0000	97.0000	46.0000	141.0000	151.0000	93.0000	281.0000	32.0000	448.0000
159	-1.8000	-6.5250	132.0000	141.0000	143.0000	119.0000	127.0000	73.0000	72.0000	72.0000	200.0000	131.0000	285.0000	170.0000	100.0000	199.0000	159.0000	117.0000	172.0000	41.0000	101.0000	323.0000	170.0000	551.0000	176.0000	98.0000	108.0000	25.0000	111.0000	55.0000	137.0000	164.0000	259.0000	88.0000	123.0000	118.0000	214.0000	287.0000	58.0000	129.0000	162.0000	111.0000	124.0000	257.0000	243.0000	386.0000	370.0000	150.0000	306.0000
160	-3.9000	-6.4500	84.0000	101.0000	49.0000	42.0000	88.0000	161.0000	139.0000	139.0000	296.0000	61.0000	279.0000	221.0000	105.0000	156.0000	255.0000	97.0000	74.0000	76.0000	87.0000	108.0000	103.0000	381.0000	250.0000	240.0000	166.0000	135.0000	267.0000	171.0000	67.0000	130.0000	170.0000	108.0000	60.0000	162.0000	92.0000	273.0000	68.0000	197.0000	195.0000	97.0000	84.0000	265.0000	331.0000	251.0000	391.0000	318.0000	186.0000
161	-3.8250	-6.4500	45.0000	71.0000	87.0000	83.0000	129.0000	109.0000	79.0000	79.0000	161.0000	100.0000	167.0000	224.0000	192.0000	62.0000	79.0000	264.0000	74.0000	70.0000	96.0000	158.0000	123.0000	246.0000	167.0000	133.0000	87.0000	35.0000	308.0000	73.0000	112.0000	46.0000	120.0000	199.0000	111.0000	80.0000	135.0000	215.0000	105.0000	102.0000	153.0000	33.0000	96.0000	162.0000	425.0000	118.0000	161.0000	157.0000	405.0000
162	-3.7500	-6.4500	166.0000	47.0000	56.0000	317.0000	76.0000	206.0000	123.0000	123.0000	261.0000	145.0000	279.0000	251.0000	216.0000	383.0000	75.0000	123.0000	219.0000	139.0000	157.0000	345.0000	136.0000	694.0000	396.0000	356.0000	202.0000	157.0000	318.0000	261.0000	192.0000	159.0000	385.0000	174.0000	124.0000	84.0000	487.0000	299.0000	356.0000	248.0000	226.0000	150.0000	119.0000	275.0000	390.0000	602.0000	314.0000	533.0000	371.0000
163	-3.6750	-6.4500	275.0000	284.0000	157.0000	153.0000	129.0000	334.0000	20.0000	20.0000	192.0000	124.0000	261.0000	198.0000	220.0000	231.0000	140.0000	201.0000	281.0000	120.0000	95.0000	90.0000	18.0000	644.0000	273.0000	68.0000	84.0000	97.0000	446.0000	258.0000	115.0000	64.0000	505.0000	92.0000	142.0000	205.0000	302.0000	269.0000	166.0000	234.0000	202.0000	235.0000	280.0000	351.0000	367.0000	346.0000	179.0000	262.0000	457.0000
164	-3.6000	-6.4500	109.0000	159.0000	92.0000	248.0000	87.0000	148.0000	123.0000	123.0000	101.0000	68.0000	360.0000	237.0000	184.0000	152.0000	113.0000	120.0000	293.0000	259.0000	81.0000	172.0000	133.0000	710.0000	113.0000	314.0000	94.0000	194.0000	397.0000	189.0000	54.0000	318.0000	381.0000	372.0000	121.0000	123.0000	236.0000	452.0000	160.0000	210.0000	283.0000	174.0000	134.0000	341.0000	384.0000	597.0000	358.0000	171.0000	531.0000
165	-3.5250	-6.4500	239.0000	213.0000	228.0000	225.0000	138.0000	158.0000	179.0000	179.0000	285.0000	75.0000	381.0000	267.0000	406.0000	310.0000	286.0000	190.0000	198.0000	135.0000	80.0000	134.0000	55.0000	618.0000	338.0000	182.0000	162.0000	230.0000	457.0000	265.0000	96.0000	151.0000	446.0000	371.0000	70.0000	185.0000	315.0000	295.0000	203.0000	395.0000	154.0000	193.0000	75.0000	199.0000	344.0000	679.0000	239.0000	298.0000	584.0000
166	-3.4500	-6.4500	94.0000	78.0000	43.0000	53.0000	141.0000	196.0000	38.0000	38.0000	241.0000	269.0000	420.0000	137.0000	117.0000	175.0000	210.0000	218.0000	344.0000	108.0000	148.0000	254.0000	161.0000	441.0000	224.0000	244.0000	272.0000	141.0000	347.0000	73.0000	131.0000	244.0000	499.0000	190.0000	168.0000	89.0000	345.0000	234.0000	203.0000	294.0000	137.0000	111.0000	22.0000	232.0000	440.0000	275.0000	423.0000	159.0000	437.0000
167	-3.3750	-6.4500	211.0000	94.0000	84.0000	73.0000	218.0000	207.0000	128.0000	128.0000	201.0000	201.0000	367.0000	205.0000	165.0000	373.0000	112.0000	177.0000	287.0000	177.0000	94.0000	254.0000	127.0000	653.0000	404.0000	169.0000	44.0000	108.0000	358.0000	198.0000	262.0000	343.0000	890.0000	299.0000	194.0000	179.0000	394.0000	326.0000	171.0000	241.0000	268.0000	89.0000	328.0000	376.0000	251.0000	357.0000	212.0000	176.0000	481.0000
168	-3.3000	-6.4500	135.0000	241.0000	121.0000	22.0000	69.0000	236.0000	153.0000	153.0000	326.0000	228.0000	332.0000	342.0000	118.0000	323.0000	131.0000	205.0000	269.0000	146.0000	132.0000	254.0000	181.0000	556.0000	298.0000	198.0000	152.0000	235.0000	132.0000	209.0000	57.0000	326.0000	624.0000	84.0000	106.0000	58.0000	338.0000	199.0000	103.0000	105.0000	125.0000	128.0000	141.0000	248.0000	329.0000	289.0000	238.0000	252.0000	335.0000
169	-3.2250	-6.4500	98.0000	298.0000	254.0000	73.0000	142.0000	113.0000	83.0000	83.0000	263.0000	124.0000	370.0000	244.0000	361.0000	192.0000	291.0000	164.0000	394.0000	93.0000	32.0000	183.0000	142.0000	691.0000	303.0000	162.0000	131.0000	84.0000	354.0000	139.0000	60.0000	351.0000	646.0000	334.0000	148.0000	119.0000	321.0000	130.0000	183.0000	329.0000	215.0000	123.0000	212.0000	408.0000	478.0000	464.0000	230.0000	171.0000	781.0000
170	-3.1500	-6.4500	239.0000	170.0000	159.0000	127.0000	58.0000	135.0000	33.0000	33.0000	250.0000	107.0000	238.0000	189.0000	304.0000	202.0000	119.0000	295.0000	235.0000	121.0000	81.0000	276.0000	178.0000	489.0000	320.0000	199.0000	171.0000	168.0000	442.0000	209.0000	123.0000	292.0000	512.0000	368.0000	114.0000	220.0000	420.0000	222.0000	191.0000	175.0000	215.0000	131.0000	186.0000	277.0000	455.0000	540.0000	259.0000	134.0000	646.0000
171	-3.0750	-6.4500	84.0000	81.0000	118.0000	109.0000	119.0000	133.0000	139.0000	139.0000	207.0000	131.0000	262.0000	263.0000	152.0000	269.0000	143.0000	124.0000	198.0000	146.0000	119.0000	129.0000	51.0000	534.0000	206.0000	269.0000	241.0000	98.0000	244.0000	247.0000	89.0000	452.0000	352.0000	219.0000	78.0000	154.0000	329.0000	325.0000	243.0000	214.0000	252.0000	326.0000	144.0000	288.0000	478.0000	276.0000	169.0000	52.0000	569.0000
172	-3.0000	-6.4500	214.0000	189.0000	259.0000	141.0000	162.0000	174.0000	139.0000	139.0000	160.0000	258.0000	389.0000	343.0000	109.0000	329.0000	50.0000	145.0000	130.0000	87.0000	140.0000	319.0000	179.0000	508.0000	287.0000	91.0000	100.0000	113.0000	462.0000	127.0000	117.0000	188.0000	827.0000	270.0000	141.0000	21.0000	226.0000	276.0000	248.0000	346.0000	233.0000	73.0000	92.0000	278.0000	595.0000	517.0000	228.0000	156.0000	477.0000
173	-2.9250	-6.4500	75.0000	151.0000	171.0000	188.0000	186.0000	208.0000	120.0000	120.0000	355.0000	125.0000	663.0000	238.0000	175.0000	288.0000	95.0000	134.0000	313.0000	95.0000	142.0000	285.0000	218.0000	588.0000	231.0000	364.0000	58.0000	241.0000	767.0000	257.0000	240.0000	143.0000	551.0000	270.0000	323.0000	207.0000	311.0000	252.0000	213.0000	641.0000	114.0000	74.0000	125.0000	435.0000	553.0000	401.0000	172.0000	388.0000	635.0000
174	-2.8500	-6.4500	85.0000	192.0000	162.0000	37.0000	25.0000	126.0000	142.0000	142.0000	211.0000	204.0000	399.0000	342.0000	125.0000	418.0000	104.0000	302.0000	385.0000	145.0000	205.0000	112.0000	296.0000	544.0000	213.0000	62.0000	92.0000	163.0000	541.0000	240.0000	167.0000	491.0000	485.0000	160.0000	149.0000	151.0000	306.0000	221.0000	198.0000	165.0000	213.0000	197.0000	208.0000	368.0000	535.0000	286.0000	120.0000	206.0000	446.0000
175	-2.7750	-6.4500	185.0000	201.0000	43.0000	58.0000	108.0000	147.0000	135.0000	135.0000	282.0000	170.0000	384.0000	172.0000	181.0000	306.0000	236.0000	325.0000	242.0000	147.0000	189.0000	173.0000	112.0000	548.0000	279.0000	442.0000	191.0000	72.0000	545.0000	314.0000	253.0000	235.0000	397.0000	297.0000	161.0000	122.0000	208.0000	173.0000	207.0000	371.0000	176.0000	265.0000	187.0000	301.0000	383.0000	310.0000	228.0000	293.0000	292.0000
176	-2.7000	-6.4500	192.0000	163.0000	75.0000	140.0000	147.0000	268.0000	155.0000	155.0000	273.0000	204.0000	236.0000	71.0000	172.0000	450.0000	154.0000	78.0000	206.0000	100.0000	120.0000	141.0000	151.0000	332.0000	288.0000	133.0000	189.0000	148.0000	709.0000	278.0000	178.0000	184.0000	335.0000	240.0000	220.0000	220.0000	361.0000	291.0000	135.0000	195.0000	142.0000	183.0000	290.0000	355.0000	252.0000	378.0000	148.0000	398.0000	624.0000
177	-2.6250	-6.4500	242.0000	70.0000	43.0000	141.0000	73.0000	0.0000	96.0000	96.0000	201.0000	76.0000	124.0000	119.0000	226.0000	246.0000	97.0000	172.0000	263.0000	113.0000	62.0000	176.0000	181.0000	454.0000	285.0000	140.0000	147.0000	99.0000	392.0000	130.0000	161.0000	274.0000	354.0000	276.0000	94.0000	169.0000	131.0000	276.0000	125.0000	160.0000	297.0000	238.0000	115.0000	205.0000	552.0000	203.0000	208.0000	128.0000	695.0000
178	-2.5500	-6.4500	331.0000	84.0000	44.0000	167.0000	125.0000	181.0000	159.0000	159.0000	192.0000	92.0000	326.0000	378.0000	194.0000	306.0000	113.0000	220.0000	370.0000	42.0000	99.0000	136.0000	134.0000	510.0000	328.0000	252.0000	101.0000	182.0000	642.0000	231.0000	313.0000	292.0000	472.0000	209.0000	256.0000	194.0000	397.0000	290.0000	176.0000	253.0000	247.0000	151.0000	124.0000	305.0000	613.0000	579.0000	298.0000	444.0000	589.0000
179	-2.4750	-6.4500	213.0000	129.0000	297.0000	57.0000	72.0000	122.0000	125.0000	125.0000	396.0000	175.0000	289.0000	339.0000	195.0000	257.0000	118.0000	191.0000	199.0000	173.0000	43.0000	244.0000	277.0000	599.0000	191.0000	199.0000	96.0000	128.0000	382.0000	240.0000	162.0000	207.0000	290.0000	128.0000	158.0000	231.0000	268.0000	249.0000	308.0000	209.0000	157.0000	163.0000	321.0000	276.0000	450.0000	304.0000	303.0000	186.0000	421.0000
180	-2.4000	-6.4500	267.0000	57.0000	118.0000	81.0000	168.0000	148.0000	21.0000	44.0000	394.0000	122.0000	199.0000	178.0000	202.0000	396.0000	149.0000	205.0000	283.0000	317.0000	140.0000	163.0000	165.0000	532.0000	326.0000	365.0000	108.0000	163.0000	659.0000	150.0000	345.0000	217.0000	481.0000	308.0000	94.0000	109.0000	401.0000	275.0000	311.0000	208.0000	180.0000	211.0000	205.0000	374.0000	272.0000	517.0000	214.0000	367.0000	591.0000
181	-2.3250	-6.4500	195.0000	260.0000	141.0000	149.0000	92.0000	114.0000	109.0000	109.0000	213.0000	186.0000	542.0000	220.0000	148.0000	186.0000	103.0000	229.0000	235.0000	157.0000	117.0000	147.0000	220.0000	481.0000	299.0000	241.0000	78.0000	134.0000	353.0000	152.0000	149.0000	197.0000	434.0000	253.0000	58.0000	172.0000	456.0000	79.0000	180.0000	311.0000	159.0000	217.0000	237.0000	311.0000	571.0000	536.0000	217.0000	288.0000	522.0000
182	-2.2500	-6.4500	218.0000	60.0000	72.0000	118.0000	18.0000	217.0000	58.0000	58.0000	164.0000	71.0000	297.0000	232.0000	129.0000	419.0000	77.0000	236.0000	240.0000	100.0000	63.0000	278.0000	188.0000	591.0000	240.0000	340.0000	186.0000	201.0000	369.0000	174.0000	109.0000	376.0000	340.0000	234.0000	181.0000	142.0000	302.0000	118.0000	249.0000	50.0000	162.0000	201.0000	100.0000	137.0000	332.0000	304.0000	225.0000	308.0000	366.0000
183	-2.1750	-6.4500	74.0000	222.0000	245.0000	77.0000	139.0000	119.0000	65.0000	65.0000	119.0000	58.0000	301.0000	199.0000	314.0000	272.0000	77.0000	256.0000	183.0000	43.0000	112.0000	151.0000	234.0000	473.0000	206.0000	258.0000	186.0000	285.0000	405.0000	288.0000	139.0000	212.0000	467.0000	174.0000	185.0000	113.0000	317.0000	239.0000	151.0000	319.0000	157.0000	205.0000	80.0000	421.0000	322.0000	336.0000	281.0000	297.0000	256.0000
184	-2.1000	-6.4500	210.0000	153.0000	136.0000	119.0000	83.0000	221.0000	90.0000	90.0000	260.0000	122.0000	311.0000	165.0000	82.0000	252.0000	237.0000	97.0000	171.0000	78.0000	212.0000	216.0000	198.0000	408.0000	274.0000	155.0000	152.0000	38.0000	260.0000	307.0000	114.0000	294.0000	386.0000	470.0000	140.0000	220.0000	388.0000	337.0000	173.0000	192.0000	166.0000	175.0000	193.0000	349.0000	373.0000	622.0000	154.0000	253.0000	431.0000
185	-2.0250	-6.4500	149.0000	140.0000	191.0000	210.0000	70.0000	282.0000	196.0000	196.0000	198.0000	153.0000	160.0000	217.0000	260.0000	367.0000	181.0000	303.0000	342.0000	173.0000	186.0000	273.0000	175.0000	580.0000	295.0000	208.0000	111.0000	130.0000	810.0000	158.0000	188.0000	169.0000	367.0000	243.0000	63.0000	138.0000	516.0000	159.0000	274.0000	112.0000	141.0000	152.0000	54.0000	194.0000	477.0000	527.0000	351.0000	190.0000	675.0000
186	-1.9500	-6.4500	272.0000	183.0000	246.0000	80.0000	206.0000	211.0000	212.0000	212.0000	383.0000	111.0000	325.0000	168.0000	112.0000	273.0000	123.0000	44.0000	271.0000	167.0000	217.0000	105.0000	178.0000	594.0000	188.0000	205.0000	96.0000	71.0000	551.0000	284.0000	207.0000	129.0000	469.0000	221.0000	113.0000	78.0000	473.0000	276.0000	205.0000	116.0000	122.0000	192.0000	56.0000	176.0000	445.0000	515.0000	189.0000	325.0000	535.0000
187	-1.8750	-6.4500	297.0000	173.0000	190.0000	169.0000	202.0000	26.0000	137.0000	137.0000	354.0000	184.0000	198.0000	184.0000	209.0000	243.0000	132.0000	273.0000	105.0000	196.0000	81.0000	125.0000	113.0000	400.0000	140.0000	253.0000	60.0000	181.0000	194.0000	305.0000	202.0000	181.0000	338.0000	197.0000	42.0000	136.0000	273.0000	242.0000	217.0000	201.0000	143.0000	141.0000	111.0000	317.0000	242.0000	312.0000	156.0000	112.0000	197.0000
188	-1.8000	-6.4500	97.0000	126.0000	205.0000	55.0000	138.0000	85.0000	80.0000	80.0000	217.0000	104.0000	304.0000	114.0000	130.0000	278.0000	98.0000	150.0000	108.0000	51.0000	131.0000	216.0000	117.0000	476.0000	296.0000	198.0000	170.0000	79.0000	139.0000	63.0000	128.0000	125.0000	126.0000	80.0000	175.0000	142.0000	351.0000	98.0000	83.0000	79.0000	282.0000	90.0000	116.0000	165.0000	247.0000	271.0000	322.0000	123.0000	437.0000
189	-1.7250	-6.4500	127.0000	138.0000	26.0000	209.0000	19.0000	117.0000	113.0000	113.0000	204.0000	71.0000	310.0000	77.0000	161.0000	124.0000	290.0000	104.0000	92.0000	53.0000	65.0000	225.0000	136.0000	539.0000	149.0000	256.0000	114.0000	123.0000	240.0000	60.0000	122.0000	167.0000	345.0000	149.0000	66.0000	74.0000	134.0000	168.0000	164.0000	208.0000	150.0000	103.0000	133.0000	366.0000	228.0000	207.0000	270.0000	177.0000	422.0000
190	-1.6500	-6.4500	76.0000	62.0000	181.0000	25.0000	38.0000	166.0000	87.0000	87.0000	129.0000	154.0000	190.0000	326.0000	197.0000	83.0000	138.0000	119.0000	134.0000	131.0000	244.0000	347.0000	72.0000	440.0000	222.0000	135.0000	140.0000	162.0000	167.0000	175.0000	142.0000	221.0000	297.0000	61.0000	138.0000	105.0000	98.0000	247.0000	91.0000	289.0000	207.0000	208.0000	64.0000	332.0000	127.0000	308.0000	282.0000	265.0000	50.0000
191	-1.5750	-6.4500	160.0000	119.0000	103.0000	72.0000	0.0000	51.0000	104.0000	104.0000	182.0000	98.0000	359.0000	209.0000	213.0000	102.0000	186.0000	129.0000	149.0000	57.0000	44.0000	221.0000	158.0000	228.0000	234.0000	364.0000	86.0000	30.0000	167.0000	119.0000	134.0000	121.0000	225.0000	81.0000	48.0000	77.0000	231.0000	161.0000	126.0000	110.0000	92.0000	43.0000	33.0000	158.0000	166.0000	54.0000	203.0000	304.0000	328.0000
192	-3.9750	-6.3750	69.0000	136.0000	115.0000	116.0000	63.0000	120.0000	68.0000	68.0000	442.0000	54.0000	407.0000	299.0000	245.0000	113.0000	208.0000	155.0000	73.0000	100.0000	40.0000	239.0000	292.0000	271.0000	272.0000	110.0000	129.0000	130.0000	609.0000	182.0000	281.0000	53.0000	229.0000	101.0000	134.0000	200.0000	230.0000	169.0000	119.0000	334.0000	108.0000	108.0000	88.0000	362.0000	333.0000	246.0000	240.0000	343.0000	384.0000
193	-3.9000	-6.3750	96.0000	166.0000	204.0000	26.0000	48.0000	82.0000	99.0000	99.0000	74.0000	90.0000	333.0000	138.0000	198.0000	98.0000	205.0000	215.0000	107.0000	99.0000	22.0000	128.0000	165.0000	395.0000	246.0000	221.0000	44.0000	86.0000	347.0000	120.0000	54.0000	120.0000	260.0000	182.0000	83.0000	75.0000	218.0000	179.0000	171.0000	240.0000	86.0000	93.0000	131.0000	307.0000	158.0000	245.0000	110.0000	201.0000	367.0000
194	-3.8250	-6.3750	150.0000	169.0000	80.0000	58.0000	154.0000	213.0000	168.0000	168.0000	295.0000	140.0000	600.0000	168.0000	134.0000	188.0000	53.0000	227.0000	401.0000	348.0000	174.0000	89.0000	168.0000	664.0000	253.0000	56.0000	265.0000	215.0000	641.0000	424.0000	157.0000	213.0000	273.0000	405.0000	73.0000	93.0000	409.0000	63.0000	109.0000	226.0000	290.0000	167.0000	114.0000	525.0000	543.0000	913.0000	261.0000	390.0000	395.0000
195	-3.7500	-6.3750	215.0000	113.0000	208.0000	44.0000	192.0000	209.0000	180.0000	180.0000	181.0000	107.0000	193.0000	308.0000	136.0000	434.0000	273.0000	254.0000	250.0000	135.0000	66.0000	265.0000	153.0000	457.0000	229.0000	119.0000	138.0000	22.0000	362.0000	155.0000	95.0000	117.0000	547.0000	189.0000	225.0000	280.0000	486.0000	260.0000	176.0000	136.0000	170.0000	190.0000	371.0000	437.0000	526.0000	615.0000	366.0000	324.0000	944.0000
196	-3.6750	-6.3750	308.0000	35.0000	165.0000	273.0000	156.0000	178.0000	153.0000	153.0000	236.0000	155.0000	187.0000	319.0000	272.0000	163.0000	359.0000	189.0000	443.0000	231.0000	118.0000	147.0000	147.0000	428.0000	423.0000	205.0000	185.0000	146.0000	524.0000	294.0000	153.0000	255.0000	343.0000	272.0000	167.0000	73.0000	546.0000	160.0000	260.0000	316.0000	321.0000	125.0000	205.0000	450.0000	541.0000	804.0000	259.0000	288.0000	615.0000
197	-3.6000	-6.3750	262.0000	195.0000	184.0000	104.0000	78.0000	204.0000	28.0000	28.0000	169.0000	221.0000	354.0000	275.0000	171.0000	215.0000	121.0000	261.0000	320.0000	300.0000	30.0000	260.0000	51.0000	545.0000	475.0000	87.0000	53.0000	89.0000	442.0000	144.0000	73.0000	188.0000	349.0000	367.0000	22.0000	86.0000	548.0000	433.0000	298.0000	325.0000	224.0000	248.0000	77.0000	304.0000	494.0000	778.0000	268.0000	274.0000	475.0000
198	-3.5250	-6.3750	87.0000	28.0000	91.0000	69.0000	133.0000	49.0000	56.0000	56.0000	371.0000	138.0000	281.0000	189.0000	126.0000	301.0000	214.0000	288.0000	212.0000	281.0000	229.0000	179.0000	130.0000	471.0000	283.0000	315.0000	82.0000	179.0000	540.0000	277.0000	185.0000	183.0000	318.0000	126.0000	69.0000	136.0000	278.0000	229.0000	169.0000	228.0000	135.0000	200.0000	145.0000	258.0000	424.0000	274.0000	237.0000	280.0000	469.0000
199	-3.4500	-6.3750	271.0000	115.0000	106.0000	154.0000	30.0000	155.0000	130.0000	130.0000	214.0000	118.0000	304.0000	168.0000	187.0000	342.0000	204.0000	196.0000	347.0000	165.0000	58.0000	332.0000	203.0000	483.0000	262.0000	201.0000	204.0000	178.0000	324.0000	177.0000	294.0000	167.0000	267.0000	309.0000	65.0000	200.0000	229.0000	127.0000	182.0000	149.0000	233.0000	134.0000	325.0000	438.0000	277.0000	412.0000	353.0000	283.0000	521.0000
200	-3.3750	-6.3750	188.0000	95.0000	182.0000	162.0000	146.0000	149.0000	154.0000	154.0000	356.0000	80.0000	432.0000	224.0000	128.0000	294.0000	222.0000	322.0000	288.0000	126.0000	96.0000	306.0000	158.0000	433.0000	167.0000	316.0000	142.0000	113.0000	412.0000	203.0000	241.0000	215.0000	464.0000	180.0000	86.0000	145.0000	243.0000	109.0000	240.0000	147.0000	235.0000	109.0000	71.0000	382.0000	301.0000	471.0000	233.0000	495.0000	568.0000
201	-3.3000	-6.3750	250.0000	72.0000	263.0000	78.0000	320.0000	185.0000	155.0000	155.0000	135.0000	221.0000	159.0000	324.0000	94.0000	219.0000	102.0000	164.0000	305.0000	113.0000	66.0000	104.0000	328.0000	794.0000	156.0000	97.0000	76.0000	79.0000	461.0000	168.0000	156.0000	250.0000	350.0000	230.0000	78.0000	76.0000	284.0000	311.0000	125.0000	191.0000	196.0000	188.0000	117.0000	458.0000	388.0000	391.0000	255.0000	264.0000	670.0000
202	-3.2250	-6.3750	205.0000	215.0000	89.0000	114.0000	88.0000	225.0000	94.0000	94.0000	281.0000	174.0000	493.0000	146.0000	148.0000	228.0000	88.0000	178.0000	326.0000	149.0000	0.0000	259.0000	150.0000	411.0000	305.0000	330.0000	155.0000	93.0000	464.0000	239.0000	129.0000	182.0000	460.0000	117.0000	211.0000	83.0000	449.0000	220.0000	333.0000	266.0000	173.0000	348.0000	137.0000	236.0000	590.0000	372.0000	257.0000	326.0000	557.0000
203	-3.1500	-6.3750	146.0000	160.0000	0.0000	107.0000	137.0000	181.0000	165.0000	165.0000	241.0000	118.0000	306.0000	195.0000	154.0000	207.0000	152.0000	287.0000	207.0000	215.0000	130.0000	244.0000	198.0000	457.0000	397.0000	319.0000	165.0000	174.0000	516.0000	464.0000	218.0000	319.0000	747.0000	256.0000	117.0000	131.0000	584.0000	170.0000	129.0000	319.0000	163.0000	274.0000	282.0000	293.0000	410.0000	480.0000	185.0000	237.0000	550.0000
204	-3.0750	-6.3750	88.0000	145.0000	194.0000	49.0000	138.0000	51.0000	66.0000	66.0000	338.0000	90.0000	384.0000	408.0000	248.0000	277.0000	159.0000	189.0000	250.0000	257.0000	165.0000	111.0000	172.0000	587.0000	373.0000	303.0000	107.0000	162.0000	384.0000	122.0000	126.0000	225.0000	732.0000	513.0000	120.0000	185.0000	485.0000	190.0000	100.0000	397.0000	256.0000	223.0000	131.0000	310.0000	600.0000	500.0000	318.0000	263.0000	392.0000
205	-3.0000	-6.3750	218.0000	103.0000	46.0000	113.0000	130.0000	79.0000	146.0000	146.0000	316.0000	29.0000	265.0000	151.0000	113.0000	384.0000	102.0000	191.0000	139.0000	121.0000	155.0000	184.0000	176.0000	388.0000	247.0000	173.0000	89.0000	66.0000	278.0000	97.0000	53.0000	223.0000	276.0000	215.0000	107.0000	137.0000	298.0000	199.0000	369.0000	355.0000	253.0000	119.0000	67.0000	283.0000	347.0000	246.0000	145.0000	202.0000	187.0000
206	-2.9250	-6.3750	276.0000	171.0000	257.0000	163.0000	20.0000	89.0000	167.0000	167.0000	240.0000	149.0000	225.0000	171.0000	292.0000	295.0000	214.0000	129.0000	271.0000	110.0000	136.0000	214.0000	205.0000	761.0000	464.0000	163.0000	77.0000	98.0000	310.0000	229.0000	161.0000	180.0000	641.0000	256.0000	178.0000	131.0000	220.0000	159.0000	314.0000	278.0000	323.0000	151.0000	94.0000	268.0000	381.0000	593.0000	275.0000	326.0000	634.0000
207	-2.8500	-6.3750	200.0000	62.0000	143.0000	18.0000	161.0000	148.0000	121.0000	121.0000	114.0000	202.0000	290.0000	145.0000	322.0000	259.0000	162.0000	76.0000	212.0000	210.0000	158.0000	274.0000	105.0000	413.0000	357.0000	254.0000	138.0000	72.0000	258.0000	285.0000	52.0000	210.0000	402.0000	192.0000	130.0000	155.0000	256.0000	316.0000	226.0000	140.0000	410.0000	139.0000	193.0000	343.0000	300.0000	400.0000	319.0000	67.0000	382.0000
208	-2.7750	-6.3750	128.0000	104.0000	94.0000	81.0000	159.0000	147.0000	78.0000	78.0000	203.0000	280.0000	325.0000	334.0000	133.0000	284.0000	271.0000	176.0000	249.0000	203.0000	23.0000	81.0000	124.0000	523.0000	282.0000	71.0000	189.0000	215.0000	534.0000	307.0000	239.0000	268.0000	549.0000	207.0000	0.0000	33.0000	550.0000	147.0000	146.0000	355.0000	256.0000	179.0000	88.0000	231.0000	291.0000	387.0000	230.0000	162.0000	363.0000
209	-2.7000	-6.3750	113.0000	92.0000	117.0000	51.0000	154.0000	288.0000	171.0000	171.0000	352.0000	243.0000	426.0000	289.0000	279.0000	314.0000	135.0000	168.0000	309.0000	208.0000	206.0000	105.0000	201.0000	491.0000	338.0000	293.0000	124.0000	153.0000	773.0000	245.0000	139.0000	184.0000	418.0000	193.0000	91.0000	111.0000	310.0000	235.0000	187.0000	232.0000	239.0000	241.0000	254.0000	383.0000	470.0000	482.0000	283.0000	202.0000	414.0000
210	-2.6250	-6.3750	212.0000	104.0000	168.0000	211.0000	63.0000	277.0000	187.0000	187.0000	297.0000	56.0000	482.0000	115.0000	33.0000	403.0000	20.0000	175.0000	40.0000	125.0000	240.0000	289.0000	148.0000	346.0000	120.0000	252.0000	106.0000	130.0000	423.0000	321.0000	129.0000	273.0000	341.0000	169.0000	43.0000	117.0000	318.0000	105.0000	223.0000	340.0000	217.0000	128.0000	33.0000	200.0000	237.0000	300.0000	249.0000	366.0000	511.0000
211	-2.5500	-6.3750	213.0000	95.0000	212.0000	141.0000	73.0000	326.0000	94.0000	94.0000	419.0000	157.0000	362.0000	232.0000	122.0000	176.0000	297.0000	69.0000	535.0000	120.0000	76.0000	243.0000	153.0000	488.0000	334.0000	247.0000	141.0000	238.0000	526.0000	252.0000	42.0000	146.0000	329.0000	205.0000	104.0000	154.0000	523.0000	311.0000	147.0000	459.0000	348.0000	38.0000	173.0000	265.0000	552.0000	340.0000	201.0000	204.0000	891.0000
212	-2.4750	-6.3750	72.0000	165.0000	175.0000	131.0000	25.0000	166.0000	45.0000	45.0000	167.0000	114.0000	206.0000	213.0000	277.0000	177.0000	235.0000	125.0000	235.0000	253.0000	85.0000	212.0000	178.0000	815.0000	297.0000	266.0000	121.0000	188.0000	586.0000	128.0000	95.0000	176.0000	517.0000	442.0000	165.0000	71.0000	403.0000	147.0000	203.0000	353.0000	207.0000	226.0000	424.0000	216.0000	386.0000	389.0000	361.0000	362.0000	580.0000
213	-2.4000	-6.3750	149.0000	78.0000	187.0000	219.0000	77.0000	122.0000	139.0000	159.0000	132.0000	67.0000	367.0000	255.0000	214.0000	277.0000	174.0000	114.0000	139.0000	48.0000	139.0000	279.0000	149.0000	354.0000	251.0000	162.0000	61.0000	311.0000	547.0000	289.0000	95.0000	386.0000	715.0000	354.0000	159.0000	305.0000	406.0000	288.0000	217.0000	162.0000	146.0000	256.0000	182.0000	327.0000	413.0000	479.0000	261.0000	457.0000	477.0000
214	-2.3250	-6.3750	277.0000	213.0000	249.0000	114.0000	142.0000	183.0000	133.0000	133.0000	327.0000	143.0000	286.0000	181.0000	245.0000	245.0000	99.0000	326.0000	203.0000	196.0000	97.0000	243.0000	120.0000	508.0000	317.0000	209.0000	152.0000	135.0000	373.0000	234.0000	353.0000	115.0000	530.0000	188.0000	242.0000	76.0000	136.0000	376.0000	292.0000	115.0000	239.0000	253.0000	150.0000	147.0000	397.0000	789.0000	357.0000	114.0000	682.0000
215	-2.2500	-6.3750	262.0000	73.0000	147.0000	34.0000	111.0000	164.0000	194.0000	194.0000	395.0000	173.0000	257.0000	195.0000	163.0000	476.0000	180.0000	149.0000	247.0000	194.0000	0.0000	261.0000	114.0000	358.0000	138.0000	277.0000	114.0000	209.0000	336.0000	261.0000	20.0000	230.0000	266.0000	392.0000	81.0000	88.0000	314.0000	198.0000	206.0000	145.0000	234.0000	112.0000	340.0000	303.0000	394.0000	100.0000	254.0000	107.0000	418.0000
216	-2.1750	-6.3750	195.0000	208.0000	56.0000	199.0000	120.0000	123.0000	128.0000	128.0000	388.0000	56.0000	449.0000	262.0000	204.0000	224.0000	183.0000	198.0000	194.0000	184.0000	128.0000	207.0000	130.0000	482.0000	278.0000	291.0000	119.0000	20.0000	337.0000	205.0000	226.0000	282.0000	518.0000	352.0000	256.0000	44.0000	523.0000	412.0000	237.0000	489.0000	225.0000	114.0000	196.0000	340.0000	489.0000	601.0000	199.0000	450.0000	687.0000
217	-2.1000	-6.3750	169.0000	39.0000	106.0000	72.0000	186.0000	198.0000	83.0000	83.0000	149.0000	171.0000	203.0000	418.0000	320.0000	174.0000	130.0000	233.0000	247.0000	121.0000	213.0000	217.0000	113.0000	432.0000	348.0000	263.0000	157.0000	115.0000	505.0000	277.0000	67.0000	305.0000	411.0000	248.0000	139.0000	168.0000	208.0000	457.0000	193.0000	127.0000	131.0000	173.0000	147.0000	203.0000	317.0000	153.0000	245.0000	129.0000	565.0000
218	-2.0250	-6.3750	104.0000	136.0000	223.0000	235.0000	78.0000	196.0000	121.0000	121.0000	219.0000	131.0000	354.0000	199.0000	160.0000	217.0000	272.0000	60.0000	499.0000	93.0000	118.0000	426.0000	175.0000	697.0000	177.0000	168.0000	215.0000	200.0000	457.0000	339.0000	79.0000	204.0000	520.0000	64.0000	25.0000	131.0000	532.0000	401.0000	219.0000	347.0000	199.0000	124.0000	227.0000	386.0000	397.0000	243.0000	396.0000	118.0000	483.0000
219	-1.9500	-6.3750	150.0000	145.0000	148.0000	125.0000	223.0000	122.0000	22.0000	22.0000	235.0000	217.0000	370.0000	178.0000	48.0000	282.0000	47.0000	194.0000	260.0000	239.0000	96.0000	131.0000	164.0000	437.0000	185.0000	52.0000	99.0000	44.0000	367.0000	199.0000	239.0000	241.0000	323.0000	248.0000	103.0000	137.0000	136.0000	379.0000	221.0000	303.0000	67.0000	183.0000	199.0000	199.0000	631.0000	652.0000	384.0000	298.0000	534.0000
220	-1.8750	-6.3750	76.0000	201.0000	72.0000	32.0000	111.0000	18.0000	103.0000	103.0000	314.0000	122.0000	254.0000	315.0000	19.0000	283.0000	207.0000	151.0000	247.0000	209.0000	74.0000	258.0000	86.0000	463.0000	185.0000	208.0000	154.0000	81.0000	120.0000	119.0000	154.0000	208.0000	198.0000	218.0000	161.0000	94.0000	129.0000	212.0000	240.0000	283.0000	95.0000	131.0000	130.0000	331.0000	294.0000	307.0000	111.0000	366.0000	412.0000
221	-1.8000	-6.3750	261.0000	216.0000	93.0000	87.0000	20.0000	187.0000	122.0000	122.0000	141.0000	70.0000	198.0000	314.0000	201.0000	81.0000	190.0000	221.0000	161.0000	101.0000	135.0000	270.0000	176.0000	547.0000	286.0000	180.0000	140.0000	71.0000	352.0000	131.0000	108.0000	192.0000	346.0000	216.0000	280.0000	116.0000	347.0000	387.0000	250.0000	265.0000	214.0000	47.0000	284.0000	255.0000	553.0000	455.0000	315.0000	249.0000	465.0000
222	-1.7250	-6.3750	221.0000	95.0000	0.0000	95.0000	73.0000	52.0000	178.0000	178.0000	246.0000	329.0000	190.0000	295.0000	102.0000	299.0000	76.0000	181.0000	191.0000	106.0000	90.0000	200.0000	273.0000	444.0000	245.0000	188.0000	125.0000	207.0000	197.0000	131.0000	234.0000	255.0000	499.0000	217.0000	22.0000	137.0000	259.0000	156.0000	98.0000	141.0000	91.0000	72.0000	114.0000	320.0000	536.0000	464.0000	319.0000	221.0000	338.0000
223	-1.6500	-6.3750	58.0000	107.0000	81.0000	140.0000	124.0000	235.0000	99.0000	99.0000	270.0000	168.0000	271.0000	97.0000	169.0000	115.0000	174.0000	131.0000	165.0000	66.0000	80.0000	235.0000	118.0000	474.0000	417.0000	222.0000	199.0000	157.0000	310.0000	87.0000	227.0000	127.0000	324.0000	210.0000	116.0000	18.0000	345.0000	103.0000	27.0000	104.0000	195.0000	60.0000	171.0000	139.0000	352.0000	257.0000	172.0000	280.0000	405.0000
224	-1.5750	-6.3750	145.0000	112.0000	123.0000	0.0000	75.0000	107.0000	84.0000	84.0000	170.0000	233.0000	254.0000	269.0000	229.0000	157.0000	22.0000	167.0000	126.0000	49.0000	50.0000	206.0000	143.0000	448.0000	171.0000	135.0000	222.0000	74.0000	279.0000	72.0000	136.0000	165.0000	186.0000	67.0000	224.0000	135.0000	215.0000	170.0000	117.0000	147.0000	209.0000	60.0000	83.0000	75.0000	366.0000	101.0000	401.0000	313.0000	452.0000
225	-1.5000	-6.3750	233.0000	67.0000	23.0000	49.0000	130.0000	122.0000	108.0000	108.0000	206.0000	240.0000	128.0000	178.0000	200.0000	152.0000	189.0000	66.0000	19.0000	36.0000	165.0000	319.0000	203.0000	293.0000	116.0000	194.0000	49.0000	151.0000	246.0000	45.0000	184.0000	205.0000	164.0000	132.0000	27.0000	141.0000	290.0000	298.0000	252.0000	73.0000	113.0000	67.0000	54.0000	197.0000	329.0000	209.0000	431.0000	315.0000	282.0000
226	-4.0500	-6.3000	97.0000	157.0000	62.0000	213.0000	136.0000	321.0000	147.0000	147.0000	314.0000	288.0000	472.0000	404.0000	196.0000	106.0000	240.0000	94.0000	330.0000	158.0000	97.0000	293.0000	212.0000	637.0000	366.0000	113.0000	36.0000	119.0000	490.0000	214.0000	132.0000	258.0000	354.0000	254.0000	120.0000	117.0000	357.0000	99.0000	93.0000	159.0000	63.0000	108.0000	181.0000	339.0000	396.0000	187.0000	262.0000	392.0000	321.0000
227	-3.9750	-6.3000	96.0000	107.0000	18.0000	101.0000	121.0000	183.0000	52.0000	52.0000	211.0000	28.0000	285.0000	148.0000	18.0000	90.0000	65.0000	136.0000	54.0000	104.0000	81.0000	154.0000	105.0000	253.0000	285.0000	158.0000	64.0000	210.0000	288.0000	280.0000	119.0000	116.0000	319.0000	180.0000	25.0000	22.0000	166.0000	185.0000	171.0000	140.0000	64.0000	74.0000	155.0000	96.0000	244.0000	225.0000	311.0000	248.0000	402.0000
228	-3.9000	-6.3000	170.0000	244.0000	215.0000	113.0000	18.0000	163.0000	272.0000	258.0000	200.0000	23.0000	282.0000	190.0000	120.0000	76.0000	177.0000	228.0000	149.0000	98.0000	51.0000	170.0000	119.0000	539.0000	236.0000	196.0000	66.0000	80.0000	357.0000	381.0000	283.0000	245.0000	211.0000	150.0000	62.0000	155.0000	344.0000	230.0000	215.0000	97.0000	196.0000	51.0000	89.0000	153.0000	379.0000	233.0000	192.0000	181.0000	367.0000
229	-3.8250	-6.3000	65.0000	19.0000	187.0000	117.0000	93.0000	168.0000	120.0000	120.0000	227.0000	114.0000	199.0000	221.0000	145.0000	114.0000	174.0000	228.0000	68.0000	139.0000	124.0000	336.0000	138.0000	568.0000	403.0000	355.0000	106.0000	125.0000	664.0000	217.0000	193.0000	364.0000	636.0000	275.0000	154.0000	52.0000	352.0000	195.0000	269.0000	291.0000	239.0000	140.0000	287.0000	246.0000	518.0000	681.0000	119.0000	258.0000	581.0000
230	-3.7500	-6.3000	353.0000	187.0000	135.0000	241.0000	325.0000	203.0000	306.0000	331.0000	376.0000	120.0000	167.0000	407.0000	157.0000	144.0000	269.0000	338.0000	298.0000	164.0000	233.0000	294.0000	160.0000	629.0000	103.0000	314.0000	166.0000	295.0000	408.0000	452.0000	180.0000	358.0000	420.0000	437.0000	301.0000	268.0000	259.0000	323.0000	258.0000	237.0000	296.0000	188.0000	330.0000	488.0000	217.0000	1079.0000	250.0000	220.0000	2480.0000
231	-3.6750	-6.3000	74.0000	216.0000	39.0000	0.0000	109.0000	212.0000	94.0000	94.0000	177.0000	118.0000	632.0000	298.0000	237.0000	127.0000	456.0000	131.0000	236.0000	117.0000	47.0000	231.0000	311.0000	423.0000	292.0000	50.0000	86.0000	198.0000	310.0000	250.0000	217.0000	226.0000	475.0000	449.0000	138.0000	69.0000	310.0000	36.0000	186.0000	277.0000	290.0000	221.0000	135.0000	285.0000	476.0000	683.0000	299.0000	292.0000	1180.0000
232	-3.6000	-6.3000	220.0000	120.0000	28.0000	89.0000	118.0000	234.0000	52.0000	52.0000	286.0000	173.0000	329.0000	176.0000	278.0000	201.0000	151.0000	281.0000	274.0000	222.0000	89.0000	299.0000	129.0000	640.0000	421.0000	224.0000	186.0000	75.0000	340.0000	129.0000	211.0000	385.0000	445.0000	125.0000	28.0000	30.0000	364.0000	209.0000	97.0000	261.0000	86.0000	233.0000	166.0000	387.0000	613.0000	439.0000	141.0000	321.0000	550.0000
233	-3.5250	-6.3000	220.0000	55.0000	139.0000	174.0000	83.0000	206.0000	89.0000	89.0000	175.0000	139.0000	295.0000	232.0000	237.0000	352.0000	116.0000	77.0000	246.0000	186.0000	187.0000	160.0000	174.0000	660.0000	242.0000	109.0000	183.0000	154.0000	392.0000	219.0000	108.0000	371.0000	429.0000	216.0000	107.0000	158.0000	590.0000	352.0000	177.0000	150.0000	271.0000	170.0000	156.0000	257.0000	603.0000	419.0000	150.0000	354.0000	520.0000
234	-3.4500	-6.3000	206.0000	174.0000	102.0000	174.0000	94.0000	69.0000	76.0000	76.0000	172.0000	142.0000	221.0000	405.0000	166.0000	188.0000	124.0000	138.0000	249.0000	205.0000	145.0000	254.0000	131.0000	503.0000	405.0000	152.0000	142.0000	265.0000	278.0000	315.0000	170.0000	335.0000	432.0000	145.0000	209.0000	211.0000	363.0000	260.0000	382.0000	139.0000	347.0000	192.0000	202.0000	206.0000	638.0000	436.0000	299.0000	173.0000	615.0000
235	-3.3750	-6.3000	144.0000	57.0000	33.0000	164.0000	195.0000	170.0000	199.0000	199.0000	133.0000	206.0000	425.0000	108.0000	189.0000	251.0000	91.0000	306.0000	348.0000	162.0000	115.0000	321.0000	257.0000	484.0000	327.0000	206.0000	139.0000	130.0000	581.0000	117.0000	102.0000	273.0000	516.0000	327.0000	191.0000	94.0000	420.0000	216.0000	259.0000	379.0000	242.0000	163.0000	109.0000	339.0000	619.0000	420.0000	186.0000	323.0000	682.0000
236	-3.3000	-6.3000	217.0000	73.0000	207.0000	100.0000	126.0000	96.0000	69.0000	69.0000	211.0000	248.0000	252.0000	159.0000	204.0000	153.0000	69.0000	265.0000	289.0000	144.0000	123.0000	171.0000	189.0000	532.0000	398.0000	196.0000	84.0000	180.0000	540.0000	403.0000	64.0000	354.0000	823.0000	372.0000	128.0000	220.0000	334.0000	216.0000	80.0000	227.0000	174.0000	130.0000	234.0000	285.0000	679.0000	613.0000	400.0000	324.0000	872.0000
237	-3.2250	-6.3000	349.0000	216.0000	158.0000	114.0000	20.0000	214.0000	55.0000	55.0000	200.0000	131.0000	234.0000	320.0000	267.0000	327.0000	121.0000	210.0000	319.0000	150.0000	127.0000	289.0000	206.0000	364.0000	452.0000	173.0000	52.0000	138.0000	390.0000	226.0000	333.0000	441.0000	283.0000	164.0000	234.0000	132.0000	150.0000	317.0000	310.0000	282.0000	295.0000	294.0000	141.0000	265.0000	412.0000	359.0000	323.0000	274.0000	520.0000
238	-3.1500	-6.3000	267.0000	103.0000	218.0000	117.0000	62.0000	39.0000	95.0000	95.0000	292.0000	235.0000	374.0000	346.0000	202.0000	241.0000	324.0000	276.0000	445.0000	127.0000	123.0000	252.0000	111.0000	563.0000	192.0000	152.0000	188.0000	224.0000	414.0000	233.0000	226.0000	207.0000	441.0000	248.0000	107.0000	158.0000	271.0000	315.0000	233.0000	365.0000	273.0000	176.0000	161.0000	227.0000	414.0000	469.0000	252.0000	292.0000	551.0000
239	-3.0750	-6.3000	157.0000	122.0000	78.0000	60.0000	145.0000	91.0000	118.0000	118.0000	252.0000	114.0000	468.0000	289.0000	159.0000	245.0000	129.0000	285.0000	247.0000	133.0000	87.0000	204.0000	0.0000	416.0000	238.0000	179.0000	305.0000	212.0000	383.0000	127.0000	196.0000	511.0000	438.0000	181.0000	242.0000	102.0000	350.0000	138.0000	174.0000	319.0000	252.0000	231.0000	180.0000	366.0000	257.0000	568.0000	222.0000	357.0000	631.0000
240	-3.0000	-6.3000	376.0000	233.0000	85.0000	171.0000	130.0000	123.0000	184.0000	184.0000	251.0000	113.0000	317.0000	303.0000	84.0000	199.0000	179.0000	170.0000	307.0000	80.0000	30.0000	197.0000	116.0000	456.0000	203.0000	318.0000	104.0000	52.0000	309.0000	267.0000	114.0000	350.0000	403.0000	223.0000	77.0000	99.0000	405.0000	349.0000	244.0000	256.0000	254.0000	115.0000	138.0000	438.0000	513.0000	543.0000	171.0000	269.0000	464.0000
241	-2.9250	-6.3000	288.0000	73.0000	25.0000	95.0000	44.0000	63.0000	83.0000	83.0000	320.0000	76.0000	350.0000	164.0000	175.0000	235.0000	177.0000	51.0000	194.0000	115.0000	234.0000	275.0000	137.0000	644.0000	381.0000	127.0000	98.0000	199.0000	457.0000	309.0000	198.0000	153.0000	514.0000	276.0000	81.0000	131.0000	233.0000	303.0000	208.0000	330.0000	119.0000	58.0000	177.0000	338.0000	281.0000	480.0000	307.0000	275.0000	756.0000
242	-2.8500	-6.3000	267.0000	125.0000	210.0000	94.0000	158.0000	186.0000	137.0000	137.0000	92.0000	117.0000	311.0000	59.0000	45.0000	295.0000	104.0000	99.0000	302.0000	125.0000	57.0000	218.0000	268.0000	545.0000	436.0000	288.0000	236.0000	167.0000	552.0000	175.0000	252.0000	304.0000	577.0000	301.0000	148.0000	238.0000	260.0000	253.0000	213.0000	187.0000	290.0000	96.0000	279.0000	282.0000	396.0000	404.0000	288.0000	206.0000	587.0000
243	-2.7750	-6.3000	170.0000	39.0000	150.0000	37.0000	60.0000	96.0000	256.0000	256.0000	161.0000	116.0000	421.0000	120.0000	208.0000	252.0000	114.0000	112.0000	284.0000	131.0000	117.0000	176.0000	62.0000	588.0000	231.0000	123.0000	129.0000	105.0000	408.0000	298.0000	142.0000	219.0000	486.0000	186.0000	250.0000	115.0000	224.0000	191.0000	126.0000	223.0000	201.0000	189.0000	133.0000	388.0000	513.0000	307.0000	298.0000	178.0000	387.0000
244	-2.7000	-6.3000	212.0000	142.0000	158.0000	100.0000	176.0000	139.0000	157.0000	157.0000	119.0000	144.0000	229.0000	166.0000	396.0000	191.0000	105.0000	99.0000	371.0000	185.0000	155.0000	273.0000	242.0000	326.0000	299.0000	242.0000	190.0000	219.0000	560.0000	320.0000	84.0000	379.0000	683.0000	202.0000	118.0000	181.0000	265.0000	244.0000	155.0000	212.0000	158.0000	153.0000	135.0000	183.0000	305.0000	322.0000	230.0000	491.0000	448.0000
245	-2.6250	-6.3000	135.0000	143.0000	80.0000	109.0000	96.0000	66.0000	148.0000	148.0000	291.0000	179.0000	308.0000	136.0000	54.0000	271.0000	338.0000	165.0000	174.0000	223.0000	124.0000	217.0000	200.0000	339.0000	397.0000	371.0000	225.0000	139.0000	476.0000	242.0000	177.0000	300.0000	312.0000	106.0000	252.0000	216.0000	324.0000	260.0000	130.0000	396.0000	200.0000	143.0000	188.0000	177.0000	509.0000	404.0000	249.0000	212.0000	596.0000
246	-2.5500	-6.3000	178.0000	181.0000	162.0000	50.0000	137.0000	91.0000	124.0000	124.0000	265.0000	195.0000	365.0000	409.0000	234.0000	276.0000	252.0000	210.0000	607.0000	134.0000	200.0000	68.0000	59.0000	439.0000	434.0000	151.0000	103.0000	286.0000	781.0000	280.0000	89.0000	379.0000	672.0000	252.0000	142.0000	102.0000	530.0000	397.0000	338.0000	253.0000	364.0000	80.0000	164.0000	453.0000	211.0000	880.0000	319.0000	192.0000	769.0000
247	-2.4750	-6.3000	188.0000	102.0000	61.0000	161.0000	155.0000	136.0000	98.0000	98.0000	361.0000	142.0000	354.0000	257.0000	277.0000	178.0000	0.0000	241.0000	313.0000	77.0000	80.0000	120.0000	152.0000	528.0000	236.0000	263.0000	181.0000	261.0000	592.0000	271.0000	298.0000	245.0000	694.0000	215.0000	147.0000	122.0000	418.0000	237.0000	292.0000	174.0000	359.0000	352.0000	197.0000	361.0000	425.0000	310.0000	159.0000	191.0000	582.0000
248	-2.4000	-6.3000	142.0000	190.0000	128.0000	158.0000	20.0000	45.0000	100.0000	100.0000	139.0000	169.0000	316.0000	151.0000	272.0000	324.0000	121.0000	204.0000	204.0000	24.0000	99.0000	211.0000	170.0000	530.0000	292.0000	213.0000	66.0000	86.0000	272.0000	397.0000	250.0000	212.0000	517.0000	217.0000	117.0000	145.0000	329.0000	69.0000	192.0000	360.0000	241.0000	162.0000	202.0000	154.0000	393.0000	324.0000	230.0000	165.0000	750.0000
249	-2.3250	-6.3000	195.0000	158.0000	43.0000	62.0000	135.0000	166.0000	99.0000	99.0000	44.0000	131.0000	182.0000	143.0000	237.0000	392.0000	151.0000	126.0000	200.0000	135.0000	67.0000	155.0000	180.0000	414.0000	244.0000	287.0000	87.0000	214.0000	338.0000	188.0000	107.0000	314.0000	399.0000	301.0000	190.0000	163.0000	400.0000	271.0000	281.0000	354.0000	269.0000	149.0000	183.0000	200.0000	477.0000	403.0000	354.0000	80.0000	373.0000
250	-2.2500	-6.3000	72.0000	85.0000	0.0000	74.0000	159.0000	212.0000	130.0000	130.0000	308.0000	56.0000	256.0000	214.0000	203.0000	261.0000	308.0000	113.0000	218.0000	205.0000	85.0000	235.0000	372.0000	513.0000	304.0000	215.0000	99.0000	258.0000	434.0000	295.0000	302.0000	410.0000	624.0000	350.0000	214.0000	55.0000	295.0000	212.0000	287.0000	216.0000	291.0000	73.0000	76.0000	358.0000	398.0000	242.0000	309.0000	401.0000	583.0000
251	-2.1750	-6.3000	96.0000	137.0000	316.0000	77.0000	127.0000	120.0000	98.0000	98.0000	369.0000	38.0000	238.0000	187.0000	99.0000	267.0000	262.0000	93.0000	318.0000	237.0000	62.0000	376.0000	309.0000	420.0000	471.0000	221.0000	74.0000	231.0000	667.0000	230.0000	150.0000	238.0000	442.0000	134.0000	180.0000	26.0000	270.0000	252.0000	48.0000	126.0000	108.0000	109.0000	213.0000	209.0000	567.0000	425.0000	277.0000	336.0000	516.0000
252	-2.1000	-6.3000	70.0000	173.0000	160.0000	44.0000	56.0000	159.0000	150.0000	150.0000	98.0000	160.0000	294.0000	166.0000	138.0000	223.0000	228.0000	250.0000	148.0000	151.0000	31.0000	176.0000	96.0000	454.0000	245.0000	75.0000	110.0000	223.0000	251.0000	180.0000	180.0000	248.0000	388.0000	216.0000	97.0000	125.0000	298.0000	299.0000	270.0000	222.0000	96.0000	155.0000	217.0000	266.0000	327.0000	147.0000	129.0000	340.0000	364.0000
253	-2.0250	-6.3000	226.0000	154.0000	319.0000	126.0000	135.0000	176.0000	139.0000	139.0000	389.0000	0.0000	355.0000	184.0000	129.0000	92.0000	150.0000	174.0000	269.0000	117.0000	50.0000	388.0000	169.0000	594.0000	472.0000	197.0000	147.0000	272.0000	438.0000	306.0000	114.0000	252.0000	568.0000	273.0000	188.0000	122.0000	477.0000	247.0000	196.0000	264.0000	130.0000	151.0000	123.0000	260.0000	627.0000	505.0000	216.0000	153.0000	435.0000
254	-1.9500	-6.3000	51.0000	148.0000	205.0000	48.0000	99.0000	137.0000	79.0000	79.0000	260.0000	198.0000	369.0000	251.0000	148.0000	221.0000	187.0000	89.0000	182.0000	232.0000	168.0000	225.0000	189.0000	406.0000	269.0000	243.0000	187.0000	59.0000	376.0000	242.0000	123.0000	456.0000	364.0000	178.0000	135.0000	238.0000	379.0000	274.0000	284.0000	165.0000	236.0000	121.0000	157.0000	187.0000	344.0000	207.0000	296.0000	231.0000	629.0000
255	-1.8750	-6.3000	152.0000	163.0000	143.0000	19.0000	181.0000	137.0000	125.0000	125.0000	352.0000	181.0000	194.0000	262.0000	252.0000	205.0000	153.0000	79.0000	312.0000	44.0000	58.0000	314.0000	184.0000	713.0000	171.0000	189.0000	109.0000	81.0000	293.0000	270.0000	149.0000	127.0000	268.0000	126.0000	142.0000	98.0000	455.0000	262.0000	179.0000	322.0000	223.0000	89.0000	201.0000	181.0000	428.0000	356.0000	301.0000	203.0000	368.0000
256	-1.8000	-6.3000	200.0000	181.0000	91.0000	216.0000	184.0000	74.0000	206.0000	206.0000	149.0000	315.0000	267.0000	216.0000	197.0000	349.0000	221.0000	220.0000	244.0000	244.0000	124.0000	66.0000	198.0000	557.0000	332.0000	310.0000	180.0000	101.0000	603.0000	311.0000	139.0000	304.0000	587.0000	242.0000	129.0000	196.0000	485.0000	281.0000	175.0000	162.0000	129.0000	204.0000	157.0000	385.0000	478.0000	559.0000	380.0000	191.0000	462.0000
257	-1.7250	-6.3000	72.0000	82.0000	92.0000	108.0000	117.0000	157.0000	90.0000	90.0000	186.0000	169.0000	447.0000	178.0000	63.0000	188.0000	150.0000	131.0000	230.0000	199.0000	82.0000	110.0000	128.0000	573.0000	349.0000	86.0000	34.0000	136.0000	504.0000	401.0000	135.0000	168.0000	566.0000	290.0000	69.0000	92.0000	190.0000	300.0000	199.0000	335.0000	220.0000	0.0000	81.0000	187.0000	439.0000	355.0000	347.0000	175.0000	564.0000
258	-1.6500	-6.3000	148.0000	152.0000	65.0000	154.0000	42.0000	248.0000	210.0000	210.0000	150.0000	211.0000	345.0000	46.0000	228.0000	212.0000	57.0000	254.0000	181.0000	183.0000	121.0000	177.0000	203.0000	555.0000	277.0000	171.0000	145.0000	311.0000	491.0000	317.0000	222.0000	155.0000	707.0000	155.0000	104.0000	161.0000	668.0000	281.0000	331.0000	315.0000	213.0000	142.0000	94.0000	311.0000	434.0000	733.0000	240.0000	316.0000	753.0000
259	-1.5750	-6.3000	320.0000	228.0000	75.0000	121.0000	176.0000	110.0000	135.0000	135.0000	331.0000	40.0000	295.0000	339.0000	250.0000	205.0000	159.0000	208.0000	217.0000	77.0000	182.0000	109.0000	122.0000	216.0000	306.0000	86.0000	76.0000	247.0000	401.0000	357.0000	152.0000	462.0000	437.0000	237.0000	114.0000	104.0000	191.0000	300.0000	191.0000	215.0000	139.0000	55.0000	132.0000	297.0000	219.0000	322.0000	282.0000	303.0000	469.0000
260	-1.5000	-6.3000	148.0000	150.0000	21.0000	162.0000	24.0000	98.0000	19.0000	19.0000	154.0000	178.0000	191.0000	136.0000	69.0000	119.0000	28.0000	185.0000	60.0000	112.0000	27.0000	182.0000	128.0000	371.0000	281.0000	154.0000	192.0000	78.0000	175.0000	162.0000	106.0000	76.0000	213.0000	0.0000	156.0000	19.0000	352.0000	126.0000	48.0000	253.0000	170.0000	120.0000	60.0000	253.0000	247.0000	349.0000	311.0000	122.0000	607.0000
261	-1.4250	-6.3000	70.0000	74.0000	97.0000	161.0000	69.0000	246.0000	375.0000	375.0000	356.0000	76.0000	251.0000	265.0000	241.0000	170.0000	177.0000	220.0000	53.0000	172.0000	49.0000	143.0000	94.0000	373.0000	128.0000	327.0000	209.0000	68.0000	98.0000	65.0000	158.0000	138.0000	134.0000	211.0000	180.0000	92.0000	374.0000	248.0000	188.0000	327.0000	272.0000	161.0000	68.0000	213.0000	180.0000	339.0000	255.0000	158.0000	173.0000
262	-1.3500	-6.3000	91.0000	191.0000	134.0000	108.0000	82.0000	168.0000	76.0000	76.0000	145.0000	211.0000	122.0000	217.0000	180.0000	79.0000	69.0000	120.0000	69.0000	240.0000	18.0000	136.0000	184.0000	247.0000	145.0000	177.0000	23.0000	128.0000	153.0000	176.0000	203.0000	120.0000	206.0000	60.0000	109.0000	102.0000	193.0000	209.0000	110.0000	255.0000	336.0000	68.0000	73.0000	147.0000	252.0000	172.0000	347.0000	100.0000	239.0000
263	-1.2750	-6.3000	116.0000	25.0000	22.0000	85.0000	153.0000	114.0000	50.0000	50.0000	335.0000	108.0000	184.0000	140.0000	23.0000	103.0000	161.0000	52.0000	28.0000	68.0000	114.0000	140.0000	172.0000	411.0000	219.0000	43.0000	103.0000	103.0000	201.0000	138.0000	63.0000	96.0000	173.0000	131.0000	57.0000	100.0000	232.0000	191.0000	144.0000	151.0000	178.0000	70.0000	74.0000	178.0000	177.0000	133.0000	195.0000	101.0000	216.0000
264	-4.0500	-6.2250	92.0000	26.0000	52.0000	120.0000	193.0000	193.0000	52.0000	52.0000	413.0000	168.0000	286.0000	328.0000	149.0000	85.0000	21.0000	74.0000	305.0000	185.0000	69.0000	280.0000	269.0000	420.0000	369.0000	280.0000	102.0000	164.0000	254.0000	246.0000	81.0000	141.0000	328.0000	180.0000	106.0000	228.0000	373.0000	168.0000	287.0000	274.0000	68.0000	55.0000	166.0000	241.0000	336.0000	470.0000	445.0000	487.0000	474.0000
265	-3.9750	-6.2250	76.0000	99.0000	77.0000	46.0000	67.0000	109.0000	163.0000	163.0000	127.0000	36.0000	135.0000	176.0000	257.0000	263.0000	225.0000	54.0000	128.0000	54.0000	86.0000	140.0000	108.0000	352.0000	311.0000	94.0000	18.0000	199.0000	109.0000	116.0000	224.0000	161.0000	174.0000	180.0000	25.0000	110.0000	62.0000	270.0000	49.0000	323.0000	50.0000	187.0000	38.0000	129.0000	191.0000	213.0000	240.0000	203.0000	297.0000
266	-3.9000	-6.2250	144.0000	84.0000	43.0000	105.0000	98.0000	134.0000	195.0000	195.0000	268.0000	179.0000	290.0000	165.0000	308.0000	246.0000	220.0000	212.0000	128.0000	75.0000	20.0000	150.0000	102.0000	270.0000	290.0000	237.0000	134.0000	255.0000	383.0000	210.0000	237.0000	203.0000	195.0000	146.0000	70.0000	144.0000	142.0000	173.0000	202.0000	54.0000	65.0000	75.0000	30.0000	64.0000	296.0000	362.0000	264.0000	260.0000	475.0000
267	-3.8250	-6.2250	180.0000	168.0000	105.0000	145.0000	78.0000	154.0000	147.0000	147.0000	522.0000	132.0000	442.0000	142.0000	196.0000	222.0000	95.0000	193.0000	121.0000	86.0000	61.0000	345.0000	187.0000	455.0000	237.0000	297.0000	292.0000	172.0000	368.0000	211.0000	76.0000	146.0000	299.0000	324.0000	54.0000	287.0000	321.0000	208.0000	267.0000	362.0000	119.0000	266.0000	81.0000	357.0000	343.0000	424.0000	248.0000	309.0000	713.0000
268	-3.7500	-6.2250	319.0000	73.0000	149.0000	220.0000	130.0000	134.0000	245.0000	245.0000	324.0000	213.0000	144.0000	268.0000	196.0000	352.0000	63.0000	151.0000	313.0000	142.0000	180.0000	258.0000	397.0000	487.0000	235.0000	192.0000	161.0000	140.0000	318.0000	338.0000	179.0000	242.0000	559.0000	344.0000	100.0000	228.0000	378.0000	338.0000	323.0000	316.0000	331.0000	274.0000	315.0000	372.0000	515.0000	1411.0000	246.0000	99.0000	1293.0000
269	-3.6750	-6.2250	170.0000	174.0000	78.0000	154.0000	98.0000	76.0000	137.0000	137.0000	207.0000	100.0000	339.0000	221.0000	212.0000	238.0000	86.0000	173.0000	92.0000	158.0000	114.0000	212.0000	305.0000	563.0000	194.0000	116.0000	68.0000	136.0000	581.0000	307.0000	181.0000	265.0000	507.0000	128.0000	209.0000	135.0000	538.0000	73.0000	280.0000	182.0000	382.0000	370.0000	176.0000	300.0000	157.0000	656.0000	256.0000	186.0000	906.0000
270	-3.6000	-6.2250	208.0000	19.0000	64.0000	47.0000	67.0000	121.0000	146.0000	146.0000	356.0000	223.0000	374.0000	267.0000	86.0000	264.0000	149.0000	273.0000	380.0000	217.0000	283.0000	188.0000	152.0000	513.0000	338.0000	101.0000	86.0000	133.0000	432.0000	212.0000	86.0000	214.0000	487.0000	198.0000	163.0000	23.0000	510.0000	382.0000	275.0000	245.0000	165.0000	181.0000	77.0000	327.0000	616.0000	638.0000	118.0000	173.0000	468.0000
271	-3.5250	-6.2250	84.0000	303.0000	84.0000	143.0000	153.0000	86.0000	274.0000	274.0000	166.0000	264.0000	417.0000	381.0000	315.0000	306.0000	258.0000	176.0000	104.0000	71.0000	104.0000	198.0000	80.0000	261.0000	351.0000	261.0000	163.0000	58.0000	336.0000	118.0000	141.0000	165.0000	543.0000	269.0000	101.0000	130.0000	222.0000	180.0000	157.0000	283.0000	238.0000	81.0000	97.0000	332.0000	465.0000	224.0000	254.0000	399.0000	366.0000
272	-3.4500	-6.2250	102.0000	146.0000	111.0000	174.0000	46.0000	121.0000	150.0000	150.0000	205.0000	39.0000	453.0000	247.0000	271.0000	209.0000	132.0000	125.0000	189.0000	106.0000	67.0000	206.0000	201.0000	489.0000	252.0000	228.0000	157.0000	159.0000	188.0000	151.0000	157.0000	212.0000	409.0000	293.0000	168.0000	56.0000	199.0000	188.0000	159.0000	372.0000	217.0000	108.0000	168.0000	387.0000	508.0000	392.0000	208.0000	336.0000	522.0000
273	-3.3750	-6.2250	224.0000	119.0000	184.0000	112.0000	144.0000	78.0000	236.0000	236.0000	233.0000	111.0000	435.0000	176.0000	199.0000	313.0000	153.0000	193.0000	131.0000	101.0000	88.0000	258.0000	196.0000	367.0000	200.0000	125.0000	30.0000	179.0000	292.0000	167.0000	157.0000	207.0000	305.0000	269.0000	73.0000	121.0000	253.0000	224.0000	152.0000	481.0000	190.0000	96.0000	75.0000	98.0000	402.0000	294.0000	471.0000	171.0000	588.0000
274	-3.3000	-6.2250	264.0000	47.0000	192.0000	31.0000	88.0000	25.0000	127.0000	127.0000	73.0000	134.0000	311.0000	145.0000	163.0000	183.0000	121.0000	232.0000	169.0000	132.0000	97.0000	101.0000	179.0000	662.0000	280.0000	73.0000	46.0000	126.0000	396.0000	183.0000	63.0000	69.0000	326.0000	201.0000	26.0000	88.0000	486.0000	259.0000	238.0000	151.0000	135.0000	84.0000	50.0000	168.0000	377.0000	356.0000	405.0000	250.0000	264.0000
275	-3.2250	-6.2250	132.0000	131.0000	190.0000	79.0000	119.0000	160.0000	122.0000	122.0000	240.0000	114.0000	364.0000	408.0000	188.0000	181.0000	123.0000	246.0000	196.0000	241.0000	180.0000	187.0000	111.0000	758.0000	248.0000	134.0000	72.0000	97.0000	603.0000	238.0000	199.0000	238.0000	491.0000	233.0000	111.0000	63.0000	379.0000	409.0000	340.0000	260.0000	123.0000	104.0000	114.0000	405.0000	577.0000	463.0000	59.0000	156.0000	445.0000
276	-3.1500	-6.2250	147.0000	170.0000	129.0000	101.0000	92.0000	200.0000	0.0000	0.0000	256.0000	101.0000	192.0000	189.0000	81.0000	174.0000	293.0000	69.0000	303.0000	119.0000	153.0000	84.0000	94.0000	617.0000	251.0000	291.0000	192.0000	189.0000	213.0000	281.0000	180.0000	157.0000	417.0000	257.0000	53.0000	95.0000	182.0000	246.0000	122.0000	171.0000	196.0000	265.0000	116.0000	205.0000	628.0000	603.0000	335.0000	328.0000	670.0000
277	-3.0750	-6.2250	243.0000	244.0000	31.0000	160.0000	130.0000	274.0000	218.0000	218.0000	518.0000	172.0000	178.0000	91.0000	81.0000	284.0000	116.0000	257.0000	214.0000	96.0000	18.0000	140.0000	243.0000	613.0000	294.0000	248.0000	161.0000	174.0000	255.0000	334.0000	236.0000	389.0000	520.0000	356.0000	148.0000	70.0000	254.0000	210.0000	196.0000	164.0000	169.0000	112.0000	247.0000	545.0000	330.0000	403.0000	261.0000	264.0000	677.0000
278	-3.0000	-6.2250	221.0000	137.0000	179.0000	161.0000	105.0000	199.0000	240.0000	240.0000	315.0000	147.0000	275.0000	154.0000	319.0000	160.0000	200.0000	232.0000	415.0000	167.0000	59.0000	368.0000	259.0000	636.0000	379.0000	225.0000	232.0000	268.0000	314.0000	102.0000	282.0000	278.0000	379.0000	273.0000	99.0000	191.0000	275.0000	203.0000	206.0000	198.0000	98.0000	254.0000	61.0000	375.0000	402.0000	531.0000	269.0000	284.0000	515.0000
279	-2.9250	-6.2250	165.0000	168.0000	146.0000	117.0000	84.0000	101.0000	92.0000	92.0000	206.0000	162.0000	382.0000	353.0000	263.0000	330.0000	131.0000	187.0000	188.0000	177.0000	128.0000	257.0000	169.0000	578.0000	144.0000	225.0000	126.0000	104.0000	433.0000	194.0000	224.0000	379.0000	313.0000	223.0000	289.0000	79.0000	247.0000	270.0000	315.0000	184.0000	103.0000	221.0000	103.0000	313.0000	728.0000	512.0000	202.0000	174.0000	268.0000
280	-2.8500	-6.2250	234.0000	114.0000	88.0000	215.0000	112.0000	49.0000	134.0000	134.0000	182.0000	250.0000	236.0000	310.0000	82.0000	429.0000	135.0000	196.0000	281.0000	42.0000	132.0000	224.0000	212.0000	517.0000	382.0000	148.0000	204.0000	123.0000	451.0000	193.0000	249.0000	92.0000	399.0000	352.0000	231.0000	140.0000	210.0000	365.0000	79.0000	272.0000	210.0000	114.0000	140.0000	563.0000	444.0000	456.0000	355.0000	256.0000	466.0000
281	-2.7750	-6.2250	185.0000	228.0000	145.0000	128.0000	205.0000	122.0000	101.0000	101.0000	185.0000	170.0000	299.0000	207.0000	139.0000	214.0000	128.0000	155.0000	413.0000	23.0000	98.0000	373.0000	63.0000	381.0000	406.0000	149.0000	111.0000	102.0000	343.0000	295.0000	133.0000	292.0000	596.0000	303.0000	96.0000	106.0000	323.0000	106.0000	102.0000	218.0000	227.0000	72.0000	168.0000	305.0000	547.0000	376.0000	235.0000	238.0000	418.0000
282	-2.7000	-6.2250	419.0000	111.0000	98.0000	49.0000	64.0000	242.0000	252.0000	252.0000	210.0000	99.0000	276.0000	121.0000	198.0000	129.0000	20.0000	180.0000	197.0000	254.0000	98.0000	219.0000	116.0000	613.0000	291.0000	170.0000	129.0000	153.0000	610.0000	247.0000	61.0000	209.0000	516.0000	476.0000	229.0000	90.0000	280.0000	250.0000	115.0000	496.0000	167.0000	166.0000	155.0000	419.0000	415.0000	164.0000	254.0000	101.0000	504.0000
283	-2.6250	-6.2250	233.0000	202.0000	119.0000	188.0000	105.0000	93.0000	116.0000	116.0000	161.0000	142.0000	377.0000	233.0000	185.0000	194.0000	177.0000	147.0000	330.0000	158.0000	136.0000	230.0000	281.0000	460.0000	224.0000	402.0000	90.0000	165.0000	498.0000	173.0000	139.0000	468.0000	529.0000	167.0000	211.0000	26.0000	383.0000	248.0000	179.0000	129.0000	107.0000	76.0000	202.0000	199.0000	332.0000	363.0000	240.0000	413.0000	367.0000
284	-2.5500	-6.2250	250.0000	150.0000	117.0000	51.0000	209.0000	149.0000	80.0000	80.0000	341.0000	69.0000	292.0000	280.0000	141.0000	269.0000	140.0000	175.0000	366.0000	233.0000	183.0000	231.0000	183.0000	517.0000	315.0000	398.0000	133.0000	150.0000	258.0000	217.0000	138.0000	175.0000	511.0000	245.0000	231.0000	283.0000	484.0000	283.0000	222.0000	351.0000	190.0000	172.0000	216.0000	244.0000	324.0000	270.0000	202.0000	215.0000	498.0000
285	-2.4750	-6.2250	250.0000	107.0000	61.0000	183.0000	116.0000	174.0000	115.0000	115.0000	157.0000	94.0000	430.0000	270.0000	136.0000	199.0000	165.0000	107.0000	187.0000	148.0000	87.0000	231.0000	310.0000	596.0000	215.0000	166.0000	148.0000	185.0000	300.0000	243.0000	217.0000	367.0000	404.0000	285.0000	174.0000	111.0000	373.0000	177.0000	154.0000	117.0000	210.0000	337.0000	120.0000	347.0000	411.0000	609.0000	275.0000	323.0000	311.0000
286	-2.4000	-6.2250	187.0000	56.0000	283.0000	114.0000	161.0000	201.0000	45.0000	45.0000	192.0000	173.0000	289.0000	196.0000	278.0000	276.0000	307.0000	170.0000	514.0000	163.0000	101.0000	199.0000	196.0000	471.0000	381.0000	219.0000	205.0000	141.0000	507.0000	269.0000	120.0000	267.0000	563.0000	266.0000	159.0000	204.0000	251.0000	237.0000	215.0000	423.0000	214.0000	153.0000	246.0000	202.0000	400.0000	430.0000	392.0000	261.0000	431.0000
287	-2.3250	-6.2250	253.0000	109.0000	124.0000	157.0000	76.0000	192.0000	177.0000	177.0000	128.0000	157.0000	518.0000	121.0000	100.0000	263.0000	167.0000	230.0000	331.0000	184.0000	172.0000	262.0000	145.0000	687.0000	340.0000	99.0000	88.0000	27.0000	210.0000	116.0000	238.0000	235.0000	528.0000	95.0000	144.0000	121.0000	252.0000	247.0000	27.0000	260.0000	221.0000	215.0000	163.0000	168.0000	178.0000	275.0000	239.0000	288.0000	606.0000
288	-2.2500	-6.2250	220.0000	108.0000	70.0000	124.0000	128.0000	103.0000	83.0000	149.0000	231.0000	99.0000	361.0000	293.0000	119.0000	207.0000	79.0000	232.0000	89.0000	149.0000	55.0000	350.0000	285.0000	604.0000	234.0000	207.0000	175.0000	241.0000	411.0000	208.0000	293.0000	239.0000	245.0000	246.0000	73.0000	173.0000	212.0000	187.0000	296.0000	462.0000	251.0000	125.0000	253.0000	317.0000	338.0000	209.0000	218.0000	265.0000	569.0000
289	-2.1750	-6.2250	118.0000	126.0000	132.0000	166.0000	170.0000	71.0000	158.0000	158.0000	279.0000	234.0000	274.0000	147.0000	78.0000	434.0000	198.0000	154.0000	231.0000	29.0000	52.0000	315.0000	251.0000	551.0000	421.0000	77.0000	130.0000	98.0000	309.0000	216.0000	243.0000	432.0000	418.0000	100.0000	240.0000	157.0000	494.0000	264.0000	272.0000	354.0000	211.0000	110.0000	209.0000	244.0000	284.0000	343.0000	233.0000	133.0000	421.0000
290	-2.1000	-6.2250	181.0000	241.0000	43.0000	69.0000	0.0000	130.0000	178.0000	178.0000	228.0000	168.0000	307.0000	164.0000	169.0000	219.0000	339.0000	172.0000	138.0000	170.0000	0.0000	259.0000	25.0000	687.0000	364.0000	266.0000	96.0000	114.0000	551.0000	177.0000	175.0000	235.0000	388.0000	302.0000	116.0000	131.0000	253.0000	359.0000	311.0000	504.0000	161.0000	72.0000	131.0000	224.0000	486.0000	378.0000	167.0000	120.0000	947.0000
291	-2.0250	-6.2250	124.0000	88.0000	190.0000	252.0000	165.0000	162.0000	61.0000	61.0000	288.0000	151.0000	300.0000	285.0000	180.0000	349.0000	198.0000	144.0000	413.0000	19.0000	63.0000	252.0000	192.0000	471.0000	317.0000	208.0000	95.0000	34.0000	279.0000	265.0000	276.0000	366.0000	491.0000	290.0000	161.0000	71.0000	487.0000	254.0000	119.0000	172.0000	43.0000	111.0000	285.0000	420.0000	439.0000	595.0000	250.0000	272.0000	675.0000
292	-1.9500	-6.2250	221.0000	177.0000	71.0000	166.0000	134.0000	237.0000	165.0000	165.0000	135.0000	175.0000	488.0000	247.0000	108.0000	245.0000	237.0000	168.0000	144.0000	122.0000	131.0000	201.0000	40.0000	253.0000	363.0000	208.0000	91.0000	123.0000	451.0000	239.0000	159.0000	213.0000	565.0000	182.0000	223.0000	232.0000	482.0000	169.0000	240.0000	378.0000	111.0000	88.0000	141.0000	312.0000	365.0000	430.0000	260.0000	290.0000	439.0000
293	-1.8750	-6.2250	49.0000	65.0000	125.0000	62.0000	112.0000	212.0000	46.0000	46.0000	228.0000	134.0000	453.0000	300.0000	196.0000	256.0000	97.0000	157.0000	406.0000	285.0000	109.0000	176.0000	60.0000	214.0000	327.0000	137.0000	167.0000	187.0000	522.0000	436.0000	106.0000	238.0000	357.0000	233.0000	137.0000	186.0000	401.0000	205.0000	302.0000	117.0000	206.0000	181.0000	132.0000	412.0000	355.0000	436.0000	213.0000	257.0000	650.0000
294	-1.8000	-6.2250	104.0000	97.0000	170.0000	153.0000	188.0000	111.0000	128.0000	128.0000	248.0000	66.0000	279.0000	337.0000	212.0000	131.0000	138.0000	291.0000	310.0000	50.0000	51.0000	215.0000	130.0000	608.0000	350.0000	195.0000	285.0000	51.0000	513.0000	295.0000	233.0000	225.0000	585.0000	180.0000	153.0000	87.0000	445.0000	364.0000	264.0000	161.0000	235.0000	88.0000	132.0000	127.0000	346.0000	346.0000	287.0000	260.0000	593.0000
295	-1.7250	-6.2250	166.0000	112.0000	0.0000	0.0000	38.0000	91.0000	103.0000	103.0000	268.0000	88.0000	278.0000	274.0000	277.0000	275.0000	313.0000	191.0000	147.0000	80.0000	60.0000	222.0000	283.0000	505.0000	195.0000	117.0000	112.0000	156.0000	430.0000	179.0000	112.0000	219.0000	285.0000	241.0000	96.0000	155.0000	347.0000	212.0000	98.0000	210.0000	148.0000	199.0000	106.0000	278.0000	463.0000	192.0000	200.0000	234.0000	527.0000
296	-1.6500	-6.2250	113.0000	85.0000	71.0000	70.0000	213.0000	196.0000	180.0000	180.0000	270.0000	52.0000	570.0000	93.0000	88.0000	306.0000	158.0000	225.0000	177.0000	136.0000	65.0000	243.0000	95.0000	513.0000	172.0000	167.0000	72.0000	105.0000	365.0000	71.0000	131.0000	201.0000	579.0000	107.0000	114.0000	97.0000	327.0000	262.0000	133.0000	182.0000	269.0000	167.0000	148.0000	339.0000	465.0000	385.0000	254.0000	159.0000	242.0000
297	-1.5750	-6.2250	140.0000	100.0000	110.0000	181.0000	100.0000	161.0000	204.0000	204.0000	237.0000	60.0000	469.0000	287.0000	138.0000	120.0000	221.0000	126.0000	239.0000	111.0000	153.0000	143.0000	113.0000	562.0000	264.0000	282.0000	105.0000	86.0000	459.0000	195.0000	203.0000	316.0000	518.0000	231.0000	216.0000	28.0000	469.0000	210.0000	123.0000	256.0000	259.0000	21.0000	48.0000	158.0000	484.0000	364.0000	132.0000	369.0000	619.0000
298	-1.5000	-6.2250	107.0000	101.0000	104.0000	101.0000	103.0000	178.0000	36.0000	36.0000	174.0000	113.0000	377.0000	207.0000	173.0000	160.0000	260.0000	108.0000	160.0000	99.0000	69.0000	97.0000	96.0000	304.0000	104.0000	134.0000	67.0000	156.0000	397.0000	233.0000	193.0000	86.0000	255.0000	227.0000	94.0000	169.0000	69.0000	209.0000	105.0000	132.0000	103.0000	87.0000	49.0000	188.0000	311.0000	256.0000	265.0000	242.0000	336.0000
299	-1.4250	-6.2250	113.0000	122.0000	145.0000	94.0000	74.0000	137.0000	262.0000	262.0000	186.0000	162.0000	353.0000	80.0000	208.0000	50.0000	95.0000	158.0000	199.0000	110.0000	71.0000	92.0000	159.0000	504.0000	260.0000	116.0000	179.0000	95.0000	304.0000	270.0000	168.0000	308.0000	430.0000	193.0000	219.0000	140.0000	364.0000	208.0000	295.0000	206.0000	134.0000	229.0000	209.0000	342.0000	433.0000	548.0000	464.0000	446.0000	479.0000
300	-1.3500	-6.2250	102.0000	88.0000	184.0000	67.0000	48.0000	20.0000	22.0000	22.0000	329.0000	185.0000	381.0000	240.0000	46.0000	241.0000	80.0000	104.0000	132.0000	201.0000	22.0000	177.0000	70.0000	410.0000	240.0000	237.0000	149.0000	221.0000	191.0000	23.0000	205.0000	236.0000	132.0000	129.0000	118.0000	120.0000	233.0000	285.0000	165.0000	124.0000	192.0000	190.0000	139.0000	182.0000	334.0000	246.0000	296.0000	233.0000	327.0000
301	-1.2750	-6.2250	96.0000	77.0000	18.0000	93.0000	18.0000	130.0000	62.0000	62.0000	346.0000	198.0000	212.0000	203.0000	149.0000	131.0000	108.0000	210.0000	76.0000	127.0000	108.0000	94.0000	71.0000	267.0000	280.0000	221.0000	70.0000	158.0000	162.0000	142.0000	112.0000	307.0000	173.0000	150.0000	129.0000	100.0000	121.0000	126.0000	145.0000	116.0000	212.0000	127.0000	0.0000	174.0000	272.0000	91.0000	154.0000	164.0000	407.0000
302	-1.2000	-6.2250	245.0000	24.0000	173.0000	162.0000	171.0000	86.0000	85.0000	85.0000	276.0000	75.0000	221.0000	212.0000	97.0000	168.0000	259.0000	165.0000	108.0000	74.0000	0.0000	205.0000	67.0000	351.0000	118.0000	88.0000	22.0000	117.0000	84.0000	154.0000	147.0000	164.0000	273.0000	145.0000	186.0000	49.0000	173.0000	52.0000	50.0000	121.0000	85.0000	135.0000	216.0000	108.0000	175.0000	95.0000	145.0000	156.0000	261.0000
303	-1.1250	-6.2250	223.0000	154.0000	169.0000	112.0000	135.0000	89.0000	169.0000	169.0000	217.0000	94.0000	220.0000	270.0000	49.0000	74.0000	176.0000	193.0000	129.0000	93.0000	124.0000	166.0000	79.0000	262.0000	205.0000	143.0000	149.0000	157.0000	176.0000	189.0000	219.0000	152.0000	277.0000	308.0000	117.0000	68.0000	257.0000	150.0000	115.0000	41.0000	24.0000	68.0000	93.0000	344.0000	231.0000	215.0000	275.0000	210.0000	530.0000
304	-1.0500	-6.2250	90.0000	177.0000	72.0000	90.0000	41.0000	108.0000	114.0000	114.0000	106.0000	124.0000	163.0000	202.0000	62.0000	212.0000	127.0000	155.0000	218.0000	132.0000	94.0000	168.0000	198.0000	408.0000	67.0000	135.0000	82.0000	84.0000	247.0000	103.0000	47.0000	187.0000	362.0000	168.0000	79.0000	89.0000	343.0000	181.0000	67.0000	196.0000	45.0000	140.0000	91.0000	220.0000	301.0000	372.0000	280.0000	120.0000	397.0000
305	-4.1250	-6.1500	145.0000	90.0000	79.0000	106.0000	30.0000	60.0000	116.0000	116.0000	383.0000	156.0000	249.0000	209.0000	148.0000	85.0000	278.0000	197.0000	202.0000	96.0000	80.0000	189.0000	188.0000	382.0000	181.0000	198.0000	90.0000	146.0000	289.0000	152.0000	157.0000	290.0000	139.0000	69.0000	39.0000	154.0000	193.0000	104.0000	121.0000	156.0000	176.0000	150.0000	45.0000	188.0000	233.0000	201.0000	257.0000	381.0000	512.0000
306	-4.0500	-6.1500	31.0000	71.0000	0.0000	118.0000	198.0000	169.0000	78.0000	78.0000	403.0000	24.0000	187.0000	209.0000	146.0000	75.0000	207.0000	196.0000	40.0000	47.0000	55.0000	161.0000	116.0000	240.0000	229.0000	54.0000	0.0000	102.0000	250.0000	201.0000	59.0000	270.0000	270.0000	79.0000	71.0000	150.0000	263.0000	120.0000	154.0000	226.0000	129.0000	110.0000	51.0000	158.0000	173.0000	276.0000	160.0000	247.0000	334.0000
307	-3.9750	-6.1500	166.0000	108.0000	111.0000	106.0000	82.0000	151.0000	38.0000	38.0000	252.0000	57.0000	422.0000	204.0000	196.0000	253.0000	62.0000	80.0000	192.0000	198.0000	77.0000	158.0000	165.0000	487.0000	372.0000	178.0000	177.0000	51.0000	398.0000	164.0000	208.0000	131.0000	363.0000	148.0000	125.0000	184.0000	617.0000	440.0000	326.0000	111.0000	102.0000	88.0000	130.0000	355.0000	526.0000	536.0000	255.0000	186.0000	596.0000
308	-3.9000	-6.1500	130.0000	142.0000	88.0000	115.0000	79.0000	64.0000	130.0000	130.0000	255.0000	200.0000	50.0000	419.0000	134.0000	156.0000	159.0000	219.0000	500.0000	90.0000	26.0000	228.0000	114.0000	656.0000	122.0000	190.0000	156.0000	105.0000	437.0000	180.0000	117.0000	227.0000	302.0000	153.0000	137.0000	75.0000	319.0000	272.0000	148.0000	186.0000	220.0000	44.0000	166.0000	139.0000	402.0000	315.0000	504.0000	217.0000	431.0000
309	-3.8250	-6.1500	384.0000	0.0000	110.0000	159.0000	110.0000	226.0000	147.0000	147.0000	54.0000	138.0000	409.0000	221.0000	154.0000	365.0000	131.0000	218.0000	208.0000	55.0000	136.0000	109.0000	217.0000	559.0000	342.0000	141.0000	184.0000	167.0000	441.0000	188.0000	0.0000	181.0000	490.0000	420.0000	174.0000	184.0000	240.0000	204.0000	188.0000	354.0000	187.0000	216.0000	118.0000	341.0000	450.0000	440.0000	280.0000	217.0000	612.0000
310	-3.7500	-6.1500	155.0000	88.0000	105.0000	155.0000	115.0000	154.0000	235.0000	235.0000	256.0000	193.0000	360.0000	253.0000	175.0000	439.0000	182.0000	183.0000	312.0000	141.0000	236.0000	246.0000	153.0000	379.0000	266.0000	348.0000	39.0000	63.0000	472.0000	387.0000	163.0000	201.0000	456.0000	144.0000	77.0000	156.0000	435.0000	259.0000	213.0000	241.0000	215.0000	160.0000	158.0000	256.0000	504.0000	735.0000	222.0000	262.0000	568.0000
311	-3.6750	-6.1500	141.0000	0.0000	122.0000	177.0000	123.0000	197.0000	70.0000	70.0000	143.0000	176.0000	382.0000	180.0000	150.0000	266.0000	122.0000	138.0000	183.0000	154.0000	21.0000	140.0000	197.0000	485.0000	334.0000	122.0000	221.0000	117.0000	408.0000	196.0000	80.0000	228.0000	319.0000	240.0000	118.0000	85.0000	396.0000	205.0000	280.0000	228.0000	210.0000	260.0000	179.0000	300.0000	507.0000	201.0000	147.0000	315.0000	356.0000
312	-3.6000	-6.1500	171.0000	155.0000	80.0000	63.0000	209.0000	18.0000	66.0000	66.0000	183.0000	79.0000	273.0000	340.0000	189.0000	295.0000	227.0000	201.0000	368.0000	54.0000	72.0000	256.0000	270.0000	436.0000	397.0000	267.0000	179.0000	192.0000	423.0000	194.0000	184.0000	316.0000	661.0000	465.0000	235.0000	94.0000	306.0000	224.0000	258.0000	539.0000	300.0000	105.0000	250.0000	379.0000	555.0000	601.0000	248.0000	252.0000	642.0000
313	-3.5250	-6.1500	287.0000	77.0000	128.0000	159.0000	156.0000	122.0000	96.0000	96.0000	198.0000	113.0000	195.0000	348.0000	115.0000	256.0000	293.0000	243.0000	396.0000	69.0000	107.0000	293.0000	92.0000	510.0000	226.0000	229.0000	145.0000	146.0000	320.0000	86.0000	218.0000	214.0000	396.0000	164.0000	147.0000	203.0000	307.0000	167.0000	106.0000	198.0000	221.0000	149.0000	169.0000	130.0000	367.0000	356.0000	341.0000	252.0000	407.0000
314	-3.4500	-6.1500	185.0000	157.0000	167.0000	100.0000	213.0000	86.0000	164.0000	164.0000	258.0000	202.0000	272.0000	156.0000	156.0000	257.0000	247.0000	184.0000	175.0000	223.0000	90.0000	215.0000	277.0000	487.0000	446.0000	174.0000	131.0000	92.0000	161.0000	136.0000	310.0000	411.0000	518.0000	224.0000	275.0000	222.0000	296.0000	204.0000	200.0000	247.0000	207.0000	331.0000	307.0000	358.0000	729.0000	423.0000	277.0000	176.0000	345.0000
315	-3.3750	-6.1500	145.0000	105.0000	117.0000	293.0000	189.0000	258.0000	102.0000	102.0000	260.0000	67.0000	356.0000	120.0000	113.0000	298.0000	115.0000	96.0000	288.0000	155.0000	74.0000	250.0000	307.0000	646.0000	487.0000	261.0000	91.0000	192.0000	302.0000	161.0000	387.0000	334.0000	591.0000	96.0000	272.0000	69.0000	262.0000	297.0000	241.0000	428.0000	226.0000	257.0000	125.0000	336.0000	426.0000	398.0000	328.0000	251.0000	623.0000
316	-3.3000	-6.1500	134.0000	50.0000	106.0000	92.0000	25.0000	196.0000	110.0000	110.0000	219.0000	131.0000	359.0000	352.0000	164.0000	126.0000	171.0000	108.0000	162.0000	251.0000	118.0000	344.0000	276.0000	570.0000	286.0000	250.0000	78.0000	253.0000	247.0000	150.0000	159.0000	313.0000	487.0000	266.0000	137.0000	149.0000	347.0000	193.0000	207.0000	254.0000	236.0000	149.0000	232.0000	237.0000	477.0000	346.0000	116.0000	240.0000	536.0000
317	-3.2250	-6.1500	255.0000	189.0000	206.0000	68.0000	33.0000	119.0000	111.0000	111.0000	233.0000	65.0000	331.0000	430.0000	182.0000	316.0000	72.0000	416.0000	309.0000	98.0000	110.0000	276.0000	318.0000	489.0000	325.0000	180.0000	115.0000	199.0000	439.0000	341.0000	118.0000	244.0000	555.0000	284.0000	106.0000	186.0000	277.0000	325.0000	259.0000	312.0000	234.0000	153.0000	220.0000	328.0000	541.0000	406.0000	220.0000	245.0000	508.0000
318	-3.1500	-6.1500	120.0000	252.0000	272.0000	111.0000	151.0000	235.0000	179.0000	179.0000	204.0000	209.0000	346.0000	115.0000	188.0000	272.0000	166.0000	229.0000	157.0000	59.0000	86.0000	234.0000	100.0000	590.0000	331.0000	39.0000	174.0000	257.0000	268.0000	145.0000	329.0000	198.0000	578.0000	199.0000	255.0000	176.0000	207.0000	274.0000	160.0000	375.0000	223.0000	188.0000	288.0000	391.0000	404.0000	406.0000	417.0000	161.0000	711.0000
319	-3.0750	-6.1500	187.0000	169.0000	91.0000	80.0000	103.0000	355.0000	142.0000	142.0000	132.0000	53.0000	304.0000	295.0000	152.0000	391.0000	55.0000	244.0000	246.0000	158.0000	72.0000	209.0000	43.0000	574.0000	197.0000	200.0000	175.0000	48.0000	433.0000	157.0000	175.0000	355.0000	683.0000	265.0000	229.0000	47.0000	563.0000	317.0000	349.0000	253.0000	204.0000	133.0000	292.0000	385.0000	310.0000	531.0000	327.0000	224.0000	555.0000
320	-3.0000	-6.1500	118.0000	92.0000	181.0000	82.0000	128.0000	203.0000	50.0000	50.0000	317.0000	182.0000	293.0000	357.0000	278.0000	218.0000	206.0000	241.0000	301.0000	27.0000	154.0000	349.0000	250.0000	203.0000	359.0000	46.0000	155.0000	107.0000	281.0000	230.0000	218.0000	578.0000	660.0000	256.0000	288.0000	64.0000	376.0000	159.0000	163.0000	391.0000	128.0000	224.0000	251.0000	258.0000	569.0000	525.0000	397.0000	360.0000	545.0000
321	-2.9250	-6.1500	179.0000	135.0000	101.0000	116.0000	186.0000	66.0000	190.0000	190.0000	210.0000	179.0000	521.0000	289.0000	250.0000	348.0000	186.0000	177.0000	311.0000	159.0000	111.0000	330.0000	289.0000	694.0000	447.0000	174.0000	144.0000	147.0000	473.0000	151.0000	179.0000	236.0000	380.0000	275.0000	118.0000	100.0000	477.0000	250.0000	183.0000	275.0000	189.0000	172.0000	118.0000	282.0000	538.0000	601.0000	308.0000	163.0000	700.0000
322	-2.8500	-6.1500	249.0000	177.0000	157.0000	77.0000	146.0000	63.0000	105.0000	105.0000	307.0000	133.0000	403.0000	250.0000	185.0000	135.0000	288.0000	229.0000	398.0000	88.0000	203.0000	252.0000	147.0000	556.0000	350.0000	110.0000	23.0000	30.0000	259.0000	202.0000	243.0000	270.0000	602.0000	254.0000	74.0000	158.0000	323.0000	348.0000	252.0000	149.0000	181.0000	131.0000	133.0000	424.0000	579.0000	391.0000	200.0000	164.0000	625.0000
323	-2.7750	-6.1500	188.0000	80.0000	117.0000	286.0000	129.0000	91.0000	28.0000	28.0000	192.0000	0.0000	366.0000	182.0000	144.0000	353.0000	200.0000	180.0000	286.0000	287.0000	54.0000	234.0000	140.0000	616.0000	358.0000	286.0000	88.0000	219.0000	594.0000	267.0000	128.0000	421.0000	610.0000	195.0000	241.0000	120.0000	185.0000	253.0000	150.0000	314.0000	264.0000	132.0000	237.0000	203.0000	459.0000	482.0000	237.0000	304.0000	549.0000
324	-2.7000	-6.1500	304.0000	112.0000	166.0000	176.0000	0.0000	182.0000	180.0000	180.0000	329.0000	49.0000	273.0000	213.0000	172.0000	186.0000	149.0000	214.0000	116.0000	77.0000	54.0000	269.0000	252.0000	330.0000	338.0000	308.0000	159.0000	193.0000	404.0000	245.0000	90.0000	307.0000	633.0000	53.0000	135.0000	133.0000	414.0000	163.0000	152.0000	339.0000	307.0000	171.0000	196.0000	289.0000	210.0000	521.0000	234.0000	269.0000	415.0000
325	-2.6250	-6.1500	27.0000	212.0000	139.0000	111.0000	78.0000	238.0000	179.0000	179.0000	284.0000	32.0000	291.0000	216.0000	212.0000	212.0000	177.0000	107.0000	192.0000	130.0000	118.0000	136.0000	60.0000	271.0000	191.0000	60.0000	75.0000	119.0000	433.0000	154.0000	76.0000	354.0000	487.0000	241.0000	43.0000	59.0000	289.0000	403.0000	172.0000	298.0000	131.0000	207.0000	214.0000	228.0000	461.0000	396.0000	228.0000	205.0000	637.0000
326	-2.5500	-6.1500	154.0000	201.0000	73.0000	137.0000	157.0000	76.0000	129.0000	129.0000	224.0000	195.0000	542.0000	167.0000	204.0000	281.0000	155.0000	175.0000	176.0000	168.0000	58.0000	236.0000	70.0000	694.0000	426.0000	58.0000	239.0000	125.0000	313.0000	115.0000	454.0000	274.0000	426.0000	166.0000	73.0000	66.0000	405.0000	257.0000	180.0000	263.0000	122.0000	81.0000	75.0000	297.0000	520.0000	389.0000	240.0000	395.0000	479.0000
327	-2.4750	-6.1500	59.0000	111.0000	132.0000	65.0000	155.0000	26.0000	58.0000	58.0000	309.0000	182.0000	483.0000	90.0000	126.0000	273.0000	344.0000	176.0000	280.0000	125.0000	42.0000	89.0000	184.0000	742.0000	267.0000	258.0000	119.0000	23.0000	507.0000	234.0000	98.0000	126.0000	416.0000	110.0000	70.0000	83.0000	283.0000	442.0000	238.0000	423.0000	249.0000	26.0000	143.0000	245.0000	378.0000	639.0000	191.0000	367.0000	526.0000
328	-2.4000	-6.1500	191.0000	161.0000	66.0000	116.0000	109.0000	125.0000	61.0000	61.0000	210.0000	89.0000	367.0000	248.0000	67.0000	480.0000	160.0000	76.0000	386.0000	29.0000	152.0000	201.0000	135.0000	539.0000	331.0000	112.0000	144.0000	105.0000	365.0000	200.0000	194.0000	240.0000	534.0000	338.0000	189.0000	160.0000	411.0000	365.0000	251.0000	270.0000	136.0000	70.0000	125.0000	55.0000	313.0000	363.0000	342.0000	351.0000	563.0000
329	-2.3250	-6.1500	107.0000	164.0000	130.0000	119.0000	47.0000	130.0000	71.0000	71.0000	230.0000	88.0000	295.0000	214.0000	65.0000	342.0000	144.0000	240.0000	300.0000	128.0000	62.0000	205.0000	57.0000	609.0000	390.0000	241.0000	245.0000	20.0000	274.0000	224.0000	72.0000	347.0000	597.0000	243.0000	166.0000	158.0000	258.0000	221.0000	344.0000	206.0000	174.0000	301.0000	198.0000	445.0000	417.0000	354.0000	284.0000	379.0000	709.0000
330	-2.2500	-6.1500	134.0000	70.0000	155.0000	206.0000	117.0000	94.0000	109.0000	109.0000	205.0000	177.0000	336.0000	272.0000	144.0000	444.0000	354.0000	247.0000	402.0000	323.0000	200.0000	140.0000	135.0000	650.0000	470.0000	208.0000	28.0000	0.0000	442.0000	340.0000	260.0000	280.0000	597.0000	354.0000	172.0000	206.0000	375.0000	280.0000	228.0000	141.0000	115.0000	286.0000	211.0000	276.0000	441.0000	734.0000	352.0000	204.0000	685.0000
331	-2.1750	-6.1500	242.0000	133.0000	175.0000	53.0000	63.0000	100.0000	256.0000	256.0000	210.0000	137.0000	379.0000	333.0000	181.0000	199.0000	144.0000	282.0000	272.0000	75.0000	0.0000	108.0000	132.0000	630.0000	227.0000	287.0000	92.0000	163.0000	450.0000	475.0000	143.0000	501.0000	452.0000	98.0000	229.0000	87.0000	692.0000	131.0000	197.0000	287.0000	309.0000	174.0000	128.0000	234.0000	396.0000	770.0000	120.0000	210.0000	453.0000
332	-2.1000	-6.1500	191.0000	137.0000	44.0000	184.0000	176.0000	131.0000	95.0000	95.0000	187.0000	82.0000	231.0000	163.0000	267.0000	210.0000	208.0000	130.0000	304.0000	105.0000	70.0000	151.0000	139.0000	647.0000	533.0000	114.0000	165.0000	101.0000	347.0000	211.0000	257.0000	216.0000	568.0000	307.0000	63.0000	174.0000	516.0000	608.0000	266.0000	395.0000	155.0000	218.0000	208.0000	398.0000	601.0000	659.0000	521.0000	256.0000	924.0000
333	-2.0250	-6.1500	168.0000	205.0000	148.0000	176.0000	130.0000	231.0000	82.0000	82.0000	130.0000	119.0000	434.0000	278.0000	173.0000	319.0000	205.0000	210.0000	373.0000	183.0000	143.0000	325.0000	95.0000	595.0000	312.0000	275.0000	115.0000	276.0000	422.0000	145.0000	136.0000	239.0000	438.0000	301.0000	151.0000	80.0000	237.0000	206.0000	155.0000	515.0000	87.0000	137.0000	120.0000	233.0000	361.0000	161.0000	350.0000	265.0000	546.0000
334	-1.9500	-6.1500	226.0000	96.0000	128.0000	85.0000	158.0000	127.0000	106.0000	106.0000	145.0000	179.0000	515.0000	354.0000	292.0000	178.0000	72.0000	209.0000	294.0000	175.0000	188.0000	300.0000	155.0000	501.0000	396.0000	266.0000	102.0000	94.0000	412.0000	239.0000	87.0000	211.0000	484.0000	290.0000	139.0000	209.0000	240.0000	222.0000	135.0000	248.0000	256.0000	130.0000	97.0000	191.0000	304.0000	535.0000	278.0000	155.0000	383.0000
335	-1.8750	-6.1500	261.0000	109.0000	88.0000	149.0000	196.0000	146.0000	191.0000	191.0000	463.0000	124.0000	234.0000	224.0000	206.0000	154.0000	131.0000	125.0000	275.0000	127.0000	97.0000	138.0000	123.0000	704.0000	279.0000	215.0000	91.0000	73.0000	397.0000	182.0000	155.0000	309.0000	572.0000	68.0000	112.0000	104.0000	490.0000	237.0000	433.0000	151.0000	100.0000	232.0000	163.0000	252.0000	342.0000	329.0000	282.0000	372.0000	542.0000
336	-1.8000	-6.1500	151.0000	94.0000	227.0000	213.0000	142.0000	243.0000	52.0000	52.0000	167.0000	284.0000	361.0000	249.0000	117.0000	316.0000	129.0000	308.0000	245.0000	186.0000	128.0000	213.0000	137.0000	591.0000	299.0000	100.0000	85.0000	89.0000	566.0000	342.0000	98.0000	139.0000	425.0000	398.0000	118.0000	135.0000	407.0000	263.0000	105.0000	287.0000	207.0000	208.0000	262.0000	281.0000	284.0000	372.0000	212.0000	187.0000	447.0000
337	-1.7250	-6.1500	185.0000	181.0000	83.0000	58.0000	126.0000	126.0000	45.0000	45.0000	134.0000	46.0000	276.0000	234.0000	275.0000	342.0000	198.0000	176.0000	357.0000	110.0000	160.0000	49.0000	195.0000	531.0000	361.0000	94.0000	128.0000	27.0000	510.0000	133.0000	89.0000	335.0000	452.0000	193.0000	198.0000	57.0000	219.0000	248.0000	66.0000	222.0000	194.0000	116.0000	207.0000	283.0000	445.0000	115.0000	179.0000	265.0000	486.0000
338	-1.6500	-6.1500	254.0000	142.0000	90.0000	54.0000	116.0000	233.0000	137.0000	137.0000	365.0000	122.0000	83.0000	189.0000	184.0000	315.0000	168.0000	84.0000	363.0000	96.0000	211.0000	330.0000	202.0000	513.0000	269.0000	194.0000	192.0000	111.0000	577.0000	317.0000	62.0000	281.0000	501.0000	214.0000	155.0000	197.0000	484.0000	46.0000	201.0000	105.0000	228.0000	155.0000	72.0000	431.0000	372.0000	422.0000	278.0000	367.0000	530.0000
339	-1.5750	-6.1500	109.0000	215.0000	249.0000	269.0000	98.0000	86.0000	109.0000	109.0000	197.0000	111.0000	377.0000	413.0000	169.0000	317.0000	95.0000	104.0000	351.0000	158.0000	44.0000	170.0000	118.0000	578.0000	238.0000	307.0000	145.0000	340.0000	364.0000	310.0000	157.0000	351.0000	394.0000	252.0000	213.0000	179.0000	220.0000	199.0000	217.0000	210.0000	191.0000	78.0000	104.0000	243.0000	317.0000	350.0000	363.0000	238.0000	615.0000
340	-1.5000	-6.1500	151.0000	120.0000	96.0000	118.0000	96.0000	96.0000	116.0000	116.0000	278.0000	89.0000	278.0000	190.0000	273.0000	223.0000	88.0000	229.0000	247.0000	92.0000	20.0000	264.0000	230.0000	391.0000	311.0000	158.0000	106.0000	43.0000	582.0000	337.0000	291.0000	199.0000	356.0000	123.0000	26.0000	179.0000	221.0000	248.0000	180.0000	368.0000	267.0000	122.0000	193.0000	135.0000	311.0000	455.0000	291.0000	226.0000	443.0000
341	-1.4250	-6.1500	236.0000	165.0000	65.0000	132.0000	141.0000	166.0000	94.0000	94.0000	143.0000	97.0000	213.0000	201.0000	189.0000	115.0000	72.0000	168.0000	39.0000	188.0000	83.0000	250.0000	112.0000	371.0000	138.0000	289.0000	148.0000	120.0000	393.0000	221.0000	186.0000	297.0000	415.0000	210.0000	127.0000	77.0000	357.0000	156.0000	255.0000	249.0000	183.0000	235.0000	81.0000	156.0000	329.0000	528.0000	225.0000	171.0000	485.0000
342	-1.3500	-6.1500	180.0000	120.0000	201.0000	149.0000	155.0000	111.0000	51.0000	51.0000	141.0000	130.0000	418.0000	116.0000	337.0000	102.0000	243.0000	174.0000	242.0000	74.0000	0.0000	136.0000	246.0000	503.0000	319.0000	70.0000	87.0000	118.0000	688.0000	139.0000	134.0000	185.0000	665.0000	230.0000	68.0000	273.0000	597.0000	235.0000	233.0000	279.0000	307.0000	122.0000	199.0000	335.0000	593.0000	516.0000	306.0000	262.0000	380.0000
343	-1.2750	-6.1500	131.0000	190.0000	96.0000	91.0000	104.0000	150.0000	112.0000	112.0000	187.0000	145.0000	342.0000	110.0000	70.0000	327.0000	181.0000	136.0000	388.0000	136.0000	136.0000	46.0000	186.0000	449.0000	447.0000	168.0000	45.0000	211.0000	363.0000	278.0000	311.0000	131.0000	544.0000	394.0000	33.0000	116.0000	464.0000	114.0000	227.0000	188.0000	108.0000	236.0000	163.0000	312.0000	285.0000	517.0000	404.0000	194.0000	489.0000
344	-1.2000	-6.1500	161.0000	297.0000	156.0000	158.0000	77.0000	83.0000	205.0000	205.0000	144.0000	140.0000	252.0000	218.0000	206.0000	226.0000	220.0000	95.0000	219.0000	83.0000	109.0000	117.0000	251.0000	493.0000	306.0000	162.0000	185.0000	124.0000	312.0000	136.0000	184.0000	105.0000	425.0000	209.0000	71.0000	121.0000	550.0000	286.0000	164.0000	221.0000	145.0000	68.0000	90.0000	361.0000	535.0000	329.0000	162.0000	164.0000	348.0000
345	-1.1250	-6.1500	162.0000	125.0000	119.0000	139.0000	108.0000	208.0000	138.0000	138.0000	224.0000	149.0000	274.0000	382.0000	236.0000	72.0000	108.0000	87.0000	159.0000	53.0000	28.0000	166.0000	156.0000	412.0000	338.0000	181.0000	106.0000	123.0000	70.0000	169.0000	245.0000	142.0000	310.0000	214.0000	43.0000	180.0000	369.0000	194.0000	107.0000	290.0000	119.0000	151.0000	188.0000	392.0000	102.0000	259.0000	146.0000	366.0000	631.0000
346	-1.0500	-6.1500	195.0000	106.0000	56.0000	62.0000	87.0000	196.0000	32.0000	32.0000	173.0000	182.0000	200.0000	196.0000	158.0000	121.0000	71.0000	158.0000	140.0000	36.0000	21.0000	151.0000	178.0000	368.0000	220.0000	93.0000	165.0000	102.0000	154.0000	100.0000	109.0000	248.0000	159.0000	47.0000	158.0000	0.0000	245.0000	55.0000	149.0000	89.0000	87.0000	202.0000	122.0000	303.0000	227.0000	307.0000	361.0000	228.0000	253.0000
347	-0.9750	-6.1500	41.0000	99.0000	71.0000	79.0000	80.0000	190.0000	176.0000	176.0000	243.0000	192.0000	211.0000	246.0000	215.0000	155.0000	110.0000	171.0000	282.0000	94.0000	75.0000	186.0000	200.0000	299.0000	340.0000	169.0000	131.0000	70.0000	124.0000	249.0000	105.0000	217.0000	231.0000	232.0000	121.0000	0.0000	372.0000	207.0000	148.0000	157.0000	61.0000	163.0000	120.0000	132.0000	405.0000	393.0000	273.0000	128.0000	398.0000
348	-0.9000	-6.1500	136.0000	82.0000	93.0000	54.0000	105.0000	74.0000	82.0000	82.0000	313.0000	140.0000	120.0000	92.0000	103.0000	169.0000	88.0000	165.0000	55.0000	120.0000	24.0000	213.0000	103.0000	284.0000	255.0000	184.0000	146.0000	79.0000	306.0000	202.0000	144.0000	151.0000	191.0000	176.0000	107.0000	140.0000	263.0000	148.0000	157.0000	197.0000	96.0000	246.0000	71.0000	210.0000	310.0000	196.0000	198.0000	41.0000	390.0000
349	-4.2000	-6.0750	50.0000	139.0000	57.0000	179.0000	138.0000	212.0000	161.0000	161.0000	79.0000	207.0000	379.0000	251.0000	73.0000	211.0000	226.0000	195.0000	91.0000	134.0000	86.0000	230.0000	100.0000	408.0000	104.0000	90.0000	145.0000	171.0000	188.0000	111.0000	114.0000	207.0000	280.0000	206.0000	191.0000	72.0000	343.0000	375.0000	285.0000	95.0000	158.0000	86.0000	130.0000	277.0000	210.0000	282.0000	218.0000	260.0000	347.0000
350	-4.1250	-6.0750	164.0000	110.0000	44.0000	53.0000	25.0000	18.0000	89.0000	89.0000	259.0000	79.0000	229.0000	339.0000	77.0000	154.0000	155.0000	106.0000	110.0000	72.0000	48.0000	179.0000	70.0000	314.0000	192.0000	156.0000	119.0000	49.0000	76.0000	127.0000	0.0000	253.0000	350.0000	76.0000	242.0000	19.0000	129.0000	95.0000	178.0000	169.0000	108.0000	94.0000	166.0000	166.0000	120.0000	136.0000	165.0000	167.0000	377.0000
351	-4.0500	-6.0750	178.0000	124.0000	176.0000	217.0000	126.0000	238.0000	25.0000	25.0000	150.0000	145.0000	331.0000	252.0000	121.0000	244.0000	240.0000	166.0000	285.0000	66.0000	30.0000	155.0000	157.0000	436.0000	367.0000	190.0000	68.0000	175.0000	273.0000	325.0000	158.0000	143.0000	314.0000	268.0000	55.0000	149.0000	132.0000	115.0000	161.0000	22.0000	198.0000	42.0000	215.0000	490.0000	248.0000	707.0000	208.0000	323.0000	1181.0000
352	-3.9750	-6.0750	44.0000	213.0000	21.0000	81.0000	94.0000	66.0000	166.0000	166.0000	309.0000	134.0000	566.0000	313.0000	184.0000	235.0000	21.0000	126.0000	86.0000	92.0000	70.0000	211.0000	246.0000	322.0000	171.0000	190.0000	99.0000	70.0000	271.0000	77.0000	114.0000	203.0000	434.0000	178.0000	61.0000	200.0000	246.0000	140.0000	226.0000	255.0000	134.0000	144.0000	169.0000	323.0000	407.0000	562.0000	262.0000	259.0000	867.0000
353	-3.9000	-6.0750	154.0000	22.0000	90.0000	223.0000	91.0000	161.0000	261.0000	261.0000	216.0000	193.0000	371.0000	163.0000	169.0000	107.0000	209.0000	235.0000	220.0000	79.0000	24.0000	230.0000	97.0000	347.0000	520.0000	222.0000	108.0000	249.0000	228.0000	259.0000	177.0000	190.0000	314.0000	242.0000	218.0000	78.0000	253.0000	232.0000	216.0000	192.0000	193.0000	131.0000	175.0000	203.0000	281.0000	370.0000	236.0000	188.0000	495.0000
354	-3.8250	-6.0750	159.0000	122.0000	46.0000	146.0000	117.0000	46.0000	47.0000	47.0000	228.0000	95.0000	448.0000	179.0000	176.0000	293.0000	220.0000	136.0000	200.0000	158.0000	89.0000	267.0000	295.0000	272.0000	177.0000	295.0000	226.0000	131.0000	399.0000	279.0000	230.0000	257.0000	336.0000	226.0000	84.0000	56.0000	335.0000	343.0000	236.0000	206.0000	203.0000	192.0000	151.0000	230.0000	286.0000	273.0000	283.0000	300.0000	268.0000
355	-3.7500	-6.0750	215.0000	276.0000	321.0000	79.0000	115.0000	157.0000	105.0000	105.0000	118.0000	178.0000	209.0000	165.0000	123.0000	207.0000	196.0000	146.0000	68.0000	126.0000	124.0000	217.0000	131.0000	658.0000	281.0000	304.0000	158.0000	64.0000	494.0000	198.0000	185.0000	335.0000	503.0000	298.0000	209.0000	50.0000	499.0000	136.0000	175.0000	316.0000	215.0000	278.0000	114.0000	255.0000	446.0000	544.0000	184.0000	107.0000	429.0000
356	-3.6750	-6.0750	180.0000	201.0000	118.0000	84.0000	123.0000	176.0000	153.0000	153.0000	188.0000	127.0000	261.0000	154.0000	221.0000	202.0000	128.0000	194.0000	221.0000	277.0000	141.0000	240.0000	151.0000	290.0000	238.0000	147.0000	114.0000	169.0000	303.0000	253.0000	211.0000	232.0000	523.0000	295.0000	305.0000	214.0000	396.0000	338.0000	319.0000	347.0000	164.0000	197.0000	70.0000	460.0000	519.0000	598.0000	231.0000	278.0000	630.0000
357	-3.6000	-6.0750	222.0000	317.0000	143.0000	135.0000	100.0000	125.0000	68.0000	68.0000	253.0000	70.0000	406.0000	162.0000	142.0000	187.0000	262.0000	71.0000	84.0000	84.0000	117.0000	150.0000	236.0000	614.0000	308.0000	111.0000	189.0000	135.0000	308.0000	146.0000	90.0000	379.0000	287.0000	268.0000	143.0000	138.0000	214.0000	236.0000	311.0000	246.0000	94.0000	117.0000	78.0000	362.0000	357.0000	403.0000	192.0000	332.0000	804.0000
358	-3.5250	-6.0750	96.0000	142.0000	78.0000	156.0000	150.0000	156.0000	132.0000	132.0000	478.0000	324.0000	290.0000	198.0000	287.0000	302.0000	173.0000	169.0000	165.0000	78.0000	87.0000	381.0000	176.0000	532.0000	408.0000	121.0000	45.0000	70.0000	273.0000	186.0000	42.0000	61.0000	448.0000	342.0000	332.0000	91.0000	241.0000	152.0000	186.0000	252.0000	412.0000	159.0000	171.0000	219.0000	631.0000	456.0000	330.0000	229.0000	317.0000
359	-3.4500	-6.0750	254.0000	103.0000	162.0000	98.0000	81.0000	78.0000	20.0000	20.0000	249.0000	189.0000	336.0000	207.0000	79.0000	320.0000	342.0000	218.0000	234.0000	50.0000	0.0000	140.0000	199.0000	449.0000	401.0000	302.0000	165.0000	87.0000	167.0000	359.0000	119.0000	339.0000	523.0000	121.0000	82.0000	125.0000	173.0000	313.0000	184.0000	153.0000	111.0000	144.0000	46.0000	259.0000	464.0000	406.0000	180.0000	184.0000	653.0000
360	-3.3750	-6.0750	79.0000	181.0000	18.0000	157.0000	140.0000	152.0000	94.0000	94.0000	502.0000	300.0000	589.0000	209.0000	231.0000	239.0000	50.0000	219.0000	353.0000	72.0000	149.0000	160.0000	218.0000	461.0000	350.0000	201.0000	272.0000	236.0000	328.0000	308.0000	115.0000	363.0000	469.0000	428.0000	87.0000	149.0000	288.0000	264.0000	204.0000	260.0000	158.0000	102.0000	172.0000	304.0000	614.0000	377.0000	425.0000	208.0000	532.0000
361	-3.3000	-6.0750	263.0000	158.0000	261.0000	105.0000	88.0000	255.0000	74.0000	74.0000	281.0000	90.0000	550.0000	154.0000	261.0000	309.0000	79.0000	261.0000	295.0000	111.0000	152.0000	175.0000	174.0000	531.0000	457.0000	339.0000	96.0000	147.0000	456.0000	280.0000	133.0000	416.0000	731.0000	179.0000	110.0000	88.0000	481.0000	264.0000	251.0000	313.0000	215.0000	175.0000	179.0000	217.0000	521.0000	482.0000	195.0000	236.0000	612.0000
362	-3.2250	-6.0750	79.0000	194.0000	126.0000	204.0000	85.0000	152.0000	77.0000	77.0000	237.0000	224.0000	339.0000	268.0000	243.0000	167.0000	156.0000	165.0000	302.0000	108.0000	48.0000	162.0000	138.0000	408.0000	292.0000	193.0000	71.0000	159.0000	357.0000	183.0000	120.0000	195.0000	582.0000	251.0000	162.0000	144.0000	292.0000	267.0000	274.0000	223.0000	142.0000	137.0000	72.0000	261.0000	459.0000	666.0000	485.0000	198.0000	627.0000
363	-3.1500	-6.0750	90.0000	150.0000	146.0000	107.0000	147.0000	123.0000	225.0000	225.0000	120.0000	106.0000	266.0000	184.0000	233.0000	141.0000	210.0000	377.0000	319.0000	215.0000	87.0000	309.0000	182.0000	567.0000	273.0000	139.0000	131.0000	104.0000	233.0000	183.0000	122.0000	428.0000	417.0000	148.0000	171.0000	56.0000	465.0000	179.0000	215.0000	266.0000	146.0000	231.0000	209.0000	317.0000	599.0000	335.0000	133.0000	249.0000	592.0000
364	-3.0750	-6.0750	270.0000	57.0000	168.0000	156.0000	49.0000	68.0000	119.0000	119.0000	129.0000	232.0000	323.0000	257.0000	102.0000	217.0000	136.0000	175.0000	140.0000	178.0000	174.0000	299.0000	143.0000	359.0000	190.0000	231.0000	86.0000	152.0000	282.0000	227.0000	103.0000	306.0000	423.0000	261.0000	136.0000	119.0000	444.0000	255.0000	263.0000	454.0000	225.0000	189.0000	134.0000	332.0000	457.0000	634.0000	177.0000	422.0000	365.0000
365	-3.0000	-6.0750	192.0000	94.0000	194.0000	47.0000	121.0000	144.0000	194.0000	194.0000	115.0000	118.0000	277.0000	193.0000	228.0000	328.0000	182.0000	191.0000	262.0000	57.0000	18.0000	296.0000	162.0000	534.0000	210.0000	147.0000	69.0000	111.0000	384.0000	266.0000	201.0000	295.0000	359.0000	218.0000	209.0000	76.0000	332.0000	208.0000	239.0000	343.0000	304.0000	152.0000	164.0000	377.0000	573.0000	453.0000	249.0000	167.0000	463.0000
366	-2.9250	-6.0750	472.0000	162.0000	286.0000	127.0000	186.0000	180.0000	246.0000	246.0000	210.0000	75.0000	417.0000	248.0000	118.0000	346.0000	245.0000	298.0000	429.0000	193.0000	124.0000	253.0000	171.0000	435.0000	277.0000	256.0000	182.0000	108.0000	466.0000	289.0000	164.0000	396.0000	634.0000	288.0000	184.0000	64.0000	323.0000	175.0000	184.0000	289.0000	114.0000	297.0000	238.0000	395.0000	541.0000	562.0000	332.0000	372.0000	604.0000
367	-2.8500	-6.0750	139.0000	227.0000	176.0000	218.0000	27.0000	70.0000	30.0000	30.0000	358.0000	228.0000	355.0000	279.0000	102.0000	255.0000	153.0000	151.0000	191.0000	141.0000	62.0000	321.0000	199.0000	551.0000	145.0000	169.0000	111.0000	129.0000	327.0000	216.0000	96.0000	171.0000	474.0000	387.0000	154.0000	186.0000	301.0000	298.0000	259.0000	383.0000	201.0000	132.0000	173.0000	274.0000	390.0000	581.0000	226.0000	176.0000	439.0000
368	-2.7750	-6.0750	243.0000	116.0000	147.0000	139.0000	174.0000	280.0000	185.0000	185.0000	120.0000	319.0000	300.0000	259.0000	97.0000	141.0000	115.0000	162.0000	85.0000	123.0000	183.0000	181.0000	187.0000	516.0000	248.0000	189.0000	206.0000	93.0000	177.0000	138.0000	147.0000	242.0000	397.0000	123.0000	94.0000	44.0000	345.0000	282.0000	132.0000	363.0000	286.0000	150.0000	184.0000	337.0000	396.0000	483.0000	405.0000	171.0000	651.0000
369	-2.7000	-6.0750	246.0000	105.0000	70.0000	46.0000	142.0000	156.0000	45.0000	45.0000	203.0000	159.0000	459.0000	382.0000	204.0000	277.0000	159.0000	196.0000	133.0000	94.0000	108.0000	357.0000	181.0000	520.0000	384.0000	255.0000	215.0000	138.0000	607.0000	331.0000	75.0000	391.0000	370.0000	320.0000	122.0000	210.0000	211.0000	131.0000	225.0000	280.0000	300.0000	192.0000	211.0000	369.0000	431.0000	411.0000	440.0000	309.0000	675.0000
370	-2.6250	-6.0750	60.0000	279.0000	193.0000	147.0000	215.0000	120.0000	216.0000	190.0000	265.0000	136.0000	160.0000	157.0000	99.0000	359.0000	116.0000	270.0000	190.0000	215.0000	46.0000	205.0000	169.0000	498.0000	260.0000	198.0000	130.0000	71.0000	364.0000	183.0000	143.0000	383.0000	602.0000	266.0000	119.0000	50.0000	334.0000	51.0000	339.0000	242.0000	88.0000	109.0000	196.0000	217.0000	296.0000	575.0000	166.0000	67.0000	391.0000
371	-2.5500	-6.0750	181.0000	146.0000	86.0000	163.0000	141.0000	318.0000	185.0000	185.0000	213.0000	59.0000	301.0000	288.0000	198.0000	233.0000	221.0000	116.0000	137.0000	123.0000	84.0000	157.0000	114.0000	614.0000	365.0000	108.0000	151.0000	190.0000	611.0000	287.0000	194.0000	286.0000	298.0000	202.0000	125.0000	153.0000	375.0000	343.0000	298.0000	271.0000	176.0000	133.0000	133.0000	315.0000	433.0000	565.0000	226.0000	237.0000	637.0000
372	-2.4750	-6.0750	187.0000	146.0000	135.0000	93.0000	81.0000	84.0000	103.0000	103.0000	378.0000	135.0000	388.0000	318.0000	166.0000	339.0000	109.0000	124.0000	206.0000	56.0000	155.0000	182.0000	99.0000	498.0000	214.0000	295.0000	223.0000	21.0000	97.0000	181.0000	71.0000	309.0000	483.0000	251.0000	138.0000	56.0000	435.0000	330.0000	180.0000	317.0000	205.0000	168.0000	93.0000	387.0000	445.0000	410.0000	275.0000	229.0000	574.0000
373	-2.4000	-6.0750	168.0000	120.0000	174.0000	166.0000	155.0000	166.0000	77.0000	77.0000	351.0000	193.0000	595.0000	88.0000	292.0000	263.0000	120.0000	135.0000	245.0000	181.0000	20.0000	205.0000	76.0000	529.0000	164.0000	142.0000	224.0000	100.0000	511.0000	255.0000	20.0000	123.0000	504.0000	184.0000	159.0000	125.0000	379.0000	182.0000	316.0000	263.0000	63.0000	120.0000	158.0000	390.0000	444.0000	365.0000	322.0000	331.0000	439.0000
374	-2.3250	-6.0750	232.0000	117.0000	147.0000	47.0000	159.0000	150.0000	0.0000	0.0000	369.0000	274.0000	340.0000	211.0000	137.0000	353.0000	356.0000	87.0000	150.0000	140.0000	74.0000	183.0000	148.0000	559.0000	384.0000	333.0000	70.0000	79.0000	262.0000	160.0000	246.0000	166.0000	584.0000	150.0000	152.0000	100.0000	285.0000	359.0000	121.0000	363.0000	91.0000	274.0000	75.0000	366.0000	235.0000	266.0000	189.0000	156.0000	493.0000
375	-2.2500	-6.0750	149.0000	137.0000	128.0000	46.0000	110.0000	197.0000	54.0000	54.0000	235.0000	47.0000	236.0000	219.0000	142.0000	266.0000	116.0000	191.0000	251.0000	93.0000	114.0000	361.0000	275.0000	391.0000	390.0000	178.0000	183.0000	106.0000	412.0000	150.0000	154.0000	266.0000	600.0000	209.0000	179.0000	261.0000	498.0000	154.0000	131.0000	328.0000	384.0000	141.0000	86.0000	386.0000	340.0000	177.0000	138.0000	181.0000	541.0000
376	-2.1750	-6.0750	201.0000	279.0000	150.0000	111.0000	73.0000	306.0000	267.0000	267.0000	135.0000	85.0000	227.0000	132.0000	176.0000	190.0000	204.0000	171.0000	186.0000	125.0000	213.0000	289.0000	224.0000	418.0000	251.0000	184.0000	64.0000	134.0000	231.0000	274.0000	205.0000	350.0000	653.0000	116.0000	121.0000	93.0000	381.0000	213.0000	340.0000	111.0000	181.0000	90.0000	146.0000	217.0000	426.0000	362.0000	288.0000	268.0000	491.0000
377	-2.1000	-6.0750	284.0000	185.0000	62.0000	164.0000	66.0000	175.0000	78.0000	78.0000	244.0000	193.0000	247.0000	369.0000	292.0000	321.0000	160.0000	144.0000	147.0000	124.0000	137.0000	157.0000	144.0000	503.0000	230.0000	211.0000	67.0000	98.0000	384.0000	169.0000	248.0000	222.0000	555.0000	232.0000	155.0000	150.0000	358.0000	210.0000	177.0000	317.0000	144.0000	187.0000	89.0000	311.0000	391.0000	679.0000	257.0000	498.0000	323.0000
378	-2.0250	-6.0750	250.0000	173.0000	24.0000	132.0000	87.0000	186.0000	143.0000	143.0000	273.0000	95.0000	405.0000	312.0000	216.0000	326.0000	242.0000	191.0000	395.0000	98.0000	73.0000	374.0000	125.0000	625.0000	261.0000	184.0000	102.0000	57.0000	533.0000	374.0000	70.0000	224.0000	762.0000	229.0000	235.0000	96.0000	417.0000	208.0000	289.0000	230.0000	132.0000	165.0000	156.0000	459.0000	671.0000	546.0000	233.0000	134.0000	384.0000
379	-1.9500	-6.0750	216.0000	215.0000	106.0000	116.0000	130.0000	123.0000	187.0000	187.0000	225.0000	181.0000	417.0000	213.0000	216.0000	208.0000	220.0000	241.0000	291.0000	335.0000	212.0000	337.0000	151.0000	672.0000	375.0000	173.0000	158.0000	137.0000	775.0000	249.0000	211.0000	343.0000	673.0000	385.0000	82.0000	194.0000	504.0000	249.0000	350.0000	382.0000	258.0000	171.0000	200.0000	310.0000	665.0000	551.0000	132.0000	212.0000	692.0000
380	-1.8750	-6.0750	122.0000	122.0000	225.0000	200.0000	236.0000	195.0000	188.0000	188.0000	223.0000	63.0000	341.0000	284.0000	165.0000	291.0000	132.0000	213.0000	473.0000	58.0000	121.0000	154.0000	105.0000	416.0000	361.0000	69.0000	190.0000	145.0000	538.0000	173.0000	126.0000	252.0000	539.0000	306.0000	232.0000	62.0000	454.0000	336.0000	297.0000	287.0000	227.0000	219.0000	166.0000	412.0000	415.0000	494.0000	382.0000	258.0000	563.0000
381	-1.8000	-6.0750	232.0000	192.0000	89.0000	74.0000	31.0000	55.0000	101.0000	101.0000	203.0000	119.0000	314.0000	122.0000	296.0000	182.0000	165.0000	127.0000	224.0000	127.0000	162.0000	20.0000	179.0000	400.0000	175.0000	202.0000	80.0000	87.0000	434.0000	146.0000	146.0000	140.0000	396.0000	209.0000	118.0000	128.0000	508.0000	260.0000	181.0000	236.0000	142.0000	120.0000	161.0000	335.0000	536.0000	427.0000	309.0000	225.0000	341.0000
382	-1.7250	-6.0750	157.0000	154.0000	55.0000	71.0000	110.0000	278.0000	183.0000	183.0000	176.0000	140.0000	274.0000	227.0000	150.0000	351.0000	118.0000	38.0000	162.0000	105.0000	156.0000	185.0000	94.0000	471.0000	475.0000	263.0000	120.0000	216.0000	290.0000	244.0000	109.0000	159.0000	403.0000	137.0000	112.0000	176.0000	294.0000	264.0000	136.0000	132.0000	194.0000	153.0000	142.0000	246.0000	328.0000	509.0000	320.0000	222.0000	375.0000
383	-1.6500	-6.0750	123.0000	105.0000	184.0000	87.0000	58.0000	275.0000	121.0000	121.0000	202.0000	126.0000	353.0000	180.0000	109.0000	190.0000	195.0000	209.0000	272.0000	281.0000	49.0000	214.0000	178.0000	545.0000	243.0000	177.0000	120.0000	303.0000	387.0000	349.0000	158.0000	100.0000	595.0000	169.0000	83.0000	213.0000	212.0000	310.0000	277.0000	241.0000	126.0000	175.0000	174.0000	366.0000	650.0000	395.0000	313.0000	57.0000	519.0000
384	-1.5750	-6.0750	249.0000	31.0000	183.0000	93.0000	0.0000	202.0000	63.0000	63.0000	187.0000	133.0000	82.0000	296.0000	73.0000	145.0000	102.0000	149.0000	336.0000	95.0000	194.0000	285.0000	147.0000	430.0000	286.0000	137.0000	115.0000	132.0000	555.0000	382.0000	225.0000	305.0000	685.0000	248.0000	134.0000	186.0000	372.0000	227.0000	223.0000	194.0000	168.0000	314.0000	150.0000	283.0000	291.0000	596.0000	426.0000	221.0000	315.0000
385	-1.5000	-6.0750	0.0000	144.0000	224.0000	80.0000	108.0000	207.0000	130.0000	130.0000	274.0000	115.0000	186.0000	163.0000	158.0000	273.0000	246.0000	250.0000	184.0000	139.0000	101.0000	354.0000	195.0000	287.0000	319.0000	221.0000	188.0000	217.0000	416.0000	290.0000	259.0000	175.0000	384.0000	299.0000	222.0000	100.0000	194.0000	279.0000	196.0000	180.0000	132.0000	78.0000	100.0000	327.0000	480.0000	353.0000	135.0000	183.0000	294.0000
386	-1.4250	-6.0750	155.0000	53.0000	180.0000	48.0000	88.0000	147.0000	119.0000	119.0000	242.0000	233.0000	184.0000	215.0000	227.0000	133.0000	290.0000	150.0000	324.0000	213.0000	117.0000	66.0000	108.0000	567.0000	293.0000	138.0000	88.0000	108.0000	353.0000	114.0000	195.0000	207.0000	311.0000	305.0000	236.0000	238.0000	249.0000	425.0000	192.0000	295.0000	238.0000	154.0000	210.0000	282.0000	401.0000	429.0000	305.0000	182.0000	351.0000
387	-1.3500	-6.0750	244.0000	92.0000	127.0000	67.0000	149.0000	31.0000	85.0000	85.0000	141.0000	113.0000	270.0000	247.0000	176.0000	235.0000	168.0000	202.0000	198.0000	117.0000	37.0000	88.0000	21.0000	454.0000	159.0000	243.0000	79.0000	142.0000	371.0000	277.0000	88.0000	231.0000	440.0000	354.0000	109.0000	198.0000	371.0000	167.0000	280.0000	245.0000	164.0000	195.0000	96.0000	256.0000	421.0000	455.0000	303.0000	157.0000	318.0000
388	-1.2750	-6.0750	98.0000	123.0000	78.0000	76.0000	47.0000	166.0000	261.0000	261.0000	288.0000	165.0000	298.0000	262.0000	240.0000	152.0000	194.0000	130.0000	243.0000	223.0000	92.0000	231.0000	133.0000	337.0000	297.0000	204.0000	76.0000	22.0000	482.0000	237.0000	118.0000	243.0000	509.0000	264.0000	68.0000	192.0000	368.0000	96.0000	193.0000	267.0000	223.0000	113.0000	140.0000	267.0000	414.0000	424.0000	281.0000	312.0000	380.0000
389	-1.2000	-6.0750	182.0000	102.0000	163.0000	125.0000	162.0000	275.0000	106.0000	106.0000	264.0000	185.0000	341.0000	170.0000	39.0000	170.0000	128.0000	134.0000	232.0000	113.0000	105.0000	185.0000	181.0000	606.0000	339.0000	352.0000	235.0000	75.0000	287.0000	336.0000	60.0000	345.0000	219.0000	262.0000	257.0000	212.0000	197.0000	224.0000	250.0000	255.0000	92.0000	172.0000	142.0000	222.0000	438.0000	648.0000	360.0000	323.0000	771.0000
390	-1.1250	-6.0750	308.0000	263.0000	107.0000	146.0000	135.0000	119.0000	70.0000	70.0000	125.0000	110.0000	483.0000	246.0000	152.0000	312.0000	43.0000	187.0000	132.0000	23.0000	81.0000	179.0000	298.0000	209.0000	138.0000	293.0000	72.0000	194.0000	499.0000	147.0000	114.0000	338.0000	336.0000	187.0000	140.0000	140.0000	388.0000	424.0000	123.0000	277.0000	219.0000	161.0000	169.0000	208.0000	482.0000	518.0000	266.0000	248.0000	491.0000
391	-1.0500	-6.0750	46.0000	138.0000	152.0000	76.0000	153.0000	241.0000	98.0000	98.0000	252.0000	75.0000	372.0000	147.0000	268.0000	344.0000	79.0000	122.0000	317.0000	252.0000	25.0000	69.0000	219.0000	366.0000	65.0000	162.0000	61.0000	119.0000	224.0000	206.0000	335.0000	90.0000	425.0000	279.0000	93.0000	61.0000	267.0000	243.0000	338.0000	179.0000	159.0000	127.0000	26.0000	419.0000	485.0000	287.0000	218.0000	280.0000	371.0000
392	-0.9750	-6.0750	286.0000	197.0000	115.0000	101.0000	164.0000	92.0000	42.0000	42.0000	202.0000	96.0000	277.0000	314.0000	277.0000	237.0000	74.0000	212.0000	150.0000	47.0000	78.0000	186.0000	135.0000	257.0000	444.0000	156.0000	178.0000	77.0000	358.0000	203.0000	96.0000	152.0000	398.0000	124.0000	118.0000	246.0000	258.0000	326.0000	198.0000	160.0000	238.0000	130.0000	164.0000	72.0000	378.0000	314.0000	296.0000	207.0000	180.0000
393	-0.9000	-6.0750	0.0000	133.0000	183.0000	81.0000	116.0000	54.0000	134.0000	134.0000	111.0000	116.0000	292.0000	79.0000	180.0000	88.0000	257.0000	107.0000	133.0000	0.0000	33.0000	197.0000	184.0000	507.0000	240.0000	120.0000	192.0000	108.0000	220.0000	143.0000	152.0000	77.0000	234.0000	278.0000	173.0000	44.0000	233.0000	331.0000	100.0000	85.0000	75.0000	22.0000	158.0000	270.0000	206.0000	130.0000	395.0000	150.0000	343.0000
394	-0.8250	-6.0750	170.0000	45.0000	78.0000	144.0000	105.0000	86.0000	122.0000	122.0000	140.0000	49.0000	115.0000	129.0000	65.0000	104.0000	85.0000	69.0000	75.0000	57.0000	20.0000	172.0000	82.0000	209.0000	188.0000	176.0000	131.0000	45.0000	150.0000	181.0000	194.0000	101.0000	109.0000	59.0000	136.0000	158.0000	174.0000	216.0000	169.0000	95.0000	191.0000	38.0000	159.0000	129.0000	172.0000	197.0000	178.0000	127.0000	429.0000
395	-0.7500	-6.0750	78.0000	178.0000	20.0000	27.0000	161.0000	55.0000	72.0000	72.0000	157.0000	88.0000	63.0000	252.0000	169.0000	105.0000	91.0000	111.0000	171.0000	114.0000	84.0000	221.0000	97.0000	292.0000	191.0000	220.0000	75.0000	57.0000	90.0000	110.0000	248.0000	285.0000	50.0000	233.0000	40.0000	122.0000	152.0000	146.0000	291.0000	108.0000	197.0000	151.0000	135.0000	187.0000	245.0000	188.0000	326.0000	194.0000	478.0000
396	-4.2000	-6.0000	119.0000	163.0000	99.0000	111.0000	186.0000	186.0000	135.0000	135.0000	417.0000	157.0000	422.0000	125.0000	246.0000	91.0000	46.0000	60.0000	242.0000	98.0000	0.0000	291.0000	198.0000	416.0000	301.0000	302.0000	195.0000	127.0000	251.0000	142.0000	65.0000	271.0000	275.0000	476.0000	250.0000	60.0000	243.0000	173.0000	131.0000	246.0000	55.0000	81.0000	125.0000	191.0000	425.0000	286.0000	262.0000	324.0000	570.0000
397	-4.1250	-6.0000	311.0000	51.0000	166.0000	65.0000	26.0000	94.0000	61.0000	61.0000	253.0000	55.0000	192.0000	333.0000	146.0000	238.0000	205.0000	229.0000	179.0000	148.0000	75.0000	183.0000	200.0000	367.0000	414.0000	86.0000	75.0000	185.0000	382.0000	184.0000	140.0000	232.0000	286.0000	299.0000	51.0000	163.0000	310.0000	365.0000	147.0000	169.0000	148.0000	68.0000	210.0000	295.0000	241.0000	447.0000	294.0000	259.0000	415.0000
398	-4.0500	-6.0000	167.0000	258.0000	103.0000	101.0000	139.0000	99.0000	214.0000	214.0000	314.0000	151.0000	591.0000	279.0000	192.0000	145.0000	164.0000	107.0000	154.0000	162.0000	122.0000	274.0000	291.0000	497.0000	456.0000	389.0000	165.0000	291.0000	466.0000	392.0000	278.0000	186.0000	388.0000	171.0000	164.0000	194.0000	492.0000	171.0000	158.0000	271.0000	308.0000	338.0000	279.0000	406.0000	513.0000	740.0000	205.0000	272.0000	1897.0000
399	-3.9750	-6.0000	223.0000	222.0000	133.0000	163.0000	137.0000	101.0000	277.0000	277.0000	314.0000	148.0000	205.0000	255.0000	423.0000	86.0000	132.0000	277.0000	343.0000	40.0000	185.0000	126.0000	74.0000	341.0000	251.0000	223.0000	266.0000	169.0000	291.0000	446.0000	226.0000	389.0000	328.0000	363.0000	182.0000	123.0000	221.0000	207.0000	322.0000	158.0000	387.0000	282.0000	249.0000	265.0000	524.0000	727.0000	20.0000	487.0000	2302.0000
400	-3.9000	-6.0000	120.0000	51.0000	247.0000	0.0000	198.0000	254.0000	97.0000	97.0000	211.0000	165.0000	166.0000	145.0000	54.0000	285.0000	110.0000	21.0000	353.0000	84.0000	92.0000	175.0000	111.0000	437.0000	392.0000	221.0000	55.0000	194.0000	378.0000	213.0000	233.0000	162.0000	403.0000	176.0000	203.0000	191.0000	356.0000	203.0000	119.0000	339.0000	210.0000	59.0000	203.0000	381.0000	423.0000	454.0000	454.0000	255.0000	1029.0000
401	-3.8250	-6.0000	212.0000	113.0000	173.0000	96.0000	79.0000	169.0000	48.0000	48.0000	260.0000	170.0000	397.0000	117.0000	253.0000	169.0000	222.0000	235.0000	290.0000	27.0000	115.0000	102.0000	239.0000	387.0000	330.0000	226.0000	166.0000	46.0000	306.0000	257.0000	136.0000	323.0000	317.0000	258.0000	105.0000	121.0000	523.0000	324.0000	267.0000	310.0000	318.0000	48.0000	233.0000	320.0000	365.0000	641.0000	259.0000	373.0000	662.0000
402	-3.7500	-6.0000	147.0000	83.0000	50.0000	83.0000	267.0000	126.0000	191.0000	191.0000	199.0000	105.0000	390.0000	216.0000	161.0000	205.0000	212.0000	192.0000	365.0000	148.0000	129.0000	247.0000	111.0000	389.0000	191.0000	51.0000	137.0000	202.0000	414.0000	231.0000	133.0000	253.0000	371.0000	348.0000	74.0000	161.0000	271.0000	177.0000	137.0000	200.0000	109.0000	163.0000	103.0000	162.0000	424.0000	407.0000	225.0000	484.0000	558.0000
403	-3.6750	-6.0000	57.0000	190.0000	75.0000	125.0000	24.0000	189.0000	166.0000	166.0000	152.0000	64.0000	227.0000	209.0000	217.0000	162.0000	198.0000	133.0000	303.0000	232.0000	117.0000	187.0000	169.0000	170.0000	215.0000	134.0000	100.0000	261.0000	504.0000	375.0000	106.0000	185.0000	590.0000	285.0000	173.0000	169.0000	522.0000	253.0000	295.0000	313.0000	144.0000	240.0000	90.0000	320.0000	549.0000	597.0000	406.0000	569.0000	486.0000
404	-3.6000	-6.0000	218.0000	101.0000	198.0000	167.0000	56.0000	294.0000	65.0000	65.0000	161.0000	139.0000	301.0000	151.0000	54.0000	342.0000	168.0000	178.0000	286.0000	109.0000	0.0000	231.0000	243.0000	497.0000	356.0000	110.0000	183.0000	140.0000	476.0000	277.0000	243.0000	194.0000	719.0000	240.0000	26.0000	127.0000	364.0000	263.0000	207.0000	412.0000	360.0000	126.0000	205.0000	225.0000	598.0000	790.0000	233.0000	231.0000	513.0000
405	-3.5250	-6.0000	184.0000	51.0000	34.0000	142.0000	128.0000	115.0000	177.0000	177.0000	519.0000	183.0000	281.0000	153.0000	237.0000	163.0000	201.0000	246.0000	291.0000	58.0000	61.0000	275.0000	121.0000	532.0000	249.0000	66.0000	211.0000	197.0000	340.0000	83.0000	286.0000	369.0000	377.0000	270.0000	149.0000	88.0000	409.0000	102.0000	176.0000	327.0000	199.0000	211.0000	158.0000	293.0000	386.0000	404.0000	229.0000	394.0000	737.0000
406	-3.4500	-6.0000	132.0000	189.0000	196.0000	92.0000	102.0000	175.0000	137.0000	137.0000	218.0000	205.0000	226.0000	125.0000	262.0000	266.0000	274.0000	277.0000	538.0000	104.0000	82.0000	152.0000	146.0000	347.0000	226.0000	141.0000	209.0000	77.0000	281.0000	145.0000	124.0000	292.0000	450.0000	238.0000	125.0000	105.0000	458.0000	220.0000	293.0000	394.0000	165.0000	127.0000	225.0000	299.0000	539.0000	477.0000	272.0000	233.0000	547.0000
407	-3.3750	-6.0000	236.0000	122.0000	87.0000	160.0000	164.0000	156.0000	146.0000	146.0000	197.0000	183.0000	361.0000	154.0000	271.0000	210.0000	55.0000	219.0000	199.0000	160.0000	245.0000	231.0000	278.0000	684.0000	396.0000	154.0000	374.0000	99.0000	479.0000	112.0000	122.0000	314.0000	364.0000	189.0000	166.0000	146.0000	720.0000	198.0000	93.0000	277.0000	170.0000	222.0000	214.0000	350.0000	515.0000	561.0000	99.0000	436.0000	818.0000
408	-3.3000	-6.0000	97.0000	189.0000	115.0000	141.0000	194.0000	79.0000	70.0000	70.0000	167.0000	19.0000	282.0000	155.0000	272.0000	377.0000	78.0000	231.0000	334.0000	103.0000	91.0000	281.0000	187.0000	366.0000	238.0000	200.0000	46.0000	69.0000	324.0000	205.0000	67.0000	66.0000	662.0000	201.0000	123.0000	97.0000	253.0000	131.0000	166.0000	275.0000	137.0000	155.0000	216.0000	363.0000	316.0000	457.0000	184.0000	357.0000	624.0000
409	-3.2250	-6.0000	165.0000	114.0000	224.0000	157.0000	183.0000	103.0000	185.0000	185.0000	192.0000	142.0000	309.0000	302.0000	228.0000	247.0000	84.0000	240.0000	193.0000	134.0000	69.0000	346.0000	175.0000	726.0000	481.0000	154.0000	135.0000	96.0000	316.0000	284.0000	370.0000	243.0000	517.0000	283.0000	158.0000	42.0000	250.0000	329.0000	351.0000	195.0000	262.0000	143.0000	142.0000	304.0000	702.0000	762.0000	267.0000	306.0000	706.0000
410	-3.1500	-6.0000	194.0000	139.0000	121.0000	178.0000	59.0000	111.0000	187.0000	187.0000	144.0000	117.0000	447.0000	265.0000	316.0000	416.0000	144.0000	259.0000	252.0000	193.0000	54.0000	274.0000	170.0000	444.0000	453.0000	134.0000	183.0000	100.0000	420.0000	265.0000	253.0000	305.0000	553.0000	316.0000	348.0000	85.0000	418.0000	123.0000	203.0000	347.0000	186.0000	117.0000	145.0000	300.0000	658.0000	482.0000	211.0000	217.0000	313.0000
411	-3.0750	-6.0000	225.0000	171.0000	296.0000	115.0000	264.0000	121.0000	185.0000	185.0000	386.0000	107.0000	283.0000	283.0000	163.0000	243.0000	168.0000	138.0000	156.0000	169.0000	106.0000	220.0000	300.0000	573.0000	379.0000	108.0000	123.0000	218.0000	323.0000	256.0000	274.0000	378.0000	516.0000	602.0000	206.0000	137.0000	384.0000	409.0000	377.0000	394.0000	205.0000	316.0000	214.0000	413.0000	540.0000	577.0000	531.0000	502.0000	832.0000
412	-3.0000	-6.0000	329.0000	168.0000	53.0000	127.0000	154.0000	300.0000	175.0000	175.0000	403.0000	49.0000	193.0000	329.0000	62.0000	273.0000	136.0000	184.0000	144.0000	162.0000	76.0000	255.0000	239.0000	566.0000	313.0000	196.0000	108.0000	75.0000	221.0000	210.0000	206.0000	191.0000	456.0000	205.0000	135.0000	128.0000	393.0000	213.0000	200.0000	288.0000	186.0000	243.0000	79.0000	420.0000	559.0000	322.0000	225.0000	253.0000	439.0000
413	-2.9250	-6.0000	238.0000	122.0000	108.0000	173.0000	142.0000	85.0000	81.0000	81.0000	193.0000	208.0000	366.0000	374.0000	159.0000	182.0000	190.0000	236.0000	341.0000	188.0000	148.0000	322.0000	213.0000	461.0000	317.0000	217.0000	133.0000	100.0000	275.0000	125.0000	44.0000	360.0000	391.0000	264.0000	82.0000	105.0000	172.0000	331.0000	314.0000	145.0000	119.0000	218.0000	296.0000	252.0000	829.0000	415.0000	341.0000	188.0000	383.0000
414	-2.8500	-6.0000	235.0000	235.0000	177.0000	197.0000	41.0000	148.0000	156.0000	156.0000	51.0000	180.0000	250.0000	151.0000	156.0000	274.0000	306.0000	226.0000	331.0000	218.0000	97.0000	173.0000	162.0000	479.0000	278.0000	227.0000	170.0000	64.0000	399.0000	277.0000	279.0000	182.0000	464.0000	372.0000	236.0000	64.0000	495.0000	204.0000	220.0000	95.0000	203.0000	197.0000	197.0000	254.0000	510.0000	361.0000	273.0000	109.0000	653.0000
415	-2.7750	-6.0000	326.0000	174.0000	74.0000	120.0000	123.0000	87.0000	69.0000	69.0000	122.0000	267.0000	280.0000	145.0000	148.0000	262.0000	182.0000	74.0000	202.0000	143.0000	114.0000	286.0000	151.0000	613.0000	323.0000	287.0000	198.0000	255.0000	299.0000	352.0000	283.0000	296.0000	292.0000	393.0000	170.0000	167.0000	296.0000	393.0000	201.0000	156.0000	243.0000	206.0000	210.0000	267.0000	619.0000	594.0000	298.0000	266.0000	891.0000
416	-2.7000	-6.0000	116.0000	296.0000	48.0000	110.0000	29.0000	231.0000	88.0000	88.0000	232.0000	86.0000	279.0000	301.0000	233.0000	235.0000	311.0000	212.0000	251.0000	181.0000	21.0000	96.0000	143.0000	516.0000	209.0000	178.0000	97.0000	189.0000	418.0000	186.0000	141.0000	284.0000	178.0000	122.0000	308.0000	18.0000	146.0000	214.0000	128.0000	364.0000	200.0000	215.0000	283.0000	293.0000	704.0000	403.0000	116.0000	287.0000	779.0000
417	-2.6250	-6.0000	259.0000	173.0000	193.0000	184.0000	41.0000	175.0000	141.0000	141.0000	201.0000	104.0000	382.0000	256.0000	178.0000	383.0000	179.0000	73.0000	223.0000	239.0000	136.0000	146.0000	155.0000	523.0000	240.0000	241.0000	66.0000	95.0000	421.0000	352.0000	120.0000	308.0000	574.0000	282.0000	194.0000	106.0000	318.0000	213.0000	283.0000	298.0000	295.0000	73.0000	142.0000	254.0000	371.0000	289.0000	153.0000	235.0000	821.0000
418	-2.5500	-6.0000	201.0000	252.0000	340.0000	307.0000	191.0000	106.0000	69.0000	47.0000	153.0000	239.0000	468.0000	314.0000	234.0000	346.0000	300.0000	190.0000	250.0000	174.0000	195.0000	366.0000	260.0000	408.0000	206.0000	143.0000	178.0000	111.0000	607.0000	259.0000	171.0000	350.0000	261.0000	167.0000	164.0000	242.0000	450.0000	259.0000	194.0000	130.0000	121.0000	126.0000	199.0000	353.0000	511.0000	484.0000	263.0000	271.0000	436.0000
419	-2.4750	-6.0000	196.0000	151.0000	229.0000	124.0000	207.0000	51.0000	88.0000	88.0000	180.0000	152.0000	361.0000	348.0000	182.0000	462.0000	85.0000	196.0000	251.0000	117.0000	164.0000	133.0000	229.0000	633.0000	211.0000	128.0000	277.0000	137.0000	154.0000	220.0000	208.0000	212.0000	478.0000	215.0000	79.0000	76.0000	312.0000	320.0000	229.0000	367.0000	268.0000	138.0000	91.0000	352.0000	330.0000	391.0000	230.0000	378.0000	428.0000
420	-2.4000	-6.0000	181.0000	204.0000	173.0000	241.0000	185.0000	137.0000	163.0000	163.0000	309.0000	124.0000	385.0000	67.0000	128.0000	249.0000	120.0000	224.0000	210.0000	181.0000	166.0000	188.0000	241.0000	479.0000	265.0000	173.0000	32.0000	145.0000	393.0000	303.0000	253.0000	155.0000	348.0000	274.0000	204.0000	198.0000	481.0000	271.0000	184.0000	372.0000	152.0000	221.0000	213.0000	484.0000	332.0000	342.0000	248.0000	251.0000	699.0000
421	-2.3250	-6.0000	176.0000	162.0000	163.0000	161.0000	115.0000	115.0000	232.0000	232.0000	311.0000	263.0000	287.0000	123.0000	276.0000	309.0000	312.0000	270.0000	262.0000	135.0000	66.0000	269.0000	218.0000	411.0000	442.0000	323.0000	0.0000	120.0000	240.0000	161.0000	107.0000	233.0000	569.0000	255.0000	165.0000	0.0000	317.0000	176.0000	131.0000	271.0000	214.0000	172.0000	115.0000	403.0000	332.0000	280.0000	396.0000	250.0000	847.0000
422	-2.2500	-6.0000	82.0000	140.0000	137.0000	86.0000	276.0000	104.0000	79.0000	79.0000	152.0000	124.0000	331.0000	270.0000	208.0000	231.0000	124.0000	142.0000	163.0000	163.0000	97.0000	132.0000	163.0000	575.0000	241.0000	204.0000	98.0000	204.0000	277.0000	244.0000	162.0000	304.0000	379.0000	25.0000	100.0000	0.0000	267.0000	162.0000	194.0000	226.0000	71.0000	196.0000	162.0000	340.0000	452.0000	461.0000	205.0000	237.0000	774.0000
423	-2.1750	-6.0000	315.0000	238.0000	132.0000	58.0000	72.0000	104.0000	120.0000	120.0000	273.0000	200.0000	387.0000	241.0000	203.0000	191.0000	223.0000	196.0000	185.0000	122.0000	60.0000	101.0000	146.0000	251.0000	447.0000	102.0000	180.0000	153.0000	401.0000	297.0000	213.0000	200.0000	739.0000	192.0000	337.0000	170.0000	526.0000	339.0000	289.0000	181.0000	217.0000	145.0000	156.0000	296.0000	663.0000	605.0000	276.0000	97.0000	780.0000
424	-2.1000	-6.0000	170.0000	126.0000	30.0000	65.0000	192.0000	106.0000	102.0000	83.0000	264.0000	121.0000	226.0000	270.0000	246.0000	274.0000	103.0000	134.0000	176.0000	88.0000	63.0000	117.0000	70.0000	448.0000	351.0000	299.0000	137.0000	26.0000	235.0000	270.0000	154.0000	185.0000	559.0000	231.0000	62.0000	146.0000	309.0000	230.0000	193.0000	236.0000	91.0000	255.0000	216.0000	346.0000	465.0000	226.0000	207.0000	299.0000	474.0000
425	-2.0250	-6.0000	123.0000	151.0000	286.0000	77.0000	48.0000	220.0000	72.0000	72.0000	159.0000	234.0000	425.0000	257.0000	189.0000	82.0000	228.0000	158.0000	374.0000	170.0000	92.0000	267.0000	97.0000	682.0000	266.0000	200.0000	100.0000	122.0000	384.0000	179.0000	225.0000	266.0000	568.0000	253.0000	187.0000	169.0000	586.0000	143.0000	286.0000	327.0000	201.0000	146.0000	242.0000	515.0000	433.0000	485.0000	377.0000	185.0000	859.0000
426	-1.9500	-6.0000	94.0000	143.0000	202.0000	54.0000	210.0000	119.0000	89.0000	89.0000	208.0000	143.0000	526.0000	217.0000	119.0000	397.0000	130.0000	180.0000	101.0000	63.0000	25.0000	204.0000	252.0000	498.0000	228.0000	160.0000	153.0000	74.0000	428.0000	203.0000	113.0000	214.0000	522.0000	252.0000	112.0000	215.0000	286.0000	196.0000	192.0000	282.0000	313.0000	332.0000	67.0000	121.0000	186.0000	264.0000	505.0000	369.0000	406.0000
427	-1.8750	-6.0000	214.0000	188.0000	194.0000	22.0000	37.0000	129.0000	22.0000	22.0000	245.0000	48.0000	273.0000	169.0000	156.0000	288.0000	244.0000	253.0000	154.0000	67.0000	80.0000	222.0000	209.0000	296.0000	349.0000	178.0000	113.0000	35.0000	255.0000	372.0000	180.0000	276.0000	544.0000	182.0000	255.0000	113.0000	349.0000	84.0000	227.0000	188.0000	333.0000	142.0000	115.0000	340.0000	265.0000	499.0000	285.0000	170.0000	478.0000
428	-1.8000	-6.0000	87.0000	218.0000	200.0000	173.0000	192.0000	196.0000	182.0000	182.0000	219.0000	128.0000	383.0000	203.0000	187.0000	267.0000	204.0000	118.0000	374.0000	124.0000	198.0000	206.0000	241.0000	636.0000	167.0000	103.0000	0.0000	241.0000	483.0000	184.0000	157.0000	373.0000	434.0000	214.0000	112.0000	158.0000	384.0000	229.0000	159.0000	250.0000	167.0000	142.0000	149.0000	415.0000	525.0000	539.0000	233.0000	205.0000	591.0000
429	-1.7250	-6.0000	76.0000	156.0000	101.0000	141.0000	85.0000	131.0000	107.0000	107.0000	265.0000	117.0000	382.0000	359.0000	161.0000	211.0000	200.0000	290.0000	289.0000	121.0000	105.0000	251.0000	228.0000	478.0000	256.0000	202.0000	97.0000	155.0000	602.0000	98.0000	78.0000	425.0000	909.0000	139.0000	104.0000	129.0000	378.0000	310.0000	262.0000	204.0000	351.0000	119.0000	198.0000	413.0000	328.0000	528.0000	240.0000	214.0000	608.0000
430	-1.6500	-6.0000	100.0000	151.0000	104.0000	114.0000	57.0000	77.0000	249.0000	249.0000	148.0000	160.0000	311.0000	224.0000	153.0000	199.0000	28.0000	57.0000	405.0000	88.0000	143.0000	199.0000	180.0000	649.0000	145.0000	345.0000	92.0000	67.0000	520.0000	212.0000	180.0000	167.0000	507.0000	194.0000	124.0000	201.0000	150.0000	221.0000	302.0000	318.0000	217.0000	124.0000	98.0000	342.0000	519.0000	282.0000	135.0000	332.0000	311.0000
431	-1.5750	-6.0000	218.0000	113.0000	178.0000	144.0000	54.0000	276.0000	96.0000	78.0000	236.0000	215.0000	346.0000	230.0000	294.0000	258.0000	187.0000	268.0000	299.0000	23.0000	157.0000	183.0000	87.0000	543.0000	268.0000	252.0000	141.0000	47.0000	418.0000	144.0000	195.0000	375.0000	397.0000	280.0000	131.0000	160.0000	390.0000	397.0000	229.0000	313.0000	141.0000	124.0000	107.0000	292.0000	440.0000	425.0000	285.0000	186.0000	390.0000
432	-1.5000	-6.0000	263.0000	67.0000	170.0000	154.0000	70.0000	175.0000	99.0000	99.0000	365.0000	29.0000	219.0000	310.0000	363.0000	328.0000	204.0000	270.0000	297.0000	174.0000	20.0000	96.0000	240.0000	419.0000	370.0000	146.0000	158.0000	203.0000	308.0000	100.0000	108.0000	225.0000	360.0000	190.0000	219.0000	143.0000	436.0000	240.0000	157.0000	216.0000	191.0000	72.0000	32.0000	289.0000	230.0000	552.0000	152.0000	46.0000	488.0000
433	-1.4250	-6.0000	247.0000	233.0000	91.0000	161.0000	110.0000	234.0000	204.0000	204.0000	395.0000	238.0000	522.0000	100.0000	126.0000	296.0000	199.0000	218.0000	154.0000	196.0000	0.0000	240.0000	118.0000	669.0000	384.0000	191.0000	111.0000	187.0000	479.0000	375.0000	302.0000	333.0000	501.0000	367.0000	241.0000	80.0000	471.0000	220.0000	322.0000	106.0000	169.0000	331.0000	235.0000	347.0000	553.0000	640.0000	360.0000	221.0000	726.0000
434	-1.3500	-6.0000	218.0000	81.0000	81.0000	0.0000	81.0000	116.0000	109.0000	109.0000	136.0000	76.0000	396.0000	216.0000	100.0000	210.0000	26.0000	111.0000	295.0000	112.0000	141.0000	282.0000	69.0000	459.0000	214.0000	191.0000	251.0000	109.0000	443.0000	310.0000	126.0000	243.0000	474.0000	279.0000	195.0000	145.0000	337.0000	326.0000	240.0000	329.0000	206.0000	157.0000	102.0000	303.0000	469.0000	532.0000	271.0000	160.0000	681.0000
435	-1.2750	-6.0000	150.0000	198.0000	151.0000	47.0000	222.0000	97.0000	57.0000	57.0000	278.0000	146.0000	380.0000	333.0000	42.0000	238.0000	150.0000	112.0000	267.0000	129.0000	64.0000	244.0000	116.0000	285.0000	344.0000	427.0000	147.0000	146.0000	245.0000	214.0000	182.0000	260.0000	506.0000	198.0000	223.0000	200.0000	427.0000	216.0000	255.0000	196.0000	156.0000	153.0000	144.0000	446.0000	235.0000	442.0000	305.0000	210.0000	511.0000
436	-1.2000	-6.0000	178.0000	173.0000	70.0000	178.0000	111.0000	144.0000	0.0000	0.0000	66.0000	176.0000	365.0000	200.0000	217.0000	262.0000	135.0000	215.0000	181.0000	134.0000	29.0000	345.0000	159.0000	390.0000	233.0000	205.0000	54.0000	125.0000	467.0000	124.0000	102.0000	406.0000	681.0000	153.0000	150.0000	123.0000	359.0000	193.0000	218.0000	102.0000	157.0000	160.0000	201.0000	170.0000	381.0000	192.0000	280.0000	126.0000	511.0000
437	-1.1250	-6.0000	223.0000	116.0000	86.0000	216.0000	171.0000	92.0000	148.0000	148.0000	400.0000	219.0000	416.0000	294.0000	196.0000	304.0000	242.0000	107.0000	277.0000	182.0000	119.0000	201.0000	321.0000	580.0000	176.0000	401.0000	181.0000	81.0000	591.0000	298.0000	119.0000	494.0000	457.0000	296.0000	139.0000	99.0000	518.0000	297.0000	178.0000	348.0000	155.0000	218.0000	117.0000	515.0000	551.0000	560.0000	364.0000	326.0000	430.0000
438	-1.0500	-6.0000	176.0000	51.0000	225.0000	189.0000	162.0000	98.0000	132.0000	132.0000	246.0000	255.0000	308.0000	260.0000	156.0000	434.0000	227.0000	301.0000	396.0000	42.0000	0.0000	304.0000	128.0000	542.0000	297.0000	167.0000	147.0000	108.0000	586.0000	194.0000	55.0000	356.0000	436.0000	314.0000	239.0000	107.0000	496.0000	243.0000	236.0000	322.0000	115.0000	172.0000	231.0000	174.0000	632.0000	515.0000	258.0000	336.0000	520.0000
439	-0.9750	-6.0000	287.0000	177.0000	110.0000	127.0000	233.0000	214.0000	248.0000	248.0000	181.0000	40.0000	338.0000	192.0000	225.0000	294.0000	168.0000	326.0000	145.0000	190.0000	98.0000	235.0000	104.0000	368.0000	301.0000	234.0000	165.0000	38.0000	479.0000	236.0000	129.0000	200.0000	407.0000	368.0000	177.0000	42.0000	333.0000	302.0000	229.0000	140.0000	215.0000	130.0000	175.0000	256.0000	283.0000	498.0000	83.0000	331.0000	365.0000
440	-0.9000	-6.0000	246.0000	110.0000	183.0000	301.0000	187.0000	220.0000	120.0000	120.0000	196.0000	272.0000	252.0000	214.0000	201.0000	234.0000	207.0000	160.0000	271.0000	167.0000	129.0000	140.0000	322.0000	454.0000	305.0000	203.0000	182.0000	114.0000	351.0000	149.0000	155.0000	111.0000	410.0000	218.0000	239.0000	100.0000	333.0000	345.0000	176.0000	263.0000	289.0000	122.0000	168.0000	179.0000	179.0000	606.0000	262.0000	214.0000	597.0000
441	-0.8250	-6.0000	106.0000	70.0000	102.0000	119.0000	49.0000	54.0000	162.0000	162.0000	174.0000	173.0000	272.0000	212.0000	69.0000	84.0000	288.0000	163.0000	168.0000	71.0000	86.0000	145.0000	206.0000	565.0000	186.0000	188.0000	110.0000	52.0000	232.0000	184.0000	172.0000	255.0000	218.0000	47.0000	158.0000	211.0000	137.0000	264.0000	219.0000	82.0000	117.0000	159.0000	79.0000	91.0000	180.0000	315.0000	312.0000	146.0000	534.0000
442	-0.7500	-6.0000	63.0000	144.0000	158.0000	147.0000	23.0000	170.0000	97.0000	97.0000	249.0000	80.0000	259.0000	171.0000	212.0000	242.0000	42.0000	136.0000	104.0000	78.0000	56.0000	149.0000	123.0000	279.0000	117.0000	172.0000	145.0000	212.0000	131.0000	72.0000	170.0000	174.0000	258.0000	119.0000	113.0000	87.0000	84.0000	221.0000	142.0000	137.0000	242.0000	137.0000	68.0000	386.0000	137.0000	446.0000	273.0000	240.0000	483.0000
443	-0.6750	-6.0000	92.0000	173.0000	121.0000	74.0000	117.0000	47.0000	65.0000	65.0000	380.0000	107.0000	197.0000	147.0000	89.0000	172.0000	358.0000	90.0000	196.0000	139.0000	20.0000	201.0000	152.0000	353.0000	132.0000	98.0000	112.0000	178.0000	251.0000	186.0000	233.0000	116.0000	89.0000	290.0000	124.0000	119.0000	106.0000	219.0000	208.0000	105.0000	196.0000	164.0000	101.0000	174.0000	143.0000	325.0000	255.0000	117.0000	316.0000
444	-0.6000	-6.0000	0.0000	99.0000	47.0000	160.0000	82.0000	192.0000	79.0000	79.0000	325.0000	36.0000	218.0000	259.0000	149.0000	88.0000	159.0000	63.0000	104.0000	111.0000	99.0000	144.0000	25.0000	325.0000	308.0000	161.0000	202.0000	44.0000	141.0000	126.0000	113.0000	107.0000	273.0000	142.0000	62.0000	153.0000	222.0000	253.0000	261.0000	239.0000	147.0000	58.0000	164.0000	136.0000	243.0000	348.0000	348.0000	238.0000	416.0000
445	-4.2750	-5.9250	116.0000	20.0000	32.0000	55.0000	67.0000	61.0000	22.0000	22.0000	253.0000	178.0000	289.0000	170.0000	88.0000	46.0000	119.0000	95.0000	46.0000	68.0000	150.0000	270.0000	321.0000	177.0000	204.0000	194.0000	143.0000	166.0000	157.0000	191.0000	172.0000	288.0000	340.0000	202.0000	68.0000	60.0000	294.0000	175.0000	135.0000	179.0000	84.0000	56.0000	47.0000	365.0000	255.0000	238.0000	241.0000	121.0000	515.0000
446	-4.2000	-5.9250	27.0000	129.0000	107.0000	49.0000	91.0000	183.0000	26.0000	26.0000	205.0000	86.0000	210.0000	131.0000	72.0000	125.0000	25.0000	149.0000	134.0000	184.0000	77.0000	159.0000	93.0000	210.0000	195.0000	206.0000	214.0000	83.0000	201.0000	113.0000	139.0000	174.0000	226.0000	88.0000	99.0000	141.0000	188.0000	81.0000	235.0000	49.0000	101.0000	112.0000	56.0000	197.0000	187.0000	401.0000	196.0000	325.0000	356.0000
447	-4.1250	-5.9250	173.0000	141.0000	148.0000	70.0000	235.0000	141.0000	31.0000	31.0000	115.0000	59.0000	181.0000	186.0000	163.0000	116.0000	119.0000	99.0000	189.0000	174.0000	91.0000	144.0000	138.0000	539.0000	363.0000	121.0000	125.0000	157.0000	153.0000	228.0000	175.0000	90.0000	526.0000	306.0000	106.0000	214.0000	493.0000	231.0000	176.0000	109.0000	216.0000	145.0000	152.0000	313.0000	339.0000	483.0000	170.0000	372.0000	536.0000
448	-4.0500	-5.9250	69.0000	302.0000	49.0000	95.0000	121.0000	143.0000	138.0000	138.0000	198.0000	166.0000	307.0000	253.0000	165.0000	255.0000	127.0000	58.0000	274.0000	76.0000	176.0000	111.0000	225.0000	561.0000	260.0000	275.0000	136.0000	184.0000	354.0000	285.0000	251.0000	293.0000	340.0000	136.0000	164.0000	212.0000	77.0000	124.0000	41.0000	283.0000	215.0000	105.0000	186.0000	444.0000	396.0000	609.0000	250.0000	343.0000	749.0000
449	-3.9750	-5.9250	83.0000	143.0000	198.0000	191.0000	128.0000	31.0000	59.0000	59.0000	287.0000	77.0000	251.0000	399.0000	212.0000	213.0000	184.0000	222.0000	208.0000	127.0000	120.0000	127.0000	380.0000	508.0000	303.0000	115.0000	174.0000	0.0000	473.0000	114.0000	255.0000	263.0000	492.0000	287.0000	75.0000	137.0000	454.0000	323.0000	292.0000	158.0000	324.0000	67.0000	126.0000	398.0000	458.0000	470.0000	171.0000	101.0000	657.0000
450	-3.9000	-5.9250	111.0000	73.0000	113.0000	107.0000	165.0000	152.0000	197.0000	197.0000	170.0000	134.0000	364.0000	208.0000	278.0000	209.0000	80.0000	218.0000	340.0000	131.0000	171.0000	232.0000	275.0000	421.0000	345.0000	279.0000	171.0000	247.0000	622.0000	293.0000	249.0000	209.0000	449.0000	351.0000	168.0000	311.0000	672.0000	231.0000	217.0000	79.0000	224.0000	127.0000	129.0000	353.0000	605.0000	387.0000	210.0000	226.0000	588.0000
451	-3.8250	-5.9250	196.0000	145.0000	105.0000	44.0000	52.0000	155.0000	126.0000	126.0000	255.0000	81.0000	475.0000	427.0000	228.0000	246.0000	164.0000	106.0000	341.0000	308.0000	104.0000	139.0000	191.0000	560.0000	231.0000	242.0000	90.0000	56.0000	472.0000	79.0000	163.0000	319.0000	680.0000	162.0000	83.0000	73.0000	451.0000	228.0000	230.0000	462.0000	274.0000	210.0000	348.0000	385.0000	385.0000	578.0000	217.0000	264.0000	799.0000
452	-3.7500	-5.9250	253.0000	199.0000	170.0000	151.0000	193.0000	123.0000	83.0000	83.0000	187.0000	171.0000	265.0000	342.0000	227.0000	309.0000	167.0000	142.0000	275.0000	119.0000	32.0000	356.0000	216.0000	786.0000	364.0000	114.0000	30.0000	140.0000	483.0000	214.0000	150.0000	229.0000	444.0000	345.0000	176.0000	201.0000	241.0000	190.0000	108.0000	315.0000	184.0000	162.0000	239.0000	353.0000	256.0000	285.0000	214.0000	211.0000	475.0000
453	-3.6750	-5.9250	142.0000	216.0000	192.0000	169.0000	21.0000	53.0000	124.0000	124.0000	200.0000	88.0000	306.0000	179.0000	204.0000	127.0000	225.0000	251.0000	283.0000	212.0000	68.0000	163.0000	130.0000	350.0000	267.0000	222.0000	88.0000	74.0000	442.0000	231.0000	303.0000	420.0000	430.0000	359.0000	103.0000	110.0000	417.0000	325.0000	109.0000	407.0000	167.0000	84.0000	143.0000	192.0000	428.0000	435.0000	362.0000	179.0000	511.0000
454	-3.6000	-5.9250	189.0000	260.0000	55.0000	163.0000	240.0000	59.0000	42.0000	42.0000	309.0000	98.0000	388.0000	261.0000	170.0000	262.0000	258.0000	148.0000	315.0000	221.0000	49.0000	203.0000	250.0000	413.0000	266.0000	328.0000	89.0000	160.0000	438.0000	202.0000	66.0000	243.0000	409.0000	236.0000	103.0000	238.0000	296.0000	228.0000	222.0000	200.0000	88.0000	126.0000	41.0000	400.0000	310.0000	335.0000	326.0000	238.0000	944.0000
455	-3.5250	-5.9250	240.0000	103.0000	198.0000	219.0000	102.0000	105.0000	34.0000	34.0000	210.0000	31.0000	275.0000	513.0000	209.0000	245.0000	207.0000	283.0000	349.0000	121.0000	134.0000	348.0000	212.0000	424.0000	313.0000	162.0000	69.0000	51.0000	365.0000	322.0000	185.0000	274.0000	552.0000	194.0000	192.0000	71.0000	281.0000	248.0000	427.0000	482.0000	347.0000	158.0000	150.0000	417.0000	562.0000	559.0000	161.0000	396.0000	620.0000
456	-3.4500	-5.9250	230.0000	132.0000	153.0000	209.0000	58.0000	225.0000	108.0000	108.0000	252.0000	98.0000	470.0000	284.0000	231.0000	372.0000	85.0000	145.0000	177.0000	127.0000	150.0000	201.0000	120.0000	612.0000	421.0000	193.0000	176.0000	181.0000	222.0000	268.0000	151.0000	373.0000	360.0000	237.0000	62.0000	68.0000	187.0000	195.0000	379.0000	254.0000	199.0000	176.0000	116.0000	388.0000	407.0000	383.0000	325.0000	272.0000	573.0000
457	-3.3750	-5.9250	239.0000	112.0000	222.0000	124.0000	83.0000	240.0000	67.0000	67.0000	244.0000	123.0000	315.0000	335.0000	237.0000	287.0000	172.0000	171.0000	223.0000	123.0000	74.0000	320.0000	316.0000	626.0000	419.0000	117.0000	247.0000	166.0000	372.0000	310.0000	282.0000	330.0000	252.0000	319.0000	138.0000	248.0000	327.0000	309.0000	231.0000	275.0000	244.0000	149.0000	268.0000	520.0000	619.0000	769.0000	227.0000	248.0000	836.0000
458	-3.3000	-5.9250	169.0000	169.0000	70.0000	203.0000	25.0000	287.0000	305.0000	305.0000	264.0000	202.0000	225.0000	374.0000	163.0000	208.0000	143.0000	314.0000	172.0000	155.0000	105.0000	178.0000	242.0000	600.0000	316.0000	312.0000	86.0000	87.0000	242.0000	389.0000	252.0000	222.0000	619.0000	217.0000	203.0000	146.0000	337.0000	458.0000	138.0000	254.0000	120.0000	299.0000	190.0000	387.0000	586.0000	568.0000	99.0000	219.0000	714.0000
459	-3.2250	-5.9250	80.0000	50.0000	120.0000	183.0000	129.0000	155.0000	156.0000	156.0000	247.0000	244.0000	353.0000	141.0000	78.0000	217.0000	80.0000	141.0000	279.0000	152.0000	107.0000	286.0000	240.0000	627.0000	362.0000	130.0000	76.0000	108.0000	319.0000	163.0000	216.0000	485.0000	628.0000	288.0000	186.0000	130.0000	521.0000	198.0000	122.0000	327.0000	240.0000	170.0000	105.0000	346.0000	435.0000	311.0000	298.0000	238.0000	413.0000
460	-3.1500	-5.9250	68.0000	65.0000	103.0000	80.0000	88.0000	96.0000	122.0000	122.0000	223.0000	72.0000	287.0000	178.0000	131.0000	347.0000	99.0000	226.0000	291.0000	78.0000	91.0000	244.0000	299.0000	651.0000	385.0000	213.0000	122.0000	110.0000	217.0000	201.0000	211.0000	257.0000	296.0000	337.0000	89.0000	127.0000	206.0000	310.0000	328.0000	288.0000	86.0000	200.0000	170.0000	406.0000	308.0000	194.0000	257.0000	243.0000	838.0000
461	-3.0750	-5.9250	127.0000	172.0000	65.0000	95.0000	67.0000	146.0000	258.0000	258.0000	106.0000	154.0000	330.0000	456.0000	214.0000	168.0000	233.0000	132.0000	200.0000	235.0000	97.0000	182.0000	265.0000	442.0000	293.0000	298.0000	247.0000	157.0000	426.0000	118.0000	241.0000	351.0000	599.0000	213.0000	121.0000	83.0000	321.0000	342.0000	167.0000	300.0000	70.0000	51.0000	162.0000	364.0000	543.0000	493.0000	319.0000	213.0000	729.0000
462	-3.0000	-5.9250	216.0000	124.0000	78.0000	224.0000	121.0000	130.0000	124.0000	124.0000	158.0000	206.0000	477.0000	202.0000	307.0000	256.0000	122.0000	181.0000	334.0000	196.0000	88.0000	196.0000	169.0000	438.0000	337.0000	184.0000	164.0000	185.0000	329.0000	226.0000	144.0000	300.0000	670.0000	190.0000	130.0000	189.0000	525.0000	126.0000	167.0000	188.0000	237.0000	193.0000	262.0000	261.0000	544.0000	392.0000	293.0000	368.0000	538.0000
463	-2.9250	-5.9250	275.0000	130.0000	177.0000	222.0000	158.0000	115.0000	160.0000	160.0000	266.0000	124.0000	321.0000	154.0000	93.0000	190.0000	174.0000	92.0000	287.0000	237.0000	86.0000	204.0000	154.0000	560.0000	372.0000	246.0000	133.0000	105.0000	335.0000	144.0000	48.0000	452.0000	614.0000	210.0000	142.0000	52.0000	399.0000	260.0000	301.0000	345.0000	79.0000	112.0000	295.0000	427.0000	678.0000	419.0000	107.0000	159.0000	644.0000
464	-2.8500	-5.9250	298.0000	205.0000	130.0000	133.0000	29.0000	95.0000	167.0000	167.0000	118.0000	172.0000	319.0000	247.0000	183.0000	161.0000	162.0000	239.0000	113.0000	208.0000	0.0000	225.0000	239.0000	583.0000	407.0000	301.0000	290.0000	110.0000	343.0000	439.0000	205.0000	464.0000	667.0000	261.0000	112.0000	249.0000	310.0000	126.0000	263.0000	372.0000	299.0000	281.0000	99.0000	352.0000	393.0000	656.0000	120.0000	238.0000	716.0000
465	-2.7750	-5.9250	259.0000	68.0000	344.0000	91.0000	42.0000	100.0000	208.0000	208.0000	134.0000	87.0000	274.0000	283.0000	306.0000	99.0000	197.0000	184.0000	286.0000	129.0000	128.0000	156.0000	258.0000	358.0000	459.0000	246.0000	200.0000	235.0000	328.0000	197.0000	115.0000	172.0000	596.0000	143.0000	51.0000	50.0000	324.0000	145.0000	141.0000	421.0000	181.0000	156.0000	207.0000	386.0000	437.0000	409.0000	376.0000	148.0000	1014.0000
466	-2.7000	-5.9250	204.0000	101.0000	245.0000	140.0000	163.0000	197.0000	171.0000	203.0000	209.0000	136.0000	463.0000	347.0000	193.0000	138.0000	171.0000	72.0000	191.0000	160.0000	79.0000	334.0000	217.0000	523.0000	254.0000	228.0000	226.0000	99.0000	407.0000	234.0000	226.0000	373.0000	394.0000	461.0000	154.0000	213.0000	254.0000	166.0000	342.0000	238.0000	151.0000	191.0000	218.0000	343.0000	300.0000	358.0000	319.0000	157.0000	787.0000
467	-2.6250	-5.9250	253.0000	197.0000	125.0000	74.0000	54.0000	279.0000	120.0000	120.0000	234.0000	140.0000	197.0000	380.0000	176.0000	203.0000	179.0000	258.0000	425.0000	56.0000	19.0000	206.0000	225.0000	922.0000	253.0000	194.0000	154.0000	256.0000	439.0000	136.0000	283.0000	240.0000	646.0000	317.0000	127.0000	198.0000	432.0000	286.0000	204.0000	175.0000	393.0000	166.0000	77.0000	383.0000	536.0000	474.0000	308.0000	350.0000	881.0000
468	-2.5500	-5.9250	113.0000	132.0000	208.0000	183.0000	76.0000	184.0000	157.0000	157.0000	457.0000	132.0000	303.0000	293.0000	210.0000	468.0000	78.0000	208.0000	280.0000	178.0000	69.0000	237.0000	171.0000	722.0000	270.0000	187.0000	79.0000	175.0000	584.0000	259.0000	127.0000	268.0000	488.0000	249.0000	54.0000	153.0000	352.0000	205.0000	270.0000	292.0000	183.0000	176.0000	156.0000	326.0000	392.0000	520.0000	112.0000	276.0000	503.0000
469	-2.4750	-5.9250	211.0000	195.0000	46.0000	85.0000	91.0000	135.0000	243.0000	243.0000	184.0000	80.0000	227.0000	149.0000	243.0000	295.0000	240.0000	222.0000	255.0000	22.0000	101.0000	180.0000	234.0000	376.0000	311.0000	124.0000	56.0000	260.0000	407.0000	128.0000	225.0000	252.0000	545.0000	420.0000	54.0000	153.0000	553.0000	408.0000	148.0000	251.0000	286.0000	225.0000	240.0000	244.0000	404.0000	606.0000	366.0000	324.0000	444.0000
470	-2.4000	-5.9250	151.0000	114.0000	73.0000	121.0000	67.0000	105.0000	112.0000	112.0000	206.0000	117.0000	332.0000	346.0000	151.0000	249.0000	144.0000	187.0000	235.0000	65.0000	107.0000	536.0000	159.0000	461.0000	236.0000	175.0000	314.0000	155.0000	144.0000	431.0000	130.0000	157.0000	433.0000	221.0000	160.0000	94.0000	344.0000	359.0000	109.0000	264.0000	146.0000	47.0000	204.0000	392.0000	371.0000	441.0000	461.0000	184.0000	602.0000
471	-2.3250	-5.9250	92.0000	199.0000	212.0000	142.0000	144.0000	164.0000	175.0000	175.0000	204.0000	262.0000	486.0000	108.0000	180.0000	201.0000	212.0000	197.0000	263.0000	158.0000	131.0000	194.0000	169.0000	672.0000	204.0000	174.0000	183.0000	107.0000	303.0000	129.0000	242.0000	332.0000	571.0000	138.0000	131.0000	44.0000	503.0000	252.0000	227.0000	116.0000	172.0000	132.0000	177.0000	266.0000	538.0000	608.0000	306.0000	269.0000	564.0000
472	-2.2500	-5.9250	326.0000	104.0000	108.0000	149.0000	283.0000	102.0000	145.0000	145.0000	351.0000	143.0000	416.0000	244.0000	294.0000	381.0000	92.0000	331.0000	182.0000	154.0000	65.0000	172.0000	80.0000	555.0000	498.0000	164.0000	160.0000	173.0000	592.0000	140.0000	238.0000	204.0000	435.0000	306.0000	45.0000	135.0000	305.0000	328.0000	201.0000	547.0000	225.0000	174.0000	166.0000	261.0000	393.0000	358.0000	360.0000	199.0000	729.0000
473	-2.1750	-5.9250	205.0000	194.0000	101.0000	115.0000	197.0000	216.0000	81.0000	81.0000	151.0000	271.0000	247.0000	180.0000	256.0000	247.0000	238.0000	229.0000	182.0000	153.0000	0.0000	152.0000	173.0000	488.0000	285.0000	164.0000	74.0000	195.0000	311.0000	271.0000	203.0000	357.0000	586.0000	308.0000	46.0000	112.0000	326.0000	212.0000	239.0000	220.0000	143.0000	67.0000	119.0000	210.0000	541.0000	294.0000	345.0000	373.0000	506.0000
474	-2.1000	-5.9250	163.0000	162.0000	363.0000	211.0000	207.0000	150.0000	28.0000	28.0000	203.0000	179.0000	257.0000	101.0000	153.0000	270.0000	173.0000	86.0000	432.0000	212.0000	135.0000	191.0000	136.0000	510.0000	210.0000	165.0000	160.0000	0.0000	166.0000	168.0000	245.0000	204.0000	401.0000	107.0000	165.0000	148.0000	224.0000	286.0000	250.0000	274.0000	138.0000	188.0000	94.0000	241.0000	290.0000	258.0000	164.0000	263.0000	407.0000
475	-2.0250	-5.9250	266.0000	175.0000	125.0000	69.0000	256.0000	157.0000	136.0000	136.0000	270.0000	133.0000	182.0000	93.0000	125.0000	159.0000	89.0000	145.0000	168.0000	234.0000	134.0000	257.0000	157.0000	460.0000	282.0000	233.0000	131.0000	159.0000	302.0000	147.0000	27.0000	513.0000	501.0000	234.0000	115.0000	212.0000	96.0000	155.0000	174.0000	167.0000	82.0000	249.0000	255.0000	206.0000	156.0000	181.0000	371.0000	300.0000	302.0000
476	-1.9500	-5.9250	123.0000	50.0000	68.0000	108.0000	34.0000	24.0000	73.0000	73.0000	209.0000	139.0000	250.0000	99.0000	243.0000	134.0000	167.0000	76.0000	168.0000	136.0000	130.0000	174.0000	73.0000	454.0000	215.0000	103.0000	101.0000	127.0000	390.0000	319.0000	133.0000	313.0000	695.0000	376.0000	143.0000	101.0000	116.0000	232.0000	244.0000	259.0000	155.0000	72.0000	91.0000	186.0000	544.0000	274.0000	245.0000	265.0000	826.0000
477	-1.8750	-5.9250	354.0000	166.0000	141.0000	53.0000	206.0000	153.0000	100.0000	100.0000	166.0000	130.0000	545.0000	252.0000	93.0000	180.0000	200.0000	203.0000	178.0000	168.0000	33.0000	245.0000	148.0000	477.0000	191.0000	166.0000	165.0000	58.0000	678.0000	360.0000	194.0000	184.0000	488.0000	294.0000	188.0000	48.0000	408.0000	292.0000	333.0000	300.0000	131.0000	226.0000	288.0000	301.0000	436.0000	704.0000	448.0000	130.0000	806.0000
478	-1.8000	-5.9250	283.0000	89.0000	130.0000	64.0000	83.0000	265.0000	156.0000	156.0000	177.0000	118.0000	464.0000	264.0000	285.0000	269.0000	111.0000	80.0000	265.0000	115.0000	213.0000	123.0000	57.0000	606.0000	440.0000	244.0000	143.0000	184.0000	488.0000	244.0000	258.0000	324.0000	436.0000	332.0000	182.0000	143.0000	331.0000	344.0000	265.0000	362.0000	142.0000	143.0000	171.0000	415.0000	559.0000	619.0000	224.0000	232.0000	583.0000
479	-1.7250	-5.9250	206.0000	67.0000	162.0000	216.0000	108.0000	155.0000	189.0000	171.0000	239.0000	185.0000	263.0000	285.0000	204.0000	144.0000	192.0000	182.0000	137.0000	205.0000	78.0000	246.0000	92.0000	488.0000	416.0000	202.0000	226.0000	178.0000	412.0000	336.0000	83.0000	229.0000	315.0000	381.0000	143.0000	115.0000	275.0000	358.0000	232.0000	376.0000	172.0000	65.0000	242.0000	331.0000	394.0000	261.0000	294.0000	256.0000	600.0000
480	-1.6500	-5.9250	152.0000	41.0000	59.0000	100.0000	113.0000	184.0000	242.0000	242.0000	189.0000	49.0000	335.0000	241.0000	144.0000	160.0000	197.0000	93.0000	279.0000	55.0000	127.0000	105.0000	60.0000	705.0000	485.0000	204.0000	63.0000	65.0000	431.0000	159.0000	241.0000	190.0000	239.0000	131.0000	123.0000	95.0000	452.0000	382.0000	62.0000	244.0000	248.0000	120.0000	117.0000	275.0000	439.0000	598.0000	289.0000	204.0000	493.0000
481	-1.5750	-5.9250	79.0000	111.0000	253.0000	199.0000	60.0000	126.0000	48.0000	48.0000	236.0000	25.0000	235.0000	79.0000	200.0000	186.0000	83.0000	139.0000	221.0000	71.0000	147.0000	252.0000	234.0000	449.0000	407.0000	114.0000	160.0000	146.0000	686.0000	176.0000	116.0000	259.0000	553.0000	270.0000	246.0000	61.0000	248.0000	176.0000	194.0000	212.0000	127.0000	157.0000	98.0000	300.0000	440.0000	405.0000	177.0000	109.0000	625.0000
482	-1.5000	-5.9250	170.0000	191.0000	142.0000	177.0000	69.0000	178.0000	214.0000	214.0000	215.0000	109.0000	397.0000	177.0000	211.0000	276.0000	201.0000	228.0000	192.0000	90.0000	54.0000	30.0000	101.0000	249.0000	384.0000	167.0000	77.0000	201.0000	360.0000	407.0000	99.0000	212.0000	506.0000	301.0000	121.0000	127.0000	267.0000	198.0000	176.0000	356.0000	286.0000	139.0000	160.0000	209.0000	295.0000	379.0000	223.0000	241.0000	456.0000
483	-1.4250	-5.9250	107.0000	137.0000	25.0000	141.0000	142.0000	179.0000	218.0000	218.0000	139.0000	26.0000	359.0000	430.0000	303.0000	154.0000	151.0000	191.0000	245.0000	141.0000	86.0000	156.0000	104.0000	509.0000	258.0000	117.0000	38.0000	177.0000	426.0000	166.0000	114.0000	312.0000	395.0000	192.0000	33.0000	42.0000	428.0000	270.0000	217.0000	348.0000	81.0000	126.0000	77.0000	271.0000	302.0000	434.0000	286.0000	229.0000	582.0000
484	-1.3500	-5.9250	244.0000	302.0000	120.0000	140.0000	66.0000	196.0000	83.0000	83.0000	201.0000	169.0000	396.0000	230.0000	217.0000	250.0000	169.0000	264.0000	197.0000	44.0000	181.0000	89.0000	231.0000	507.0000	147.0000	200.0000	72.0000	304.0000	435.0000	88.0000	282.0000	240.0000	604.0000	347.0000	167.0000	96.0000	366.0000	398.0000	232.0000	334.0000	188.0000	83.0000	158.0000	253.0000	523.0000	552.0000	100.0000	183.0000	746.0000
485	-1.2750	-5.9250	109.0000	68.0000	62.0000	206.0000	153.0000	167.0000	103.0000	103.0000	369.0000	197.0000	254.0000	173.0000	192.0000	229.0000	208.0000	267.0000	279.0000	101.0000	108.0000	150.0000	249.0000	507.0000	251.0000	205.0000	102.0000	221.0000	400.0000	236.0000	253.0000	315.0000	728.0000	352.0000	67.0000	220.0000	734.0000	330.0000	270.0000	237.0000	214.0000	244.0000	151.0000	243.0000	527.0000	417.0000	221.0000	207.0000	738.0000
486	-1.2000	-5.9250	147.0000	145.0000	87.0000	254.0000	144.0000	110.0000	107.0000	107.0000	188.0000	105.0000	235.0000	258.0000	152.0000	185.0000	123.0000	156.0000	197.0000	160.0000	190.0000	287.0000	307.0000	277.0000	399.0000	81.0000	104.0000	75.0000	558.0000	174.0000	141.0000	285.0000	570.0000	161.0000	147.0000	82.0000	403.0000	316.0000	307.0000	459.0000	133.0000	217.0000	235.0000	340.0000	357.0000	511.0000	484.0000	193.0000	584.0000
487	-1.1250	-5.9250	142.0000	122.0000	88.0000	156.0000	137.0000	210.0000	148.0000	148.0000	201.0000	206.0000	400.0000	273.0000	98.0000	121.0000	72.0000	299.0000	113.0000	156.0000	180.0000	141.0000	172.0000	489.0000	315.0000	135.0000	131.0000	36.0000	397.0000	238.0000	59.0000	276.0000	361.0000	384.0000	88.0000	111.0000	213.0000	160.0000	153.0000	247.0000	231.0000	148.0000	199.0000	435.0000	367.0000	500.0000	197.0000	264.0000	483.0000
488	-1.0500	-5.9250	249.0000	51.0000	135.0000	200.0000	73.0000	42.0000	21.0000	21.0000	219.0000	246.0000	271.0000	277.0000	205.0000	202.0000	160.0000	164.0000	252.0000	148.0000	143.0000	189.0000	156.0000	410.0000	505.0000	315.0000	137.0000	105.0000	437.0000	278.0000	226.0000	297.0000	258.0000	281.0000	107.0000	97.0000	458.0000	161.0000	194.0000	352.0000	224.0000	119.0000	273.0000	485.0000	425.0000	333.0000	236.0000	172.0000	758.0000
489	-0.9750	-5.9250	114.0000	226.0000	170.0000	117.0000	97.0000	276.0000	217.0000	217.0000	163.0000	83.0000	222.0000	159.0000	245.0000	325.0000	218.0000	201.0000	321.0000	54.0000	97.0000	76.0000	191.0000	554.0000	262.0000	294.0000	152.0000	156.0000	458.0000	383.0000	149.0000	220.0000	637.0000	121.0000	174.0000	295.0000	528.0000	382.0000	279.0000	160.0000	261.0000	90.0000	81.0000	389.0000	522.0000	426.0000	237.0000	338.0000	496.0000
490	-0.9000	-5.9250	192.0000	225.0000	157.0000	166.0000	163.0000	135.0000	155.0000	155.0000	318.0000	161.0000	288.0000	385.0000	159.0000	51.0000	150.0000	292.0000	317.0000	117.0000	76.0000	233.0000	175.0000	459.0000	343.0000	121.0000	181.0000	124.0000	696.0000	328.0000	191.0000	258.0000	467.0000	352.0000	83.0000	142.0000	314.0000	203.0000	205.0000	171.0000	220.0000	256.0000	179.0000	360.0000	295.0000	482.0000	283.0000	334.0000	550.0000
491	-0.8250	-5.9250	298.0000	79.0000	264.0000	83.0000	115.0000	252.0000	169.0000	169.0000	139.0000	132.0000	260.0000	205.0000	112.0000	261.0000	225.0000	102.0000	251.0000	100.0000	28.0000	121.0000	189.0000	479.0000	241.0000	226.0000	99.0000	107.0000	380.0000	288.0000	160.0000	114.0000	575.0000	338.0000	154.0000	45.0000	243.0000	383.0000	203.0000	180.0000	311.0000	234.0000	177.0000	216.0000	348.0000	943.0000	225.0000	294.0000	829.0000
492	-0.7500	-5.9250	46.0000	44.0000	97.0000	0.0000	61.0000	111.0000	123.0000	123.0000	159.0000	26.0000	213.0000	46.0000	179.0000	122.0000	108.0000	89.0000	220.0000	78.0000	56.0000	125.0000	83.0000	473.0000	75.0000	175.0000	30.0000	105.0000	569.0000	143.0000	56.0000	111.0000	218.0000	243.0000	102.0000	196.0000	106.0000	166.0000	170.0000	164.0000	93.0000	173.0000	53.0000	192.0000	204.0000	172.0000	163.0000	121.0000	373.0000
493	-0.6750	-5.9250	226.0000	141.0000	25.0000	209.0000	163.0000	165.0000	123.0000	123.0000	296.0000	88.0000	310.0000	38.0000	179.0000	77.0000	158.0000	128.0000	119.0000	163.0000	180.0000	95.0000	129.0000	410.0000	204.0000	207.0000	203.0000	180.0000	451.0000	142.0000	118.0000	150.0000	408.0000	264.0000	245.0000	37.0000	295.0000	387.0000	160.0000	319.0000	194.0000	139.0000	48.0000	231.0000	310.0000	480.0000	203.0000	272.0000	824.0000
494	-0.6000	-5.9250	163.0000	190.0000	96.0000	144.0000	145.0000	218.0000	119.0000	119.0000	248.0000	123.0000	133.0000	310.0000	98.0000	159.0000	0.0000	115.0000	115.0000	144.0000	134.0000	222.0000	155.0000	355.0000	168.0000	133.0000	268.0000	100.0000	290.0000	308.0000	191.0000	102.0000	274.0000	167.0000	130.0000	127.0000	372.0000	167.0000	230.0000	204.0000	334.0000	180.0000	193.0000	246.0000	263.0000	425.0000	272.0000	237.0000	604.0000
495	-0.5250	-5.9250	140.0000	49.0000	151.0000	48.0000	0.0000	116.0000	180.0000	180.0000	168.0000	118.0000	140.0000	130.0000	173.0000	196.0000	49.0000	297.0000	129.0000	150.0000	63.0000	228.0000	103.0000	360.0000	149.0000	243.0000	199.0000	63.0000	144.0000	186.0000	196.0000	186.0000	384.0000	195.0000	136.0000	183.0000	139.0000	76.0000	245.0000	111.0000	182.0000	52.0000	194.0000	163.0000	355.0000	224.0000	378.0000	155.0000	397.0000
496	-0.4500	-5.9250	280.0000	148.0000	65.0000	121.0000	93.0000	58.0000	64.0000	64.0000	119.0000	240.0000	254.0000	254.0000	211.0000	123.0000	133.0000	135.0000	42.0000	81.0000	73.0000	91.0000	61.0000	236.0000	258.0000	194.0000	100.0000	157.0000	214.0000	171.0000	60.0000	125.0000	247.0000	79.0000	167.0000	61.0000	248.0000	202.0000	79.0000	170.0000	98.0000	19.0000	115.0000	169.0000	236.0000	383.0000	381.0000	225.0000	272.0000
497	-4.3500	-5.8500	304.0000	126.0000	201.0000	81.0000	23.0000	195.0000	185.0000	185.0000	196.0000	118.0000	305.0000	347.0000	212.0000	157.0000	276.0000	209.0000	120.0000	114.0000	99.0000	130.0000	113.0000	352.0000	208.0000	144.0000	111.0000	138.0000	233.0000	278.0000	168.0000	169.0000	359.0000	102.0000	78.0000	132.0000	312.0000	108.0000	100.0000	247.0000	131.0000	111.0000	174.0000	220.0000	287.0000	358.0000	391.0000	312.0000	420.0000
498	-4.2750	-5.8500	82.0000	134.0000	44.0000	55.0000	148.0000	109.0000	135.0000	135.0000	128.0000	109.0000	218.0000	280.0000	118.0000	135.0000	87.0000	134.0000	61.0000	18.0000	19.0000	77.0000	113.0000	121.0000	132.0000	100.0000	93.0000	22.0000	129.0000	180.0000	97.0000	52.0000	303.0000	259.0000	84.0000	121.0000	130.0000	81.0000	181.0000	159.0000	93.0000	59.0000	70.0000	184.0000	216.0000	89.0000	315.0000	151.0000	313.0000
499	-4.2000	-5.8500	198.0000	50.0000	138.0000	43.0000	106.0000	155.0000	61.0000	61.0000	179.0000	293.0000	190.0000	228.0000	116.0000	80.0000	228.0000	152.0000	172.0000	159.0000	67.0000	248.0000	67.0000	525.0000	317.0000	157.0000	95.0000	298.0000	536.0000	286.0000	215.0000	186.0000	341.0000	145.0000	179.0000	110.0000	177.0000	162.0000	346.0000	136.0000	273.0000	214.0000	172.0000	165.0000	440.0000	607.0000	122.0000	141.0000	242.0000
500	-4.1250	-5.8500	253.0000	161.0000	234.0000	179.0000	63.0000	293.0000	222.0000	222.0000	279.0000	200.0000	262.0000	307.0000	112.0000	367.0000	72.0000	144.0000	313.0000	227.0000	95.0000	282.0000	218.0000	558.0000	428.0000	210.0000	321.0000	161.0000	393.0000	258.0000	208.0000	333.0000	874.0000	92.0000	292.0000	44.0000	262.0000	397.0000	66.0000	316.0000	172.0000	302.0000	115.0000	247.0000	506.0000	724.0000	229.0000	168.0000	689.0000
501	-4.0500	-5.8500	151.0000	106.0000	207.0000	80.0000	112.0000	188.0000	200.0000	200.0000	138.0000	111.0000	416.0000	227.0000	80.0000	256.0000	138.0000	159.0000	410.0000	176.0000	128.0000	292.0000	43.0000	712.0000	218.0000	155.0000	82.0000	49.0000	421.0000	296.0000	127.0000	261.0000	312.0000	224.0000	380.0000	194.0000	205.0000	204.0000	209.0000	264.0000	103.0000	68.0000	154.0000	311.0000	499.0000	644.0000	201.0000	208.0000	697.0000
502	-3.9750	-5.8500	91.0000	264.0000	203.0000	237.0000	38.0000	283.0000	84.0000	84.0000	165.0000	59.0000	468.0000	308.0000	156.0000	279.0000	254.0000	232.0000	232.0000	222.0000	139.0000	454.0000	282.0000	672.0000	257.0000	142.0000	248.0000	285.0000	596.0000	238.0000	269.0000	230.0000	438.0000	317.0000	183.0000	241.0000	486.0000	228.0000	278.0000	293.0000	262.0000	185.0000	301.0000	233.0000	401.0000	552.0000	290.0000	276.0000	555.0000
503	-3.9000	-5.8500	161.0000	110.0000	94.0000	133.0000	51.0000	208.0000	91.0000	91.0000	303.0000	138.0000	262.0000	158.0000	231.0000	191.0000	232.0000	257.0000	220.0000	116.0000	24.0000	233.0000	244.0000	604.0000	352.0000	152.0000	71.0000	203.0000	746.0000	133.0000	149.0000	273.0000	674.0000	250.0000	237.0000	21.0000	392.0000	128.0000	316.0000	273.0000	208.0000	44.0000	241.0000	365.0000	454.0000	716.0000	26.0000	187.0000	512.0000
504	-3.8250	-5.8500	193.0000	122.0000	76.0000	162.0000	63.0000	97.0000	113.0000	113.0000	338.0000	105.0000	323.0000	139.0000	168.0000	269.0000	364.0000	226.0000	258.0000	18.0000	107.0000	82.0000	90.0000	547.0000	260.0000	184.0000	53.0000	177.0000	469.0000	353.0000	112.0000	437.0000	406.0000	339.0000	73.0000	64.0000	326.0000	156.0000	196.0000	362.0000	240.0000	199.0000	136.0000	200.0000	434.0000	387.0000	197.0000	181.0000	736.0000
505	-3.7500	-5.8500	141.0000	139.0000	168.0000	144.0000	101.0000	224.0000	22.0000	22.0000	118.0000	182.0000	294.0000	147.0000	147.0000	446.0000	274.0000	144.0000	245.0000	172.0000	0.0000	276.0000	191.0000	423.0000	376.0000	106.0000	80.0000	148.0000	487.0000	104.0000	109.0000	228.0000	354.0000	198.0000	143.0000	131.0000	273.0000	220.0000	189.0000	209.0000	184.0000	156.0000	188.0000	409.0000	363.0000	534.0000	298.0000	298.0000	564.0000
506	-3.6750	-5.8500	131.0000	304.0000	174.0000	71.0000	61.0000	133.0000	233.0000	233.0000	173.0000	185.0000	315.0000	258.0000	99.0000	325.0000	175.0000	186.0000	284.0000	49.0000	21.0000	354.0000	189.0000	527.0000	333.0000	241.0000	166.0000	68.0000	348.0000	249.0000	127.0000	145.0000	209.0000	224.0000	174.0000	127.0000	222.0000	283.0000	345.0000	243.0000	133.0000	227.0000	236.0000	331.0000	367.0000	211.0000	201.0000	415.0000	549.0000
507	-3.6000	-5.8500	236.0000	110.0000	240.0000	73.0000	84.0000	165.0000	123.0000	123.0000	200.0000	122.0000	421.0000	267.0000	195.0000	391.0000	154.0000	231.0000	166.0000	86.0000	145.0000	320.0000	102.0000	382.0000	248.0000	203.0000	223.0000	84.0000	292.0000	367.0000	210.0000	254.0000	453.0000	156.0000	69.0000	105.0000	336.0000	210.0000	272.0000	201.0000	218.0000	137.0000	170.0000	339.0000	383.0000	349.0000	210.0000	111.0000	664.0000
508	-3.5250	-5.8500	114.0000	141.0000	108.0000	182.0000	145.0000	202.0000	66.0000	66.0000	204.0000	244.0000	505.0000	165.0000	458.0000	407.0000	228.0000	138.0000	297.0000	46.0000	112.0000	228.0000	109.0000	520.0000	462.0000	241.0000	172.0000	92.0000	462.0000	210.0000	363.0000	137.0000	314.0000	277.0000	126.0000	127.0000	448.0000	326.0000	217.0000	273.0000	134.0000	235.0000	119.0000	321.0000	387.0000	586.0000	303.0000	169.0000	721.0000
509	-3.4500	-5.8500	199.0000	130.0000	61.0000	204.0000	181.0000	28.0000	156.0000	156.0000	220.0000	118.0000	317.0000	127.0000	131.0000	240.0000	288.0000	299.0000	236.0000	73.0000	148.0000	434.0000	24.0000	440.0000	308.0000	217.0000	97.0000	127.0000	294.0000	328.0000	215.0000	313.0000	674.0000	279.0000	156.0000	43.0000	329.0000	266.0000	307.0000	430.0000	151.0000	206.0000	179.0000	331.0000	767.0000	322.0000	298.0000	288.0000	649.0000
510	-3.3750	-5.8500	254.0000	105.0000	106.0000	254.0000	78.0000	85.0000	106.0000	106.0000	182.0000	193.0000	300.0000	217.0000	203.0000	354.0000	139.0000	192.0000	224.0000	136.0000	44.0000	187.0000	112.0000	705.0000	289.0000	243.0000	158.0000	149.0000	230.0000	285.0000	191.0000	331.0000	539.0000	322.0000	91.0000	256.0000	464.0000	286.0000	107.0000	295.0000	195.0000	180.0000	180.0000	166.0000	340.0000	466.0000	435.0000	153.0000	673.0000
511	-3.3000	-5.8500	194.0000	84.0000	86.0000	149.0000	107.0000	252.0000	87.0000	87.0000	279.0000	140.0000	265.0000	230.0000	166.0000	183.0000	276.0000	122.0000	282.0000	128.0000	106.0000	270.0000	186.0000	359.0000	253.0000	169.0000	149.0000	34.0000	523.0000	435.0000	230.0000	360.0000	642.0000	162.0000	53.0000	67.0000	443.0000	350.0000	253.0000	310.0000	362.0000	238.0000	232.0000	285.0000	340.0000	532.0000	226.0000	185.0000	595.0000
512	-3.2250	-5.8500	188.0000	89.0000	217.0000	161.0000	143.0000	74.0000	142.0000	142.0000	260.0000	120.0000	382.0000	212.0000	183.0000	231.0000	167.0000	228.0000	311.0000	195.0000	19.0000	256.0000	246.0000	549.0000	561.0000	84.0000	75.0000	173.0000	219.0000	150.0000	167.0000	288.0000	769.0000	192.0000	117.0000	94.0000	306.0000	229.0000	346.0000	131.0000	376.0000	73.0000	254.0000	267.0000	425.0000	349.0000	200.0000	45.0000	585.0000
513	-3.1500	-5.8500	154.0000	191.0000	97.0000	148.0000	100.0000	219.0000	134.0000	134.0000	128.0000	75.0000	415.0000	185.0000	242.0000	358.0000	219.0000	236.0000	327.0000	220.0000	31.0000	183.0000	174.0000	498.0000	210.0000	248.0000	91.0000	129.0000	424.0000	164.0000	72.0000	397.0000	549.0000	112.0000	83.0000	71.0000	351.0000	285.0000	183.0000	182.0000	133.0000	143.0000	214.0000	307.0000	444.0000	315.0000	269.0000	81.0000	462.0000
514	-3.0750	-5.8500	350.0000	145.0000	138.0000	149.0000	60.0000	294.0000	47.0000	47.0000	363.0000	155.0000	307.0000	332.0000	330.0000	331.0000	126.0000	386.0000	402.0000	89.0000	48.0000	238.0000	197.0000	520.0000	358.0000	99.0000	228.0000	71.0000	293.0000	220.0000	0.0000	289.0000	434.0000	214.0000	178.0000	164.0000	516.0000	472.0000	234.0000	111.0000	229.0000	56.0000	186.0000	274.0000	514.0000	386.0000	151.0000	232.0000	650.0000
515	-3.0000	-5.8500	129.0000	29.0000	101.0000	94.0000	77.0000	261.0000	192.0000	192.0000	229.0000	170.0000	465.0000	236.0000	124.0000	265.0000	106.0000	300.0000	103.0000	184.0000	87.0000	292.0000	249.0000	532.0000	135.0000	250.0000	175.0000	214.0000	255.0000	324.0000	245.0000	247.0000	654.0000	439.0000	218.0000	125.0000	468.0000	246.0000	193.0000	238.0000	190.0000	96.0000	215.0000	379.0000	429.0000	490.0000	277.0000	277.0000	840.0000
516	-2.9250	-5.8500	148.0000	137.0000	96.0000	323.0000	235.0000	269.0000	152.0000	152.0000	339.0000	87.0000	438.0000	328.0000	202.0000	352.0000	77.0000	330.0000	219.0000	155.0000	109.0000	406.0000	205.0000	625.0000	312.0000	246.0000	92.0000	64.0000	364.0000	347.0000	250.0000	336.0000	473.0000	390.0000	175.0000	121.0000	369.0000	239.0000	333.0000	298.0000	234.0000	165.0000	266.0000	286.0000	737.0000	463.0000	268.0000	215.0000	680.0000
517	-2.8500	-5.8500	146.0000	193.0000	153.0000	18.0000	168.0000	206.0000	63.0000	63.0000	185.0000	77.0000	287.0000	198.0000	256.0000	214.0000	215.0000	313.0000	126.0000	234.0000	125.0000	286.0000	242.0000	720.0000	199.0000	177.0000	195.0000	94.0000	398.0000	156.0000	227.0000	437.0000	561.0000	327.0000	133.0000	288.0000	521.0000	330.0000	208.0000	252.0000	249.0000	112.0000	173.0000	244.0000	635.0000	503.0000	245.0000	169.0000	937.0000
518	-2.7750	-5.8500	187.0000	119.0000	108.0000	82.0000	221.0000	353.0000	124.0000	124.0000	355.0000	79.0000	289.0000	259.0000	116.0000	118.0000	206.0000	198.0000	335.0000	198.0000	84.0000	173.0000	154.0000	521.0000	276.0000	95.0000	179.0000	235.0000	183.0000	206.0000	158.0000	264.0000	729.0000	115.0000	226.0000	137.0000	508.0000	112.0000	270.0000	372.0000	252.0000	128.0000	180.0000	372.0000	530.0000	454.0000	225.0000	245.0000	747.0000
519	-2.7000	-5.8500	86.0000	187.0000	91.0000	167.0000	106.0000	84.0000	59.0000	59.0000	258.0000	184.0000	295.0000	380.0000	182.0000	306.0000	128.0000	318.0000	194.0000	156.0000	191.0000	209.0000	137.0000	341.0000	441.0000	210.0000	234.0000	44.0000	625.0000	281.0000	90.0000	181.0000	365.0000	113.0000	274.0000	175.0000	435.0000	213.0000	136.0000	411.0000	276.0000	64.0000	138.0000	199.0000	650.0000	674.0000	266.0000	238.0000	737.0000
520	-2.6250	-5.8500	317.0000	194.0000	117.0000	210.0000	42.0000	96.0000	193.0000	193.0000	178.0000	95.0000	257.0000	196.0000	241.0000	213.0000	266.0000	88.0000	334.0000	71.0000	135.0000	241.0000	155.0000	286.0000	139.0000	167.0000	47.0000	125.0000	421.0000	388.0000	148.0000	196.0000	543.0000	264.0000	96.0000	316.0000	307.0000	229.0000	183.0000	327.0000	162.0000	78.0000	96.0000	204.0000	395.0000	489.0000	279.0000	258.0000	348.0000
521	-2.5500	-5.8500	233.0000	231.0000	66.0000	164.0000	231.0000	174.0000	55.0000	55.0000	321.0000	179.0000	359.0000	69.0000	313.0000	301.0000	107.0000	213.0000	127.0000	254.0000	136.0000	162.0000	121.0000	561.0000	290.0000	95.0000	182.0000	169.0000	355.0000	245.0000	239.0000	320.0000	616.0000	268.0000	235.0000	134.0000	328.0000	319.0000	184.0000	198.0000	364.0000	163.0000	154.0000	465.0000	356.0000	570.0000	300.0000	322.0000	643.0000
522	-2.4750	-5.8500	191.0000	155.0000	68.0000	257.0000	185.0000	216.0000	117.0000	117.0000	145.0000	286.0000	294.0000	294.0000	50.0000	293.0000	159.0000	349.0000	335.0000	73.0000	269.0000	189.0000	225.0000	368.0000	311.0000	271.0000	112.0000	168.0000	145.0000	279.0000	83.0000	193.0000	417.0000	260.0000	194.0000	161.0000	591.0000	105.0000	336.0000	276.0000	400.0000	150.0000	85.0000	222.0000	603.0000	902.0000	363.0000	290.0000	815.0000
523	-2.4000	-5.8500	156.0000	107.0000	172.0000	143.0000	55.0000	185.0000	151.0000	151.0000	185.0000	62.0000	499.0000	352.0000	185.0000	374.0000	125.0000	301.0000	289.0000	302.0000	72.0000	301.0000	399.0000	506.0000	356.0000	212.0000	205.0000	151.0000	374.0000	216.0000	200.0000	333.0000	740.0000	354.0000	211.0000	165.0000	346.0000	256.0000	295.0000	446.0000	403.0000	186.0000	314.0000	229.0000	469.0000	550.0000	368.0000	312.0000	951.0000
524	-2.3250	-5.8500	166.0000	169.0000	158.0000	241.0000	78.0000	104.0000	52.0000	52.0000	166.0000	173.0000	606.0000	253.0000	110.0000	284.0000	164.0000	271.0000	271.0000	93.0000	122.0000	258.0000	210.0000	529.0000	145.0000	175.0000	18.0000	113.0000	376.0000	233.0000	160.0000	286.0000	423.0000	176.0000	26.0000	100.0000	446.0000	239.0000	247.0000	265.0000	128.0000	66.0000	198.0000	410.0000	400.0000	589.0000	322.0000	112.0000	714.0000
525	-2.2500	-5.8500	237.0000	213.0000	103.0000	58.0000	198.0000	101.0000	140.0000	140.0000	218.0000	151.0000	382.0000	307.0000	284.0000	301.0000	163.0000	221.0000	131.0000	222.0000	190.0000	252.0000	256.0000	520.0000	264.0000	255.0000	207.0000	138.0000	397.0000	429.0000	215.0000	369.0000	489.0000	278.0000	107.0000	119.0000	422.0000	258.0000	208.0000	292.0000	155.0000	194.0000	241.0000	323.0000	428.0000	376.0000	262.0000	205.0000	454.0000
526	-2.1750	-5.8500	184.0000	134.0000	219.0000	156.0000	76.0000	294.0000	136.0000	136.0000	186.0000	144.0000	405.0000	310.0000	219.0000	187.0000	92.0000	258.0000	305.0000	335.0000	118.0000	251.0000	241.0000	462.0000	238.0000	277.0000	82.0000	190.0000	342.0000	207.0000	338.0000	334.0000	599.0000	225.0000	92.0000	196.0000	453.0000	547.0000	250.0000	111.0000	266.0000	214.0000	97.0000	303.0000	467.0000	452.0000	224.0000	109.0000	812.0000
527	-2.1000	-5.8500	162.0000	169.0000	124.0000	123.0000	183.0000	150.0000	147.0000	147.0000	261.0000	174.0000	179.0000	151.0000	290.0000	481.0000	210.0000	54.0000	246.0000	220.0000	166.0000	197.0000	92.0000	333.0000	393.0000	246.0000	210.0000	181.0000	346.0000	256.0000	120.0000	409.0000	505.0000	67.0000	160.0000	133.0000	416.0000	277.0000	324.0000	182.0000	89.0000	197.0000	268.0000	307.0000	384.0000	403.0000	289.0000	213.0000	616.0000
528	-2.0250	-5.8500	280.0000	192.0000	82.0000	68.0000	76.0000	125.0000	191.0000	191.0000	143.0000	176.0000	252.0000	268.0000	122.0000	298.0000	334.0000	131.0000	207.0000	137.0000	98.0000	256.0000	210.0000	538.0000	210.0000	167.0000	145.0000	224.0000	310.0000	180.0000	117.0000	181.0000	448.0000	234.0000	157.0000	90.0000	263.0000	120.0000	172.0000	317.0000	205.0000	172.0000	159.0000	187.0000	510.0000	451.0000	175.0000	176.0000	472.0000
529	-1.9500	-5.8500	196.0000	209.0000	150.0000	144.0000	171.0000	118.0000	174.0000	174.0000	265.0000	157.0000	352.0000	210.0000	231.0000	275.0000	166.0000	188.0000	375.0000	158.0000	311.0000	202.0000	164.0000	342.0000	483.0000	217.0000	385.0000	111.0000	859.0000	160.0000	134.0000	268.0000	536.0000	354.0000	188.0000	132.0000	537.0000	415.0000	159.0000	250.0000	215.0000	230.0000	157.0000	511.0000	662.0000	845.0000	253.0000	471.0000	898.0000
530	-1.8750	-5.8500	178.0000	70.0000	123.0000	126.0000	105.0000	185.0000	64.0000	64.0000	440.0000	56.0000	470.0000	211.0000	257.0000	221.0000	246.0000	103.0000	214.0000	162.0000	207.0000	127.0000	86.0000	437.0000	272.0000	274.0000	96.0000	245.0000	326.0000	138.0000	151.0000	146.0000	393.0000	179.0000	44.0000	155.0000	240.0000	275.0000	313.0000	258.0000	131.0000	215.0000	226.0000	516.0000	393.0000	363.0000	245.0000	229.0000	616.0000
531	-1.8000	-5.8500	72.0000	197.0000	115.0000	65.0000	75.0000	80.0000	130.0000	130.0000	278.0000	182.0000	291.0000	251.0000	225.0000	156.0000	260.0000	180.0000	132.0000	201.0000	98.0000	134.0000	238.0000	589.0000	266.0000	373.0000	176.0000	169.0000	271.0000	188.0000	133.0000	365.0000	491.0000	197.0000	171.0000	160.0000	155.0000	254.0000	47.0000	146.0000	187.0000	154.0000	185.0000	320.0000	466.0000	353.0000	295.0000	159.0000	593.0000
532	-1.7250	-5.8500	223.0000	164.0000	111.0000	70.0000	90.0000	74.0000	72.0000	72.0000	268.0000	104.0000	293.0000	189.0000	255.0000	244.0000	95.0000	172.0000	182.0000	175.0000	65.0000	221.0000	238.0000	239.0000	263.0000	151.0000	147.0000	141.0000	453.0000	286.0000	256.0000	354.0000	349.0000	309.0000	93.0000	99.0000	331.0000	255.0000	173.0000	197.0000	239.0000	82.0000	155.0000	263.0000	330.0000	470.0000	315.0000	239.0000	416.0000
533	-1.6500	-5.8500	140.0000	159.0000	155.0000	20.0000	110.0000	158.0000	109.0000	109.0000	58.0000	308.0000	366.0000	391.0000	183.0000	106.0000	79.0000	101.0000	241.0000	121.0000	140.0000	160.0000	142.0000	478.0000	318.0000	274.0000	173.0000	204.0000	265.0000	49.0000	155.0000	248.0000	385.0000	124.0000	158.0000	210.0000	165.0000	300.0000	164.0000	305.0000	176.0000	88.0000	97.0000	230.0000	232.0000	267.0000	308.0000	366.0000	313.0000
534	-1.5750	-5.8500	69.0000	47.0000	21.0000	47.0000	158.0000	158.0000	42.0000	42.0000	306.0000	180.0000	530.0000	371.0000	67.0000	110.0000	221.0000	123.0000	199.0000	233.0000	0.0000	207.0000	227.0000	387.0000	270.0000	209.0000	114.0000	194.0000	308.0000	205.0000	42.0000	267.0000	353.0000	232.0000	108.0000	112.0000	177.0000	387.0000	145.0000	289.0000	173.0000	150.0000	126.0000	450.0000	265.0000	389.0000	330.0000	185.0000	430.0000
535	-1.5000	-5.8500	199.0000	172.0000	70.0000	0.0000	82.0000	161.0000	22.0000	22.0000	234.0000	129.0000	164.0000	162.0000	61.0000	220.0000	131.0000	94.0000	267.0000	130.0000	0.0000	57.0000	177.0000	438.0000	208.0000	136.0000	289.0000	34.0000	323.0000	101.0000	182.0000	175.0000	395.0000	151.0000	194.0000	66.0000	193.0000	139.0000	161.0000	141.0000	337.0000	107.0000	0.0000	283.0000	383.0000	198.0000	184.0000	173.0000	432.0000
536	-1.4250	-5.8500	187.0000	289.0000	185.0000	256.0000	153.0000	222.0000	118.0000	118.0000	424.0000	92.0000	357.0000	213.0000	219.0000	365.0000	192.0000	448.0000	434.0000	209.0000	212.0000	207.0000	210.0000	517.0000	260.0000	110.0000	309.0000	238.0000	691.0000	163.0000	173.0000	345.0000	477.0000	324.0000	298.0000	61.0000	590.0000	274.0000	270.0000	279.0000	264.0000	150.0000	69.0000	139.0000	589.0000	618.0000	277.0000	145.0000	567.0000
537	-1.3500	-5.8500	92.0000	194.0000	77.0000	104.0000	141.0000	141.0000	190.0000	190.0000	192.0000	137.0000	330.0000	86.0000	249.0000	289.0000	191.0000	218.0000	217.0000	62.0000	111.0000	392.0000	90.0000	395.0000	324.0000	103.0000	135.0000	44.0000	521.0000	216.0000	236.0000	221.0000	431.0000	234.0000	247.0000	219.0000	387.0000	153.0000	140.0000	469.0000	223.0000	106.0000	170.0000	335.0000	683.0000	680.0000	258.0000	335.0000	651.0000
538	-1.2750	-5.8500	154.0000	84.0000	158.0000	152.0000	51.0000	71.0000	134.0000	134.0000	266.0000	135.0000	438.0000	189.0000	164.0000	215.0000	167.0000	380.0000	209.0000	144.0000	79.0000	122.0000	77.0000	578.0000	293.0000	199.0000	155.0000	130.0000	272.0000	133.0000	300.0000	213.0000	460.0000	91.0000	144.0000	181.0000	565.0000	303.0000	348.0000	242.0000	118.0000	147.0000	221.0000	472.0000	413.0000	337.0000	251.0000	247.0000	455.0000
539	-1.2000	-5.8500	205.0000	226.0000	113.0000	131.0000	152.0000	50.0000	28.0000	28.0000	330.0000	114.0000	360.0000	274.0000	352.0000	266.0000	181.0000	431.0000	352.0000	148.0000	140.0000	132.0000	107.0000	437.0000	209.0000	132.0000	156.0000	81.0000	508.0000	255.0000	245.0000	208.0000	689.0000	234.0000	193.0000	172.0000	411.0000	188.0000	156.0000	307.0000	221.0000	221.0000	150.0000	323.0000	610.0000	415.0000	160.0000	401.0000	426.0000
540	-1.1250	-5.8500	241.0000	149.0000	92.0000	142.0000	169.0000	310.0000	279.0000	279.0000	339.0000	223.0000	217.0000	305.0000	182.0000	290.0000	222.0000	230.0000	316.0000	100.0000	76.0000	192.0000	130.0000	413.0000	329.0000	244.0000	81.0000	212.0000	570.0000	282.0000	211.0000	124.0000	507.0000	319.0000	224.0000	72.0000	537.0000	281.0000	255.0000	441.0000	280.0000	134.0000	187.0000	429.0000	515.0000	706.0000	245.0000	175.0000	506.0000
541	-1.0500	-5.8500	141.0000	214.0000	134.0000	76.0000	179.0000	198.0000	313.0000	313.0000	206.0000	251.0000	532.0000	171.0000	336.0000	102.0000	225.0000	132.0000	292.0000	180.0000	98.0000	185.0000	153.0000	545.0000	207.0000	162.0000	274.0000	276.0000	551.0000	125.0000	147.0000	315.0000	424.0000	191.0000	208.0000	227.0000	254.0000	259.0000	107.0000	133.0000	178.0000	202.0000	197.0000	337.0000	395.0000	550.0000	235.0000	118.0000	452.0000
542	-0.9750	-5.8500	162.0000	107.0000	127.0000	112.0000	64.0000	211.0000	138.0000	138.0000	187.0000	122.0000	230.0000	344.0000	129.0000	295.0000	245.0000	217.0000	302.0000	113.0000	190.0000	219.0000	285.0000	516.0000	282.0000	116.0000	138.0000	80.0000	485.0000	300.0000	91.0000	347.0000	452.0000	216.0000	49.0000	70.0000	595.0000	328.0000	466.0000	339.0000	220.0000	121.0000	160.0000	246.0000	360.0000	824.0000	256.0000	293.0000	568.0000
543	-0.9000	-5.8500	256.0000	130.0000	26.0000	134.0000	39.0000	160.0000	74.0000	74.0000	204.0000	229.0000	458.0000	209.0000	122.0000	132.0000	127.0000	149.0000	379.0000	127.0000	255.0000	119.0000	239.0000	526.0000	266.0000	105.0000	55.0000	145.0000	498.0000	319.0000	81.0000	219.0000	505.0000	95.0000	60.0000	25.0000	342.0000	216.0000	140.0000	223.0000	141.0000	74.0000	206.0000	434.0000	316.0000	501.0000	20.0000	204.0000	452.0000
544	-0.8250	-5.8500	143.0000	79.0000	144.0000	200.0000	146.0000	206.0000	137.0000	137.0000	157.0000	96.0000	179.0000	175.0000	96.0000	218.0000	196.0000	178.0000	70.0000	60.0000	71.0000	266.0000	236.0000	271.0000	190.0000	136.0000	182.0000	131.0000	572.0000	196.0000	141.0000	224.0000	428.0000	156.0000	42.0000	74.0000	261.0000	207.0000	250.0000	284.0000	145.0000	163.0000	323.0000	472.0000	616.0000	445.0000	183.0000	184.0000	633.0000
545	-0.7500	-5.8500	177.0000	88.0000	85.0000	174.0000	62.0000	85.0000	217.0000	217.0000	315.0000	238.0000	423.0000	239.0000	207.0000	304.0000	124.0000	143.0000	298.0000	85.0000	235.0000	237.0000	252.0000	506.0000	417.0000	171.0000	127.0000	90.0000	258.0000	153.0000	153.0000	154.0000	428.0000	192.0000	69.0000	52.0000	369.0000	265.0000	166.0000	226.0000	301.0000	66.0000	193.0000	275.0000	438.0000	345.0000	467.0000	302.0000	343.0000
546	-0.6750	-5.8500	79.0000	180.0000	174.0000	101.0000	90.0000	115.0000	187.0000	187.0000	281.0000	88.0000	289.0000	159.0000	177.0000	261.0000	293.0000	163.0000	298.0000	234.0000	112.0000	287.0000	158.0000	364.0000	112.0000	263.0000	150.0000	135.0000	302.0000	255.0000	151.0000	253.0000	251.0000	249.0000	101.0000	90.0000	208.0000	209.0000	298.0000	175.0000	173.0000	182.0000	108.0000	249.0000	298.0000	316.0000	196.0000	228.0000	361.0000
547	-0.6000	-5.8500	112.0000	79.0000	175.0000	126.0000	94.0000	119.0000	83.0000	83.0000	168.0000	143.0000	249.0000	203.0000	157.0000	408.0000	157.0000	276.0000	357.0000	225.0000	139.0000	298.0000	24.0000	406.0000	267.0000	244.0000	183.0000	181.0000	433.0000	215.0000	378.0000	325.0000	352.0000	165.0000	205.0000	162.0000	234.0000	234.0000	211.0000	205.0000	305.0000	196.0000	79.0000	231.0000	204.0000	534.0000	283.0000	267.0000	420.0000
548	-0.5250	-5.8500	262.0000	139.0000	150.0000	18.0000	293.0000	115.0000	159.0000	159.0000	264.0000	106.0000	353.0000	257.0000	43.0000	86.0000	200.0000	133.0000	257.0000	86.0000	179.0000	128.0000	87.0000	526.0000	286.0000	46.0000	143.0000	94.0000	416.0000	210.0000	202.0000	255.0000	396.0000	138.0000	181.0000	89.0000	361.0000	228.0000	290.0000	199.0000	286.0000	301.0000	152.0000	238.0000	481.0000	476.0000	388.0000	235.0000	691.0000
549	-0.4500	-5.8500	353.0000	203.0000	106.0000	162.0000	93.0000	213.0000	209.0000	209.0000	274.0000	48.0000	326.0000	234.0000	91.0000	235.0000	169.0000	201.0000	256.0000	149.0000	68.0000	222.0000	148.0000	350.0000	249.0000	91.0000	116.0000	149.0000	405.0000	299.0000	182.0000	162.0000	453.0000	236.0000	229.0000	85.0000	435.0000	398.0000	295.0000	197.0000	168.0000	146.0000	284.0000	183.0000	268.0000	878.0000	215.0000	294.0000	1009.0000
550	-0.3750	-5.8500	117.0000	142.0000	102.0000	171.0000	33.0000	196.0000	110.0000	110.0000	321.0000	173.0000	361.0000	303.0000	186.0000	240.0000	156.0000	239.0000	437.0000	200.0000	81.0000	54.0000	249.0000	356.0000	425.0000	146.0000	41.0000	133.0000	289.0000	221.0000	52.0000	88.0000	298.0000	278.0000	208.0000	59.0000	271.0000	313.0000	189.0000	182.0000	229.0000	218.0000	197.0000	100.0000	426.0000	608.0000	144.0000	160.0000	694.0000
551	-0.3000	-5.8500	139.0000	94.0000	153.0000	118.0000	129.0000	210.0000	58.0000	58.0000	47.0000	109.0000	233.0000	95.0000	83.0000	85.0000	168.0000	150.0000	222.0000	77.0000	26.0000	99.0000	117.0000	293.0000	347.0000	176.0000	106.0000	150.0000	182.0000	253.0000	129.0000	93.0000	283.0000	101.0000	23.0000	102.0000	356.0000	80.0000	207.0000	228.0000	96.0000	175.0000	143.0000	140.0000	357.0000	225.0000	328.0000	174.0000	517.0000
552	-0.2250	-5.8500	0.0000	172.0000	127.0000	80.0000	118.0000	141.0000	79.0000	79.0000	347.0000	65.0000	289.0000	144.0000	130.0000	208.0000	175.0000	110.0000	173.0000	72.0000	96.0000	130.0000	0.0000	327.0000	245.0000	133.0000	39.0000	84.0000	239.0000	173.0000	189.0000	152.0000	129.0000	156.0000	157.0000	116.0000	175.0000	258.0000	215.0000	124.0000	135.0000	116.0000	75.0000	226.0000	232.0000	308.0000	221.0000	325.0000	319.0000
553	-4.3500	-5.7750	158.0000	59.0000	43.0000	131.0000	25.0000	93.0000	111.0000	111.0000	231.0000	164.0000	284.0000	138.0000	142.0000	156.0000	189.0000	106.0000	223.0000	123.0000	37.0000	209.0000	48.0000	307.0000	272.0000	120.0000	53.0000	122.0000	116.0000	182.0000	169.0000	74.0000	159.0000	161.0000	22.0000	40.0000	156.0000	99.0000	142.0000	166.0000	138.0000	76.0000	126.0000	180.0000	134.0000	198.0000	257.0000	161.0000	366.0000
554	-4.2750	-5.7750	194.0000	182.0000	78.0000	72.0000	117.0000	143.0000	108.0000	108.0000	216.0000	110.0000	169.0000	287.0000	171.0000	313.0000	88.0000	86.0000	145.0000	42.0000	50.0000	127.0000	119.0000	434.0000	195.0000	99.0000	27.0000	147.0000	272.0000	75.0000	43.0000	141.0000	154.0000	142.0000	161.0000	155.0000	415.0000	143.0000	78.0000	229.0000	133.0000	49.0000	70.0000	179.0000	284.0000	266.0000	238.0000	213.0000	340.0000
555	-4.2000	-5.7750	174.0000	159.0000	198.0000	67.0000	121.0000	83.0000	188.0000	188.0000	136.0000	130.0000	561.0000	95.0000	137.0000	302.0000	157.0000	204.0000	82.0000	122.0000	63.0000	309.0000	199.0000	386.0000	169.0000	264.0000	144.0000	207.0000	280.0000	71.0000	323.0000	164.0000	516.0000	365.0000	152.0000	143.0000	433.0000	450.0000	150.0000	372.0000	221.0000	230.0000	122.0000	295.0000	360.0000	665.0000	271.0000	283.0000	550.0000
556	-4.1250	-5.7750	277.0000	335.0000	121.0000	163.0000	94.0000	244.0000	395.0000	395.0000	199.0000	304.0000	197.0000	164.0000	125.0000	301.0000	323.0000	204.0000	404.0000	144.0000	191.0000	259.0000	156.0000	423.0000	81.0000	290.0000	125.0000	118.0000	438.0000	163.0000	105.0000	251.0000	388.0000	262.0000	143.0000	112.0000	223.0000	230.0000	134.0000	155.0000	361.0000	120.0000	308.0000	250.0000	430.0000	217.0000	188.0000	368.0000	536.0000
557	-4.0500	-5.7750	253.0000	114.0000	156.0000	146.0000	0.0000	174.0000	271.0000	296.0000	238.0000	118.0000	236.0000	168.0000	174.0000	163.0000	109.0000	129.0000	352.0000	191.0000	20.0000	155.0000	120.0000	479.0000	255.0000	118.0000	49.0000	117.0000	357.0000	95.0000	112.0000	311.0000	491.0000	230.0000	106.0000	112.0000	574.0000	204.0000	204.0000	414.0000	168.0000	66.0000	158.0000	232.0000	306.0000	480.0000	191.0000	308.0000	239.0000
558	-3.9750	-5.7750	199.0000	165.0000	172.0000	173.0000	84.0000	87.0000	83.0000	83.0000	323.0000	81.0000	283.0000	196.0000	182.0000	203.0000	226.0000	270.0000	116.0000	19.0000	110.0000	227.0000	177.0000	353.0000	265.0000	275.0000	55.0000	125.0000	528.0000	321.0000	191.0000	243.0000	517.0000	268.0000	53.0000	48.0000	315.0000	136.0000	130.0000	308.0000	300.0000	99.0000	77.0000	278.0000	397.0000	176.0000	147.0000	120.0000	441.0000
559	-3.9000	-5.7750	166.0000	96.0000	209.0000	50.0000	229.0000	150.0000	111.0000	111.0000	260.0000	47.0000	291.0000	152.0000	99.0000	119.0000	148.0000	58.0000	227.0000	167.0000	144.0000	189.0000	166.0000	400.0000	224.0000	44.0000	124.0000	319.0000	411.0000	271.0000	160.0000	302.0000	727.0000	318.0000	90.0000	149.0000	241.0000	273.0000	274.0000	300.0000	81.0000	210.0000	200.0000	360.0000	413.0000	510.0000	304.0000	214.0000	628.0000
560	-3.8250	-5.7750	103.0000	102.0000	215.0000	186.0000	319.0000	143.0000	166.0000	166.0000	278.0000	24.0000	471.0000	129.0000	283.0000	229.0000	289.0000	245.0000	422.0000	98.0000	72.0000	304.0000	122.0000	382.0000	170.0000	137.0000	159.0000	175.0000	523.0000	172.0000	143.0000	354.0000	563.0000	255.0000	103.0000	172.0000	385.0000	168.0000	181.0000	308.0000	237.0000	70.0000	155.0000	307.0000	386.0000	486.0000	219.0000	216.0000	552.0000
561	-3.7500	-5.7750	299.0000	78.0000	209.0000	207.0000	152.0000	64.0000	70.0000	70.0000	377.0000	119.0000	388.0000	218.0000	88.0000	319.0000	286.0000	182.0000	154.0000	134.0000	284.0000	168.0000	213.0000	431.0000	476.0000	251.0000	80.0000	73.0000	490.0000	147.0000	138.0000	411.0000	527.0000	315.0000	246.0000	106.0000	265.0000	338.0000	148.0000	247.0000	310.0000	366.0000	142.0000	187.0000	657.0000	374.0000	129.0000	274.0000	490.0000
562	-3.6750	-5.7750	120.0000	78.0000	103.0000	47.0000	192.0000	154.0000	54.0000	54.0000	155.0000	257.0000	354.0000	141.0000	103.0000	193.0000	167.0000	116.0000	191.0000	71.0000	216.0000	246.0000	114.0000	484.0000	233.0000	147.0000	84.0000	89.0000	178.0000	253.0000	212.0000	95.0000	399.0000	272.0000	84.0000	180.0000	125.0000	157.0000	172.0000	244.0000	135.0000	176.0000	151.0000	342.0000	445.0000	201.0000	326.0000	356.0000	523.0000
563	-3.6000	-5.7750	173.0000	99.0000	183.0000	383.0000	106.0000	116.0000	63.0000	63.0000	144.0000	189.0000	392.0000	305.0000	294.0000	132.0000	406.0000	321.0000	316.0000	97.0000	173.0000	432.0000	306.0000	433.0000	374.0000	259.0000	162.0000	241.0000	292.0000	169.0000	137.0000	234.0000	528.0000	272.0000	65.0000	112.0000	763.0000	273.0000	242.0000	287.0000	139.0000	129.0000	168.0000	323.0000	647.0000	775.0000	471.0000	213.0000	897.0000
564	-3.5250	-5.7750	306.0000	104.0000	137.0000	149.0000	69.0000	115.0000	48.0000	48.0000	215.0000	67.0000	359.0000	267.0000	172.0000	417.0000	174.0000	119.0000	209.0000	144.0000	125.0000	197.0000	160.0000	357.0000	353.0000	151.0000	240.0000	200.0000	308.0000	254.0000	231.0000	330.0000	393.0000	287.0000	164.0000	62.0000	484.0000	243.0000	224.0000	210.0000	227.0000	223.0000	47.0000	452.0000	517.0000	431.0000	252.0000	297.0000	616.0000
565	-3.4500	-5.7750	219.0000	140.0000	74.0000	75.0000	51.0000	171.0000	142.0000	142.0000	142.0000	239.0000	103.0000	197.0000	267.0000	209.0000	80.0000	193.0000	334.0000	167.0000	90.0000	120.0000	151.0000	462.0000	317.0000	158.0000	149.0000	303.0000	431.0000	354.0000	252.0000	203.0000	609.0000	329.0000	82.0000	132.0000	504.0000	301.0000	265.0000	238.0000	269.0000	99.0000	229.0000	336.0000	474.0000	562.0000	230.0000	273.0000	732.0000
566	-3.3750	-5.7750	125.0000	321.0000	45.0000	93.0000	20.0000	175.0000	146.0000	146.0000	353.0000	230.0000	225.0000	247.0000	269.0000	407.0000	198.0000	215.0000	437.0000	326.0000	125.0000	174.0000	278.0000	436.0000	397.0000	261.0000	42.0000	125.0000	362.0000	229.0000	216.0000	184.0000	601.0000	223.0000	186.0000	156.0000	457.0000	266.0000	264.0000	305.0000	165.0000	0.0000	228.0000	226.0000	474.0000	772.0000	157.0000	314.0000	683.0000
567	-3.3000	-5.7750	225.0000	187.0000	149.0000	81.0000	48.0000	144.0000	76.0000	76.0000	208.0000	68.0000	358.0000	417.0000	153.0000	160.0000	48.0000	164.0000	227.0000	168.0000	124.0000	250.0000	366.0000	370.0000	427.0000	194.0000	206.0000	60.0000	379.0000	221.0000	139.0000	432.0000	602.0000	368.0000	179.0000	89.0000	360.0000	264.0000	205.0000	185.0000	305.0000	193.0000	125.0000	334.0000	339.0000	671.0000	206.0000	187.0000	486.0000
568	-3.2250	-5.7750	282.0000	234.0000	231.0000	105.0000	59.0000	169.0000	51.0000	51.0000	193.0000	175.0000	280.0000	223.0000	207.0000	273.0000	273.0000	139.0000	467.0000	213.0000	186.0000	443.0000	255.0000	801.0000	392.0000	288.0000	128.0000	20.0000	309.0000	219.0000	116.0000	346.0000	711.0000	461.0000	146.0000	147.0000	319.0000	344.0000	194.0000	302.0000	277.0000	311.0000	156.0000	265.0000	462.0000	493.0000	94.0000	340.0000	960.0000
569	-3.1500	-5.7750	195.0000	178.0000	228.0000	73.0000	183.0000	190.0000	152.0000	152.0000	225.0000	217.0000	468.0000	226.0000	295.0000	386.0000	106.0000	123.0000	214.0000	105.0000	161.0000	252.0000	335.0000	328.0000	462.0000	129.0000	95.0000	184.0000	551.0000	219.0000	234.0000	143.0000	493.0000	419.0000	20.0000	149.0000	243.0000	320.0000	265.0000	118.0000	325.0000	280.0000	145.0000	361.0000	617.0000	760.0000	233.0000	271.0000	621.0000
570	-3.0750	-5.7750	183.0000	163.0000	85.0000	163.0000	89.0000	163.0000	144.0000	144.0000	238.0000	184.0000	462.0000	313.0000	290.0000	193.0000	165.0000	271.0000	363.0000	151.0000	74.0000	350.0000	151.0000	576.0000	244.0000	186.0000	158.0000	21.0000	402.0000	322.0000	170.0000	310.0000	711.0000	358.0000	173.0000	325.0000	307.0000	260.0000	315.0000	362.0000	211.0000	171.0000	249.0000	600.0000	554.0000	606.0000	210.0000	272.0000	724.0000
571	-3.0000	-5.7750	114.0000	309.0000	203.0000	183.0000	102.0000	241.0000	106.0000	106.0000	326.0000	134.0000	285.0000	227.0000	214.0000	247.0000	132.0000	276.0000	217.0000	246.0000	90.0000	247.0000	147.0000	489.0000	267.0000	66.0000	101.0000	52.0000	102.0000	290.0000	178.0000	352.0000	655.0000	157.0000	130.0000	36.0000	442.0000	308.0000	116.0000	446.0000	249.0000	114.0000	198.0000	260.0000	444.0000	515.0000	184.0000	178.0000	541.0000
572	-2.9250	-5.7750	103.0000	170.0000	176.0000	252.0000	116.0000	282.0000	263.0000	263.0000	263.0000	137.0000	316.0000	156.0000	231.0000	288.0000	281.0000	121.0000	193.0000	260.0000	99.0000	361.0000	315.0000	715.0000	341.0000	300.0000	220.0000	182.0000	501.0000	146.0000	264.0000	335.0000	549.0000	251.0000	133.0000	173.0000	518.0000	604.0000	124.0000	315.0000	208.0000	248.0000	106.0000	324.0000	506.0000	379.0000	234.0000	164.0000	534.0000
573	-2.8500	-5.7750	183.0000	228.0000	66.0000	119.0000	48.0000	226.0000	41.0000	41.0000	319.0000	182.0000	425.0000	391.0000	294.0000	339.0000	172.0000	308.0000	202.0000	193.0000	176.0000	386.0000	194.0000	562.0000	321.0000	114.0000	88.0000	128.0000	394.0000	191.0000	231.0000	326.0000	540.0000	389.0000	210.0000	59.0000	534.0000	42.0000	196.0000	358.0000	198.0000	149.0000	106.0000	255.0000	538.0000	438.0000	129.0000	165.0000	782.0000
574	-2.7750	-5.7750	280.0000	18.0000	33.0000	77.0000	93.0000	191.0000	46.0000	46.0000	291.0000	151.0000	226.0000	159.0000	138.0000	317.0000	177.0000	159.0000	221.0000	78.0000	199.0000	312.0000	57.0000	281.0000	553.0000	270.0000	202.0000	134.0000	491.0000	290.0000	53.0000	239.0000	501.0000	170.0000	159.0000	311.0000	435.0000	275.0000	190.0000	166.0000	209.0000	107.0000	108.0000	466.0000	492.0000	356.0000	327.0000	327.0000	631.0000
575	-2.7000	-5.7750	237.0000	162.0000	122.0000	228.0000	114.0000	120.0000	60.0000	60.0000	428.0000	126.0000	368.0000	246.0000	374.0000	176.0000	197.0000	91.0000	235.0000	122.0000	111.0000	232.0000	72.0000	467.0000	348.0000	149.0000	151.0000	138.0000	323.0000	257.0000	172.0000	409.0000	559.0000	224.0000	49.0000	55.0000	368.0000	195.0000	212.0000	531.0000	279.0000	162.0000	84.0000	171.0000	521.0000	395.0000	287.0000	315.0000	611.0000
576	-2.6250	-5.7750	253.0000	127.0000	163.0000	154.0000	165.0000	75.0000	45.0000	45.0000	138.0000	104.0000	206.0000	97.0000	159.0000	258.0000	188.0000	226.0000	320.0000	171.0000	145.0000	306.0000	168.0000	374.0000	221.0000	251.0000	225.0000	55.0000	334.0000	220.0000	142.0000	65.0000	620.0000	282.0000	125.0000	29.0000	256.0000	213.0000	148.0000	177.0000	269.0000	300.0000	135.0000	345.0000	495.0000	494.0000	152.0000	247.0000	513.0000
577	-2.5500	-5.7750	212.0000	206.0000	103.0000	29.0000	48.0000	21.0000	43.0000	43.0000	133.0000	68.0000	477.0000	217.0000	176.0000	243.0000	60.0000	264.0000	232.0000	119.0000	210.0000	219.0000	210.0000	402.0000	374.0000	251.0000	43.0000	113.0000	370.0000	220.0000	43.0000	405.0000	373.0000	259.0000	159.0000	158.0000	316.0000	172.0000	62.0000	134.0000	219.0000	177.0000	258.0000	224.0000	538.0000	346.0000	354.0000	374.0000	839.0000
578	-2.4750	-5.7750	192.0000	113.0000	187.0000	54.0000	131.0000	180.0000	22.0000	22.0000	360.0000	26.0000	560.0000	312.0000	178.0000	326.0000	169.0000	364.0000	171.0000	222.0000	45.0000	274.0000	157.0000	795.0000	531.0000	180.0000	131.0000	91.0000	222.0000	240.0000	162.0000	396.0000	365.0000	257.0000	46.0000	99.0000	565.0000	249.0000	293.0000	239.0000	179.0000	191.0000	271.0000	397.0000	677.0000	385.0000	241.0000	244.0000	747.0000
579	-2.4000	-5.7750	138.0000	139.0000	68.0000	103.0000	42.0000	28.0000	108.0000	108.0000	346.0000	176.0000	265.0000	210.0000	232.0000	274.0000	69.0000	225.0000	373.0000	202.0000	47.0000	311.0000	94.0000	523.0000	390.0000	189.0000	92.0000	155.0000	197.0000	428.0000	140.0000	152.0000	580.0000	130.0000	135.0000	300.0000	235.0000	386.0000	270.0000	263.0000	310.0000	112.0000	58.0000	366.0000	496.0000	260.0000	203.0000	326.0000	613.0000
580	-2.3250	-5.7750	98.0000	57.0000	109.0000	57.0000	128.0000	93.0000	125.0000	125.0000	166.0000	149.0000	327.0000	91.0000	43.0000	399.0000	266.0000	154.0000	292.0000	156.0000	158.0000	281.0000	155.0000	488.0000	247.0000	136.0000	75.0000	136.0000	157.0000	134.0000	23.0000	217.0000	302.0000	159.0000	81.0000	97.0000	211.0000	154.0000	183.0000	270.0000	105.0000	51.0000	111.0000	379.0000	326.0000	356.0000	177.0000	312.0000	400.0000
581	-2.2500	-5.7750	217.0000	178.0000	241.0000	69.0000	21.0000	255.0000	282.0000	282.0000	484.0000	153.0000	191.0000	288.0000	223.0000	206.0000	227.0000	148.0000	205.0000	87.0000	50.0000	111.0000	157.0000	361.0000	353.0000	115.0000	87.0000	85.0000	357.0000	102.0000	183.0000	414.0000	507.0000	229.0000	271.0000	162.0000	237.0000	215.0000	119.0000	213.0000	270.0000	191.0000	83.0000	417.0000	617.0000	307.0000	198.0000	257.0000	538.0000
582	-2.1750	-5.7750	227.0000	236.0000	138.0000	94.0000	64.0000	161.0000	187.0000	187.0000	289.0000	142.0000	337.0000	289.0000	164.0000	250.0000	81.0000	275.0000	280.0000	210.0000	41.0000	195.0000	154.0000	346.0000	304.0000	174.0000	208.0000	110.0000	270.0000	462.0000	188.0000	150.0000	743.0000	209.0000	176.0000	81.0000	522.0000	377.0000	247.0000	379.0000	348.0000	87.0000	73.0000	286.0000	489.0000	408.0000	295.0000	211.0000	741.0000
583	-2.1000	-5.7750	119.0000	208.0000	211.0000	65.0000	56.0000	249.0000	114.0000	114.0000	177.0000	78.0000	382.0000	194.0000	224.0000	299.0000	245.0000	264.0000	97.0000	249.0000	114.0000	305.0000	277.0000	420.0000	326.0000	254.0000	182.0000	164.0000	458.0000	299.0000	79.0000	223.0000	373.0000	151.0000	165.0000	116.0000	165.0000	178.0000	144.0000	374.0000	132.0000	246.0000	58.0000	315.0000	497.0000	280.0000	116.0000	190.0000	707.0000
584	-2.0250	-5.7750	194.0000	128.0000	317.0000	104.0000	69.0000	148.0000	42.0000	42.0000	168.0000	120.0000	387.0000	236.0000	223.0000	449.0000	20.0000	161.0000	153.0000	129.0000	104.0000	248.0000	190.0000	481.0000	358.0000	71.0000	149.0000	157.0000	408.0000	165.0000	109.0000	430.0000	301.0000	215.0000	269.0000	229.0000	427.0000	156.0000	164.0000	153.0000	229.0000	255.0000	301.0000	305.0000	524.0000	506.0000	358.0000	213.0000	628.0000
585	-1.9500	-5.7750	323.0000	215.0000	160.0000	115.0000	171.0000	195.0000	126.0000	126.0000	70.0000	210.0000	352.0000	116.0000	226.0000	110.0000	220.0000	223.0000	288.0000	62.0000	49.0000	302.0000	283.0000	632.0000	367.0000	244.0000	168.0000	42.0000	444.0000	204.0000	144.0000	204.0000	441.0000	268.0000	124.0000	144.0000	325.0000	223.0000	383.0000	446.0000	232.0000	128.0000	173.0000	230.0000	314.0000	448.0000	243.0000	208.0000	593.0000
586	-1.8750	-5.7750	154.0000	33.0000	94.0000	62.0000	183.0000	158.0000	202.0000	202.0000	147.0000	148.0000	294.0000	218.0000	79.0000	291.0000	108.0000	132.0000	308.0000	186.0000	26.0000	185.0000	125.0000	412.0000	192.0000	229.0000	170.0000	158.0000	242.0000	176.0000	197.0000	139.0000	220.0000	177.0000	199.0000	57.0000	88.0000	203.0000	145.0000	312.0000	199.0000	192.0000	176.0000	124.0000	276.0000	149.0000	121.0000	205.0000	467.0000
587	-1.8000	-5.7750	78.0000	194.0000	73.0000	104.0000	171.0000	227.0000	120.0000	120.0000	228.0000	83.0000	259.0000	82.0000	287.0000	104.0000	121.0000	108.0000	71.0000	27.0000	150.0000	218.0000	154.0000	503.0000	274.0000	247.0000	208.0000	170.0000	227.0000	159.0000	110.0000	214.0000	300.0000	264.0000	125.0000	70.0000	235.0000	92.0000	178.0000	107.0000	175.0000	60.0000	183.0000	282.0000	303.0000	362.0000	235.0000	175.0000	560.0000
588	-1.7250	-5.7750	191.0000	81.0000	73.0000	95.0000	271.0000	73.0000	52.0000	52.0000	239.0000	166.0000	192.0000	149.0000	118.0000	163.0000	194.0000	62.0000	89.0000	157.0000	19.0000	61.0000	123.0000	221.0000	166.0000	166.0000	124.0000	214.0000	80.0000	246.0000	158.0000	134.0000	206.0000	137.0000	81.0000	130.0000	132.0000	106.0000	75.0000	111.0000	258.0000	82.0000	104.0000	177.0000	338.0000	216.0000	164.0000	361.0000	316.0000
589	-1.6500	-5.7750	227.0000	104.0000	158.0000	138.0000	94.0000	146.0000	188.0000	188.0000	157.0000	77.0000	354.0000	360.0000	210.0000	266.0000	83.0000	159.0000	297.0000	155.0000	119.0000	116.0000	152.0000	482.0000	246.0000	193.0000	89.0000	120.0000	436.0000	288.0000	47.0000	219.0000	251.0000	279.0000	0.0000	135.0000	255.0000	146.0000	188.0000	316.0000	78.0000	155.0000	124.0000	260.0000	421.0000	453.0000	199.0000	166.0000	742.0000
590	-1.5750	-5.7750	201.0000	222.0000	146.0000	135.0000	113.0000	153.0000	89.0000	89.0000	245.0000	162.0000	218.0000	113.0000	86.0000	182.0000	137.0000	154.0000	216.0000	241.0000	115.0000	22.0000	153.0000	386.0000	124.0000	127.0000	93.0000	132.0000	482.0000	206.0000	111.0000	81.0000	351.0000	267.0000	29.0000	157.0000	399.0000	148.0000	163.0000	127.0000	268.0000	110.0000	165.0000	190.0000	342.0000	316.0000	129.0000	161.0000	517.0000
591	-1.5000	-5.7750	105.0000	243.0000	57.0000	175.0000	179.0000	99.0000	50.0000	67.0000	150.0000	249.0000	420.0000	287.0000	119.0000	178.0000	122.0000	113.0000	249.0000	198.0000	139.0000	58.0000	219.0000	523.0000	267.0000	200.0000	63.0000	120.0000	195.0000	165.0000	202.0000	224.0000	312.0000	300.0000	128.0000	111.0000	242.0000	202.0000	123.0000	202.0000	203.0000	116.0000	186.0000	377.0000	457.0000	343.0000	262.0000	277.0000	661.0000
592	-1.4250	-5.7750	284.0000	171.0000	173.0000	138.0000	139.0000	191.0000	77.0000	77.0000	200.0000	97.0000	456.0000	264.0000	231.0000	308.0000	220.0000	128.0000	311.0000	118.0000	114.0000	166.0000	156.0000	428.0000	230.0000	306.0000	117.0000	154.0000	412.0000	285.0000	170.0000	347.0000	565.0000	243.0000	142.0000	105.0000	563.0000	235.0000	172.0000	431.0000	69.0000	127.0000	296.0000	207.0000	699.0000	475.0000	291.0000	252.0000	603.0000
593	-1.3500	-5.7750	84.0000	147.0000	166.0000	102.0000	45.0000	278.0000	120.0000	120.0000	114.0000	257.0000	453.0000	392.0000	158.0000	269.0000	106.0000	216.0000	467.0000	194.0000	125.0000	174.0000	128.0000	552.0000	305.0000	200.0000	130.0000	203.0000	508.0000	240.0000	261.0000	305.0000	447.0000	266.0000	206.0000	40.0000	318.0000	331.0000	226.0000	364.0000	361.0000	192.0000	266.0000	531.0000	330.0000	552.0000	140.0000	257.0000	666.0000
594	-1.2750	-5.7750	134.0000	318.0000	133.0000	97.0000	55.0000	169.0000	26.0000	26.0000	127.0000	171.0000	332.0000	219.0000	211.0000	61.0000	152.0000	186.0000	165.0000	185.0000	92.0000	138.0000	174.0000	406.0000	343.0000	205.0000	164.0000	168.0000	359.0000	133.0000	142.0000	166.0000	393.0000	295.0000	72.0000	136.0000	552.0000	256.0000	93.0000	529.0000	136.0000	177.0000	89.0000	348.0000	552.0000	485.0000	352.0000	154.0000	715.0000
595	-1.2000	-5.7750	74.0000	50.0000	184.0000	41.0000	140.0000	93.0000	323.0000	323.0000	220.0000	136.0000	147.0000	132.0000	176.0000	284.0000	96.0000	177.0000	120.0000	158.0000	23.0000	268.0000	178.0000	603.0000	275.0000	95.0000	47.0000	115.0000	275.0000	193.0000	54.0000	194.0000	354.0000	132.0000	132.0000	166.0000	255.0000	180.0000	58.0000	197.0000	177.0000	174.0000	253.0000	267.0000	273.0000	290.0000	160.0000	120.0000	442.0000
596	-1.1250	-5.7750	98.0000	85.0000	244.0000	76.0000	102.0000	54.0000	87.0000	87.0000	230.0000	121.0000	373.0000	440.0000	119.0000	325.0000	190.0000	199.0000	378.0000	122.0000	146.0000	238.0000	203.0000	367.0000	334.0000	126.0000	125.0000	78.0000	313.0000	138.0000	214.0000	440.0000	572.0000	219.0000	94.0000	122.0000	573.0000	233.0000	49.0000	185.0000	71.0000	76.0000	102.0000	242.0000	383.0000	529.0000	293.0000	181.0000	680.0000
597	-1.0500	-5.7750	179.0000	219.0000	143.0000	153.0000	38.0000	253.0000	235.0000	235.0000	177.0000	82.0000	368.0000	210.0000	243.0000	245.0000	259.0000	239.0000	196.0000	138.0000	129.0000	287.0000	101.0000	518.0000	424.0000	101.0000	82.0000	155.0000	416.0000	204.0000	192.0000	407.0000	451.0000	201.0000	67.0000	110.0000	430.0000	230.0000	219.0000	178.0000	125.0000	174.0000	130.0000	330.0000	266.0000	612.0000	201.0000	197.0000	559.0000
598	-0.9750	-5.7750	169.0000	110.0000	68.0000	120.0000	178.0000	151.0000	68.0000	68.0000	301.0000	173.0000	142.0000	20.0000	218.0000	184.0000	123.0000	208.0000	133.0000	148.0000	84.0000	349.0000	50.0000	447.0000	178.0000	212.0000	24.0000	53.0000	279.0000	145.0000	279.0000	191.0000	205.0000	337.0000	127.0000	126.0000	355.0000	194.0000	251.0000	202.0000	53.0000	171.0000	165.0000	206.0000	393.0000	705.0000	219.0000	245.0000	412.0000
599	-0.9000	-5.7750	278.0000	113.0000	137.0000	62.0000	19.0000	101.0000	104.0000	104.0000	234.0000	142.0000	241.0000	153.0000	90.0000	244.0000	75.0000	294.0000	22.0000	111.0000	26.0000	116.0000	130.0000	452.0000	209.0000	91.0000	175.0000	89.0000	200.0000	257.0000	260.0000	336.0000	206.0000	117.0000	203.0000	81.0000	326.0000	241.0000	187.0000	45.0000	147.0000	104.0000	151.0000	95.0000	365.0000	265.0000	446.0000	304.0000	292.0000
600	-0.8250	-5.7750	130.0000	151.0000	65.0000	64.0000	58.0000	152.0000	162.0000	162.0000	258.0000	131.0000	278.0000	134.0000	112.0000	214.0000	82.0000	96.0000	104.0000	20.0000	167.0000	234.0000	105.0000	329.0000	81.0000	234.0000	136.0000	152.0000	297.0000	120.0000	94.0000	128.0000	196.0000	78.0000	97.0000	149.0000	192.0000	188.0000	172.0000	125.0000	155.0000	104.0000	27.0000	197.0000	267.0000	247.0000	160.0000	218.0000	432.0000
601	-0.7500	-5.7750	108.0000	76.0000	112.0000	68.0000	99.0000	128.0000	99.0000	99.0000	114.0000	44.0000	216.0000	111.0000	104.0000	227.0000	112.0000	119.0000	129.0000	97.0000	249.0000	88.0000	109.0000	427.0000	96.0000	136.0000	110.0000	88.0000	256.0000	69.0000	122.0000	184.0000	119.0000	209.0000	182.0000	48.0000	92.0000	209.0000	133.0000	128.0000	300.0000	110.0000	159.0000	22.0000	208.0000	241.0000	128.0000	167.0000	403.0000
602	-0.6750	-5.7750	58.0000	95.0000	30.0000	45.0000	106.0000	170.0000	147.0000	147.0000	183.0000	38.0000	230.0000	139.0000	200.0000	185.0000	152.0000	63.0000	145.0000	113.0000	95.0000	116.0000	129.0000	320.0000	229.0000	180.0000	93.0000	84.0000	312.0000	228.0000	197.0000	67.0000	159.0000	240.0000	114.0000	82.0000	141.0000	196.0000	86.0000	203.0000	90.0000	0.0000	142.0000	131.0000	307.0000	55.0000	177.0000	319.0000	170.0000
603	-0.6000	-5.7750	141.0000	72.0000	274.0000	167.0000	177.0000	268.0000	116.0000	116.0000	204.0000	30.0000	191.0000	98.0000	180.0000	148.0000	150.0000	93.0000	213.0000	64.0000	132.0000	165.0000	122.0000	454.0000	339.0000	185.0000	20.0000	0.0000	339.0000	228.0000	128.0000	262.0000	461.0000	204.0000	195.0000	134.0000	441.0000	220.0000	116.0000	196.0000	184.0000	80.0000	101.0000	397.0000	311.0000	380.0000	249.0000	192.0000	588.0000
604	-0.5250	-5.7750	230.0000	124.0000	114.0000	169.0000	43.0000	233.0000	251.0000	251.0000	128.0000	162.0000	272.0000	336.0000	258.0000	308.0000	130.0000	183.0000	300.0000	288.0000	133.0000	92.0000	138.0000	507.0000	185.0000	128.0000	121.0000	29.0000	417.0000	207.0000	247.0000	584.0000	555.0000	339.0000	20.0000	155.0000	414.0000	256.0000	354.0000	360.0000	123.0000	270.0000	306.0000	442.0000	496.0000	498.0000	204.0000	325.0000	448.0000
605	-0.4500	-5.7750	165.0000	224.0000	87.0000	161.0000	36.0000	229.0000	296.0000	296.0000	164.0000	141.0000	194.0000	211.0000	145.0000	207.0000	20.0000	53.0000	287.0000	148.0000	111.0000	115.0000	103.0000	432.0000	144.0000	192.0000	186.0000	48.0000	415.0000	123.0000	204.0000	267.0000	331.0000	266.0000	141.0000	174.0000	584.0000	305.0000	202.0000	233.0000	240.0000	259.0000	189.0000	340.0000	396.0000	274.0000	195.0000	410.0000	330.0000
606	-0.3750	-5.7750	271.0000	70.0000	174.0000	182.0000	75.0000	66.0000	221.0000	221.0000	199.0000	153.0000	253.0000	275.0000	136.0000	63.0000	197.0000	182.0000	420.0000	109.0000	137.0000	273.0000	237.0000	423.0000	278.0000	255.0000	112.0000	108.0000	885.0000	261.0000	135.0000	195.0000	564.0000	445.0000	140.0000	100.0000	584.0000	276.0000	277.0000	397.0000	350.0000	172.0000	218.0000	427.0000	513.0000	500.0000	200.0000	169.0000	747.0000
607	-0.3000	-5.7750	188.0000	259.0000	187.0000	207.0000	56.0000	207.0000	57.0000	57.0000	247.0000	140.0000	205.0000	153.0000	157.0000	267.0000	174.0000	272.0000	136.0000	188.0000	164.0000	199.0000	79.0000	366.0000	227.0000	121.0000	70.0000	176.0000	484.0000	217.0000	332.0000	209.0000	602.0000	285.0000	114.0000	203.0000	350.0000	381.0000	118.0000	121.0000	195.0000	199.0000	135.0000	234.0000	367.0000	540.0000	292.0000	217.0000	415.0000
608	-0.2250	-5.7750	167.0000	137.0000	172.0000	111.0000	178.0000	247.0000	50.0000	50.0000	133.0000	19.0000	264.0000	317.0000	210.0000	53.0000	120.0000	89.0000	257.0000	94.0000	26.0000	191.0000	37.0000	412.0000	257.0000	188.0000	150.0000	157.0000	160.0000	205.0000	193.0000	153.0000	414.0000	189.0000	0.0000	103.0000	193.0000	276.0000	83.0000	226.0000	133.0000	194.0000	160.0000	276.0000	304.0000	211.0000	156.0000	162.0000	444.0000
609	-0.1500	-5.7750	103.0000	162.0000	81.0000	129.0000	114.0000	177.0000	133.0000	133.0000	252.0000	160.0000	331.0000	281.0000	62.0000	136.0000	182.0000	109.0000	132.0000	96.0000	47.0000	279.0000	151.0000	442.0000	237.0000	155.0000	224.0000	82.0000	280.0000	108.0000	244.0000	243.0000	328.0000	303.0000	180.0000	127.0000	261.0000	300.0000	109.0000	101.0000	173.0000	85.0000	213.0000	124.0000	474.0000	451.0000	305.0000	298.0000	674.0000
610	-4.4250	-5.7000	156.0000	207.0000	93.0000	113.0000	133.0000	116.0000	165.0000	165.0000	199.0000	240.0000	325.0000	286.0000	238.0000	88.0000	175.0000	84.0000	154.0000	103.0000	100.0000	67.0000	326.0000	342.0000	303.0000	177.0000	158.0000	78.0000	311.0000	167.0000	165.0000	194.0000	310.0000	115.0000	26.0000	376.0000	448.0000	269.0000	232.0000	175.0000	261.0000	134.0000	133.0000	232.0000	452.0000	331.0000	358.0000	214.0000	341.0000
611	-4.3500	-5.7000	117.0000	146.0000	51.0000	114.0000	182.0000	47.0000	72.0000	72.0000	187.0000	99.0000	394.0000	146.0000	62.0000	316.0000	151.0000	140.0000	289.0000	84.0000	83.0000	150.0000	111.0000	284.0000	249.0000	361.0000	118.0000	156.0000	174.0000	215.0000	74.0000	276.0000	416.0000	242.0000	51.0000	65.0000	176.0000	169.0000	53.0000	239.0000	92.0000	102.0000	62.0000	341.0000	365.0000	406.0000	195.0000	265.0000	507.0000
612	-4.2750	-5.7000	271.0000	122.0000	56.0000	31.0000	93.0000	262.0000	122.0000	103.0000	182.0000	176.0000	480.0000	197.0000	0.0000	152.0000	93.0000	29.0000	201.0000	21.0000	176.0000	165.0000	61.0000	381.0000	255.0000	173.0000	239.0000	139.0000	359.0000	136.0000	177.0000	215.0000	568.0000	184.0000	204.0000	58.0000	464.0000	233.0000	297.0000	113.0000	92.0000	264.0000	152.0000	216.0000	354.0000	661.0000	256.0000	206.0000	410.0000
613	-4.2000	-5.7000	186.0000	131.0000	180.0000	170.0000	63.0000	170.0000	83.0000	83.0000	169.0000	170.0000	210.0000	204.0000	176.0000	248.0000	145.0000	182.0000	323.0000	26.0000	43.0000	146.0000	109.0000	361.0000	290.0000	159.0000	119.0000	229.0000	254.0000	265.0000	191.0000	242.0000	630.0000	119.0000	313.0000	69.0000	427.0000	286.0000	219.0000	281.0000	155.0000	190.0000	100.0000	210.0000	381.0000	320.0000	152.0000	217.0000	715.0000
614	-4.1250	-5.7000	225.0000	149.0000	99.0000	129.0000	70.0000	96.0000	135.0000	135.0000	281.0000	70.0000	145.0000	175.0000	88.0000	290.0000	161.0000	151.0000	520.0000	83.0000	68.0000	298.0000	202.0000	511.0000	216.0000	92.0000	132.0000	78.0000	578.0000	141.0000	50.0000	262.0000	332.0000	262.0000	70.0000	65.0000	214.0000	142.0000	253.0000	325.0000	245.0000	195.0000	179.0000	135.0000	595.0000	356.0000	234.0000	263.0000	362.0000
615	-4.0500	-5.7000	55.0000	201.0000	174.0000	160.0000	58.0000	93.0000	183.0000	183.0000	163.0000	167.0000	313.0000	264.0000	228.0000	284.0000	166.0000	185.0000	180.0000	153.0000	58.0000	240.0000	172.0000	174.0000	251.0000	93.0000	284.0000	143.0000	299.0000	72.0000	57.0000	121.0000	445.0000	216.0000	83.0000	106.0000	215.0000	337.0000	106.0000	229.0000	241.0000	206.0000	157.0000	302.0000	301.0000	441.0000	222.0000	207.0000	608.0000
616	-3.9750	-5.7000	299.0000	63.0000	157.0000	190.0000	46.0000	26.0000	121.0000	121.0000	358.0000	191.0000	198.0000	252.0000	287.0000	188.0000	206.0000	300.0000	311.0000	171.0000	170.0000	316.0000	118.0000	360.0000	223.0000	148.0000	50.0000	139.0000	381.0000	240.0000	154.0000	326.0000	453.0000	316.0000	122.0000	140.0000	239.0000	263.0000	166.0000	139.0000	158.0000	106.0000	97.0000	181.0000	243.0000	437.0000	285.0000	259.0000	366.0000
617	-3.9000	-5.7000	220.0000	70.0000	208.0000	270.0000	133.0000	166.0000	256.0000	256.0000	442.0000	100.0000	457.0000	326.0000	298.0000	203.0000	210.0000	223.0000	253.0000	95.0000	114.0000	170.0000	199.0000	505.0000	450.0000	249.0000	60.0000	220.0000	346.0000	199.0000	154.0000	252.0000	586.0000	183.0000	203.0000	47.0000	332.0000	203.0000	397.0000	356.0000	306.0000	198.0000	88.0000	344.0000	730.0000	334.0000	349.0000	426.0000	857.0000
618	-3.8250	-5.7000	147.0000	274.0000	81.0000	40.0000	49.0000	50.0000	138.0000	138.0000	141.0000	60.0000	243.0000	204.0000	309.0000	538.0000	158.0000	141.0000	229.0000	230.0000	70.0000	161.0000	164.0000	463.0000	293.0000	220.0000	153.0000	102.0000	284.0000	135.0000	111.0000	209.0000	655.0000	186.0000	69.0000	114.0000	191.0000	105.0000	265.0000	304.0000	122.0000	111.0000	247.0000	137.0000	436.0000	284.0000	286.0000	222.0000	413.0000
619	-3.7500	-5.7000	196.0000	215.0000	150.0000	149.0000	74.0000	150.0000	165.0000	165.0000	286.0000	102.0000	349.0000	288.0000	257.0000	191.0000	148.0000	205.0000	193.0000	40.0000	165.0000	107.0000	360.0000	581.0000	255.0000	231.0000	195.0000	125.0000	325.0000	265.0000	219.0000	218.0000	207.0000	198.0000	24.0000	58.0000	266.0000	118.0000	229.0000	238.0000	307.0000	111.0000	122.0000	246.0000	412.0000	206.0000	219.0000	234.0000	481.0000
620	-3.6750	-5.7000	225.0000	298.0000	147.0000	86.0000	163.0000	171.0000	83.0000	83.0000	156.0000	208.0000	468.0000	567.0000	112.0000	223.0000	199.0000	312.0000	257.0000	132.0000	125.0000	168.0000	154.0000	606.0000	233.0000	224.0000	102.0000	47.0000	346.0000	319.0000	243.0000	174.0000	524.0000	307.0000	351.0000	166.0000	236.0000	294.0000	278.0000	202.0000	229.0000	223.0000	237.0000	176.0000	585.0000	350.0000	300.0000	299.0000	640.0000
621	-3.6000	-5.7000	201.0000	99.0000	123.0000	184.0000	180.0000	104.0000	117.0000	117.0000	282.0000	96.0000	413.0000	93.0000	70.0000	253.0000	145.0000	175.0000	229.0000	146.0000	28.0000	287.0000	155.0000	507.0000	487.0000	71.0000	185.0000	121.0000	524.0000	124.0000	207.0000	368.0000	659.0000	216.0000	66.0000	222.0000	414.0000	443.0000	200.0000	252.0000	229.0000	53.0000	153.0000	142.0000	567.0000	358.0000	367.0000	216.0000	684.0000
622	-3.5250	-5.7000	73.0000	72.0000	117.0000	84.0000	53.0000	106.0000	154.0000	154.0000	188.0000	104.0000	188.0000	213.0000	192.0000	398.0000	157.0000	285.0000	177.0000	180.0000	94.0000	328.0000	80.0000	431.0000	267.0000	243.0000	64.0000	92.0000	375.0000	297.0000	104.0000	200.0000	458.0000	213.0000	245.0000	137.0000	287.0000	310.0000	203.0000	211.0000	210.0000	178.0000	135.0000	224.0000	331.0000	477.0000	310.0000	179.0000	573.0000
623	-3.4500	-5.7000	293.0000	52.0000	75.0000	124.0000	109.0000	180.0000	132.0000	132.0000	273.0000	144.0000	325.0000	294.0000	102.0000	411.0000	258.0000	126.0000	130.0000	42.0000	180.0000	329.0000	292.0000	397.0000	240.0000	363.0000	211.0000	66.0000	239.0000	231.0000	218.0000	483.0000	509.0000	238.0000	118.0000	62.0000	327.0000	162.0000	155.0000	82.0000	90.0000	216.0000	211.0000	182.0000	273.0000	229.0000	277.0000	203.0000	591.0000
624	-3.3750	-5.7000	133.0000	181.0000	263.0000	180.0000	252.0000	131.0000	18.0000	18.0000	305.0000	208.0000	260.0000	335.0000	304.0000	221.0000	163.0000	261.0000	392.0000	214.0000	86.0000	218.0000	175.0000	545.0000	297.0000	243.0000	255.0000	189.0000	1667.0000	784.0000	275.0000	283.0000	477.0000	377.0000	94.0000	215.0000	199.0000	120.0000	224.0000	464.0000	436.0000	438.0000	209.0000	344.0000	525.0000	519.0000	326.0000	128.0000	760.0000
625	-3.3000	-5.7000	258.0000	247.0000	129.0000	166.0000	167.0000	219.0000	226.0000	226.0000	241.0000	88.0000	328.0000	317.0000	172.0000	363.0000	413.0000	190.0000	462.0000	246.0000	173.0000	336.0000	168.0000	373.0000	378.0000	310.0000	136.0000	231.0000	246.0000	153.0000	85.0000	255.0000	474.0000	275.0000	191.0000	201.0000	618.0000	348.0000	372.0000	414.0000	239.0000	177.0000	351.0000	561.0000	486.0000	1203.0000	118.0000	336.0000	621.0000
626	-3.2250	-5.7000	139.0000	214.0000	127.0000	229.0000	107.0000	224.0000	24.0000	24.0000	360.0000	161.0000	219.0000	241.0000	315.0000	240.0000	304.0000	354.0000	233.0000	142.0000	123.0000	188.0000	252.0000	443.0000	367.0000	261.0000	100.0000	109.0000	455.0000	320.0000	149.0000	267.0000	238.0000	376.0000	202.0000	269.0000	270.0000	430.0000	77.0000	371.0000	198.0000	127.0000	182.0000	200.0000	419.0000	419.0000	332.0000	363.0000	672.0000
627	-3.1500	-5.7000	72.0000	22.0000	186.0000	112.0000	100.0000	113.0000	104.0000	104.0000	256.0000	133.0000	320.0000	174.0000	134.0000	313.0000	101.0000	250.0000	131.0000	95.0000	143.0000	297.0000	237.0000	444.0000	278.0000	129.0000	19.0000	104.0000	400.0000	209.0000	178.0000	371.0000	400.0000	214.0000	48.0000	72.0000	452.0000	51.0000	249.0000	224.0000	252.0000	189.0000	134.0000	337.0000	333.0000	375.0000	116.0000	252.0000	430.0000
628	-3.0750	-5.7000	209.0000	148.0000	0.0000	105.0000	65.0000	94.0000	139.0000	139.0000	205.0000	139.0000	288.0000	270.0000	118.0000	557.0000	295.0000	322.0000	199.0000	130.0000	85.0000	259.0000	195.0000	560.0000	233.0000	233.0000	137.0000	228.0000	255.0000	236.0000	129.0000	260.0000	366.0000	280.0000	177.0000	144.0000	257.0000	267.0000	136.0000	250.0000	231.0000	75.0000	167.0000	383.0000	545.0000	490.0000	393.0000	282.0000	500.0000
629	-3.0000	-5.7000	207.0000	169.0000	157.0000	158.0000	74.0000	102.0000	82.0000	82.0000	275.0000	132.0000	345.0000	124.0000	350.0000	234.0000	157.0000	393.0000	125.0000	69.0000	21.0000	205.0000	204.0000	294.0000	389.0000	143.0000	185.0000	158.0000	254.0000	119.0000	272.0000	286.0000	368.0000	219.0000	94.0000	0.0000	211.0000	199.0000	59.0000	253.0000	253.0000	102.0000	402.0000	271.0000	372.0000	277.0000	211.0000	325.0000	377.0000
630	-2.9250	-5.7000	257.0000	65.0000	102.0000	270.0000	102.0000	146.0000	53.0000	53.0000	413.0000	253.0000	389.0000	130.0000	300.0000	339.0000	150.0000	202.0000	259.0000	315.0000	56.0000	186.0000	215.0000	530.0000	357.0000	209.0000	252.0000	103.0000	222.0000	114.0000	239.0000	401.0000	377.0000	179.0000	135.0000	82.0000	215.0000	323.0000	206.0000	276.0000	372.0000	118.0000	104.0000	399.0000	430.0000	515.0000	287.0000	293.0000	775.0000
631	-2.8500	-5.7000	168.0000	271.0000	122.0000	76.0000	126.0000	245.0000	216.0000	216.0000	118.0000	126.0000	217.0000	242.0000	132.0000	347.0000	164.0000	222.0000	230.0000	243.0000	280.0000	174.0000	335.0000	480.0000	212.0000	204.0000	77.0000	227.0000	341.0000	204.0000	201.0000	214.0000	375.0000	264.0000	260.0000	150.0000	386.0000	248.0000	275.0000	279.0000	220.0000	415.0000	102.0000	204.0000	489.0000	248.0000	269.0000	274.0000	490.0000
632	-2.7750	-5.7000	247.0000	154.0000	74.0000	69.0000	160.0000	153.0000	65.0000	65.0000	128.0000	127.0000	293.0000	210.0000	231.0000	404.0000	51.0000	242.0000	201.0000	91.0000	108.0000	275.0000	135.0000	386.0000	198.0000	150.0000	50.0000	27.0000	284.0000	214.0000	238.0000	373.0000	239.0000	134.0000	25.0000	75.0000	396.0000	339.0000	214.0000	290.0000	315.0000	222.0000	50.0000	126.0000	382.0000	293.0000	295.0000	124.0000	469.0000
633	-2.7000	-5.7000	156.0000	250.0000	79.0000	297.0000	116.0000	184.0000	170.0000	170.0000	150.0000	221.0000	506.0000	242.0000	253.0000	195.0000	345.0000	259.0000	370.0000	236.0000	201.0000	265.0000	176.0000	243.0000	461.0000	238.0000	212.0000	86.0000	428.0000	246.0000	194.0000	364.0000	704.0000	199.0000	150.0000	138.0000	488.0000	278.0000	343.0000	226.0000	287.0000	297.0000	302.0000	261.0000	459.0000	720.0000	316.0000	285.0000	631.0000
634	-2.6250	-5.7000	196.0000	218.0000	145.0000	333.0000	68.0000	71.0000	68.0000	68.0000	327.0000	176.0000	381.0000	249.0000	160.0000	375.0000	203.0000	158.0000	424.0000	116.0000	45.0000	231.0000	238.0000	285.0000	429.0000	333.0000	49.0000	130.0000	349.0000	215.0000	219.0000	251.0000	432.0000	206.0000	143.0000	96.0000	524.0000	436.0000	173.0000	260.0000	151.0000	101.0000	150.0000	256.0000	585.0000	412.0000	304.0000	258.0000	619.0000
635	-2.5500	-5.7000	74.0000	184.0000	46.0000	180.0000	94.0000	215.0000	84.0000	84.0000	199.0000	58.0000	160.0000	228.0000	43.0000	232.0000	203.0000	112.0000	115.0000	92.0000	49.0000	96.0000	86.0000	375.0000	154.0000	166.0000	115.0000	105.0000	229.0000	225.0000	113.0000	229.0000	231.0000	93.0000	178.0000	84.0000	248.0000	121.0000	261.0000	169.0000	161.0000	179.0000	178.0000	310.0000	167.0000	286.0000	289.0000	114.0000	388.0000
636	-2.4750	-5.7000	76.0000	101.0000	83.0000	74.0000	171.0000	189.0000	51.0000	51.0000	167.0000	68.0000	346.0000	93.0000	21.0000	119.0000	146.0000	270.0000	233.0000	133.0000	136.0000	218.0000	88.0000	447.0000	295.0000	332.0000	63.0000	101.0000	146.0000	128.0000	69.0000	169.0000	334.0000	330.0000	247.0000	98.0000	187.0000	201.0000	181.0000	248.0000	128.0000	39.0000	235.0000	288.0000	301.0000	365.0000	277.0000	194.0000	287.0000
637	-2.4000	-5.7000	71.0000	202.0000	204.0000	51.0000	53.0000	259.0000	59.0000	59.0000	251.0000	85.0000	395.0000	93.0000	277.0000	315.0000	178.0000	200.0000	246.0000	115.0000	47.0000	256.0000	65.0000	344.0000	247.0000	87.0000	122.0000	113.0000	379.0000	130.0000	148.0000	225.0000	586.0000	334.0000	139.0000	148.0000	185.0000	249.0000	477.0000	250.0000	235.0000	135.0000	127.0000	400.0000	560.0000	586.0000	203.0000	167.0000	826.0000
638	-2.3250	-5.7000	270.0000	90.0000	180.0000	149.0000	184.0000	91.0000	83.0000	83.0000	186.0000	82.0000	325.0000	214.0000	90.0000	194.0000	121.0000	167.0000	79.0000	99.0000	122.0000	259.0000	157.0000	371.0000	213.0000	275.0000	21.0000	204.0000	201.0000	152.0000	166.0000	180.0000	383.0000	253.0000	121.0000	86.0000	156.0000	167.0000	124.0000	156.0000	41.0000	65.0000	52.0000	222.0000	363.0000	208.0000	170.0000	295.0000	250.0000
639	-2.2500	-5.7000	105.0000	194.0000	155.0000	86.0000	116.0000	130.0000	135.0000	135.0000	496.0000	103.0000	315.0000	285.0000	87.0000	237.0000	175.0000	164.0000	227.0000	122.0000	70.0000	273.0000	219.0000	523.0000	403.0000	159.0000	51.0000	79.0000	364.0000	156.0000	100.0000	227.0000	479.0000	139.0000	283.0000	118.0000	345.0000	191.0000	210.0000	369.0000	107.0000	151.0000	115.0000	262.0000	518.0000	349.0000	215.0000	80.0000	600.0000
640	-2.1750	-5.7000	91.0000	238.0000	189.0000	156.0000	157.0000	241.0000	73.0000	73.0000	492.0000	135.0000	289.0000	232.0000	55.0000	328.0000	301.0000	323.0000	306.0000	322.0000	210.0000	189.0000	185.0000	513.0000	312.0000	135.0000	201.0000	47.0000	369.0000	249.0000	154.0000	343.0000	895.0000	413.0000	248.0000	150.0000	538.0000	299.0000	240.0000	304.0000	214.0000	185.0000	215.0000	325.0000	550.0000	367.0000	222.0000	199.0000	754.0000
641	-2.1000	-5.7000	47.0000	152.0000	210.0000	205.0000	173.0000	93.0000	166.0000	166.0000	136.0000	198.0000	425.0000	405.0000	78.0000	215.0000	89.0000	143.0000	123.0000	98.0000	55.0000	213.0000	193.0000	352.0000	201.0000	164.0000	170.0000	64.0000	339.0000	191.0000	173.0000	219.0000	519.0000	127.0000	135.0000	121.0000	392.0000	117.0000	232.0000	288.0000	53.0000	187.0000	338.0000	289.0000	416.0000	299.0000	281.0000	202.0000	379.0000
642	-2.0250	-5.7000	208.0000	222.0000	140.0000	170.0000	108.0000	112.0000	272.0000	272.0000	192.0000	88.0000	347.0000	74.0000	196.0000	248.0000	96.0000	213.0000	208.0000	100.0000	169.0000	243.0000	82.0000	342.0000	196.0000	252.0000	77.0000	100.0000	176.0000	166.0000	143.0000	383.0000	498.0000	347.0000	250.0000	138.0000	251.0000	198.0000	193.0000	294.0000	190.0000	150.0000	162.0000	136.0000	311.0000	360.0000	167.0000	181.0000	711.0000
643	-1.9500	-5.7000	365.0000	271.0000	63.0000	146.0000	62.0000	182.0000	227.0000	227.0000	231.0000	66.0000	135.0000	158.0000	354.0000	166.0000	175.0000	217.0000	168.0000	201.0000	103.0000	233.0000	150.0000	457.0000	302.0000	179.0000	170.0000	106.0000	553.0000	254.0000	273.0000	199.0000	595.0000	179.0000	160.0000	188.0000	435.0000	322.0000	139.0000	314.0000	81.0000	100.0000	200.0000	256.0000	624.0000	637.0000	334.0000	295.0000	752.0000
644	-1.8750	-5.7000	243.0000	62.0000	104.0000	110.0000	154.0000	130.0000	198.0000	198.0000	243.0000	91.0000	268.0000	337.0000	66.0000	262.0000	107.0000	148.0000	163.0000	45.0000	162.0000	193.0000	55.0000	455.0000	232.0000	183.0000	68.0000	121.0000	157.0000	130.0000	205.0000	221.0000	164.0000	63.0000	114.0000	172.0000	332.0000	347.0000	228.0000	359.0000	249.0000	212.0000	88.0000	200.0000	505.0000	360.0000	251.0000	172.0000	458.0000
645	-1.8000	-5.7000	203.0000	188.0000	229.0000	52.0000	112.0000	175.0000	236.0000	215.0000	257.0000	199.0000	234.0000	229.0000	145.0000	359.0000	273.0000	162.0000	228.0000	110.0000	34.0000	114.0000	109.0000	506.0000	324.0000	224.0000	55.0000	86.0000	386.0000	149.0000	54.0000	172.0000	214.0000	187.0000	48.0000	111.0000	235.0000	188.0000	174.0000	215.0000	118.0000	123.0000	98.0000	217.0000	546.0000	546.0000	344.0000	162.0000	455.0000
646	-1.7250	-5.7000	156.0000	135.0000	152.0000	176.0000	151.0000	100.0000	58.0000	58.0000	113.0000	139.0000	191.0000	168.0000	170.0000	100.0000	137.0000	43.0000	166.0000	138.0000	48.0000	91.0000	260.0000	395.0000	174.0000	122.0000	92.0000	57.0000	451.0000	165.0000	76.0000	63.0000	259.0000	117.0000	217.0000	22.0000	65.0000	345.0000	106.0000	147.0000	100.0000	150.0000	201.0000	165.0000	280.0000	185.0000	258.0000	121.0000	602.0000
647	-1.6500	-5.7000	248.0000	119.0000	75.0000	96.0000	79.0000	140.0000	141.0000	141.0000	144.0000	161.0000	313.0000	207.0000	244.0000	214.0000	76.0000	153.0000	130.0000	25.0000	41.0000	155.0000	84.0000	352.0000	222.0000	197.0000	85.0000	144.0000	289.0000	179.0000	95.0000	56.0000	334.0000	176.0000	22.0000	139.0000	200.0000	172.0000	167.0000	348.0000	222.0000	75.0000	79.0000	194.0000	280.0000	415.0000	131.0000	234.0000	349.0000
648	-1.5750	-5.7000	164.0000	115.0000	142.0000	119.0000	0.0000	309.0000	38.0000	38.0000	174.0000	95.0000	236.0000	250.0000	101.0000	231.0000	136.0000	266.0000	47.0000	144.0000	87.0000	106.0000	224.0000	412.0000	225.0000	192.0000	155.0000	152.0000	493.0000	346.0000	156.0000	192.0000	615.0000	278.0000	108.0000	211.0000	327.0000	153.0000	203.0000	250.0000	181.0000	211.0000	248.0000	568.0000	383.0000	404.0000	285.0000	308.0000	922.0000
649	-1.5000	-5.7000	112.0000	108.0000	170.0000	263.0000	151.0000	50.0000	115.0000	115.0000	365.0000	152.0000	248.0000	199.0000	158.0000	229.0000	149.0000	249.0000	236.0000	295.0000	31.0000	238.0000	185.0000	454.0000	346.0000	273.0000	190.0000	111.0000	588.0000	286.0000	239.0000	297.0000	804.0000	360.0000	180.0000	76.0000	614.0000	93.0000	224.0000	283.0000	180.0000	104.0000	193.0000	291.0000	762.0000	829.0000	169.0000	236.0000	748.0000
650	-1.4250	-5.7000	49.0000	77.0000	300.0000	181.0000	26.0000	272.0000	64.0000	64.0000	281.0000	175.0000	246.0000	259.0000	164.0000	308.0000	191.0000	200.0000	246.0000	155.0000	166.0000	238.0000	264.0000	412.0000	623.0000	208.0000	162.0000	175.0000	339.0000	405.0000	25.0000	300.0000	283.0000	294.0000	206.0000	132.0000	463.0000	197.0000	172.0000	316.0000	331.0000	208.0000	106.0000	422.0000	347.0000	364.0000	168.0000	113.0000	712.0000
651	-1.3500	-5.7000	98.0000	31.0000	195.0000	196.0000	102.0000	165.0000	240.0000	240.0000	141.0000	224.0000	425.0000	321.0000	277.0000	363.0000	165.0000	136.0000	105.0000	232.0000	221.0000	219.0000	180.0000	338.0000	114.0000	269.0000	79.0000	52.0000	589.0000	268.0000	213.0000	269.0000	669.0000	238.0000	132.0000	18.0000	400.0000	220.0000	221.0000	404.0000	267.0000	269.0000	232.0000	575.0000	374.0000	511.0000	341.0000	358.0000	418.0000
652	-1.2750	-5.7000	164.0000	184.0000	48.0000	77.0000	78.0000	197.0000	34.0000	34.0000	231.0000	165.0000	63.0000	159.0000	186.0000	238.0000	153.0000	191.0000	249.0000	145.0000	168.0000	324.0000	135.0000	525.0000	291.0000	245.0000	85.0000	60.0000	433.0000	146.0000	161.0000	395.0000	422.0000	403.0000	71.0000	81.0000	367.0000	288.0000	163.0000	151.0000	136.0000	178.0000	324.0000	216.0000	224.0000	191.0000	306.0000	210.0000	440.0000
653	-1.2000	-5.7000	149.0000	111.0000	123.0000	93.0000	101.0000	162.0000	101.0000	101.0000	97.0000	97.0000	233.0000	207.0000	189.0000	206.0000	252.0000	58.0000	306.0000	73.0000	182.0000	123.0000	181.0000	752.0000	203.0000	331.0000	45.0000	266.0000	379.0000	184.0000	106.0000	211.0000	580.0000	94.0000	154.0000	123.0000	393.0000	212.0000	169.0000	141.0000	110.0000	199.0000	243.0000	318.0000	666.0000	505.0000	238.0000	125.0000	549.0000
654	-1.1250	-5.7000	203.0000	167.0000	223.0000	38.0000	131.0000	153.0000	70.0000	70.0000	259.0000	172.0000	237.0000	244.0000	237.0000	238.0000	23.0000	203.0000	386.0000	55.0000	20.0000	225.0000	141.0000	403.0000	152.0000	92.0000	124.0000	57.0000	448.0000	140.0000	45.0000	384.0000	377.0000	340.0000	95.0000	135.0000	446.0000	335.0000	128.0000	177.0000	212.0000	196.0000	247.0000	391.0000	583.0000	420.0000	332.0000	267.0000	438.0000
655	-1.0500	-5.7000	173.0000	39.0000	185.0000	91.0000	64.0000	163.0000	90.0000	69.0000	191.0000	114.0000	281.0000	287.0000	218.0000	310.0000	133.0000	320.0000	129.0000	89.0000	64.0000	356.0000	314.0000	299.0000	257.0000	266.0000	99.0000	198.0000	241.0000	73.0000	297.0000	393.0000	420.0000	229.0000	102.0000	219.0000	260.0000	361.0000	95.0000	360.0000	167.0000	186.0000	197.0000	464.0000	189.0000	264.0000	250.0000	105.0000	297.0000
656	-0.9750	-5.7000	253.0000	299.0000	73.0000	49.0000	137.0000	281.0000	253.0000	253.0000	422.0000	226.0000	506.0000	288.0000	268.0000	108.0000	189.0000	176.0000	361.0000	295.0000	153.0000	61.0000	89.0000	353.0000	102.0000	138.0000	62.0000	131.0000	147.0000	236.0000	240.0000	197.0000	581.0000	194.0000	148.0000	232.0000	490.0000	343.0000	250.0000	352.0000	112.0000	123.0000	367.0000	269.0000	715.0000	583.0000	369.0000	242.0000	717.0000
657	-0.9000	-5.7000	84.0000	151.0000	118.0000	211.0000	233.0000	200.0000	113.0000	113.0000	171.0000	99.0000	329.0000	314.0000	122.0000	282.0000	158.0000	235.0000	262.0000	78.0000	87.0000	330.0000	369.0000	533.0000	209.0000	128.0000	186.0000	50.0000	332.0000	117.0000	259.0000	255.0000	532.0000	200.0000	141.0000	181.0000	512.0000	293.0000	201.0000	275.0000	115.0000	293.0000	231.0000	480.0000	341.0000	448.0000	400.0000	255.0000	596.0000
658	-0.8250	-5.7000	76.0000	86.0000	108.0000	175.0000	136.0000	258.0000	156.0000	156.0000	234.0000	113.0000	241.0000	122.0000	110.0000	115.0000	146.0000	183.0000	221.0000	114.0000	157.0000	174.0000	227.0000	307.0000	236.0000	260.0000	175.0000	107.0000	315.0000	319.0000	160.0000	147.0000	516.0000	165.0000	46.0000	103.0000	494.0000	275.0000	140.0000	334.0000	301.0000	105.0000	124.0000	276.0000	423.0000	388.0000	165.0000	316.0000	561.0000
659	-0.7500	-5.7000	198.0000	71.0000	104.0000	132.0000	184.0000	107.0000	72.0000	72.0000	52.0000	72.0000	254.0000	119.0000	132.0000	110.0000	79.0000	76.0000	111.0000	207.0000	52.0000	234.0000	140.0000	508.0000	237.0000	288.0000	155.0000	201.0000	299.0000	124.0000	206.0000	133.0000	410.0000	114.0000	111.0000	0.0000	161.0000	102.0000	92.0000	298.0000	154.0000	141.0000	84.0000	184.0000	368.0000	186.0000	256.0000	197.0000	203.0000
660	-0.6750	-5.7000	216.0000	301.0000	221.0000	89.0000	87.0000	229.0000	148.0000	148.0000	185.0000	96.0000	324.0000	317.0000	240.0000	117.0000	80.0000	462.0000	297.0000	146.0000	53.0000	109.0000	103.0000	382.0000	288.0000	63.0000	190.0000	96.0000	257.0000	160.0000	172.0000	339.0000	362.0000	104.0000	133.0000	204.0000	415.0000	199.0000	242.0000	99.0000	78.0000	295.0000	134.0000	297.0000	537.0000	319.0000	71.0000	319.0000	533.0000
661	-0.6000	-5.7000	268.0000	170.0000	202.0000	94.0000	120.0000	179.0000	208.0000	208.0000	130.0000	190.0000	207.0000	223.0000	115.0000	224.0000	81.0000	80.0000	141.0000	103.0000	30.0000	121.0000	172.0000	403.0000	337.0000	196.0000	117.0000	46.0000	307.0000	208.0000	185.0000	401.0000	374.0000	215.0000	255.0000	191.0000	550.0000	374.0000	242.0000	442.0000	257.0000	178.0000	105.0000	318.0000	487.0000	633.0000	213.0000	296.0000	554.0000
662	-0.5250	-5.7000	303.0000	110.0000	103.0000	91.0000	119.0000	83.0000	124.0000	124.0000	208.0000	139.0000	256.0000	221.0000	167.0000	304.0000	191.0000	69.0000	196.0000	65.0000	190.0000	84.0000	144.0000	351.0000	233.0000	173.0000	101.0000	109.0000	344.0000	232.0000	74.0000	230.0000	353.0000	193.0000	96.0000	86.0000	342.0000	268.0000	375.0000	274.0000	283.0000	61.0000	195.0000	383.0000	466.0000	314.0000	222.0000	215.0000	256.0000
663	-0.4500	-5.7000	45.0000	199.0000	409.0000	180.0000	213.0000	249.0000	102.0000	102.0000	246.0000	169.0000	176.0000	113.0000	157.0000	120.0000	220.0000	70.0000	200.0000	160.0000	88.0000	166.0000	66.0000	453.0000	179.0000	67.0000	176.0000	87.0000	546.0000	161.0000	67.0000	187.0000	668.0000	170.0000	158.0000	159.0000	197.0000	353.0000	129.0000	461.0000	314.0000	182.0000	254.0000	569.0000	581.0000	204.0000	273.0000	185.0000	366.0000
664	-0.3750	-5.7000	145.0000	197.0000	130.0000	104.0000	80.0000	139.0000	66.0000	66.0000	212.0000	22.0000	215.0000	203.0000	102.0000	136.0000	108.0000	47.0000	181.0000	43.0000	81.0000	50.0000	104.0000	443.0000	206.0000	191.0000	184.0000	86.0000	363.0000	166.0000	78.0000	196.0000	294.0000	191.0000	51.0000	87.0000	284.0000	256.0000	236.0000	240.0000	52.0000	146.0000	111.0000	241.0000	327.0000	344.0000	454.0000	307.0000	511.0000
665	-0.3000	-5.7000	97.0000	111.0000	183.0000	200.0000	30.0000	216.0000	91.0000	91.0000	173.0000	108.0000	318.0000	141.0000	153.0000	142.0000	165.0000	130.0000	153.0000	64.0000	90.0000	220.0000	123.0000	320.0000	391.0000	143.0000	140.0000	82.0000	366.0000	97.0000	127.0000	139.0000	238.0000	30.0000	85.0000	99.0000	105.0000	117.0000	170.0000	103.0000	196.0000	240.0000	94.0000	156.0000	329.0000	369.0000	174.0000	267.0000	139.0000
666	-0.2250	-5.7000	104.0000	133.0000	92.0000	246.0000	80.0000	169.0000	78.0000	78.0000	285.0000	89.0000	324.0000	101.0000	236.0000	175.0000	171.0000	106.0000	177.0000	179.0000	64.0000	233.0000	169.0000	470.0000	210.0000	80.0000	49.0000	38.0000	221.0000	83.0000	140.0000	169.0000	452.0000	252.0000	73.0000	123.0000	292.0000	179.0000	193.0000	305.0000	240.0000	45.0000	172.0000	379.0000	415.0000	253.0000	219.0000	338.0000	231.0000
667	-0.1500	-5.7000	120.0000	27.0000	0.0000	159.0000	73.0000	290.0000	125.0000	125.0000	128.0000	129.0000	190.0000	182.0000	161.0000	163.0000	106.0000	120.0000	124.0000	55.0000	52.0000	230.0000	105.0000	339.0000	202.0000	128.0000	126.0000	50.0000	539.0000	81.0000	100.0000	158.0000	378.0000	159.0000	20.0000	237.0000	447.0000	270.0000	220.0000	315.0000	157.0000	96.0000	183.0000	292.0000	413.0000	301.0000	412.0000	364.0000	625.0000
668	-0.0750	-5.7000	182.0000	55.0000	114.0000	141.0000	67.0000	218.0000	102.0000	102.0000	234.0000	130.0000	414.0000	229.0000	218.0000	86.0000	82.0000	234.0000	60.0000	41.0000	80.0000	204.0000	150.0000	603.0000	319.0000	120.0000	91.0000	190.0000	244.0000	125.0000	64.0000	296.0000	336.0000	333.0000	126.0000	117.0000	227.0000	362.0000	324.0000	67.0000	201.0000	140.0000	146.0000	233.0000	405.0000	521.0000	226.0000	275.0000	461.0000
669	0.0000	-5.7000	323.0000	114.0000	190.0000	35.0000	260.0000	65.0000	28.0000	28.0000	257.0000	105.0000	384.0000	258.0000	132.0000	202.0000	152.0000	148.0000	134.0000	304.0000	108.0000	331.0000	252.0000	473.0000	288.0000	161.0000	65.0000	147.0000	521.0000	192.0000	127.0000	241.0000	585.0000	265.0000	174.0000	112.0000	314.0000	250.0000	164.0000	337.0000	132.0000	122.0000	223.0000	470.0000	508.0000	556.0000	338.0000	176.0000	473.0000
670	0.0750	-5.7000	189.0000	129.0000	108.0000	164.0000	119.0000	92.0000	18.0000	18.0000	203.0000	93.0000	295.0000	274.0000	207.0000	200.0000	150.0000	96.0000	227.0000	151.0000	61.0000	173.0000	108.0000	442.0000	466.0000	203.0000	71.0000	84.0000	278.0000	228.0000	157.0000	229.0000	289.0000	201.0000	181.0000	92.0000	460.0000	296.0000	105.0000	236.0000	202.0000	49.0000	97.0000	386.0000	325.0000	500.0000	201.0000	347.0000	629.0000
671	-4.5000	-5.6250	26.0000	55.0000	124.0000	157.0000	138.0000	231.0000	62.0000	62.0000	321.0000	209.0000	183.0000	346.0000	283.0000	99.0000	117.0000	102.0000	138.0000	129.0000	75.0000	196.0000	239.0000	298.0000	135.0000	238.0000	26.0000	249.0000	139.0000	206.0000	221.0000	160.0000	242.0000	98.0000	154.0000	123.0000	291.0000	67.0000	207.0000	118.0000	240.0000	133.0000	94.0000	415.0000	351.0000	221.0000	306.0000	247.0000	496.0000
672	-4.4250	-5.6250	113.0000	117.0000	61.0000	45.0000	67.0000	46.0000	59.0000	59.0000	148.0000	61.0000	112.0000	232.0000	213.0000	109.0000	108.0000	154.0000	117.0000	115.0000	89.0000	108.0000	106.0000	217.0000	261.0000	76.0000	48.0000	98.0000	0.0000	88.0000	105.0000	159.0000	134.0000	133.0000	78.0000	99.0000	40.0000	261.0000	70.0000	45.0000	46.0000	0.0000	44.0000	237.0000	307.0000	78.0000	203.0000	190.0000	181.0000
673	-4.3500	-5.6250	201.0000	153.0000	233.0000	97.0000	121.0000	121.0000	108.0000	108.0000	219.0000	202.0000	499.0000	177.0000	240.0000	253.0000	159.0000	165.0000	252.0000	187.0000	161.0000	176.0000	102.0000	631.0000	207.0000	211.0000	85.0000	104.0000	328.0000	258.0000	139.0000	276.0000	450.0000	386.0000	75.0000	120.0000	414.0000	302.0000	127.0000	208.0000	27.0000	177.0000	190.0000	334.0000	334.0000	493.0000	310.0000	182.0000	616.0000
674	-4.2750	-5.6250	76.0000	250.0000	132.0000	104.0000	132.0000	97.0000	61.0000	61.0000	176.0000	103.0000	307.0000	120.0000	153.0000	88.0000	95.0000	205.0000	152.0000	54.0000	50.0000	279.0000	129.0000	434.0000	247.0000	118.0000	121.0000	158.0000	249.0000	72.0000	215.0000	202.0000	528.0000	275.0000	21.0000	78.0000	498.0000	168.0000	108.0000	248.0000	124.0000	244.0000	154.0000	362.0000	503.0000	291.0000	159.0000	307.0000	510.0000
675	-4.2000	-5.6250	170.0000	97.0000	136.0000	136.0000	60.0000	142.0000	100.0000	100.0000	174.0000	126.0000	194.0000	165.0000	338.0000	216.0000	192.0000	229.0000	203.0000	186.0000	94.0000	405.0000	145.0000	452.0000	133.0000	164.0000	105.0000	174.0000	333.0000	170.0000	43.0000	316.0000	536.0000	196.0000	171.0000	142.0000	514.0000	316.0000	204.0000	237.0000	266.0000	196.0000	146.0000	330.0000	559.0000	628.0000	273.0000	129.0000	560.0000
676	-4.1250	-5.6250	224.0000	84.0000	57.0000	216.0000	92.0000	251.0000	181.0000	181.0000	276.0000	124.0000	333.0000	115.0000	109.0000	107.0000	156.0000	91.0000	132.0000	142.0000	207.0000	199.0000	276.0000	336.0000	112.0000	124.0000	50.0000	126.0000	418.0000	189.0000	123.0000	329.0000	527.0000	230.0000	154.0000	216.0000	531.0000	176.0000	270.0000	243.0000	119.0000	277.0000	159.0000	160.0000	447.0000	442.0000	390.0000	275.0000	685.0000
677	-4.0500	-5.6250	280.0000	104.0000	249.0000	199.0000	96.0000	146.0000	81.0000	81.0000	163.0000	134.0000	233.0000	363.0000	250.0000	359.0000	118.0000	188.0000	252.0000	185.0000	98.0000	45.0000	122.0000	477.0000	499.0000	111.0000	97.0000	180.0000	508.0000	146.0000	172.0000	378.0000	324.0000	113.0000	151.0000	60.0000	284.0000	177.0000	260.0000	241.0000	215.0000	132.0000	236.0000	353.0000	525.0000	351.0000	221.0000	278.0000	555.0000
678	-3.9750	-5.6250	255.0000	233.0000	178.0000	104.0000	220.0000	114.0000	168.0000	168.0000	244.0000	86.0000	308.0000	153.0000	39.0000	164.0000	222.0000	338.0000	221.0000	22.0000	204.0000	322.0000	153.0000	463.0000	397.0000	165.0000	110.0000	106.0000	457.0000	206.0000	233.0000	336.0000	597.0000	261.0000	222.0000	139.0000	356.0000	305.0000	228.0000	269.0000	191.0000	300.0000	105.0000	391.0000	388.0000	696.0000	223.0000	126.0000	537.0000
679	-3.9000	-5.6250	168.0000	179.0000	220.0000	173.0000	189.0000	193.0000	44.0000	44.0000	288.0000	153.0000	160.0000	279.0000	83.0000	203.0000	303.0000	239.0000	99.0000	100.0000	95.0000	296.0000	318.0000	648.0000	300.0000	148.0000	19.0000	166.0000	579.0000	155.0000	205.0000	285.0000	598.0000	310.0000	277.0000	220.0000	479.0000	307.0000	262.0000	309.0000	148.0000	104.0000	232.0000	305.0000	394.0000	424.0000	171.0000	430.0000	479.0000
680	-3.8250	-5.6250	89.0000	159.0000	168.0000	78.0000	96.0000	175.0000	223.0000	223.0000	283.0000	184.0000	163.0000	181.0000	161.0000	255.0000	103.0000	201.0000	173.0000	139.0000	0.0000	269.0000	138.0000	443.0000	225.0000	59.0000	149.0000	0.0000	362.0000	126.0000	140.0000	254.0000	434.0000	165.0000	91.0000	72.0000	272.0000	409.0000	127.0000	185.0000	68.0000	136.0000	97.0000	363.0000	535.0000	257.0000	257.0000	216.0000	551.0000
681	-3.7500	-5.6250	121.0000	75.0000	127.0000	134.0000	104.0000	139.0000	94.0000	94.0000	131.0000	118.0000	352.0000	186.0000	117.0000	313.0000	95.0000	109.0000	184.0000	119.0000	76.0000	243.0000	166.0000	620.0000	252.0000	163.0000	183.0000	118.0000	347.0000	222.0000	40.0000	445.0000	553.0000	377.0000	173.0000	97.0000	426.0000	231.0000	132.0000	211.0000	184.0000	96.0000	143.0000	222.0000	301.0000	451.0000	238.0000	267.0000	527.0000
682	-3.6750	-5.6250	195.0000	230.0000	156.0000	47.0000	89.0000	128.0000	206.0000	206.0000	260.0000	81.0000	324.0000	200.0000	215.0000	308.0000	155.0000	174.0000	294.0000	175.0000	187.0000	299.0000	25.0000	583.0000	175.0000	303.0000	107.0000	132.0000	320.0000	169.0000	120.0000	384.0000	706.0000	321.0000	135.0000	198.0000	648.0000	365.0000	233.0000	86.0000	267.0000	125.0000	138.0000	236.0000	514.0000	574.0000	166.0000	235.0000	536.0000
683	-3.6000	-5.6250	163.0000	142.0000	284.0000	74.0000	133.0000	160.0000	23.0000	23.0000	162.0000	41.0000	258.0000	246.0000	225.0000	174.0000	232.0000	229.0000	120.0000	207.0000	95.0000	209.0000	148.0000	460.0000	326.0000	254.0000	163.0000	44.0000	231.0000	285.0000	174.0000	166.0000	437.0000	266.0000	134.0000	145.0000	474.0000	269.0000	285.0000	289.0000	267.0000	143.0000	95.0000	269.0000	505.0000	508.0000	295.0000	136.0000	517.0000
684	-3.5250	-5.6250	203.0000	155.0000	0.0000	0.0000	72.0000	0.0000	0.0000	0.0000	425.0000	22.0000	324.0000	343.0000	251.0000	314.0000	295.0000	98.0000	189.0000	218.0000	50.0000	192.0000	217.0000	630.0000	258.0000	104.0000	119.0000	65.0000	275.0000	194.0000	234.0000	361.0000	759.0000	185.0000	100.0000	88.0000	345.0000	211.0000	201.0000	223.0000	92.0000	170.0000	144.0000	207.0000	339.0000	405.0000	141.0000	171.0000	817.0000
685	-3.4500	-5.6250	349.0000	36.0000	221.0000	114.0000	39.0000	168.0000	129.0000	129.0000	484.0000	209.0000	252.0000	312.0000	281.0000	290.0000	93.0000	215.0000	155.0000	210.0000	265.0000	316.0000	293.0000	425.0000	501.0000	161.0000	182.0000	255.0000	491.0000	497.0000	142.0000	268.0000	587.0000	181.0000	105.0000	174.0000	498.0000	415.0000	292.0000	563.0000	93.0000	165.0000	245.0000	462.0000	568.0000	659.0000	275.0000	246.0000	704.0000
686	-3.3750	-5.6250	135.0000	91.0000	162.0000	235.0000	164.0000	219.0000	111.0000	111.0000	176.0000	483.0000	330.0000	344.0000	244.0000	212.0000	170.0000	86.0000	142.0000	277.0000	156.0000	316.0000	233.0000	454.0000	227.0000	202.0000	238.0000	360.0000	243.0000	260.0000	241.0000	567.0000	575.0000	205.0000	104.0000	94.0000	427.0000	344.0000	430.0000	384.0000	93.0000	214.0000	234.0000	410.0000	586.0000	816.0000	311.0000	474.0000	628.0000
687	-3.3000	-5.6250	127.0000	106.0000	140.0000	194.0000	165.0000	118.0000	338.0000	338.0000	298.0000	95.0000	320.0000	136.0000	67.0000	365.0000	337.0000	226.0000	189.0000	172.0000	73.0000	134.0000	162.0000	606.0000	498.0000	592.0000	82.0000	59.0000	397.0000	148.0000	200.0000	306.0000	674.0000	258.0000	130.0000	99.0000	389.0000	314.0000	344.0000	301.0000	345.0000	178.0000	212.0000	508.0000	592.0000	474.0000	375.0000	212.0000	914.0000
688	-3.2250	-5.6250	174.0000	179.0000	165.0000	221.0000	176.0000	197.0000	127.0000	127.0000	192.0000	112.0000	295.0000	163.0000	115.0000	265.0000	224.0000	287.0000	235.0000	144.0000	52.0000	221.0000	120.0000	483.0000	322.0000	194.0000	146.0000	130.0000	287.0000	240.0000	274.0000	293.0000	457.0000	256.0000	176.0000	124.0000	300.0000	286.0000	307.0000	276.0000	192.0000	144.0000	120.0000	367.0000	450.0000	231.0000	340.0000	208.0000	363.0000
689	-3.1500	-5.6250	157.0000	159.0000	40.0000	105.0000	102.0000	94.0000	45.0000	45.0000	196.0000	122.0000	243.0000	259.0000	347.0000	249.0000	155.0000	364.0000	82.0000	131.0000	146.0000	172.0000	199.0000	421.0000	155.0000	235.0000	93.0000	82.0000	399.0000	253.0000	320.0000	209.0000	365.0000	181.0000	241.0000	82.0000	297.0000	206.0000	202.0000	255.0000	125.0000	328.0000	217.0000	343.0000	373.0000	426.0000	389.0000	147.0000	557.0000
690	-3.0750	-5.6250	108.0000	133.0000	67.0000	230.0000	80.0000	249.0000	98.0000	98.0000	442.0000	229.0000	395.0000	376.0000	127.0000	350.0000	120.0000	191.0000	321.0000	135.0000	72.0000	157.0000	222.0000	664.0000	426.0000	239.0000	127.0000	224.0000	395.0000	558.0000	259.0000	319.0000	515.0000	150.0000	219.0000	71.0000	312.0000	263.0000	117.0000	469.0000	142.0000	93.0000	139.0000	219.0000	645.0000	542.0000	185.0000	298.0000	805.0000
691	-3.0000	-5.6250	214.0000	193.0000	165.0000	136.0000	52.0000	265.0000	56.0000	56.0000	200.0000	290.0000	292.0000	229.0000	150.0000	267.0000	77.0000	231.0000	219.0000	155.0000	26.0000	302.0000	159.0000	471.0000	260.0000	151.0000	188.0000	134.0000	378.0000	232.0000	143.0000	393.0000	374.0000	336.0000	129.0000	238.0000	360.0000	322.0000	214.0000	186.0000	119.0000	235.0000	202.0000	192.0000	351.0000	467.0000	269.0000	230.0000	703.0000
692	-2.9250	-5.6250	207.0000	144.0000	177.0000	173.0000	89.0000	144.0000	108.0000	108.0000	474.0000	105.0000	381.0000	333.0000	280.0000	291.0000	217.0000	301.0000	307.0000	147.0000	108.0000	263.0000	218.0000	596.0000	293.0000	401.0000	55.0000	185.0000	342.0000	266.0000	255.0000	343.0000	624.0000	135.0000	158.0000	28.0000	511.0000	161.0000	334.0000	257.0000	306.0000	200.0000	232.0000	302.0000	363.0000	407.0000	220.0000	188.0000	843.0000
693	-2.8500	-5.6250	135.0000	156.0000	126.0000	120.0000	75.0000	127.0000	57.0000	57.0000	263.0000	146.0000	552.0000	257.0000	190.0000	289.0000	186.0000	458.0000	307.0000	158.0000	162.0000	327.0000	195.0000	541.0000	221.0000	164.0000	102.0000	224.0000	274.0000	118.0000	183.0000	298.0000	684.0000	175.0000	148.0000	27.0000	388.0000	274.0000	339.0000	221.0000	216.0000	235.0000	117.0000	334.0000	396.0000	397.0000	323.0000	248.0000	513.0000
694	-2.7750	-5.6250	150.0000	245.0000	151.0000	82.0000	210.0000	140.0000	152.0000	152.0000	212.0000	110.0000	179.0000	149.0000	229.0000	270.0000	137.0000	174.0000	158.0000	98.0000	132.0000	133.0000	185.0000	565.0000	301.0000	229.0000	244.0000	121.0000	168.0000	198.0000	19.0000	181.0000	265.0000	153.0000	52.0000	120.0000	328.0000	172.0000	94.0000	116.0000	141.0000	136.0000	170.0000	386.0000	303.0000	299.0000	189.0000	290.0000	514.0000
695	-2.7000	-5.6250	223.0000	136.0000	139.0000	76.0000	151.0000	258.0000	170.0000	170.0000	151.0000	116.0000	210.0000	142.0000	282.0000	451.0000	131.0000	228.0000	267.0000	203.0000	108.0000	302.0000	157.0000	552.0000	291.0000	131.0000	204.0000	95.0000	289.0000	225.0000	181.0000	379.0000	338.0000	382.0000	48.0000	152.0000	337.0000	323.0000	264.0000	252.0000	403.0000	72.0000	227.0000	179.0000	422.0000	717.0000	437.0000	285.0000	513.0000
696	-2.6250	-5.6250	120.0000	76.0000	103.0000	152.0000	26.0000	71.0000	30.0000	30.0000	212.0000	46.0000	359.0000	350.0000	184.0000	486.0000	104.0000	134.0000	208.0000	118.0000	40.0000	151.0000	165.0000	460.0000	203.0000	255.0000	91.0000	119.0000	225.0000	163.0000	200.0000	331.0000	395.0000	147.0000	169.0000	81.0000	183.0000	196.0000	203.0000	143.0000	79.0000	171.0000	167.0000	368.0000	189.0000	317.0000	345.0000	313.0000	766.0000
697	-2.5500	-5.6250	142.0000	124.0000	177.0000	209.0000	138.0000	138.0000	77.0000	77.0000	230.0000	167.0000	402.0000	111.0000	140.0000	156.0000	156.0000	299.0000	265.0000	115.0000	82.0000	159.0000	239.0000	386.0000	289.0000	162.0000	108.0000	38.0000	394.0000	257.0000	287.0000	512.0000	815.0000	277.0000	119.0000	0.0000	69.0000	363.0000	328.0000	168.0000	196.0000	250.0000	199.0000	255.0000	648.0000	497.0000	261.0000	347.0000	798.0000
698	-2.4750	-5.6250	166.0000	121.0000	118.0000	210.0000	56.0000	228.0000	118.0000	118.0000	343.0000	74.0000	430.0000	254.0000	131.0000	231.0000	112.0000	142.0000	214.0000	124.0000	87.0000	65.0000	265.0000	473.0000	211.0000	133.0000	141.0000	143.0000	248.0000	258.0000	134.0000	229.0000	448.0000	204.0000	100.0000	220.0000	233.0000	336.0000	163.0000	237.0000	209.0000	133.0000	189.0000	377.0000	256.0000	660.0000	370.0000	213.0000	778.0000
699	-2.4000	-5.6250	332.0000	259.0000	164.0000	72.0000	184.0000	137.0000	86.0000	86.0000	260.0000	115.0000	337.0000	181.0000	75.0000	225.0000	289.0000	169.0000	184.0000	18.0000	55.0000	344.0000	53.0000	401.0000	446.0000	220.0000	43.0000	121.0000	220.0000	175.0000	96.0000	234.0000	473.0000	164.0000	120.0000	121.0000	259.0000	202.0000	212.0000	268.0000	30.0000	187.0000	217.0000	206.0000	394.0000	366.0000	346.0000	287.0000	563.0000
700	-2.3250	-5.6250	148.0000	48.0000	196.0000	50.0000	103.0000	156.0000	111.0000	111.0000	224.0000	165.0000	436.0000	311.0000	159.0000	353.0000	257.0000	96.0000	348.0000	273.0000	120.0000	292.0000	235.0000	355.0000	536.0000	184.0000	117.0000	169.0000	313.0000	73.0000	146.0000	269.0000	561.0000	170.0000	234.0000	105.0000	499.0000	186.0000	208.0000	204.0000	133.0000	165.0000	20.0000	220.0000	439.0000	256.0000	428.0000	174.0000	688.0000
701	-2.2500	-5.6250	425.0000	238.0000	62.0000	47.0000	143.0000	173.0000	173.0000	173.0000	164.0000	247.0000	380.0000	462.0000	236.0000	156.0000	141.0000	166.0000	179.0000	311.0000	98.0000	309.0000	209.0000	422.0000	256.0000	220.0000	231.0000	149.0000	531.0000	396.0000	273.0000	399.0000	512.0000	304.0000	68.0000	86.0000	293.0000	366.0000	213.0000	260.0000	237.0000	208.0000	141.0000	341.0000	466.0000	688.0000	365.0000	179.0000	639.0000
702	-2.1750	-5.6250	169.0000	96.0000	173.0000	95.0000	122.0000	229.0000	74.0000	74.0000	295.0000	92.0000	233.0000	238.0000	126.0000	292.0000	196.0000	155.0000	305.0000	242.0000	168.0000	159.0000	186.0000	586.0000	297.0000	173.0000	125.0000	141.0000	618.0000	137.0000	109.0000	358.0000	495.0000	160.0000	42.0000	125.0000	212.0000	237.0000	142.0000	294.0000	170.0000	280.0000	150.0000	167.0000	281.0000	311.0000	339.0000	197.0000	612.0000
703	-2.1000	-5.6250	174.0000	223.0000	276.0000	138.0000	127.0000	132.0000	199.0000	199.0000	195.0000	114.0000	441.0000	238.0000	174.0000	180.0000	203.0000	274.0000	464.0000	166.0000	83.0000	208.0000	220.0000	273.0000	301.0000	137.0000	243.0000	342.0000	429.0000	259.0000	155.0000	201.0000	435.0000	281.0000	190.0000	277.0000	626.0000	391.0000	292.0000	396.0000	132.0000	76.0000	157.0000	498.0000	603.0000	301.0000	250.0000	218.0000	397.0000
704	-2.0250	-5.6250	214.0000	155.0000	49.0000	26.0000	158.0000	119.0000	132.0000	132.0000	75.0000	140.0000	348.0000	180.0000	216.0000	253.0000	149.0000	161.0000	319.0000	141.0000	115.0000	172.0000	166.0000	490.0000	134.0000	194.0000	142.0000	146.0000	434.0000	237.0000	154.0000	264.0000	525.0000	221.0000	128.0000	43.0000	477.0000	154.0000	175.0000	233.0000	285.0000	181.0000	206.0000	326.0000	480.0000	378.0000	368.0000	131.0000	665.0000
705	-1.9500	-5.6250	235.0000	105.0000	97.0000	262.0000	186.0000	118.0000	145.0000	145.0000	345.0000	195.0000	215.0000	200.0000	245.0000	260.0000	194.0000	118.0000	250.0000	209.0000	106.0000	113.0000	111.0000	468.0000	305.0000	133.0000	82.0000	180.0000	513.0000	441.0000	295.0000	162.0000	408.0000	367.0000	163.0000	186.0000	521.0000	237.0000	412.0000	386.0000	297.0000	148.0000	147.0000	250.0000	458.0000	578.0000	292.0000	314.0000	657.0000
706	-1.8750	-5.6250	202.0000	133.0000	236.0000	174.0000	151.0000	179.0000	106.0000	106.0000	241.0000	159.0000	202.0000	286.0000	116.0000	155.0000	121.0000	230.0000	73.0000	61.0000	24.0000	135.0000	74.0000	302.0000	184.0000	179.0000	77.0000	175.0000	167.0000	132.0000	242.0000	190.0000	294.0000	312.0000	149.0000	167.0000	346.0000	173.0000	26.0000	288.0000	210.0000	77.0000	89.0000	198.0000	372.0000	181.0000	592.0000	172.0000	491.0000
707	-1.8000	-5.6250	109.0000	127.0000	138.0000	62.0000	110.0000	174.0000	69.0000	69.0000	200.0000	169.0000	244.0000	75.0000	256.0000	160.0000	125.0000	84.0000	45.0000	124.0000	54.0000	174.0000	73.0000	226.0000	286.0000	119.0000	67.0000	70.0000	241.0000	146.0000	152.0000	228.0000	239.0000	149.0000	136.0000	99.0000	310.0000	255.0000	221.0000	59.0000	60.0000	171.0000	27.0000	177.0000	182.0000	280.0000	297.0000	327.0000	471.0000
708	-1.7250	-5.6250	166.0000	48.0000	85.0000	29.0000	90.0000	115.0000	51.0000	51.0000	81.0000	167.0000	203.0000	386.0000	242.0000	229.0000	80.0000	108.0000	292.0000	171.0000	111.0000	78.0000	229.0000	331.0000	197.0000	160.0000	103.0000	178.0000	189.0000	168.0000	140.0000	107.0000	273.0000	79.0000	96.0000	140.0000	165.0000	100.0000	251.0000	230.0000	149.0000	201.0000	105.0000	120.0000	227.0000	321.0000	322.0000	125.0000	549.0000
709	-1.6500	-5.6250	119.0000	192.0000	197.0000	150.0000	69.0000	255.0000	61.0000	61.0000	171.0000	109.0000	380.0000	314.0000	223.0000	155.0000	192.0000	166.0000	296.0000	75.0000	18.0000	120.0000	123.0000	336.0000	229.0000	145.0000	43.0000	167.0000	328.0000	370.0000	171.0000	176.0000	368.0000	194.0000	205.0000	103.0000	294.0000	190.0000	351.0000	161.0000	110.0000	97.0000	235.0000	200.0000	346.0000	511.0000	236.0000	260.0000	610.0000
710	-1.5750	-5.6250	154.0000	209.0000	143.0000	100.0000	65.0000	53.0000	268.0000	268.0000	136.0000	308.0000	123.0000	265.0000	56.0000	118.0000	81.0000	151.0000	266.0000	0.0000	110.0000	197.0000	120.0000	330.0000	368.0000	125.0000	147.0000	85.0000	388.0000	128.0000	205.0000	110.0000	377.0000	107.0000	122.0000	125.0000	124.0000	278.0000	195.0000	204.0000	245.0000	149.0000	153.0000	218.0000	512.0000	308.0000	212.0000	176.0000	518.0000
711	-1.5000	-5.6250	265.0000	69.0000	111.0000	144.0000	144.0000	347.0000	148.0000	148.0000	135.0000	79.0000	396.0000	169.0000	174.0000	278.0000	107.0000	184.0000	328.0000	96.0000	38.0000	147.0000	266.0000	674.0000	414.0000	145.0000	223.0000	108.0000	533.0000	387.0000	241.0000	405.0000	716.0000	203.0000	93.0000	202.0000	395.0000	273.0000	143.0000	264.0000	135.0000	79.0000	291.0000	331.0000	353.0000	502.0000	355.0000	206.0000	1017.0000
712	-1.4250	-5.6250	239.0000	90.0000	250.0000	160.0000	19.0000	144.0000	166.0000	166.0000	99.0000	190.0000	274.0000	277.0000	108.0000	232.0000	124.0000	205.0000	103.0000	54.0000	216.0000	159.0000	197.0000	409.0000	426.0000	276.0000	81.0000	173.0000	343.0000	177.0000	231.0000	315.0000	389.0000	268.0000	115.0000	60.0000	227.0000	220.0000	337.0000	406.0000	106.0000	137.0000	349.0000	320.0000	486.0000	462.0000	360.0000	221.0000	807.0000
713	-1.3500	-5.6250	203.0000	177.0000	124.0000	177.0000	101.0000	183.0000	78.0000	78.0000	89.0000	152.0000	201.0000	255.0000	159.0000	289.0000	123.0000	168.0000	126.0000	273.0000	56.0000	191.0000	166.0000	467.0000	165.0000	90.0000	216.0000	129.0000	630.0000	112.0000	124.0000	290.0000	455.0000	302.0000	106.0000	215.0000	157.0000	302.0000	300.0000	285.0000	66.0000	146.0000	126.0000	453.0000	373.0000	404.0000	285.0000	254.0000	446.0000
714	-1.2750	-5.6250	110.0000	132.0000	166.0000	192.0000	142.0000	137.0000	122.0000	122.0000	227.0000	60.0000	567.0000	374.0000	307.0000	271.0000	149.0000	253.0000	279.0000	155.0000	76.0000	90.0000	235.0000	569.0000	377.0000	241.0000	254.0000	43.0000	353.0000	178.0000	138.0000	284.0000	876.0000	339.0000	99.0000	150.0000	662.0000	398.0000	363.0000	388.0000	306.0000	36.0000	134.0000	187.0000	488.0000	215.0000	217.0000	267.0000	752.0000
715	-1.2000	-5.6250	178.0000	114.0000	28.0000	210.0000	84.0000	121.0000	74.0000	74.0000	411.0000	93.0000	300.0000	174.0000	162.0000	304.0000	123.0000	225.0000	144.0000	195.0000	0.0000	247.0000	152.0000	316.0000	230.0000	127.0000	80.0000	164.0000	257.0000	163.0000	46.0000	302.0000	612.0000	169.0000	117.0000	165.0000	383.0000	169.0000	302.0000	223.0000	239.0000	72.0000	95.0000	371.0000	433.0000	543.0000	193.0000	272.0000	540.0000
716	-1.1250	-5.6250	286.0000	101.0000	128.0000	214.0000	133.0000	56.0000	352.0000	352.0000	139.0000	184.0000	507.0000	318.0000	235.0000	156.0000	171.0000	200.0000	296.0000	136.0000	134.0000	195.0000	175.0000	412.0000	238.0000	326.0000	96.0000	145.0000	477.0000	258.0000	115.0000	256.0000	372.0000	190.0000	80.0000	163.0000	509.0000	207.0000	378.0000	233.0000	237.0000	155.0000	125.0000	261.0000	440.0000	627.0000	255.0000	308.0000	758.0000
717	-1.0500	-5.6250	127.0000	145.0000	130.0000	136.0000	147.0000	159.0000	140.0000	140.0000	352.0000	344.0000	322.0000	76.0000	21.0000	351.0000	244.0000	172.0000	389.0000	139.0000	149.0000	209.0000	206.0000	488.0000	233.0000	183.0000	127.0000	49.0000	299.0000	71.0000	163.0000	333.0000	519.0000	102.0000	102.0000	218.0000	380.0000	289.0000	244.0000	184.0000	97.0000	107.0000	143.0000	533.0000	538.0000	469.0000	255.0000	145.0000	712.0000
718	-0.9750	-5.6250	257.0000	259.0000	137.0000	83.0000	233.0000	159.0000	27.0000	27.0000	159.0000	223.0000	362.0000	213.0000	215.0000	214.0000	318.0000	286.0000	219.0000	18.0000	163.0000	277.0000	165.0000	440.0000	472.0000	61.0000	185.0000	210.0000	333.0000	244.0000	190.0000	200.0000	920.0000	213.0000	107.0000	199.0000	413.0000	215.0000	280.0000	191.0000	182.0000	179.0000	228.0000	444.0000	543.0000	603.0000	167.0000	387.0000	554.0000
719	-0.9000	-5.6250	120.0000	125.0000	223.0000	162.0000	165.0000	20.0000	129.0000	129.0000	172.0000	98.0000	355.0000	254.0000	104.0000	157.0000	165.0000	183.0000	358.0000	140.0000	51.0000	122.0000	171.0000	411.0000	316.0000	99.0000	72.0000	224.0000	532.0000	411.0000	135.0000	272.0000	745.0000	232.0000	95.0000	104.0000	525.0000	278.0000	278.0000	382.0000	351.0000	161.0000	140.0000	214.0000	388.0000	354.0000	265.0000	294.0000	527.0000
720	-0.8250	-5.6250	22.0000	60.0000	122.0000	183.0000	173.0000	198.0000	97.0000	97.0000	118.0000	119.0000	290.0000	124.0000	118.0000	203.0000	140.0000	345.0000	267.0000	135.0000	110.0000	278.0000	219.0000	286.0000	396.0000	246.0000	102.0000	205.0000	220.0000	144.0000	185.0000	88.0000	325.0000	132.0000	104.0000	106.0000	308.0000	345.0000	185.0000	281.0000	155.0000	128.0000	217.0000	263.0000	536.0000	188.0000	236.0000	322.0000	350.0000
721	-0.7500	-5.6250	198.0000	175.0000	102.0000	158.0000	252.0000	50.0000	84.0000	84.0000	301.0000	188.0000	337.0000	168.0000	283.0000	263.0000	184.0000	22.0000	265.0000	243.0000	124.0000	138.0000	59.0000	451.0000	260.0000	250.0000	73.0000	85.0000	536.0000	155.0000	80.0000	282.0000	437.0000	401.0000	173.0000	175.0000	394.0000	289.0000	297.0000	227.0000	240.0000	238.0000	122.0000	541.0000	513.0000	670.0000	179.0000	155.0000	873.0000
722	-0.6750	-5.6250	147.0000	81.0000	171.0000	106.0000	106.0000	138.0000	103.0000	103.0000	299.0000	80.0000	315.0000	136.0000	112.0000	170.0000	83.0000	145.0000	327.0000	78.0000	53.0000	138.0000	56.0000	325.0000	148.0000	159.0000	27.0000	62.0000	276.0000	190.0000	221.0000	261.0000	250.0000	173.0000	198.0000	140.0000	391.0000	210.0000	113.0000	258.0000	118.0000	272.0000	143.0000	383.0000	457.0000	346.0000	449.0000	272.0000	655.0000
723	-0.6000	-5.6250	273.0000	114.0000	139.0000	77.0000	114.0000	108.0000	171.0000	171.0000	162.0000	156.0000	136.0000	123.0000	156.0000	289.0000	64.0000	144.0000	261.0000	134.0000	21.0000	373.0000	94.0000	545.0000	333.0000	236.0000	86.0000	66.0000	301.0000	60.0000	160.0000	283.0000	494.0000	250.0000	202.0000	253.0000	333.0000	199.0000	219.0000	209.0000	138.0000	58.0000	123.0000	242.0000	511.0000	270.0000	133.0000	282.0000	583.0000
724	-0.5250	-5.6250	120.0000	193.0000	46.0000	52.0000	62.0000	196.0000	105.0000	105.0000	120.0000	215.0000	393.0000	213.0000	131.0000	189.0000	145.0000	224.0000	116.0000	163.0000	101.0000	254.0000	355.0000	344.0000	199.0000	206.0000	106.0000	153.0000	458.0000	208.0000	125.0000	266.0000	576.0000	234.0000	47.0000	169.0000	420.0000	142.0000	158.0000	215.0000	229.0000	111.0000	141.0000	280.0000	453.0000	308.0000	309.0000	263.0000	467.0000
725	-0.4500	-5.6250	125.0000	183.0000	153.0000	72.0000	45.0000	247.0000	126.0000	126.0000	234.0000	87.0000	416.0000	99.0000	315.0000	188.0000	66.0000	286.0000	152.0000	118.0000	177.0000	158.0000	150.0000	501.0000	151.0000	367.0000	108.0000	61.0000	392.0000	152.0000	89.0000	286.0000	521.0000	350.0000	122.0000	64.0000	241.0000	238.0000	185.0000	551.0000	212.0000	197.0000	232.0000	339.0000	430.0000	491.0000	177.0000	398.0000	658.0000
726	-0.3750	-5.6250	251.0000	102.0000	95.0000	57.0000	50.0000	121.0000	58.0000	58.0000	255.0000	79.0000	292.0000	103.0000	131.0000	196.0000	164.0000	180.0000	89.0000	46.0000	80.0000	195.0000	414.0000	311.0000	229.0000	0.0000	138.0000	106.0000	297.0000	216.0000	89.0000	143.0000	522.0000	377.0000	154.0000	122.0000	307.0000	221.0000	147.0000	444.0000	201.0000	238.0000	67.0000	331.0000	441.0000	477.0000	173.0000	153.0000	604.0000
727	-0.3000	-5.6250	116.0000	137.0000	112.0000	128.0000	236.0000	34.0000	125.0000	125.0000	219.0000	294.0000	251.0000	130.0000	212.0000	202.0000	147.0000	102.0000	33.0000	60.0000	194.0000	114.0000	147.0000	456.0000	222.0000	127.0000	103.0000	173.0000	466.0000	317.0000	189.0000	160.0000	436.0000	329.0000	108.0000	122.0000	548.0000	332.0000	169.0000	177.0000	273.0000	70.0000	251.0000	273.0000	519.0000	368.0000	312.0000	295.0000	342.0000
728	-0.2250	-5.6250	55.0000	116.0000	97.0000	50.0000	69.0000	181.0000	203.0000	203.0000	210.0000	211.0000	265.0000	126.0000	115.0000	144.0000	214.0000	142.0000	315.0000	155.0000	37.0000	186.0000	125.0000	517.0000	297.0000	107.0000	218.0000	137.0000	431.0000	99.0000	234.0000	191.0000	334.0000	261.0000	102.0000	70.0000	227.0000	161.0000	127.0000	284.0000	185.0000	94.0000	161.0000	381.0000	190.0000	342.0000	279.0000	265.0000	398.0000
729	-0.1500	-5.6250	82.0000	83.0000	168.0000	138.0000	67.0000	129.0000	98.0000	98.0000	278.0000	105.0000	203.0000	99.0000	145.0000	256.0000	160.0000	104.0000	419.0000	35.0000	94.0000	161.0000	120.0000	648.0000	155.0000	155.0000	93.0000	51.0000	555.0000	183.0000	103.0000	167.0000	368.0000	338.0000	112.0000	36.0000	238.0000	275.0000	286.0000	209.0000	160.0000	118.0000	176.0000	287.0000	437.0000	293.0000	167.0000	279.0000	555.0000
730	-0.0750	-5.6250	282.0000	68.0000	136.0000	184.0000	45.0000	71.0000	235.0000	235.0000	133.0000	194.0000	303.0000	148.0000	169.0000	137.0000	94.0000	137.0000	395.0000	55.0000	82.0000	167.0000	177.0000	479.0000	213.0000	183.0000	62.0000	332.0000	431.0000	314.0000	198.0000	151.0000	351.0000	256.0000	131.0000	85.0000	503.0000	378.0000	223.0000	227.0000	259.0000	152.0000	20.0000	399.0000	532.0000	576.0000	341.0000	252.0000	644.0000
731	-0.0000	-5.6250	170.0000	167.0000	279.0000	122.0000	140.0000	150.0000	63.0000	63.0000	83.0000	154.0000	300.0000	313.0000	166.0000	263.0000	197.0000	134.0000	378.0000	154.0000	74.0000	140.0000	249.0000	342.0000	206.0000	191.0000	139.0000	87.0000	574.0000	371.0000	144.0000	247.0000	535.0000	197.0000	196.0000	194.0000	534.0000	191.0000	252.0000	199.0000	213.0000	84.0000	109.0000	330.0000	255.0000	367.0000	390.0000	303.0000	710.0000
732	0.0750	-5.6250	247.0000	70.0000	127.0000	66.0000	183.0000	225.0000	185.0000	185.0000	178.0000	155.0000	395.0000	91.0000	229.0000	213.0000	101.0000	137.0000	260.0000	135.0000	107.0000	101.0000	180.0000	314.0000	186.0000	292.0000	197.0000	155.0000	451.0000	210.0000	174.0000	143.0000	359.0000	211.0000	282.0000	126.0000	389.0000	332.0000	174.0000	178.0000	173.0000	130.0000	98.0000	297.0000	388.0000	756.0000	235.0000	198.0000	470.0000
733	0.1500	-5.6250	74.0000	121.0000	169.0000	20.0000	22.0000	104.0000	130.0000	130.0000	239.0000	130.0000	316.0000	156.0000	38.0000	54.0000	82.0000	231.0000	144.0000	201.0000	72.0000	257.0000	206.0000	491.0000	411.0000	226.0000	160.0000	64.0000	596.0000	186.0000	146.0000	281.0000	344.0000	89.0000	96.0000	233.0000	328.0000	311.0000	174.0000	176.0000	241.0000	265.0000	114.0000	446.0000	477.0000	287.0000	233.0000	200.0000	435.0000
734	-4.5000	-5.5500	275.0000	78.0000	115.0000	107.0000	45.0000	118.0000	92.0000	92.0000	385.0000	83.0000	338.0000	474.0000	108.0000	47.0000	165.0000	140.0000	38.0000	157.0000	158.0000	64.0000	145.0000	347.0000	121.0000	66.0000	63.0000	151.0000	133.0000	117.0000	470.0000	267.0000	344.0000	143.0000	116.0000	140.0000	400.0000	212.0000	314.0000	246.0000	140.0000	118.0000	148.0000	309.0000	456.0000	204.0000	451.0000	269.0000	253.0000
735	-4.4250	-5.5500	63.0000	84.0000	168.0000	130.0000	137.0000	63.0000	109.0000	109.0000	287.0000	37.0000	222.0000	78.0000	27.0000	299.0000	122.0000	48.0000	130.0000	136.0000	42.0000	197.0000	101.0000	469.0000	313.0000	159.0000	261.0000	125.0000	311.0000	167.0000	235.0000	252.0000	301.0000	164.0000	153.0000	115.0000	234.0000	267.0000	150.0000	340.0000	58.0000	162.0000	214.0000	344.0000	472.0000	513.0000	160.0000	85.0000	232.0000
736	-4.3500	-5.5500	394.0000	94.0000	92.0000	176.0000	225.0000	283.0000	28.0000	28.0000	279.0000	118.0000	342.0000	150.0000	277.0000	234.0000	329.0000	362.0000	273.0000	188.0000	45.0000	126.0000	114.0000	424.0000	359.0000	119.0000	48.0000	67.0000	333.0000	117.0000	223.0000	384.0000	630.0000	173.0000	118.0000	114.0000	378.0000	326.0000	101.0000	298.0000	191.0000	120.0000	65.0000	248.0000	366.0000	717.0000	271.0000	177.0000	357.0000
737	-4.2750	-5.5500	126.0000	164.0000	64.0000	169.0000	50.0000	40.0000	163.0000	163.0000	303.0000	127.0000	246.0000	120.0000	100.0000	255.0000	202.0000	158.0000	219.0000	93.0000	102.0000	130.0000	188.0000	443.0000	270.0000	192.0000	149.0000	119.0000	287.0000	165.0000	130.0000	135.0000	467.0000	123.0000	191.0000	173.0000	319.0000	257.0000	129.0000	397.0000	216.0000	53.0000	169.0000	493.0000	285.0000	265.0000	409.0000	316.0000	499.0000
738	-4.2000	-5.5500	193.0000	77.0000	241.0000	81.0000	69.0000	214.0000	200.0000	200.0000	216.0000	169.0000	298.0000	157.0000	119.0000	253.0000	218.0000	170.0000	146.0000	145.0000	22.0000	186.0000	209.0000	521.0000	326.0000	89.0000	254.0000	131.0000	382.0000	159.0000	158.0000	411.0000	542.0000	205.0000	146.0000	0.0000	307.0000	239.0000	197.0000	227.0000	282.0000	228.0000	295.0000	260.0000	406.0000	305.0000	184.0000	389.0000	346.0000
739	-4.1250	-5.5500	54.0000	168.0000	99.0000	128.0000	136.0000	213.0000	153.0000	153.0000	192.0000	125.0000	115.0000	113.0000	61.0000	228.0000	172.0000	77.0000	282.0000	168.0000	0.0000	132.0000	102.0000	437.0000	260.0000	167.0000	138.0000	41.0000	395.0000	152.0000	249.0000	188.0000	506.0000	172.0000	37.0000	125.0000	391.0000	229.0000	172.0000	330.0000	414.0000	127.0000	237.0000	253.0000	568.0000	496.0000	192.0000	278.0000	753.0000
740	-4.0500	-5.5500	166.0000	131.0000	41.0000	72.0000	61.0000	252.0000	166.0000	146.0000	164.0000	46.0000	167.0000	212.0000	248.0000	161.0000	216.0000	138.0000	121.0000	108.0000	108.0000	56.0000	116.0000	572.0000	230.0000	302.0000	0.0000	55.0000	266.0000	263.0000	150.0000	128.0000	588.0000	86.0000	210.0000	82.0000	316.0000	219.0000	203.0000	123.0000	226.0000	74.0000	76.0000	418.0000	403.0000	276.0000	294.0000	245.0000	377.0000
741	-3.9750	-5.5500	165.0000	64.0000	128.0000	142.0000	133.0000	147.0000	154.0000	154.0000	217.0000	161.0000	615.0000	222.0000	213.0000	415.0000	69.0000	152.0000	285.0000	113.0000	63.0000	254.0000	162.0000	610.0000	195.0000	174.0000	185.0000	195.0000	391.0000	108.0000	219.0000	123.0000	505.0000	241.0000	121.0000	57.0000	332.0000	233.0000	170.0000	242.0000	202.0000	163.0000	220.0000	235.0000	625.0000	470.0000	315.0000	206.0000	486.0000
742	-3.9000	-5.5500	280.0000	93.0000	303.0000	105.0000	101.0000	202.0000	25.0000	25.0000	239.0000	225.0000	439.0000	235.0000	303.0000	242.0000	125.0000	188.0000	210.0000	155.0000	99.0000	164.0000	172.0000	504.0000	223.0000	137.0000	123.0000	88.0000	418.0000	340.0000	130.0000	364.0000	348.0000	286.0000	150.0000	152.0000	168.0000	252.0000	154.0000	46.0000	158.0000	112.0000	213.0000	397.0000	342.0000	396.0000	272.0000	311.0000	605.0000
743	-3.8250	-5.5500	182.0000	105.0000	141.0000	75.0000	208.0000	208.0000	150.0000	150.0000	303.0000	221.0000	190.0000	147.0000	227.0000	455.0000	132.0000	167.0000	340.0000	156.0000	57.0000	236.0000	257.0000	370.0000	335.0000	188.0000	118.0000	47.0000	410.0000	187.0000	45.0000	242.0000	499.0000	247.0000	156.0000	120.0000	289.0000	250.0000	140.0000	152.0000	180.0000	118.0000	181.0000	99.0000	278.0000	310.0000	285.0000	405.0000	481.0000
744	-3.7500	-5.5500	131.0000	238.0000	216.0000	243.0000	129.0000	131.0000	120.0000	120.0000	277.0000	173.0000	259.0000	122.0000	76.0000	275.0000	238.0000	194.0000	308.0000	214.0000	98.0000	191.0000	152.0000	466.0000	236.0000	192.0000	117.0000	161.0000	399.0000	194.0000	170.0000	401.0000	486.0000	215.0000	184.0000	81.0000	299.0000	284.0000	162.0000	145.0000	339.0000	234.0000	258.0000	253.0000	362.0000	451.0000	192.0000	201.0000	721.0000
745	-3.6750	-5.5500	109.0000	152.0000	119.0000	136.0000	153.0000	261.0000	183.0000	183.0000	263.0000	140.0000	422.0000	474.0000	88.0000	406.0000	186.0000	189.0000	321.0000	193.0000	195.0000	217.0000	199.0000	381.0000	341.0000	250.0000	105.0000	165.0000	350.0000	212.0000	211.0000	318.0000	762.0000	458.0000	178.0000	123.0000	535.0000	461.0000	259.0000	402.0000	310.0000	222.0000	120.0000	515.0000	532.0000	678.0000	360.0000	161.0000	809.0000
746	-3.6000	-5.5500	112.0000	52.0000	88.0000	156.0000	97.0000	61.0000	161.0000	161.0000	193.0000	118.0000	441.0000	311.0000	356.0000	328.0000	118.0000	207.0000	273.0000	147.0000	38.0000	259.0000	173.0000	426.0000	308.0000	135.0000	155.0000	77.0000	246.0000	263.0000	138.0000	343.0000	489.0000	322.0000	86.0000	205.0000	241.0000	152.0000	216.0000	230.0000	198.0000	71.0000	161.0000	342.0000	486.0000	310.0000	375.0000	401.0000	598.0000
747	-3.5250	-5.5500	413.0000	163.0000	183.0000	178.0000	72.0000	70.0000	224.0000	224.0000	254.0000	141.0000	377.0000	355.0000	144.0000	442.0000	112.0000	99.0000	364.0000	149.0000	80.0000	336.0000	260.0000	699.0000	351.0000	229.0000	123.0000	130.0000	402.0000	235.0000	133.0000	333.0000	508.0000	473.0000	180.0000	72.0000	318.0000	379.0000	130.0000	214.0000	319.0000	287.0000	101.0000	368.0000	814.0000	610.0000	312.0000	291.0000	836.0000
748	-3.4500	-5.5500	165.0000	102.0000	114.0000	88.0000	120.0000	121.0000	171.0000	171.0000	277.0000	86.0000	163.0000	203.0000	267.0000	155.0000	137.0000	286.0000	366.0000	89.0000	29.0000	367.0000	180.0000	488.0000	296.0000	114.0000	120.0000	142.0000	267.0000	168.0000	336.0000	340.0000	628.0000	143.0000	124.0000	145.0000	314.0000	197.0000	153.0000	405.0000	145.0000	141.0000	241.0000	462.0000	701.0000	666.0000	309.0000	195.0000	808.0000
749	-3.3750	-5.5500	159.0000	207.0000	245.0000	19.0000	153.0000	361.0000	111.0000	111.0000	149.0000	47.0000	340.0000	129.0000	70.0000	331.0000	181.0000	223.0000	253.0000	258.0000	105.0000	302.0000	195.0000	519.0000	273.0000	117.0000	179.0000	123.0000	329.0000	169.0000	144.0000	392.0000	385.0000	281.0000	93.0000	203.0000	361.0000	318.0000	298.0000	213.0000	207.0000	119.0000	131.0000	328.0000	545.0000	505.0000	389.0000	308.0000	737.0000
750	-3.3000	-5.5500	168.0000	170.0000	90.0000	224.0000	107.0000	96.0000	139.0000	139.0000	270.0000	256.0000	149.0000	273.0000	157.0000	305.0000	304.0000	190.0000	278.0000	168.0000	75.0000	274.0000	141.0000	502.0000	372.0000	181.0000	89.0000	274.0000	457.0000	299.0000	351.0000	180.0000	659.0000	555.0000	128.0000	192.0000	386.0000	232.0000	186.0000	182.0000	174.0000	172.0000	185.0000	394.0000	596.0000	600.0000	269.0000	278.0000	928.0000
751	-3.2250	-5.5500	116.0000	74.0000	327.0000	164.0000	122.0000	176.0000	100.0000	100.0000	145.0000	50.0000	225.0000	198.0000	229.0000	109.0000	99.0000	234.0000	174.0000	169.0000	67.0000	266.0000	149.0000	500.0000	378.0000	161.0000	85.0000	183.0000	415.0000	333.0000	176.0000	266.0000	695.0000	322.0000	120.0000	249.0000	489.0000	266.0000	340.0000	307.0000	123.0000	218.0000	229.0000	350.0000	507.0000	757.0000	249.0000	314.0000	725.0000
752	-3.1500	-5.5500	194.0000	202.0000	232.0000	20.0000	88.0000	146.0000	215.0000	215.0000	231.0000	308.0000	352.0000	289.0000	269.0000	310.0000	50.0000	307.0000	347.0000	113.0000	52.0000	297.0000	101.0000	458.0000	347.0000	386.0000	120.0000	104.0000	330.0000	255.0000	188.0000	396.0000	562.0000	163.0000	83.0000	141.0000	259.0000	156.0000	153.0000	399.0000	215.0000	210.0000	160.0000	248.0000	450.0000	613.0000	317.0000	344.0000	588.0000
753	-3.0750	-5.5500	179.0000	208.0000	78.0000	68.0000	96.0000	105.0000	62.0000	62.0000	301.0000	156.0000	379.0000	113.0000	178.0000	379.0000	127.0000	270.0000	442.0000	214.0000	140.0000	212.0000	119.0000	384.0000	355.0000	241.0000	46.0000	185.0000	354.0000	184.0000	217.0000	104.0000	519.0000	372.0000	112.0000	95.0000	307.0000	208.0000	222.0000	149.0000	224.0000	259.0000	250.0000	300.0000	479.0000	421.0000	222.0000	295.0000	791.0000
754	-3.0000	-5.5500	297.0000	105.0000	117.0000	51.0000	82.0000	311.0000	112.0000	112.0000	155.0000	187.0000	251.0000	346.0000	206.0000	333.0000	261.0000	230.0000	263.0000	187.0000	65.0000	427.0000	298.0000	383.0000	273.0000	265.0000	139.0000	136.0000	418.0000	285.0000	271.0000	334.0000	542.0000	151.0000	128.0000	140.0000	397.0000	204.0000	296.0000	264.0000	175.0000	321.0000	224.0000	396.0000	559.0000	564.0000	85.0000	281.0000	476.0000
755	-2.9250	-5.5500	99.0000	56.0000	240.0000	174.0000	125.0000	126.0000	86.0000	86.0000	304.0000	115.0000	402.0000	306.0000	171.0000	304.0000	161.0000	241.0000	250.0000	66.0000	129.0000	104.0000	226.0000	605.0000	263.0000	128.0000	162.0000	180.0000	152.0000	283.0000	87.0000	181.0000	435.0000	208.0000	62.0000	215.0000	635.0000	410.0000	220.0000	206.0000	209.0000	194.0000	187.0000	485.0000	426.0000	497.0000	223.0000	457.0000	846.0000
756	-2.8500	-5.5500	144.0000	72.0000	162.0000	120.0000	114.0000	199.0000	162.0000	162.0000	282.0000	61.0000	203.0000	216.0000	208.0000	347.0000	113.0000	197.0000	270.0000	187.0000	102.0000	344.0000	114.0000	477.0000	209.0000	98.0000	99.0000	121.0000	353.0000	248.0000	176.0000	303.0000	627.0000	244.0000	47.0000	106.0000	262.0000	448.0000	95.0000	136.0000	256.0000	196.0000	259.0000	314.0000	604.0000	393.0000	206.0000	377.0000	553.0000
757	-2.7750	-5.5500	43.0000	94.0000	22.0000	157.0000	182.0000	130.0000	168.0000	168.0000	146.0000	198.0000	280.0000	153.0000	329.0000	237.0000	209.0000	198.0000	263.0000	87.0000	113.0000	249.0000	132.0000	468.0000	258.0000	134.0000	94.0000	117.0000	322.0000	112.0000	192.0000	314.0000	479.0000	212.0000	114.0000	138.0000	287.0000	86.0000	176.0000	343.0000	256.0000	177.0000	45.0000	344.0000	294.0000	322.0000	241.0000	173.0000	577.0000
758	-2.7000	-5.5500	267.0000	54.0000	246.0000	32.0000	146.0000	147.0000	111.0000	111.0000	415.0000	45.0000	358.0000	311.0000	212.0000	433.0000	217.0000	203.0000	292.0000	91.0000	113.0000	199.0000	268.0000	557.0000	176.0000	272.0000	53.0000	189.0000	435.0000	220.0000	113.0000	289.0000	509.0000	260.0000	158.0000	112.0000	281.0000	406.0000	214.0000	129.0000	237.0000	88.0000	138.0000	233.0000	407.0000	552.0000	147.0000	191.0000	769.0000
759	-2.6250	-5.5500	163.0000	214.0000	97.0000	199.0000	114.0000	66.0000	218.0000	218.0000	302.0000	49.0000	563.0000	333.0000	298.0000	228.0000	119.0000	253.0000	338.0000	80.0000	126.0000	333.0000	225.0000	439.0000	148.0000	203.0000	83.0000	235.0000	449.0000	83.0000	279.0000	243.0000	450.0000	120.0000	141.0000	157.0000	382.0000	540.0000	304.0000	321.0000	427.0000	129.0000	128.0000	374.0000	539.0000	494.0000	92.0000	282.0000	760.0000
760	-2.5500	-5.5500	136.0000	142.0000	119.0000	125.0000	150.0000	208.0000	103.0000	103.0000	253.0000	208.0000	265.0000	284.0000	152.0000	287.0000	301.0000	121.0000	187.0000	232.0000	96.0000	415.0000	125.0000	641.0000	344.0000	247.0000	183.0000	239.0000	384.0000	244.0000	119.0000	268.0000	655.0000	317.0000	110.0000	103.0000	280.0000	213.0000	429.0000	257.0000	373.0000	96.0000	220.0000	343.0000	541.0000	640.0000	302.0000	379.0000	633.0000
761	-2.4750	-5.5500	131.0000	278.0000	145.0000	213.0000	77.0000	199.0000	102.0000	102.0000	356.0000	174.0000	350.0000	301.0000	328.0000	159.0000	336.0000	173.0000	247.0000	225.0000	124.0000	301.0000	215.0000	400.0000	411.0000	123.0000	249.0000	203.0000	396.0000	268.0000	152.0000	519.0000	615.0000	237.0000	112.0000	114.0000	431.0000	261.0000	261.0000	403.0000	249.0000	230.0000	233.0000	340.0000	621.0000	700.0000	382.0000	258.0000	560.0000
762	-2.4000	-5.5500	200.0000	187.0000	263.0000	129.0000	68.0000	103.0000	110.0000	110.0000	269.0000	124.0000	227.0000	146.0000	157.0000	340.0000	157.0000	333.0000	245.0000	130.0000	56.0000	243.0000	95.0000	513.0000	322.0000	271.0000	127.0000	68.0000	312.0000	199.0000	107.0000	272.0000	626.0000	242.0000	99.0000	139.0000	243.0000	188.0000	267.0000	187.0000	87.0000	151.0000	150.0000	324.0000	460.0000	395.0000	323.0000	256.0000	610.0000
763	-2.3250	-5.5500	113.0000	41.0000	95.0000	63.0000	118.0000	159.0000	52.0000	52.0000	276.0000	103.0000	212.0000	314.0000	372.0000	252.0000	134.0000	241.0000	200.0000	164.0000	95.0000	359.0000	131.0000	529.0000	326.0000	91.0000	127.0000	97.0000	484.0000	245.0000	119.0000	253.0000	513.0000	142.0000	63.0000	80.0000	132.0000	76.0000	368.0000	339.0000	330.0000	129.0000	204.0000	285.0000	674.0000	448.0000	275.0000	312.0000	454.0000
764	-2.2500	-5.5500	169.0000	93.0000	140.0000	151.0000	127.0000	144.0000	87.0000	87.0000	220.0000	129.0000	536.0000	424.0000	225.0000	192.0000	93.0000	280.0000	335.0000	103.0000	107.0000	194.0000	73.0000	567.0000	377.0000	155.0000	332.0000	151.0000	348.0000	426.0000	107.0000	397.0000	314.0000	319.0000	236.0000	101.0000	376.0000	197.0000	214.0000	409.0000	212.0000	271.0000	260.0000	229.0000	423.0000	481.0000	116.0000	306.0000	687.0000
765	-2.1750	-5.5500	62.0000	149.0000	24.0000	266.0000	189.0000	167.0000	231.0000	231.0000	263.0000	103.0000	253.0000	128.0000	137.0000	154.0000	275.0000	315.0000	262.0000	49.0000	98.0000	351.0000	234.0000	603.0000	266.0000	346.0000	80.0000	132.0000	247.0000	186.0000	243.0000	256.0000	385.0000	301.0000	123.0000	222.0000	377.0000	135.0000	222.0000	167.0000	221.0000	159.0000	229.0000	195.0000	391.0000	462.0000	250.0000	171.0000	842.0000
766	-2.1000	-5.5500	335.0000	93.0000	101.0000	112.0000	161.0000	219.0000	105.0000	105.0000	240.0000	218.0000	298.0000	273.0000	107.0000	290.0000	277.0000	356.0000	125.0000	262.0000	193.0000	243.0000	175.0000	513.0000	498.0000	279.0000	35.0000	193.0000	198.0000	277.0000	134.0000	339.0000	585.0000	139.0000	164.0000	83.0000	492.0000	243.0000	154.0000	166.0000	242.0000	144.0000	184.0000	227.0000	342.0000	479.0000	313.0000	251.0000	661.0000
767	-2.0250	-5.5500	277.0000	71.0000	55.0000	94.0000	98.0000	213.0000	161.0000	161.0000	277.0000	212.0000	384.0000	103.0000	369.0000	330.0000	319.0000	181.0000	298.0000	199.0000	47.0000	276.0000	199.0000	483.0000	286.0000	149.0000	28.0000	148.0000	159.0000	148.0000	144.0000	199.0000	577.0000	360.0000	108.0000	75.0000	339.0000	97.0000	188.0000	354.0000	60.0000	143.0000	178.0000	109.0000	364.0000	413.0000	294.0000	323.0000	865.0000
768	-1.9500	-5.5500	150.0000	127.0000	212.0000	113.0000	100.0000	106.0000	80.0000	80.0000	252.0000	116.0000	357.0000	275.0000	212.0000	194.0000	116.0000	119.0000	402.0000	102.0000	129.0000	125.0000	215.0000	381.0000	255.0000	213.0000	217.0000	69.0000	323.0000	104.0000	157.0000	160.0000	540.0000	247.0000	111.0000	199.0000	579.0000	184.0000	262.0000	324.0000	207.0000	171.0000	177.0000	233.0000	330.0000	251.0000	184.0000	500.0000	519.0000
769	-1.8750	-5.5500	336.0000	78.0000	72.0000	75.0000	225.0000	184.0000	158.0000	158.0000	372.0000	115.0000	265.0000	262.0000	195.0000	282.0000	146.0000	161.0000	385.0000	125.0000	137.0000	166.0000	113.0000	412.0000	357.0000	156.0000	96.0000	195.0000	568.0000	362.0000	245.0000	263.0000	732.0000	397.0000	113.0000	205.0000	458.0000	202.0000	223.0000	255.0000	345.0000	348.0000	99.0000	348.0000	317.0000	753.0000	273.0000	328.0000	836.0000
770	-1.8000	-5.5500	114.0000	170.0000	166.0000	100.0000	0.0000	156.0000	74.0000	74.0000	136.0000	64.0000	210.0000	319.0000	163.0000	265.0000	172.0000	27.0000	227.0000	56.0000	85.0000	155.0000	71.0000	238.0000	217.0000	119.0000	107.0000	61.0000	268.0000	138.0000	115.0000	151.0000	291.0000	283.0000	152.0000	118.0000	95.0000	120.0000	115.0000	181.0000	154.0000	103.0000	230.0000	251.0000	280.0000	358.0000	371.0000	268.0000	441.0000
771	-1.7250	-5.5500	107.0000	102.0000	102.0000	71.0000	113.0000	188.0000	170.0000	170.0000	232.0000	62.0000	106.0000	196.0000	41.0000	193.0000	123.0000	64.0000	202.0000	109.0000	64.0000	181.0000	121.0000	399.0000	215.0000	145.0000	67.0000	210.0000	363.0000	194.0000	162.0000	114.0000	279.0000	193.0000	83.0000	165.0000	133.0000	216.0000	123.0000	169.0000	110.0000	43.0000	184.0000	232.0000	138.0000	349.0000	552.0000	275.0000	634.0000
772	-1.6500	-5.5500	110.0000	99.0000	62.0000	25.0000	56.0000	222.0000	52.0000	23.0000	407.0000	95.0000	263.0000	227.0000	178.0000	264.0000	116.0000	58.0000	171.0000	70.0000	19.0000	123.0000	215.0000	198.0000	150.0000	176.0000	160.0000	52.0000	357.0000	132.0000	314.0000	261.0000	212.0000	109.0000	198.0000	69.0000	220.0000	156.0000	103.0000	67.0000	189.0000	99.0000	177.0000	232.0000	303.0000	119.0000	382.0000	228.0000	518.0000
773	-1.5750	-5.5500	159.0000	117.0000	143.0000	47.0000	107.0000	47.0000	90.0000	90.0000	319.0000	158.0000	243.0000	335.0000	158.0000	230.0000	231.0000	141.0000	141.0000	72.0000	28.0000	61.0000	147.0000	453.0000	142.0000	209.0000	26.0000	146.0000	267.0000	281.0000	200.0000	174.0000	155.0000	97.0000	66.0000	40.0000	198.0000	154.0000	107.0000	183.0000	231.0000	152.0000	116.0000	127.0000	400.0000	293.0000	186.0000	156.0000	683.0000
774	-1.5000	-5.5500	112.0000	121.0000	86.0000	258.0000	178.0000	275.0000	25.0000	25.0000	264.0000	113.0000	394.0000	180.0000	202.0000	193.0000	198.0000	177.0000	193.0000	201.0000	82.0000	291.0000	165.0000	449.0000	271.0000	262.0000	113.0000	229.0000	534.0000	263.0000	120.0000	262.0000	311.0000	364.0000	71.0000	82.0000	342.0000	364.0000	273.0000	238.0000	107.0000	250.0000	241.0000	441.0000	524.0000	771.0000	272.0000	432.0000	859.0000
775	-1.4250	-5.5500	231.0000	288.0000	123.0000	170.0000	49.0000	170.0000	166.0000	166.0000	335.0000	118.0000	533.0000	125.0000	180.0000	324.0000	176.0000	94.0000	117.0000	195.0000	111.0000	224.0000	240.0000	678.0000	361.0000	209.0000	202.0000	49.0000	476.0000	197.0000	319.0000	146.0000	299.0000	345.0000	63.0000	199.0000	334.0000	117.0000	192.0000	244.0000	267.0000	191.0000	193.0000	393.0000	653.0000	283.0000	217.0000	211.0000	365.0000
776	-1.3500	-5.5500	126.0000	123.0000	157.0000	92.0000	126.0000	107.0000	93.0000	93.0000	104.0000	183.0000	348.0000	140.0000	95.0000	282.0000	240.0000	232.0000	173.0000	180.0000	53.0000	159.0000	260.0000	549.0000	291.0000	125.0000	73.0000	141.0000	589.0000	218.0000	201.0000	310.0000	405.0000	156.0000	138.0000	164.0000	380.0000	400.0000	123.0000	495.0000	240.0000	107.0000	230.0000	510.0000	551.0000	599.0000	94.0000	455.0000	756.0000
777	-1.2750	-5.5500	317.0000	174.0000	44.0000	171.0000	121.0000	130.0000	44.0000	44.0000	244.0000	126.0000	394.0000	309.0000	158.0000	252.0000	233.0000	30.0000	279.0000	94.0000	97.0000	100.0000	138.0000	589.0000	325.0000	266.0000	139.0000	118.0000	304.0000	157.0000	242.0000	416.0000	490.0000	329.0000	95.0000	47.0000	225.0000	148.0000	187.0000	383.0000	216.0000	160.0000	131.0000	470.0000	480.0000	504.0000	258.0000	105.0000	396.0000
778	-1.2000	-5.5500	244.0000	136.0000	148.0000	116.0000	79.0000	300.0000	42.0000	42.0000	347.0000	238.0000	313.0000	175.0000	250.0000	316.0000	133.0000	190.0000	344.0000	84.0000	126.0000	265.0000	145.0000	703.0000	312.0000	163.0000	118.0000	200.0000	508.0000	208.0000	125.0000	312.0000	391.0000	236.0000	126.0000	95.0000	454.0000	212.0000	364.0000	303.0000	218.0000	152.0000	244.0000	728.0000	619.0000	425.0000	184.0000	241.0000	720.0000
779	-1.1250	-5.5500	113.0000	57.0000	178.0000	74.0000	120.0000	77.0000	146.0000	146.0000	174.0000	189.0000	409.0000	323.0000	149.0000	236.0000	53.0000	327.0000	251.0000	115.0000	124.0000	240.0000	231.0000	650.0000	486.0000	173.0000	281.0000	98.0000	425.0000	163.0000	239.0000	190.0000	672.0000	264.0000	170.0000	162.0000	308.0000	396.0000	391.0000	331.0000	297.0000	321.0000	269.0000	183.0000	554.0000	309.0000	200.0000	302.0000	776.0000
780	-1.0500	-5.5500	163.0000	162.0000	210.0000	239.0000	112.0000	88.0000	57.0000	57.0000	214.0000	143.0000	363.0000	263.0000	198.0000	247.0000	235.0000	193.0000	244.0000	208.0000	166.0000	224.0000	147.0000	408.0000	319.0000	202.0000	113.0000	140.0000	258.0000	168.0000	183.0000	292.0000	517.0000	335.0000	234.0000	193.0000	347.0000	357.0000	262.0000	513.0000	312.0000	270.0000	226.0000	318.0000	394.0000	651.0000	299.0000	211.0000	494.0000
781	-0.9750	-5.5500	213.0000	137.0000	20.0000	217.0000	108.0000	91.0000	216.0000	216.0000	73.0000	227.0000	449.0000	343.0000	154.0000	215.0000	270.0000	166.0000	129.0000	139.0000	129.0000	155.0000	110.0000	557.0000	437.0000	260.0000	88.0000	97.0000	403.0000	276.0000	155.0000	359.0000	417.0000	245.0000	122.0000	188.0000	435.0000	144.0000	374.0000	299.0000	197.0000	162.0000	93.0000	328.0000	660.0000	618.0000	310.0000	448.0000	531.0000
782	-0.9000	-5.5500	198.0000	86.0000	60.0000	124.0000	103.0000	210.0000	23.0000	23.0000	260.0000	139.0000	341.0000	185.0000	148.0000	240.0000	162.0000	347.0000	436.0000	265.0000	24.0000	199.0000	112.0000	277.0000	355.0000	83.0000	137.0000	128.0000	377.0000	306.0000	136.0000	129.0000	642.0000	387.0000	152.0000	188.0000	405.0000	393.0000	339.0000	358.0000	86.0000	41.0000	129.0000	503.0000	516.0000	539.0000	278.0000	262.0000	882.0000
783	-0.8250	-5.5500	150.0000	159.0000	60.0000	116.0000	144.0000	215.0000	116.0000	116.0000	335.0000	200.0000	337.0000	198.0000	47.0000	232.0000	227.0000	142.0000	240.0000	261.0000	121.0000	332.0000	161.0000	470.0000	333.0000	320.0000	222.0000	149.0000	358.0000	242.0000	181.0000	118.0000	677.0000	292.0000	236.0000	71.0000	390.0000	502.0000	87.0000	195.0000	248.0000	133.0000	192.0000	358.0000	416.0000	472.0000	231.0000	341.0000	676.0000
784	-0.7500	-5.5500	372.0000	55.0000	155.0000	65.0000	208.0000	214.0000	78.0000	78.0000	201.0000	68.0000	295.0000	107.0000	215.0000	210.0000	224.0000	107.0000	149.0000	226.0000	124.0000	149.0000	375.0000	487.0000	332.0000	234.0000	199.0000	97.0000	470.0000	193.0000	357.0000	250.0000	394.0000	182.0000	30.0000	92.0000	287.0000	251.0000	165.0000	393.0000	172.0000	235.0000	177.0000	186.0000	557.0000	309.0000	195.0000	231.0000	466.0000
785	-0.6750	-5.5500	145.0000	182.0000	115.0000	209.0000	123.0000	191.0000	164.0000	164.0000	201.0000	219.0000	164.0000	52.0000	168.0000	188.0000	153.0000	201.0000	336.0000	168.0000	0.0000	348.0000	244.0000	492.0000	150.0000	179.0000	200.0000	153.0000	183.0000	121.0000	266.0000	424.0000	414.0000	310.0000	219.0000	72.0000	295.0000	181.0000	216.0000	276.0000	208.0000	324.0000	168.0000	158.0000	542.0000	393.0000	211.0000	255.0000	434.0000
786	-0.6000	-5.5500	371.0000	144.0000	101.0000	22.0000	35.0000	130.0000	166.0000	145.0000	214.0000	103.0000	149.0000	154.0000	222.0000	189.0000	193.0000	124.0000	348.0000	121.0000	28.0000	292.0000	145.0000	425.0000	180.0000	156.0000	63.0000	142.0000	648.0000	380.0000	196.0000	160.0000	408.0000	264.0000	177.0000	182.0000	352.0000	187.0000	116.0000	336.0000	320.0000	66.0000	200.0000	270.0000	375.0000	474.0000	381.0000	178.0000	650.0000
787	-0.5250	-5.5500	95.0000	57.0000	188.0000	113.0000	66.0000	150.0000	124.0000	124.0000	256.0000	101.0000	229.0000	506.0000	269.0000	410.0000	197.0000	131.0000	318.0000	203.0000	86.0000	265.0000	191.0000	479.0000	308.0000	227.0000	63.0000	179.0000	278.0000	213.0000	139.0000	413.0000	346.0000	205.0000	106.0000	210.0000	275.0000	344.0000	209.0000	210.0000	160.0000	180.0000	282.0000	335.0000	512.0000	708.0000	360.0000	378.0000	491.0000
788	-0.4500	-5.5500	380.0000	84.0000	99.0000	53.0000	145.0000	193.0000	48.0000	48.0000	207.0000	215.0000	267.0000	278.0000	252.0000	227.0000	345.0000	71.0000	373.0000	161.0000	120.0000	152.0000	180.0000	408.0000	304.0000	182.0000	93.0000	103.0000	535.0000	192.0000	134.0000	278.0000	425.0000	415.0000	124.0000	196.0000	401.0000	357.0000	214.0000	292.0000	102.0000	90.0000	116.0000	367.0000	341.0000	501.0000	226.0000	152.0000	536.0000
789	-0.3750	-5.5500	232.0000	315.0000	108.0000	94.0000	74.0000	82.0000	104.0000	104.0000	290.0000	81.0000	244.0000	323.0000	156.0000	174.0000	111.0000	233.0000	259.0000	81.0000	178.0000	354.0000	138.0000	363.0000	324.0000	92.0000	225.0000	186.0000	356.0000	410.0000	175.0000	471.0000	504.0000	197.0000	129.0000	70.0000	541.0000	134.0000	161.0000	309.0000	172.0000	258.0000	98.0000	170.0000	586.0000	558.0000	207.0000	288.0000	710.0000
790	-0.3000	-5.5500	210.0000	289.0000	100.0000	114.0000	83.0000	118.0000	147.0000	147.0000	269.0000	96.0000	401.0000	227.0000	318.0000	380.0000	182.0000	303.0000	360.0000	151.0000	145.0000	245.0000	177.0000	507.0000	275.0000	185.0000	149.0000	208.0000	414.0000	93.0000	127.0000	223.0000	590.0000	314.0000	108.0000	134.0000	223.0000	186.0000	228.0000	308.0000	258.0000	131.0000	403.0000	217.0000	437.0000	496.0000	573.0000	425.0000	821.0000
791	-0.2250	-5.5500	117.0000	70.0000	104.0000	96.0000	0.0000	59.0000	42.0000	42.0000	228.0000	216.0000	468.0000	151.0000	267.0000	190.0000	114.0000	218.0000	199.0000	100.0000	19.0000	79.0000	138.0000	270.0000	214.0000	149.0000	221.0000	126.0000	450.0000	131.0000	193.0000	215.0000	344.0000	330.0000	21.0000	87.0000	375.0000	213.0000	126.0000	165.0000	179.0000	157.0000	202.0000	435.0000	186.0000	280.0000	229.0000	219.0000	357.0000
792	-0.1500	-5.5500	185.0000	252.0000	106.0000	181.0000	69.0000	119.0000	341.0000	341.0000	247.0000	74.0000	334.0000	244.0000	73.0000	200.0000	258.0000	206.0000	264.0000	205.0000	168.0000	268.0000	157.0000	432.0000	418.0000	380.0000	78.0000	37.0000	483.0000	216.0000	274.0000	424.0000	543.0000	185.0000	280.0000	160.0000	506.0000	214.0000	247.0000	353.0000	114.0000	187.0000	163.0000	292.0000	566.0000	387.0000	212.0000	316.0000	671.0000
793	-0.0750	-5.5500	178.0000	183.0000	222.0000	143.0000	243.0000	173.0000	60.0000	60.0000	248.0000	186.0000	191.0000	130.0000	315.0000	262.0000	158.0000	78.0000	182.0000	116.0000	222.0000	220.0000	92.0000	551.0000	322.0000	98.0000	62.0000	119.0000	403.0000	224.0000	195.0000	285.0000	403.0000	312.0000	129.0000	152.0000	106.0000	291.0000	199.0000	134.0000	116.0000	138.0000	162.0000	389.0000	340.0000	499.0000	416.0000	228.0000	738.0000
794	-0.0000	-5.5500	170.0000	143.0000	160.0000	234.0000	116.0000	335.0000	102.0000	102.0000	268.0000	184.0000	143.0000	316.0000	223.0000	177.0000	134.0000	205.0000	286.0000	161.0000	133.0000	380.0000	252.0000	391.0000	315.0000	224.0000	178.0000	95.0000	442.0000	279.0000	116.0000	226.0000	440.0000	250.0000	130.0000	79.0000	320.0000	81.0000	190.0000	202.0000	237.0000	203.0000	283.0000	520.0000	325.0000	277.0000	339.0000	192.0000	410.0000
795	0.0750	-5.5500	158.0000	138.0000	212.0000	49.0000	173.0000	133.0000	170.0000	170.0000	213.0000	208.0000	242.0000	270.0000	192.0000	164.0000	114.0000	243.0000	313.0000	126.0000	115.0000	238.0000	159.0000	526.0000	127.0000	131.0000	0.0000	68.0000	253.0000	198.0000	177.0000	319.0000	455.0000	200.0000	127.0000	197.0000	341.0000	340.0000	153.0000	198.0000	122.0000	212.0000	111.0000	398.0000	818.0000	443.0000	541.0000	166.0000	690.0000
796	0.1500	-5.5500	238.0000	47.0000	110.0000	162.0000	121.0000	131.0000	106.0000	106.0000	186.0000	74.0000	225.0000	147.0000	284.0000	279.0000	133.0000	86.0000	157.0000	74.0000	72.0000	133.0000	142.0000	528.0000	391.0000	79.0000	48.0000	260.0000	320.0000	385.0000	224.0000	188.0000	515.0000	376.0000	204.0000	128.0000	163.0000	406.0000	251.0000	292.0000	180.0000	129.0000	212.0000	251.0000	408.0000	643.0000	311.0000	232.0000	494.0000
797	0.2250	-5.5500	119.0000	87.0000	166.0000	50.0000	93.0000	313.0000	163.0000	163.0000	281.0000	68.0000	317.0000	277.0000	100.0000	189.0000	125.0000	85.0000	426.0000	132.0000	99.0000	166.0000	186.0000	409.0000	468.0000	230.0000	159.0000	100.0000	593.0000	174.0000	252.0000	214.0000	770.0000	323.0000	116.0000	133.0000	319.0000	396.0000	286.0000	391.0000	250.0000	264.0000	181.0000	476.0000	504.0000	486.0000	206.0000	318.0000	579.0000
798	0.3000	-5.5500	53.0000	174.0000	44.0000	85.0000	188.0000	171.0000	231.0000	231.0000	238.0000	82.0000	313.0000	74.0000	183.0000	148.0000	147.0000	326.0000	362.0000	315.0000	24.0000	249.0000	144.0000	306.0000	374.0000	131.0000	68.0000	207.0000	339.0000	160.0000	315.0000	142.0000	377.0000	318.0000	108.0000	254.0000	598.0000	237.0000	216.0000	446.0000	184.0000	118.0000	159.0000	329.0000	471.0000	520.0000	249.0000	316.0000	721.0000
799	0.3750	-5.5500	138.0000	141.0000	258.0000	61.0000	59.0000	49.0000	110.0000	142.0000	163.0000	293.0000	209.0000	153.0000	147.0000	133.0000	81.0000	240.0000	235.0000	173.0000	91.0000	169.0000	268.0000	302.0000	139.0000	176.0000	114.0000	194.0000	246.0000	327.0000	66.0000	282.0000	618.0000	251.0000	112.0000	248.0000	294.0000	401.0000	228.0000	156.0000	263.0000	26.0000	85.0000	313.0000	507.0000	730.0000	276.0000	250.0000	585.0000
800	-4.5750	-5.4750	189.0000	101.0000	159.0000	208.0000	106.0000	130.0000	131.0000	131.0000	510.0000	235.0000	447.0000	262.0000	188.0000	194.0000	80.0000	147.0000	269.0000	99.0000	170.0000	83.0000	277.0000	506.0000	172.0000	229.0000	121.0000	144.0000	347.0000	117.0000	143.0000	221.0000	283.0000	196.0000	96.0000	88.0000	451.0000	161.0000	101.0000	323.0000	98.0000	51.0000	103.0000	145.0000	644.0000	296.0000	279.0000	182.0000	300.0000
801	-4.5000	-5.4750	96.0000	55.0000	75.0000	170.0000	76.0000	89.0000	150.0000	150.0000	130.0000	265.0000	130.0000	51.0000	126.0000	134.0000	85.0000	0.0000	118.0000	65.0000	86.0000	50.0000	115.0000	388.0000	186.0000	96.0000	46.0000	44.0000	144.0000	106.0000	106.0000	108.0000	225.0000	59.0000	84.0000	26.0000	161.0000	166.0000	190.0000	62.0000	88.0000	84.0000	83.0000	113.0000	123.0000	276.0000	128.0000	112.0000	226.0000
802	-4.4250	-5.4750	127.0000	120.0000	87.0000	92.0000	142.0000	108.0000	77.0000	77.0000	181.0000	260.0000	281.0000	272.0000	91.0000	145.0000	140.0000	99.0000	164.0000	51.0000	100.0000	271.0000	80.0000	461.0000	270.0000	72.0000	125.0000	77.0000	316.0000	151.0000	275.0000	391.0000	254.0000	211.0000	158.0000	100.0000	330.0000	184.0000	234.0000	360.0000	262.0000	85.0000	158.0000	215.0000	435.0000	305.0000	302.0000	234.0000	371.0000
803	-4.3500	-5.4750	149.0000	218.0000	277.0000	44.0000	229.0000	277.0000	82.0000	82.0000	154.0000	136.0000	245.0000	242.0000	189.0000	218.0000	205.0000	233.0000	304.0000	106.0000	107.0000	57.0000	206.0000	364.0000	165.0000	185.0000	47.0000	0.0000	91.0000	47.0000	234.0000	249.0000	372.0000	99.0000	125.0000	116.0000	176.0000	162.0000	191.0000	336.0000	165.0000	146.0000	0.0000	281.0000	310.0000	381.0000	221.0000	356.0000	352.0000
804	-4.2750	-5.4750	305.0000	99.0000	28.0000	226.0000	70.0000	118.0000	22.0000	22.0000	140.0000	222.0000	105.0000	173.0000	137.0000	427.0000	183.0000	118.0000	302.0000	170.0000	213.0000	203.0000	178.0000	544.0000	175.0000	199.0000	101.0000	177.0000	518.0000	250.0000	221.0000	189.0000	600.0000	333.0000	110.0000	164.0000	699.0000	122.0000	234.0000	335.0000	178.0000	205.0000	123.0000	263.0000	391.0000	577.0000	182.0000	266.0000	501.0000
805	-4.2000	-5.4750	202.0000	136.0000	170.0000	95.0000	39.0000	94.0000	59.0000	59.0000	220.0000	284.0000	362.0000	256.0000	157.0000	224.0000	170.0000	90.0000	453.0000	321.0000	176.0000	157.0000	210.0000	480.0000	210.0000	101.0000	63.0000	247.0000	589.0000	200.0000	272.0000	328.0000	343.0000	189.0000	77.0000	210.0000	349.0000	287.0000	89.0000	345.0000	107.0000	212.0000	286.0000	343.0000	465.0000	479.0000	128.0000	311.0000	506.0000
806	-4.1250	-5.4750	108.0000	118.0000	19.0000	202.0000	22.0000	171.0000	126.0000	126.0000	185.0000	300.0000	291.0000	276.0000	183.0000	281.0000	237.0000	230.0000	147.0000	135.0000	128.0000	138.0000	240.0000	434.0000	338.0000	145.0000	192.0000	47.0000	331.0000	96.0000	301.0000	286.0000	545.0000	364.0000	180.0000	126.0000	441.0000	306.0000	204.0000	177.0000	131.0000	144.0000	90.0000	105.0000	386.0000	483.0000	329.0000	186.0000	495.0000
807	-4.0500	-5.4750	71.0000	107.0000	111.0000	86.0000	0.0000	213.0000	159.0000	159.0000	311.0000	118.0000	280.0000	247.0000	354.0000	96.0000	151.0000	119.0000	308.0000	191.0000	135.0000	216.0000	96.0000	469.0000	307.0000	196.0000	106.0000	225.0000	265.0000	67.0000	114.0000	313.0000	319.0000	171.0000	130.0000	261.0000	429.0000	180.0000	64.0000	164.0000	165.0000	306.0000	133.0000	176.0000	181.0000	433.0000	165.0000	196.0000	532.0000
808	-3.9750	-5.4750	218.0000	172.0000	36.0000	117.0000	183.0000	206.0000	168.0000	168.0000	274.0000	122.0000	234.0000	186.0000	150.0000	241.0000	64.0000	110.0000	268.0000	215.0000	0.0000	192.0000	114.0000	584.0000	296.0000	298.0000	92.0000	88.0000	508.0000	162.0000	75.0000	477.0000	614.0000	377.0000	207.0000	134.0000	313.0000	206.0000	216.0000	269.0000	123.0000	148.0000	348.0000	331.0000	203.0000	504.0000	284.0000	236.0000	881.0000
809	-3.9000	-5.4750	337.0000	180.0000	135.0000	252.0000	54.0000	168.0000	137.0000	137.0000	230.0000	128.0000	216.0000	322.0000	239.0000	158.0000	187.0000	226.0000	229.0000	88.0000	233.0000	379.0000	187.0000	636.0000	203.0000	119.0000	354.0000	145.0000	421.0000	156.0000	165.0000	232.0000	414.0000	50.0000	127.0000	125.0000	223.0000	258.0000	174.0000	272.0000	141.0000	165.0000	251.0000	197.0000	498.0000	411.0000	273.0000	360.0000	383.0000
810	-3.8250	-5.4750	61.0000	246.0000	149.0000	66.0000	104.0000	158.0000	107.0000	107.0000	140.0000	55.0000	191.0000	305.0000	217.0000	231.0000	122.0000	135.0000	238.0000	199.0000	60.0000	187.0000	86.0000	463.0000	193.0000	263.0000	215.0000	138.0000	254.0000	246.0000	156.0000	215.0000	585.0000	254.0000	184.0000	62.0000	370.0000	392.0000	34.0000	166.0000	81.0000	147.0000	150.0000	298.0000	301.0000	454.0000	289.0000	168.0000	462.0000
811	-3.7500	-5.4750	266.0000	156.0000	99.0000	165.0000	79.0000	75.0000	59.0000	59.0000	143.0000	143.0000	366.0000	249.0000	164.0000	216.0000	230.0000	279.0000	248.0000	161.0000	144.0000	331.0000	299.0000	358.0000	487.0000	172.0000	109.0000	77.0000	207.0000	203.0000	149.0000	144.0000	344.0000	120.0000	163.0000	160.0000	206.0000	341.0000	232.0000	285.0000	80.0000	173.0000	170.0000	301.0000	569.0000	412.0000	346.0000	355.0000	829.0000
812	-3.6750	-5.4750	147.0000	153.0000	53.0000	45.0000	86.0000	142.0000	381.0000	381.0000	134.0000	258.0000	147.0000	152.0000	167.0000	318.0000	166.0000	368.0000	151.0000	189.0000	72.0000	231.0000	179.0000	437.0000	453.0000	174.0000	132.0000	71.0000	363.0000	243.0000	232.0000	572.0000	388.0000	128.0000	120.0000	89.0000	363.0000	290.0000	216.0000	400.0000	51.0000	198.0000	306.0000	321.0000	641.0000	460.0000	156.0000	417.0000	560.0000
813	-3.6000	-5.4750	140.0000	67.0000	79.0000	66.0000	134.0000	75.0000	138.0000	138.0000	135.0000	20.0000	284.0000	278.0000	379.0000	334.0000	51.0000	284.0000	116.0000	270.0000	64.0000	301.0000	246.0000	243.0000	136.0000	187.0000	250.0000	155.0000	118.0000	208.0000	309.0000	188.0000	313.0000	303.0000	0.0000	116.0000	128.0000	279.0000	282.0000	274.0000	144.0000	144.0000	69.0000	288.0000	333.0000	214.0000	352.0000	251.0000	426.0000
814	-3.5250	-5.4750	362.0000	183.0000	189.0000	219.0000	107.0000	201.0000	153.0000	153.0000	161.0000	146.0000	248.0000	224.0000	293.0000	172.0000	221.0000	167.0000	180.0000	139.0000	118.0000	212.0000	243.0000	405.0000	258.0000	156.0000	64.0000	103.0000	296.0000	260.0000	219.0000	303.0000	376.0000	339.0000	94.0000	234.0000	128.0000	279.0000	192.0000	504.0000	114.0000	161.0000	134.0000	178.0000	345.0000	352.0000	192.0000	477.0000	651.0000
815	-3.4500	-5.4750	283.0000	70.0000	132.0000	304.0000	238.0000	220.0000	102.0000	102.0000	317.0000	81.0000	350.0000	438.0000	118.0000	374.0000	124.0000	84.0000	272.0000	71.0000	159.0000	276.0000	259.0000	439.0000	320.0000	120.0000	117.0000	126.0000	339.0000	268.0000	143.0000	275.0000	347.0000	236.0000	134.0000	54.0000	419.0000	135.0000	288.0000	190.0000	123.0000	106.0000	316.0000	315.0000	453.0000	392.0000	282.0000	334.0000	514.0000
816	-3.3750	-5.4750	273.0000	218.0000	53.0000	70.0000	75.0000	211.0000	212.0000	212.0000	160.0000	119.0000	157.0000	292.0000	298.0000	240.0000	222.0000	156.0000	344.0000	115.0000	153.0000	252.0000	170.0000	418.0000	315.0000	307.0000	148.0000	109.0000	246.0000	149.0000	225.0000	567.0000	469.0000	207.0000	97.0000	63.0000	435.0000	490.0000	203.0000	273.0000	346.0000	287.0000	184.0000	307.0000	499.0000	478.0000	211.0000	242.0000	588.0000
817	-3.3000	-5.4750	315.0000	99.0000	137.0000	56.0000	89.0000	167.0000	93.0000	93.0000	257.0000	97.0000	292.0000	240.0000	202.0000	144.0000	263.0000	295.0000	87.0000	109.0000	20.0000	253.0000	196.0000	314.0000	282.0000	131.0000	129.0000	180.0000	267.0000	211.0000	144.0000	282.0000	442.0000	149.0000	178.0000	107.0000	243.0000	299.0000	225.0000	174.0000	164.0000	105.0000	93.0000	256.0000	351.0000	427.0000	208.0000	349.0000	471.0000
818	-3.2250	-5.4750	91.0000	72.0000	127.0000	142.0000	89.0000	66.0000	21.0000	21.0000	168.0000	134.0000	467.0000	139.0000	185.0000	309.0000	186.0000	253.0000	206.0000	156.0000	34.0000	286.0000	236.0000	471.0000	168.0000	211.0000	159.0000	203.0000	281.0000	362.0000	88.0000	143.0000	347.0000	231.0000	186.0000	228.0000	402.0000	265.0000	184.0000	287.0000	290.0000	184.0000	165.0000	428.0000	400.0000	389.0000	249.0000	303.0000	511.0000
819	-3.1500	-5.4750	211.0000	224.0000	231.0000	104.0000	99.0000	104.0000	202.0000	202.0000	64.0000	37.0000	404.0000	260.0000	225.0000	404.0000	216.0000	248.0000	219.0000	42.0000	119.0000	276.0000	222.0000	368.0000	311.0000	328.0000	63.0000	155.0000	328.0000	175.0000	206.0000	213.0000	442.0000	309.0000	56.0000	170.0000	328.0000	364.0000	88.0000	346.0000	124.0000	159.0000	197.0000	293.0000	542.0000	449.0000	260.0000	151.0000	594.0000
820	-3.0750	-5.4750	243.0000	69.0000	263.0000	201.0000	278.0000	186.0000	119.0000	119.0000	199.0000	237.0000	339.0000	343.0000	123.0000	344.0000	327.0000	172.0000	92.0000	60.0000	73.0000	220.0000	362.0000	378.0000	226.0000	201.0000	193.0000	104.0000	414.0000	111.0000	179.0000	166.0000	546.0000	172.0000	77.0000	187.0000	444.0000	276.0000	193.0000	452.0000	235.0000	234.0000	186.0000	290.0000	449.0000	440.0000	303.0000	219.0000	591.0000
821	-3.0000	-5.4750	199.0000	181.0000	212.0000	119.0000	82.0000	125.0000	111.0000	111.0000	294.0000	194.0000	314.0000	207.0000	225.0000	230.0000	75.0000	202.0000	229.0000	237.0000	177.0000	419.0000	406.0000	645.0000	158.0000	198.0000	82.0000	284.0000	453.0000	147.0000	193.0000	468.0000	478.0000	300.0000	72.0000	166.0000	485.0000	269.0000	237.0000	245.0000	211.0000	257.0000	169.0000	251.0000	643.0000	399.0000	456.0000	359.0000	581.0000
822	-2.9250	-5.4750	348.0000	201.0000	156.0000	174.0000	93.0000	146.0000	143.0000	143.0000	248.0000	120.0000	351.0000	309.0000	116.0000	205.0000	189.0000	94.0000	90.0000	105.0000	91.0000	226.0000	67.0000	161.0000	284.0000	127.0000	52.0000	120.0000	310.0000	244.0000	274.0000	500.0000	523.0000	259.0000	220.0000	88.0000	345.0000	298.0000	140.0000	316.0000	124.0000	153.0000	160.0000	420.0000	659.0000	411.0000	262.0000	358.0000	501.0000
823	-2.8500	-5.4750	255.0000	137.0000	208.0000	112.0000	57.0000	176.0000	65.0000	65.0000	367.0000	256.0000	307.0000	232.0000	246.0000	274.0000	132.0000	185.0000	246.0000	288.0000	82.0000	307.0000	106.0000	296.0000	364.0000	138.0000	155.0000	182.0000	422.0000	71.0000	318.0000	199.0000	529.0000	481.0000	206.0000	156.0000	302.0000	342.0000	240.0000	298.0000	130.0000	192.0000	182.0000	244.0000	685.0000	299.0000	274.0000	145.0000	761.0000
824	-2.7750	-5.4750	254.0000	100.0000	136.0000	119.0000	148.0000	190.0000	72.0000	72.0000	135.0000	76.0000	230.0000	454.0000	177.0000	426.0000	196.0000	288.0000	250.0000	173.0000	204.0000	268.0000	105.0000	435.0000	242.0000	225.0000	200.0000	198.0000	508.0000	218.0000	65.0000	269.0000	688.0000	373.0000	253.0000	61.0000	445.0000	141.0000	309.0000	315.0000	237.0000	146.0000	172.0000	371.0000	544.0000	494.0000	199.0000	330.0000	822.0000
825	-2.7000	-5.4750	327.0000	76.0000	64.0000	140.0000	154.0000	69.0000	99.0000	99.0000	226.0000	85.0000	455.0000	292.0000	57.0000	268.0000	360.0000	219.0000	205.0000	195.0000	107.0000	102.0000	227.0000	543.0000	240.0000	259.0000	124.0000	47.0000	562.0000	208.0000	220.0000	449.0000	518.0000	168.0000	160.0000	81.0000	373.0000	200.0000	192.0000	246.0000	314.0000	82.0000	113.0000	614.0000	609.0000	497.0000	525.0000	233.0000	582.0000
826	-2.6250	-5.4750	146.0000	122.0000	155.0000	116.0000	195.0000	219.0000	188.0000	188.0000	344.0000	180.0000	433.0000	141.0000	147.0000	201.0000	20.0000	260.0000	226.0000	139.0000	30.0000	258.0000	235.0000	597.0000	258.0000	157.0000	158.0000	272.0000	265.0000	136.0000	141.0000	196.0000	647.0000	367.0000	190.0000	91.0000	312.0000	297.0000	136.0000	196.0000	135.0000	128.0000	220.0000	164.0000	489.0000	576.0000	303.0000	449.0000	761.0000
827	-2.5500	-5.4750	101.0000	42.0000	69.0000	72.0000	160.0000	220.0000	104.0000	104.0000	72.0000	192.0000	481.0000	180.0000	129.0000	212.0000	78.0000	257.0000	270.0000	27.0000	29.0000	147.0000	290.0000	378.0000	154.0000	190.0000	106.0000	127.0000	403.0000	214.0000	127.0000	190.0000	406.0000	45.0000	125.0000	26.0000	78.0000	133.0000	47.0000	153.0000	75.0000	172.0000	130.0000	242.0000	337.0000	405.0000	250.0000	231.0000	490.0000
828	-2.4750	-5.4750	172.0000	122.0000	154.0000	106.0000	136.0000	130.0000	93.0000	93.0000	181.0000	219.0000	422.0000	389.0000	212.0000	290.0000	86.0000	323.0000	259.0000	124.0000	125.0000	243.0000	295.0000	595.0000	377.0000	153.0000	258.0000	165.0000	313.0000	278.0000	87.0000	251.0000	667.0000	467.0000	137.0000	144.0000	299.0000	337.0000	249.0000	245.0000	262.0000	196.0000	116.0000	395.0000	313.0000	432.0000	285.0000	286.0000	601.0000
829	-2.4000	-5.4750	249.0000	150.0000	59.0000	137.0000	31.0000	156.0000	163.0000	203.0000	212.0000	194.0000	274.0000	110.0000	84.0000	219.0000	171.0000	69.0000	120.0000	73.0000	22.0000	268.0000	22.0000	532.0000	328.0000	341.0000	149.0000	136.0000	202.0000	63.0000	204.0000	202.0000	551.0000	136.0000	204.0000	111.0000	158.0000	278.0000	119.0000	179.0000	327.0000	152.0000	137.0000	370.0000	284.0000	431.0000	378.0000	328.0000	496.0000
830	-2.3250	-5.4750	324.0000	219.0000	93.0000	91.0000	137.0000	209.0000	180.0000	180.0000	215.0000	196.0000	249.0000	359.0000	89.0000	167.0000	208.0000	399.0000	196.0000	67.0000	130.0000	257.0000	94.0000	276.0000	380.0000	206.0000	302.0000	172.0000	377.0000	359.0000	263.0000	258.0000	434.0000	92.0000	135.0000	228.0000	266.0000	349.0000	243.0000	343.0000	241.0000	295.0000	219.0000	242.0000	402.0000	509.0000	134.0000	231.0000	483.0000
831	-2.2500	-5.4750	86.0000	180.0000	53.0000	289.0000	88.0000	76.0000	74.0000	74.0000	319.0000	67.0000	504.0000	168.0000	279.0000	273.0000	36.0000	167.0000	216.0000	103.0000	48.0000	267.0000	167.0000	457.0000	167.0000	212.0000	103.0000	154.0000	414.0000	276.0000	139.0000	343.0000	295.0000	255.0000	206.0000	164.0000	246.0000	322.0000	270.0000	241.0000	341.0000	146.0000	147.0000	400.0000	545.0000	445.0000	227.0000	404.0000	482.0000
832	-2.1750	-5.4750	252.0000	167.0000	202.0000	54.0000	111.0000	138.0000	362.0000	362.0000	227.0000	255.0000	331.0000	251.0000	167.0000	169.0000	270.0000	258.0000	237.0000	261.0000	109.0000	202.0000	185.0000	687.0000	302.0000	242.0000	198.0000	77.0000	561.0000	204.0000	85.0000	351.0000	471.0000	176.0000	172.0000	284.0000	310.0000	253.0000	304.0000	230.0000	239.0000	108.0000	134.0000	284.0000	486.0000	490.0000	146.0000	284.0000	727.0000
833	-2.1000	-5.4750	215.0000	219.0000	168.0000	115.0000	175.0000	255.0000	63.0000	63.0000	353.0000	162.0000	278.0000	130.0000	105.0000	119.0000	239.0000	301.0000	89.0000	144.0000	55.0000	236.0000	102.0000	610.0000	91.0000	282.0000	103.0000	146.0000	365.0000	262.0000	185.0000	385.0000	687.0000	299.0000	158.0000	201.0000	382.0000	219.0000	291.0000	339.0000	287.0000	165.0000	112.0000	269.0000	655.0000	453.0000	192.0000	287.0000	741.0000
834	-2.0250	-5.4750	122.0000	184.0000	125.0000	238.0000	118.0000	155.0000	65.0000	65.0000	180.0000	88.0000	347.0000	184.0000	165.0000	225.0000	288.0000	125.0000	204.0000	159.0000	63.0000	367.0000	130.0000	265.0000	185.0000	120.0000	110.0000	98.0000	264.0000	215.0000	323.0000	452.0000	332.0000	305.0000	175.0000	126.0000	402.0000	251.0000	270.0000	242.0000	196.0000	178.0000	149.0000	501.0000	277.0000	459.0000	87.0000	206.0000	409.0000
835	-1.9500	-5.4750	81.0000	132.0000	108.0000	243.0000	63.0000	91.0000	101.0000	101.0000	343.0000	158.0000	310.0000	320.0000	178.0000	241.0000	95.0000	200.0000	216.0000	225.0000	207.0000	235.0000	354.0000	488.0000	192.0000	265.0000	130.0000	116.0000	348.0000	296.0000	157.0000	609.0000	705.0000	229.0000	142.0000	84.0000	363.0000	175.0000	283.0000	157.0000	295.0000	84.0000	147.0000	208.0000	436.0000	632.0000	288.0000	359.0000	617.0000
836	-1.8750	-5.4750	279.0000	195.0000	187.0000	103.0000	49.0000	179.0000	89.0000	89.0000	150.0000	120.0000	224.0000	279.0000	266.0000	280.0000	176.0000	93.0000	225.0000	138.0000	217.0000	82.0000	74.0000	369.0000	190.0000	158.0000	255.0000	172.0000	455.0000	171.0000	135.0000	289.0000	541.0000	256.0000	186.0000	79.0000	267.0000	337.0000	197.0000	290.0000	274.0000	266.0000	144.0000	377.0000	508.0000	346.0000	291.0000	470.0000	938.0000
837	-1.8000	-5.4750	263.0000	204.0000	59.0000	40.0000	41.0000	152.0000	104.0000	104.0000	234.0000	129.0000	351.0000	269.0000	183.0000	197.0000	154.0000	160.0000	77.0000	110.0000	129.0000	111.0000	47.0000	185.0000	91.0000	280.0000	246.0000	295.0000	188.0000	152.0000	152.0000	160.0000	258.0000	56.0000	198.0000	50.0000	171.0000	338.0000	119.0000	132.0000	235.0000	80.0000	247.0000	148.0000	295.0000	394.0000	204.0000	181.0000	301.0000
838	-1.7250	-5.4750	279.0000	157.0000	145.0000	35.0000	178.0000	161.0000	85.0000	85.0000	181.0000	154.0000	127.0000	148.0000	145.0000	193.0000	263.0000	289.0000	106.0000	103.0000	130.0000	116.0000	235.0000	226.0000	174.0000	153.0000	104.0000	56.0000	171.0000	230.0000	240.0000	197.0000	190.0000	175.0000	77.0000	159.0000	144.0000	52.0000	310.0000	148.0000	105.0000	176.0000	175.0000	224.0000	205.0000	206.0000	267.0000	272.0000	310.0000
839	-1.6500	-5.4750	238.0000	122.0000	46.0000	76.0000	72.0000	126.0000	122.0000	122.0000	172.0000	111.0000	128.0000	313.0000	119.0000	249.0000	132.0000	80.0000	115.0000	24.0000	44.0000	437.0000	99.0000	328.0000	257.0000	144.0000	187.0000	172.0000	285.0000	257.0000	213.0000	91.0000	195.0000	283.0000	211.0000	152.0000	77.0000	381.0000	216.0000	153.0000	82.0000	76.0000	100.0000	185.0000	289.0000	130.0000	408.0000	193.0000	361.0000
840	-1.5750	-5.4750	107.0000	183.0000	69.0000	70.0000	97.0000	117.0000	141.0000	141.0000	225.0000	100.0000	326.0000	212.0000	217.0000	157.0000	175.0000	151.0000	257.0000	25.0000	197.0000	190.0000	98.0000	315.0000	190.0000	127.0000	126.0000	150.0000	387.0000	216.0000	149.0000	138.0000	370.0000	206.0000	66.0000	116.0000	112.0000	180.0000	63.0000	332.0000	149.0000	91.0000	24.0000	225.0000	234.0000	349.0000	247.0000	209.0000	607.0000
841	-1.5000	-5.4750	329.0000	233.0000	165.0000	100.0000	110.0000	162.0000	133.0000	133.0000	198.0000	119.0000	475.0000	223.0000	154.0000	210.0000	237.0000	106.0000	315.0000	131.0000	66.0000	304.0000	110.0000	456.0000	283.0000	310.0000	179.0000	154.0000	573.0000	154.0000	267.0000	179.0000	537.0000	193.0000	116.0000	20.0000	430.0000	229.0000	210.0000	334.0000	144.0000	110.0000	336.0000	338.0000	537.0000	336.0000	267.0000	392.0000	640.0000
842	-1.4250	-5.4750	96.0000	225.0000	80.0000	86.0000	42.0000	188.0000	141.0000	141.0000	89.0000	240.0000	133.0000	130.0000	227.0000	305.0000	154.0000	289.0000	260.0000	156.0000	121.0000	513.0000	151.0000	474.0000	274.0000	230.0000	56.0000	176.0000	316.0000	190.0000	123.0000	360.0000	429.0000	222.0000	189.0000	179.0000	318.0000	313.0000	124.0000	69.0000	191.0000	136.0000	229.0000	235.0000	432.0000	614.0000	238.0000	202.0000	741.0000
843	-1.3500	-5.4750	133.0000	109.0000	192.0000	0.0000	180.0000	97.0000	105.0000	134.0000	160.0000	54.0000	233.0000	161.0000	233.0000	312.0000	118.0000	132.0000	155.0000	87.0000	186.0000	335.0000	102.0000	251.0000	216.0000	142.0000	215.0000	185.0000	468.0000	278.0000	263.0000	297.0000	248.0000	207.0000	68.0000	143.0000	103.0000	245.0000	382.0000	151.0000	101.0000	52.0000	126.0000	125.0000	402.0000	310.0000	141.0000	207.0000	476.0000
844	-1.2750	-5.4750	200.0000	148.0000	189.0000	136.0000	134.0000	70.0000	207.0000	207.0000	236.0000	144.0000	250.0000	329.0000	372.0000	278.0000	182.0000	221.0000	342.0000	169.0000	126.0000	174.0000	209.0000	520.0000	228.0000	308.0000	25.0000	165.0000	511.0000	293.0000	219.0000	299.0000	390.0000	172.0000	231.0000	102.0000	440.0000	361.0000	222.0000	186.0000	199.0000	136.0000	211.0000	208.0000	677.0000	230.0000	422.0000	366.0000	594.0000
845	-1.2000	-5.4750	191.0000	74.0000	110.0000	84.0000	35.0000	208.0000	231.0000	231.0000	272.0000	163.0000	91.0000	185.0000	200.0000	316.0000	248.0000	102.0000	295.0000	213.0000	136.0000	387.0000	261.0000	323.0000	254.0000	122.0000	221.0000	124.0000	338.0000	179.0000	183.0000	376.0000	424.0000	310.0000	174.0000	132.0000	291.0000	118.0000	125.0000	362.0000	156.0000	161.0000	131.0000	257.0000	516.0000	234.0000	229.0000	163.0000	408.0000
846	-1.1250	-5.4750	80.0000	133.0000	192.0000	46.0000	61.0000	141.0000	137.0000	137.0000	231.0000	202.0000	471.0000	280.0000	135.0000	336.0000	187.0000	198.0000	300.0000	100.0000	76.0000	133.0000	221.0000	562.0000	218.0000	161.0000	186.0000	75.0000	645.0000	140.0000	28.0000	263.0000	485.0000	293.0000	90.0000	105.0000	429.0000	266.0000	215.0000	419.0000	139.0000	141.0000	162.0000	464.0000	478.0000	575.0000	406.0000	161.0000	519.0000
847	-1.0500	-5.4750	161.0000	98.0000	157.0000	182.0000	129.0000	134.0000	89.0000	89.0000	194.0000	439.0000	308.0000	208.0000	212.0000	165.0000	97.0000	189.0000	270.0000	104.0000	121.0000	225.0000	119.0000	390.0000	294.0000	26.0000	182.0000	101.0000	361.0000	202.0000	154.0000	287.0000	694.0000	244.0000	112.0000	95.0000	359.0000	244.0000	233.0000	287.0000	197.0000	160.0000	191.0000	318.0000	387.0000	531.0000	174.0000	176.0000	727.0000
848	-0.9750	-5.4750	111.0000	114.0000	113.0000	177.0000	42.0000	151.0000	135.0000	135.0000	329.0000	110.0000	247.0000	401.0000	86.0000	163.0000	202.0000	110.0000	119.0000	80.0000	91.0000	92.0000	181.0000	390.0000	240.0000	155.0000	73.0000	98.0000	433.0000	175.0000	104.0000	217.0000	519.0000	192.0000	270.0000	19.0000	267.0000	266.0000	191.0000	171.0000	183.0000	246.0000	148.0000	342.0000	563.0000	573.0000	296.0000	258.0000	631.0000
849	-0.9000	-5.4750	123.0000	190.0000	44.0000	47.0000	278.0000	84.0000	83.0000	83.0000	260.0000	107.0000	299.0000	407.0000	155.0000	271.0000	250.0000	70.0000	134.0000	121.0000	45.0000	233.0000	115.0000	250.0000	265.0000	265.0000	190.0000	148.0000	138.0000	174.0000	151.0000	252.0000	488.0000	329.0000	164.0000	142.0000	316.0000	173.0000	311.0000	200.0000	181.0000	206.0000	112.0000	397.0000	320.0000	375.0000	262.0000	222.0000	500.0000
850	-0.8250	-5.4750	148.0000	147.0000	122.0000	93.0000	49.0000	70.0000	119.0000	119.0000	182.0000	300.0000	384.0000	239.0000	461.0000	124.0000	123.0000	402.0000	256.0000	200.0000	183.0000	91.0000	111.0000	350.0000	274.0000	281.0000	92.0000	232.0000	329.0000	195.0000	263.0000	324.0000	641.0000	172.0000	88.0000	140.0000	264.0000	249.0000	243.0000	179.0000	250.0000	79.0000	166.0000	238.0000	365.0000	336.0000	304.0000	158.0000	266.0000
851	-0.7500	-5.4750	133.0000	88.0000	142.0000	194.0000	105.0000	76.0000	82.0000	82.0000	250.0000	193.0000	406.0000	185.0000	133.0000	195.0000	92.0000	100.0000	232.0000	150.0000	33.0000	173.0000	143.0000	513.0000	367.0000	206.0000	132.0000	99.0000	258.0000	160.0000	144.0000	273.0000	690.0000	147.0000	144.0000	108.0000	184.0000	263.0000	253.0000	212.0000	129.0000	235.0000	127.0000	253.0000	561.0000	391.0000	258.0000	170.0000	282.0000
852	-0.6750	-5.4750	185.0000	96.0000	168.0000	46.0000	148.0000	157.0000	114.0000	114.0000	222.0000	201.0000	390.0000	332.0000	300.0000	347.0000	183.0000	180.0000	285.0000	183.0000	34.0000	222.0000	131.0000	554.0000	363.0000	101.0000	159.0000	194.0000	271.0000	306.0000	162.0000	258.0000	684.0000	367.0000	159.0000	153.0000	510.0000	149.0000	156.0000	333.0000	174.0000	146.0000	137.0000	270.0000	536.0000	381.0000	234.0000	277.0000	742.0000
853	-0.6000	-5.4750	174.0000	73.0000	122.0000	204.0000	97.0000	131.0000	134.0000	134.0000	450.0000	71.0000	444.0000	204.0000	253.0000	221.0000	250.0000	226.0000	407.0000	198.0000	27.0000	137.0000	199.0000	467.0000	378.0000	246.0000	118.0000	164.0000	311.0000	283.0000	98.0000	419.0000	604.0000	290.0000	265.0000	92.0000	281.0000	287.0000	249.0000	261.0000	226.0000	195.0000	196.0000	158.0000	433.0000	371.0000	344.0000	318.0000	405.0000
854	-0.5250	-5.4750	261.0000	33.0000	159.0000	102.0000	0.0000	151.0000	147.0000	175.0000	183.0000	141.0000	182.0000	285.0000	252.0000	417.0000	38.0000	110.0000	331.0000	214.0000	99.0000	349.0000	99.0000	414.0000	328.0000	347.0000	42.0000	219.0000	530.0000	231.0000	144.0000	404.0000	526.0000	286.0000	85.0000	146.0000	433.0000	270.0000	257.0000	358.0000	164.0000	183.0000	239.0000	438.0000	497.0000	354.0000	218.0000	202.0000	828.0000
855	-0.4500	-5.4750	71.0000	64.0000	54.0000	110.0000	128.0000	72.0000	185.0000	185.0000	124.0000	131.0000	391.0000	207.0000	195.0000	307.0000	47.0000	202.0000	234.0000	288.0000	0.0000	168.0000	197.0000	340.0000	217.0000	78.0000	92.0000	144.0000	304.0000	213.0000	217.0000	112.0000	282.0000	154.0000	194.0000	112.0000	435.0000	245.0000	186.0000	247.0000	134.0000	88.0000	195.0000	279.0000	410.0000	299.0000	145.0000	187.0000	428.0000
856	-0.3750	-5.4750	97.0000	260.0000	23.0000	172.0000	134.0000	181.0000	119.0000	119.0000	341.0000	132.0000	338.0000	196.0000	151.0000	208.0000	93.0000	172.0000	186.0000	46.0000	186.0000	123.0000	176.0000	402.0000	454.0000	150.0000	118.0000	293.0000	544.0000	254.0000	105.0000	212.0000	570.0000	267.0000	283.0000	170.0000	602.0000	350.0000	239.0000	281.0000	278.0000	237.0000	175.0000	248.0000	487.0000	598.0000	223.0000	229.0000	621.0000
857	-0.3000	-5.4750	267.0000	101.0000	67.0000	338.0000	45.0000	180.0000	171.0000	171.0000	258.0000	194.0000	494.0000	225.0000	216.0000	369.0000	213.0000	207.0000	218.0000	219.0000	98.0000	188.0000	173.0000	404.0000	312.0000	236.0000	171.0000	244.0000	500.0000	264.0000	142.0000	349.0000	551.0000	355.0000	166.0000	203.0000	325.0000	240.0000	267.0000	289.0000	178.0000	150.0000	216.0000	375.0000	753.0000	309.0000	352.0000	176.0000	830.0000
858	-0.2250	-5.4750	184.0000	86.0000	144.0000	194.0000	125.0000	235.0000	19.0000	19.0000	231.0000	202.0000	294.0000	350.0000	205.0000	207.0000	179.0000	70.0000	128.0000	49.0000	163.0000	292.0000	323.0000	520.0000	164.0000	141.0000	95.0000	162.0000	533.0000	263.0000	157.0000	311.0000	553.0000	287.0000	161.0000	123.0000	373.0000	280.0000	254.0000	213.0000	200.0000	239.0000	175.0000	480.0000	666.0000	329.0000	227.0000	274.0000	553.0000
859	-0.1500	-5.4750	243.0000	128.0000	149.0000	221.0000	154.0000	31.0000	134.0000	134.0000	208.0000	253.0000	180.0000	167.0000	343.0000	194.0000	367.0000	134.0000	267.0000	264.0000	26.0000	128.0000	147.0000	507.0000	208.0000	183.0000	62.0000	132.0000	474.0000	262.0000	146.0000	335.0000	302.0000	204.0000	284.0000	256.0000	527.0000	256.0000	255.0000	247.0000	223.0000	193.0000	125.0000	180.0000	569.0000	141.0000	284.0000	397.0000	413.0000
860	-0.0750	-5.4750	300.0000	61.0000	94.0000	30.0000	68.0000	133.0000	119.0000	119.0000	244.0000	122.0000	218.0000	229.0000	330.0000	398.0000	197.0000	70.0000	325.0000	150.0000	23.0000	206.0000	116.0000	330.0000	317.0000	50.0000	147.0000	273.0000	407.0000	245.0000	149.0000	220.0000	301.0000	184.0000	273.0000	213.0000	205.0000	109.0000	130.0000	230.0000	100.0000	219.0000	118.0000	275.0000	247.0000	323.0000	276.0000	205.0000	494.0000
861	-0.0000	-5.4750	181.0000	164.0000	150.0000	242.0000	130.0000	159.0000	199.0000	217.0000	220.0000	156.0000	262.0000	323.0000	214.0000	337.0000	80.0000	77.0000	201.0000	144.0000	151.0000	185.0000	122.0000	435.0000	206.0000	208.0000	103.0000	263.0000	390.0000	319.0000	153.0000	289.0000	652.0000	296.0000	154.0000	139.0000	661.0000	146.0000	308.0000	263.0000	159.0000	233.0000	242.0000	319.0000	376.0000	323.0000	202.0000	86.0000	875.0000
862	0.0750	-5.4750	96.0000	136.0000	84.0000	107.0000	171.0000	164.0000	139.0000	139.0000	178.0000	180.0000	388.0000	40.0000	209.0000	347.0000	51.0000	303.0000	376.0000	350.0000	177.0000	176.0000	274.0000	500.0000	305.0000	287.0000	209.0000	197.0000	332.0000	418.0000	125.0000	268.0000	552.0000	74.0000	141.0000	129.0000	394.0000	358.0000	103.0000	294.0000	189.0000	132.0000	193.0000	469.0000	296.0000	321.0000	251.0000	182.0000	770.0000
863	0.1500	-5.4750	224.0000	244.0000	62.0000	181.0000	58.0000	26.0000	193.0000	193.0000	185.0000	26.0000	268.0000	277.0000	259.0000	140.0000	116.0000	218.0000	253.0000	203.0000	78.0000	108.0000	84.0000	433.0000	178.0000	251.0000	208.0000	183.0000	664.0000	261.0000	184.0000	187.0000	538.0000	342.0000	159.0000	146.0000	209.0000	251.0000	287.0000	197.0000	153.0000	181.0000	171.0000	198.0000	260.0000	420.0000	169.0000	196.0000	398.0000
864	0.2250	-5.4750	151.0000	90.0000	150.0000	266.0000	152.0000	107.0000	46.0000	46.0000	253.0000	117.0000	372.0000	283.0000	254.0000	170.0000	119.0000	275.0000	330.0000	74.0000	202.0000	105.0000	181.0000	550.0000	148.0000	241.0000	168.0000	50.0000	505.0000	335.0000	265.0000	405.0000	467.0000	325.0000	177.0000	131.0000	505.0000	242.0000	165.0000	177.0000	123.0000	145.0000	201.0000	214.0000	524.0000	390.0000	180.0000	227.0000	814.0000
865	0.3000	-5.4750	131.0000	152.0000	149.0000	74.0000	224.0000	189.0000	128.0000	128.0000	51.0000	225.0000	285.0000	146.0000	327.0000	90.0000	158.0000	143.0000	188.0000	168.0000	86.0000	191.0000	172.0000	423.0000	320.0000	301.0000	185.0000	205.0000	319.0000	259.0000	177.0000	405.0000	457.0000	280.0000	170.0000	187.0000	287.0000	254.0000	255.0000	408.0000	115.0000	221.0000	139.0000	418.0000	517.0000	726.0000	228.0000	472.0000	494.0000
866	0.3750	-5.4750	18.0000	241.0000	128.0000	184.0000	185.0000	198.0000	227.0000	227.0000	169.0000	96.0000	211.0000	245.0000	374.0000	280.0000	168.0000	157.0000	161.0000	55.0000	144.0000	103.0000	46.0000	506.0000	283.0000	95.0000	198.0000	148.0000	337.0000	136.0000	196.0000	68.0000	539.0000	350.0000	131.0000	173.0000	335.0000	148.0000	114.0000	141.0000	112.0000	73.0000	218.0000	193.0000	420.0000	663.0000	249.0000	240.0000	518.0000
867	0.4500	-5.4750	78.0000	281.0000	175.0000	338.0000	190.0000	357.0000	62.0000	62.0000	208.0000	286.0000	247.0000	255.0000	213.0000	132.0000	122.0000	120.0000	180.0000	195.0000	68.0000	180.0000	137.0000	563.0000	333.0000	176.0000	114.0000	121.0000	493.0000	129.0000	227.0000	340.0000	537.0000	226.0000	183.0000	158.0000	416.0000	241.0000	176.0000	250.0000	160.0000	183.0000	201.0000	370.0000	494.0000	406.0000	343.0000	413.0000	337.0000
868	0.5250	-5.4750	122.0000	223.0000	94.0000	248.0000	72.0000	101.0000	91.0000	91.0000	268.0000	225.0000	392.0000	255.0000	180.0000	223.0000	133.0000	236.0000	258.0000	230.0000	98.0000	217.0000	191.0000	472.0000	213.0000	176.0000	127.0000	105.0000	406.0000	157.0000	107.0000	189.0000	461.0000	312.0000	119.0000	113.0000	191.0000	228.0000	105.0000	263.0000	139.0000	101.0000	312.0000	448.0000	367.0000	592.0000	283.0000	222.0000	453.0000
869	-4.5750	-5.4000	273.0000	199.0000	88.0000	143.0000	181.0000	172.0000	119.0000	119.0000	269.0000	98.0000	235.0000	112.0000	223.0000	108.0000	172.0000	172.0000	133.0000	173.0000	71.0000	210.0000	39.0000	455.0000	277.0000	95.0000	142.0000	160.0000	131.0000	226.0000	94.0000	177.0000	237.0000	159.0000	144.0000	75.0000	358.0000	158.0000	80.0000	33.0000	134.0000	62.0000	85.0000	185.0000	517.0000	338.0000	416.0000	168.0000	364.0000
870	-4.5000	-5.4000	101.0000	79.0000	88.0000	76.0000	46.0000	178.0000	80.0000	80.0000	199.0000	212.0000	307.0000	160.0000	64.0000	152.0000	61.0000	49.0000	171.0000	45.0000	95.0000	214.0000	91.0000	341.0000	170.0000	97.0000	44.0000	56.0000	283.0000	171.0000	85.0000	214.0000	240.0000	154.0000	103.0000	63.0000	276.0000	210.0000	93.0000	240.0000	104.0000	63.0000	147.0000	274.0000	240.0000	218.0000	170.0000	44.0000	249.0000
871	-4.4250	-5.4000	211.0000	125.0000	101.0000	91.0000	141.0000	64.0000	154.0000	131.0000	116.0000	52.0000	263.0000	312.0000	92.0000	208.0000	107.0000	186.0000	197.0000	182.0000	79.0000	91.0000	63.0000	579.0000	173.0000	167.0000	61.0000	131.0000	270.0000	60.0000	156.0000	49.0000	349.0000	190.0000	63.0000	73.0000	243.0000	257.0000	148.0000	256.0000	172.0000	194.0000	175.0000	210.0000	197.0000	254.0000	172.0000	229.0000	353.0000
872	-4.3500	-5.4000	143.0000	140.0000	72.0000	112.0000	27.0000	95.0000	92.0000	92.0000	240.0000	122.0000	186.0000	111.0000	332.0000	151.0000	93.0000	164.0000	302.0000	124.0000	116.0000	104.0000	84.0000	459.0000	314.0000	181.0000	156.0000	295.0000	393.0000	218.0000	160.0000	208.0000	245.0000	219.0000	108.0000	59.0000	144.0000	314.0000	368.0000	197.0000	109.0000	132.0000	107.0000	209.0000	413.0000	675.0000	181.0000	305.0000	418.0000
873	-4.2750	-5.4000	162.0000	101.0000	209.0000	72.0000	133.0000	173.0000	196.0000	196.0000	74.0000	89.0000	153.0000	318.0000	105.0000	204.0000	100.0000	192.0000	286.0000	127.0000	78.0000	185.0000	226.0000	550.0000	373.0000	58.0000	65.0000	60.0000	163.0000	330.0000	146.0000	276.0000	370.0000	58.0000	145.0000	120.0000	263.0000	245.0000	132.0000	58.0000	282.0000	228.0000	168.0000	298.0000	385.0000	298.0000	336.0000	138.0000	537.0000
874	-4.2000	-5.4000	61.0000	136.0000	212.0000	69.0000	84.0000	178.0000	47.0000	47.0000	418.0000	237.0000	71.0000	295.0000	227.0000	258.0000	277.0000	91.0000	219.0000	121.0000	0.0000	152.0000	342.0000	297.0000	158.0000	259.0000	143.0000	162.0000	235.0000	347.0000	277.0000	248.0000	469.0000	149.0000	153.0000	99.0000	283.0000	263.0000	167.0000	346.0000	154.0000	115.0000	66.0000	170.0000	405.0000	231.0000	243.0000	216.0000	568.0000
875	-4.1250	-5.4000	159.0000	125.0000	161.0000	53.0000	56.0000	51.0000	50.0000	50.0000	56.0000	84.0000	201.0000	260.0000	153.0000	308.0000	157.0000	173.0000	203.0000	166.0000	22.0000	257.0000	239.0000	581.0000	156.0000	320.0000	203.0000	114.0000	438.0000	140.0000	252.0000	147.0000	406.0000	210.0000	169.0000	123.0000	297.0000	216.0000	81.0000	124.0000	208.0000	119.0000	144.0000	265.0000	351.0000	507.0000	64.0000	218.0000	279.0000
876	-4.0500	-5.4000	70.0000	226.0000	21.0000	81.0000	143.0000	142.0000	110.0000	110.0000	152.0000	120.0000	127.0000	157.0000	308.0000	162.0000	113.0000	307.0000	46.0000	147.0000	122.0000	187.0000	130.0000	522.0000	217.0000	188.0000	138.0000	187.0000	401.0000	85.0000	191.0000	198.0000	298.0000	153.0000	129.0000	53.0000	190.0000	164.0000	250.0000	327.0000	129.0000	120.0000	138.0000	273.0000	367.0000	401.0000	106.0000	268.0000	436.0000
877	-3.9750	-5.4000	193.0000	158.0000	135.0000	167.0000	259.0000	313.0000	189.0000	189.0000	384.0000	203.0000	325.0000	237.0000	216.0000	269.0000	138.0000	198.0000	266.0000	91.0000	75.0000	231.0000	144.0000	348.0000	150.0000	267.0000	57.0000	145.0000	490.0000	125.0000	212.0000	463.0000	248.0000	175.0000	282.0000	153.0000	467.0000	325.0000	133.0000	60.0000	191.0000	92.0000	189.0000	204.0000	436.0000	563.0000	336.0000	240.0000	611.0000
878	-3.9000	-5.4000	261.0000	143.0000	157.0000	102.0000	90.0000	100.0000	179.0000	179.0000	245.0000	136.0000	205.0000	346.0000	224.0000	323.0000	104.0000	260.0000	271.0000	71.0000	57.0000	276.0000	67.0000	532.0000	370.0000	140.0000	182.0000	55.0000	313.0000	219.0000	244.0000	357.0000	600.0000	218.0000	176.0000	102.0000	506.0000	290.0000	168.0000	383.0000	187.0000	103.0000	86.0000	331.0000	548.0000	478.0000	201.0000	566.0000	578.0000
879	-3.8250	-5.4000	67.0000	362.0000	226.0000	159.0000	153.0000	332.0000	116.0000	144.0000	133.0000	87.0000	330.0000	194.0000	144.0000	464.0000	121.0000	231.0000	395.0000	166.0000	66.0000	224.0000	46.0000	579.0000	336.0000	213.0000	97.0000	95.0000	365.0000	227.0000	135.0000	450.0000	412.0000	257.0000	173.0000	158.0000	366.0000	132.0000	233.0000	329.0000	191.0000	136.0000	199.0000	241.0000	380.0000	302.0000	275.0000	252.0000	384.0000
880	-3.7500	-5.4000	142.0000	94.0000	120.0000	38.0000	85.0000	66.0000	173.0000	173.0000	301.0000	192.0000	550.0000	147.0000	237.0000	233.0000	340.0000	252.0000	279.0000	163.0000	128.0000	461.0000	298.0000	561.0000	246.0000	273.0000	108.0000	120.0000	373.0000	214.0000	150.0000	283.0000	519.0000	46.0000	116.0000	74.0000	217.0000	265.0000	184.0000	237.0000	170.0000	169.0000	159.0000	270.0000	607.0000	401.0000	80.0000	418.0000	658.0000
881	-3.6750	-5.4000	203.0000	216.0000	45.0000	165.0000	145.0000	198.0000	56.0000	56.0000	181.0000	155.0000	224.0000	180.0000	211.0000	417.0000	298.0000	106.0000	198.0000	117.0000	28.0000	136.0000	139.0000	453.0000	376.0000	196.0000	62.0000	258.0000	340.0000	297.0000	281.0000	350.0000	714.0000	247.0000	57.0000	50.0000	482.0000	359.0000	158.0000	465.0000	259.0000	43.0000	211.0000	272.0000	739.0000	343.0000	188.0000	372.0000	599.0000
882	-3.6000	-5.4000	363.0000	208.0000	215.0000	90.0000	79.0000	127.0000	119.0000	119.0000	217.0000	237.0000	167.0000	343.0000	144.0000	144.0000	93.0000	162.0000	323.0000	173.0000	115.0000	360.0000	169.0000	374.0000	236.0000	149.0000	106.0000	159.0000	317.0000	205.0000	166.0000	285.0000	367.0000	248.0000	177.0000	147.0000	592.0000	223.0000	195.0000	279.0000	195.0000	150.0000	146.0000	478.0000	546.0000	340.0000	84.0000	276.0000	746.0000
883	-3.5250	-5.4000	116.0000	93.0000	150.0000	167.0000	123.0000	85.0000	112.0000	112.0000	398.0000	165.0000	318.0000	281.0000	268.0000	542.0000	205.0000	238.0000	369.0000	155.0000	48.0000	326.0000	105.0000	323.0000	193.0000	207.0000	83.0000	21.0000	361.0000	252.0000	304.0000	332.0000	510.0000	335.0000	377.0000	167.0000	346.0000	286.0000	102.0000	309.0000	161.0000	149.0000	194.0000	201.0000	723.0000	783.0000	243.0000	154.0000	557.0000
884	-3.4500	-5.4000	366.0000	191.0000	168.0000	121.0000	99.0000	242.0000	219.0000	219.0000	215.0000	219.0000	198.0000	112.0000	203.0000	229.0000	183.0000	209.0000	185.0000	182.0000	128.0000	197.0000	109.0000	341.0000	295.0000	96.0000	53.0000	70.0000	477.0000	177.0000	288.0000	385.0000	890.0000	282.0000	160.0000	48.0000	705.0000	213.0000	241.0000	162.0000	264.0000	209.0000	204.0000	337.0000	528.0000	538.0000	381.0000	242.0000	458.0000
885	-3.3750	-5.4000	283.0000	89.0000	0.0000	27.0000	90.0000	222.0000	240.0000	240.0000	215.0000	37.0000	481.0000	290.0000	170.0000	225.0000	244.0000	266.0000	133.0000	94.0000	69.0000	191.0000	155.0000	233.0000	209.0000	33.0000	128.0000	68.0000	433.0000	204.0000	196.0000	278.0000	373.0000	174.0000	124.0000	162.0000	455.0000	152.0000	165.0000	314.0000	257.0000	228.0000	110.0000	177.0000	438.0000	570.0000	230.0000	357.0000	708.0000
886	-3.3000	-5.4000	262.0000	74.0000	114.0000	189.0000	146.0000	121.0000	0.0000	0.0000	315.0000	186.0000	423.0000	171.0000	348.0000	221.0000	119.0000	298.0000	214.0000	261.0000	88.0000	234.0000	117.0000	496.0000	291.0000	246.0000	101.0000	218.0000	486.0000	258.0000	223.0000	313.0000	371.0000	217.0000	165.0000	41.0000	141.0000	170.0000	73.0000	204.0000	330.0000	133.0000	156.0000	574.0000	525.0000	358.0000	479.0000	403.0000	641.0000
887	-3.2250	-5.4000	271.0000	135.0000	48.0000	155.0000	231.0000	69.0000	100.0000	100.0000	403.0000	109.0000	372.0000	375.0000	309.0000	316.0000	190.0000	270.0000	203.0000	241.0000	35.0000	424.0000	131.0000	548.0000	143.0000	302.0000	77.0000	184.0000	230.0000	289.0000	152.0000	320.0000	766.0000	162.0000	48.0000	165.0000	241.0000	256.0000	170.0000	246.0000	200.0000	132.0000	181.0000	386.0000	533.0000	546.0000	103.0000	327.0000	387.0000
888	-3.1500	-5.4000	232.0000	136.0000	166.0000	101.0000	69.0000	161.0000	55.0000	55.0000	231.0000	63.0000	382.0000	280.0000	136.0000	295.0000	197.0000	140.0000	249.0000	80.0000	53.0000	153.0000	330.0000	300.0000	370.0000	173.0000	150.0000	24.0000	229.0000	278.0000	207.0000	310.0000	522.0000	162.0000	155.0000	87.0000	220.0000	249.0000	168.0000	337.0000	202.0000	191.0000	171.0000	406.0000	548.0000	305.0000	141.0000	333.0000	521.0000
889	-3.0750	-5.4000	151.0000	60.0000	102.0000	91.0000	75.0000	76.0000	193.0000	193.0000	137.0000	146.0000	353.0000	97.0000	195.0000	316.0000	193.0000	322.0000	113.0000	20.0000	145.0000	161.0000	141.0000	443.0000	133.0000	319.0000	274.0000	202.0000	588.0000	238.0000	169.0000	163.0000	488.0000	148.0000	30.0000	178.0000	243.0000	401.0000	277.0000	309.0000	173.0000	234.0000	150.0000	263.0000	640.0000	559.0000	191.0000	322.0000	661.0000
890	-3.0000	-5.4000	98.0000	152.0000	192.0000	70.0000	82.0000	78.0000	79.0000	79.0000	238.0000	185.0000	275.0000	361.0000	194.0000	253.0000	162.0000	83.0000	372.0000	101.0000	145.0000	243.0000	77.0000	324.0000	407.0000	170.0000	129.0000	250.0000	372.0000	133.0000	136.0000	375.0000	667.0000	253.0000	122.0000	82.0000	319.0000	260.0000	158.0000	307.0000	140.0000	257.0000	123.0000	281.0000	382.0000	266.0000	147.0000	229.0000	609.0000
891	-2.9250	-5.4000	153.0000	152.0000	121.0000	95.0000	150.0000	184.0000	192.0000	192.0000	268.0000	94.0000	531.0000	253.0000	178.0000	112.0000	133.0000	297.0000	190.0000	200.0000	169.0000	83.0000	157.0000	503.0000	454.0000	231.0000	143.0000	112.0000	312.0000	226.0000	107.0000	434.0000	539.0000	322.0000	245.0000	114.0000	248.0000	294.0000	144.0000	392.0000	259.0000	91.0000	173.0000	332.0000	366.0000	683.0000	281.0000	313.0000	700.0000
892	-2.8500	-5.4000	299.0000	39.0000	207.0000	293.0000	91.0000	199.0000	181.0000	181.0000	168.0000	217.0000	354.0000	244.0000	162.0000	319.0000	234.0000	78.0000	247.0000	143.0000	108.0000	251.0000	236.0000	452.0000	331.0000	197.0000	173.0000	129.0000	311.0000	238.0000	179.0000	402.0000	680.0000	485.0000	126.0000	133.0000	327.0000	239.0000	120.0000	295.0000	336.0000	198.0000	123.0000	147.0000	343.0000	542.0000	215.0000	398.0000	945.0000
893	-2.7750	-5.4000	146.0000	92.0000	65.0000	30.0000	193.0000	235.0000	84.0000	84.0000	245.0000	139.0000	265.0000	346.0000	189.0000	212.0000	167.0000	213.0000	272.0000	206.0000	72.0000	302.0000	194.0000	333.0000	263.0000	223.0000	88.0000	216.0000	329.0000	334.0000	226.0000	446.0000	567.0000	248.0000	97.0000	78.0000	349.0000	379.0000	184.0000	202.0000	254.0000	37.0000	146.0000	765.0000	653.0000	592.0000	194.0000	214.0000	780.0000
894	-2.7000	-5.4000	217.0000	213.0000	151.0000	128.0000	94.0000	146.0000	76.0000	76.0000	193.0000	75.0000	265.0000	397.0000	187.0000	335.0000	215.0000	196.0000	216.0000	91.0000	89.0000	191.0000	338.0000	359.0000	297.0000	272.0000	106.0000	171.0000	292.0000	251.0000	286.0000	128.0000	356.0000	390.0000	236.0000	54.0000	404.0000	162.0000	306.0000	238.0000	152.0000	271.0000	141.0000	390.0000	460.0000	681.0000	238.0000	411.0000	646.0000
895	-2.6250	-5.4000	109.0000	135.0000	183.0000	114.0000	107.0000	114.0000	89.0000	89.0000	198.0000	352.0000	219.0000	205.0000	188.0000	352.0000	231.0000	145.0000	215.0000	266.0000	128.0000	172.0000	296.0000	446.0000	256.0000	149.0000	51.0000	217.0000	241.0000	304.0000	164.0000	312.0000	527.0000	328.0000	68.0000	56.0000	366.0000	60.0000	315.0000	323.0000	64.0000	258.0000	235.0000	227.0000	307.0000	449.0000	199.0000	391.0000	624.0000
896	-2.5500	-5.4000	182.0000	99.0000	81.0000	221.0000	245.0000	68.0000	93.0000	93.0000	18.0000	172.0000	359.0000	169.0000	160.0000	248.0000	170.0000	228.0000	380.0000	193.0000	136.0000	147.0000	94.0000	519.0000	247.0000	195.0000	181.0000	260.0000	299.0000	201.0000	296.0000	228.0000	565.0000	89.0000	310.0000	44.0000	311.0000	373.0000	249.0000	476.0000	231.0000	271.0000	312.0000	265.0000	398.0000	266.0000	213.0000	211.0000	664.0000
897	-2.4750	-5.4000	155.0000	108.0000	134.0000	19.0000	81.0000	149.0000	34.0000	34.0000	271.0000	243.0000	338.0000	434.0000	186.0000	275.0000	174.0000	90.0000	41.0000	167.0000	88.0000	341.0000	49.0000	582.0000	357.0000	250.0000	86.0000	209.0000	287.0000	225.0000	258.0000	239.0000	204.0000	180.0000	63.0000	229.0000	321.0000	244.0000	167.0000	312.0000	220.0000	167.0000	190.0000	148.0000	359.0000	460.0000	164.0000	344.0000	481.0000
898	-2.4000	-5.4000	122.0000	78.0000	76.0000	87.0000	112.0000	226.0000	85.0000	85.0000	195.0000	137.0000	330.0000	151.0000	182.0000	390.0000	162.0000	314.0000	124.0000	139.0000	97.0000	150.0000	326.0000	264.0000	246.0000	186.0000	115.0000	85.0000	421.0000	305.0000	204.0000	249.0000	400.0000	280.0000	95.0000	110.0000	354.0000	335.0000	357.0000	182.0000	194.0000	109.0000	153.0000	255.0000	492.0000	381.0000	201.0000	223.0000	577.0000
899	-2.3250	-5.4000	392.0000	146.0000	165.0000	94.0000	88.0000	275.0000	323.0000	323.0000	236.0000	165.0000	186.0000	247.0000	231.0000	223.0000	63.0000	224.0000	78.0000	173.0000	68.0000	217.0000	75.0000	509.0000	131.0000	171.0000	99.0000	126.0000	213.0000	176.0000	73.0000	416.0000	399.0000	301.0000	211.0000	85.0000	260.0000	234.0000	393.0000	326.0000	243.0000	178.0000	141.0000	276.0000	263.0000	366.0000	335.0000	323.0000	594.0000
900	-2.2500	-5.4000	104.0000	66.0000	89.0000	194.0000	19.0000	248.0000	102.0000	102.0000	284.0000	95.0000	412.0000	235.0000	133.0000	256.0000	170.0000	234.0000	212.0000	167.0000	73.0000	234.0000	249.0000	481.0000	264.0000	269.0000	149.0000	170.0000	263.0000	100.0000	252.0000	410.0000	553.0000	227.0000	45.0000	153.0000	224.0000	505.0000	367.0000	454.0000	304.0000	202.0000	102.0000	292.0000	452.0000	413.0000	40.0000	113.0000	580.0000
901	-2.1750	-5.4000	305.0000	166.0000	173.0000	77.0000	121.0000	155.0000	129.0000	129.0000	72.0000	114.0000	469.0000	79.0000	222.0000	137.0000	103.0000	118.0000	153.0000	181.0000	109.0000	372.0000	125.0000	425.0000	313.0000	262.0000	107.0000	200.0000	273.0000	262.0000	246.0000	249.0000	406.0000	326.0000	274.0000	180.0000	305.0000	138.0000	148.0000	125.0000	194.0000	223.0000	92.0000	384.0000	291.0000	319.0000	295.0000	246.0000	485.0000
902	-2.1000	-5.4000	185.0000	156.0000	60.0000	129.0000	105.0000	192.0000	91.0000	91.0000	318.0000	159.0000	176.0000	413.0000	142.0000	249.0000	184.0000	201.0000	154.0000	104.0000	56.0000	225.0000	292.0000	384.0000	159.0000	259.0000	215.0000	84.0000	330.0000	203.0000	234.0000	265.0000	459.0000	82.0000	72.0000	43.0000	198.0000	317.0000	179.0000	207.0000	123.0000	238.0000	175.0000	232.0000	551.0000	254.0000	289.0000	166.0000	625.0000
903	-2.0250	-5.4000	245.0000	225.0000	149.0000	148.0000	222.0000	188.0000	124.0000	124.0000	223.0000	139.0000	358.0000	251.0000	195.0000	225.0000	95.0000	157.0000	247.0000	100.0000	102.0000	227.0000	139.0000	491.0000	300.0000	122.0000	185.0000	136.0000	151.0000	281.0000	321.0000	162.0000	332.0000	102.0000	320.0000	72.0000	203.0000	251.0000	214.0000	249.0000	263.0000	152.0000	137.0000	221.0000	461.0000	385.0000	207.0000	229.0000	590.0000
904	-1.9500	-5.4000	133.0000	164.0000	85.0000	52.0000	89.0000	176.0000	192.0000	192.0000	247.0000	266.0000	449.0000	221.0000	283.0000	272.0000	152.0000	361.0000	291.0000	130.0000	71.0000	260.0000	222.0000	281.0000	151.0000	210.0000	105.0000	247.0000	277.0000	188.0000	207.0000	252.0000	361.0000	278.0000	46.0000	112.0000	155.0000	304.0000	212.0000	224.0000	54.0000	182.0000	0.0000	228.0000	588.0000	464.0000	269.0000	174.0000	603.0000
905	-1.8750	-5.4000	121.0000	169.0000	174.0000	260.0000	111.0000	182.0000	104.0000	104.0000	308.0000	210.0000	304.0000	168.0000	237.0000	319.0000	144.0000	238.0000	276.0000	64.0000	18.0000	201.0000	203.0000	382.0000	272.0000	290.0000	102.0000	218.0000	375.0000	225.0000	196.0000	163.0000	734.0000	268.0000	107.0000	158.0000	346.0000	245.0000	270.0000	293.0000	81.0000	114.0000	192.0000	298.0000	444.0000	504.0000	254.0000	371.0000	583.0000
906	-1.8000	-5.4000	162.0000	180.0000	81.0000	117.0000	80.0000	89.0000	148.0000	148.0000	357.0000	74.0000	476.0000	111.0000	145.0000	197.0000	80.0000	136.0000	161.0000	201.0000	109.0000	41.0000	78.0000	395.0000	166.0000	170.0000	166.0000	32.0000	366.0000	381.0000	190.0000	99.0000	361.0000	225.0000	148.0000	82.0000	342.0000	340.0000	115.0000	131.0000	216.0000	186.0000	160.0000	138.0000	502.0000	496.0000	315.0000	332.0000	618.0000
907	-1.7250	-5.4000	144.0000	113.0000	25.0000	167.0000	23.0000	120.0000	84.0000	84.0000	286.0000	0.0000	59.0000	293.0000	249.0000	106.0000	112.0000	43.0000	196.0000	47.0000	65.0000	97.0000	129.0000	242.0000	183.0000	189.0000	149.0000	103.0000	111.0000	168.0000	230.0000	23.0000	238.0000	283.0000	28.0000	131.0000	154.0000	190.0000	130.0000	225.0000	45.0000	90.0000	105.0000	261.0000	123.0000	22.0000	193.0000	253.0000	569.0000
[truncated: 18,307 more rows]
[truncated: 160 more columns]
