# Supplementary material for: Spatial metabolomics reveals glycogen as an actionable target for pulmonary fibrosis
Source: Nat Commun. 2023 May 13;14:2759. doi: 10.1038/s41467-023-38437-1 (PMC10182559; doi:10.1038/s41467-023-38437-1)
Supplement: Supplementary file 4 — Source Data [file 41467_2023_38437_MOESM4_ESM.zip › source file/glycan_glycogen_fibrosis TMA.txt]

Sample	Label	771.2669	933.3198	975.3389	1079.5204	1095.3749	1120.4032	1136.4036	1241.4309	1257.4296	1282.4606	1298.4552	1339.481	1403.4844	1419.4812	1433.7047	1444.5138	1460.5078	1485.542	1501.5299	1581.5356	1589.5614	1590.5736	1606.5679	1611.7972	1622.5618	1630.5862	1647.5959	1663.5862	1688.6227	1743.5917	1752.6259	1791.6316	1793.6561	1809.6495	1825.632	1834.6732	1850.6763	1866.6691	1891.6979	1905.645	1911.6249	1954.6842	1971.7006	1976.6971	1996.7363	2012.7292	2017.7145	2028.7228
Fibrosis-3	Fibrosis	60.3254	54.708	33.4913	90.0224	44.2329	35.4922	45.4368	30.1661	123.296	61.4714	54.7998	42.9953	24.8321	93.649	22.9031	78.2421	31.9595	94.5473	59.0622	59.4103	17.7992	17.8781	21.3473	18.7256	27.279	19.7754	109.0277	245.704	72.0412	56.6211	13.7259	24.7321	21.0484	634.9356	25.8523	12.922	88.7685	22.9382	13.0153	38.8618	27.7706	26.1351	11.6377	61.5396	11.194	90.3773	12.4812	33.2364
Fibrosis-4	Fibrosis	52.5877	48.6326	33.9365	84.9354	42.5107	34.1554	46.7752	30.723	112.1746	56.5753	52.2578	46.8831	23.7296	84.2091	22.3922	67.6982	30.5171	53.6274	65.2101	54.5675	17.629	17.6672	20.6302	18.9962	27.6049	19.0019	99.4422	290.2005	35.1312	45.13	13.7739	23.2052	20.4822	550.5982	32.3633	13.0664	65.6162	22.1883	16.9867	31.9454	29.7148	29.5493	11.9328	81.8675	11.8456	68.5137	12.0831	33.6953
Fibrosis-5	Fibrosis	55.2723	51.9288	34.1749	84.2049	44.1069	34.0763	46.3728	30.7991	126.818	53.9204	53.538	43.3186	23.1583	79.2153	23.1128	69.1993	31.9736	44.4432	64.3345	53.7534	17.2659	17.422	19.6807	18.4479	30.0092	18.538	97.649	273.7484	28.522	44.4877	13.4798	22.2789	20.3356	543.8485	35.0145	12.294	43.3186	26.4942	14.2654	29.5503	27.0853	26.5919	12.1293	67.4081	10.4956	50.7451	11.3438	32.481
Fibrosis-6	Fibrosis	47.0539	43.1166	30.6862	75.975	36.205	32.2767	48.2564	27.9563	85.6487	50.8145	60.9371	45.3047	19.8916	64.0472	21.5507	60.1924	28.3591	137.297	69.2328	34.212	16.1676	15.8387	17.8874	18.7145	23.1474	17.7135	150.851	488.4712	39.6096	31.1631	12.2364	19.5347	17.873	466.9248	25.1456	12.0309	56.0893	25.4213	12.48	24.9082	37.5858	37.4526	10.2006	157.6451	10.7027	93.4883	13.3161	54.9317
Fibrosis-7	Fibrosis	49.9032	48.7776	32.9676	86.2542	42.554	33.9203	47.2498	30.1638	119.1692	53.7687	57.7412	30.2306	21.2013	62.8895	22.8134	69.4465	30.1167	67.3317	51.5129	40.3728	16.3262	16.0026	18.5072	18.4446	26.0903	17.8068	112.9292	308.4192	29.3987	30.5502	12.4908	20.5208	18.9869	436.9454	18.2378	12.0134	41.8388	22.8079	13.2704	21.3389	31.3483	26.5825	10.9969	87.9486	10.7763	54.879	11.5279	41.3011
Fibrosis-8	Fibrosis	68.2477	69.3652	34.208	119.8867	52.2298	36.1253	46.4911	32.1305	140.3939	53.2537	56.0437	38.9793	24.9389	126.6819	23.5754	80.2531	29.6036	51.2013	60.8593	82.2078	17.7889	18.0773	21.7282	18.6303	28.1366	18.4238	89.5789	296.2279	24.3218	74.1482	13.4183	21.7024	20.7138	527.6064	27.9689	11.9888	38.6348	23.6106	13.4542	51.062	28.6998	28.0415	13.2233	70.2806	10.8263	62.7715	11.5305	35.9859
Fibrosis-9	Fibrosis	52.6857	51.1842	32.7206	91.8993	42.3438	33.8444	57.0659	29.338	109.3337	64.2221	63.5853	33.1848	21.7897	83.2256	21.5417	76.8088	28.8022	80.9994	54.8125	46.8405	16.9314	17.1821	19.7725	19.472	22.6273	18.1131	113.8648	426.2519	33.1874	42.2292	12.8015	20.6569	19.5938	476.6215	17.4629	12.0857	44.7669	19.4302	13.5345	28.366	38.1509	34.3476	10.6001	127.9516	10.2565	58.6797	11.5743	61.3346
Fibrosis-11	Fibrosis	60.7961	69.5188	37.1353	104.4738	51.9001	42.5051	68.2827	36.32	141.2653	76.9372	56.6646	52.5063	27.5571	106.9289	25.7182	78.6652	30.6581	194.6305	59.089	80.3952	19.3246	19.9381	23.2554	19.7825	25.2794	21.3395	125.8667	292.7055	44.6081	75.9452	14.1914	22.186	21.4602	474.1856	22.7997	12.7438	39.8312	19.6818	12.9696	36.8409	31.7795	22.8126	11.1186	64.0207	11.2389	47.9514	11.9512	39.3849
Fibrosis-12	Fibrosis	74.6609	71.3126	32.8926	130.3248	54.3199	35.807	46.9393	36.716	103.7115	52.8329	54.7752	34.1319	26.3922	108.9152	28.4328	57.7574	27.2282	86.3553	53.1433	67.9166	18.7048	19.1576	19.9449	20.4796	25.1715	19.1983	97.0565	301.9754	30.5137	51.9267	13.8747	16.9557	16.7316	242.0916	19.8998	12.7651	34.2809	21.4649	13.3124	32.219	27.6372	25.639	11.3468	102.1681	11.3766	55.7615	12.8334	58.0527
Fibrosis-13	Fibrosis	100.0581	100.0078	34.1464	149.1736	66.5432	37.6488	54.8106	33.2103	145.2967	61.9862	71.3194	37.0613	27.5609	169.8111	23.0957	78.0781	30.0477	110.3431	58.2745	104.1545	18.2878	18.9275	20.023	20.4899	30.0647	20.0966	130.0233	378.1426	32.5491	77.5201	13.2239	18.1952	17.9233	331.5131	20.0003	12.3856	40.0417	24.0518	13.1159	48.0934	31.2018	33.8984	10.974	111.5027	10.5039	71.1118	12.119	71.1888
Fibrosis-14	Fibrosis	55.4444	53.2706	34.1714	83.5302	47.2628	36.5149	50.7745	30.1846	145.53	53.6802	60.396	35.9917	22.9698	90.0855	22.8144	68.6694	32.8278	71.7497	57.8039	58.1937	17.9564	18.0464	21.0852	18.9561	28.9593	18.8891	114.6895	381.0086	30.0291	54.5966	13.2684	20.1269	19.4352	397.0614	28.7951	12.7386	44.9571	35.6692	13.4991	35.3491	33.5347	30.0403	12.361	95.4232	12.1878	80.9382	13.6843	40.9386
Fibrosis-15	Fibrosis	55.9402	55.543	34.9554	84.5348	47.0403	35.3429	51.198	30.1137	142.2748	53.0621	63.2323	36.8319	22.342	90.4879	21.3618	70.2409	31.8992	68.7404	59.5172	57.7649	17.1748	17.6042	20.134	18.5151	27.5202	18.3673	110.9769	390.2707	27.9368	52.6858	12.6641	19.3346	19.846	396.3869	28.8313	12.069	41.3458	32.24	13.1743	33.6391	36.6871	28.8608	11.7352	99.7851	11.0882	71.0091	12.6243	41.0898
Fibrosis-16	Fibrosis	64.4832	68.7933	35.1629	113.9751	53.5211	37.0106	48.4471	33.414	167.6033	53.1496	57.8776	31.6592	25.5916	95.9834	23.5395	78.9904	32.403	56.8929	48.8567	63.052	17.9253	18.7029	21.7836	18.7552	29.0163	19.4472	96.2919	283.676	28.4254	48.4745	13.8474	20.5079	21.2281	391.2368	25.0201	12.8416	38.8555	27.875	14.1285	33.4445	31.0887	24.4779	13.2047	67.8993	11.9881	55.2384	12.5981	34.9837
Fibrosis-17	Fibrosis	54.4902	53.5067	36.9753	90.0851	45.8882	37.0879	44.5614	32.523	107.2504	47.739	49.3021	46.199	23.8747	71.8883	23.3275	65.4942	29.9594	39.4723	60.9762	47.3677	17.0566	17.7617	21.5538	17.6526	26.6729	18.2079	76.785	227.1284	22.9037	43.5209	13.3137	19.4226	19.0292	367.3463	37.197	11.9763	36.707	19.8451	13.7832	31.7975	24.5144	20.1458	15.3096	47.6432	10.6233	48.3336	10.8	29.0135
Fibrosis-18	Fibrosis	58.1165	52.0848	36.5342	88.8888	46.1085	38.5371	46.3407	32.2886	114.9795	51.3353	53.7989	46.9437	23.4374	75.8524	22.891	72.8184	32.7925	40.0742	64.8842	48.0809	17.1505	17.423	21.3576	17.5173	28.6106	18.3855	85.38	247.1393	24.2475	43.1092	13.4198	20.877	20.5674	442.9384	37.7515	12.5987	41.1868	19.4737	16.0388	31.9905	26.6189	21.5411	14.6887	48.2629	11.1481	48.6853	10.7457	31.5464
Fibrosis-19	Fibrosis	55.0877	55.4527	33.0164	91.7481	45.5498	33.9616	48.7303	31.2425	139.5203	51.0236	62.9521	47.2783	22.4182	77.7843	22.0821	72.7329	30.8312	72.685	72.7496	52.2502	16.69	17.1155	20.288	18.424	28.2668	17.9321	109.4663	427.3422	33.9572	46.9145	12.9169	19.8496	18.9089	409.3424	41.8486	12.321	41.6964	29.4561	13.911	33.8067	38.4532	27.9173	14.1383	105.7139	10.6487	60.8844	12.0868	67.5061
Fibrosis-20	Fibrosis	59.0332	61.3991	35.955	105.9925	48.4217	37.7017	50.7862	33.1306	132.4221	54.0031	57.127	54.2158	24.6921	85.5651	22.7443	75.5562	30.1297	45.6615	74.5918	58.8663	17.2941	18.0026	20.8784	17.9874	26.0001	18.656	88.7046	310.5001	25.0254	50.0537	13.2146	19.6234	20.1176	382.8488	44.641	12.0147	29.6386	29.174	12.8924	32.5694	30.5268	22.4271	11.712	63.0726	10.619	44.5129	11.0451	45.9605
Fibrosis-21	Fibrosis	55.5015	58.2089	34.3163	105.4391	47.3877	35.6435	49.7701	31.715	135.6374	52.5635	59.1591	41.062	23.4386	85.544	22.6246	74.9484	30.5554	47.9411	65.2445	58.2219	16.4637	17.0167	20.7012	17.7283	26.5151	18.1611	94.8713	330.9316	26.0857	50.4058	12.6653	19.6447	19.6049	395.8226	35.3281	11.7619	31.7942	29.9594	13.1571	33.3897	33.0661	23.2789	11.5831	74.086	10.3926	46.8539	11.0026	50.8421
Fibrosis-22	Fibrosis	68.6254	92.2228	33.5258	146.785	56.2822	35.2313	48.8614	33.2572	171.5355	58.015	61.9288	30.2734	25.533	103.061	22.5709	93.372	31.7887	55.7884	46.7027	69.4135	16.7899	17.3537	21.6606	18.5692	28.878	18.5342	83.2827	280.7802	25.7693	51.2181	12.7396	20.9723	21.2157	444.1664	22.8917	11.7458	34.9188	22.5814	12.8156	31.1945	31.152	23.2984	12.9014	67.8618	10.4465	51.3585	10.9804	39.7962
Fibrosis-23	Fibrosis	78.7232	111.0981	34.2136	180.6495	66.7643	36.4634	49.8185	34.6129	223.9788	58.0099	66.0997	30.1582	27.8657	121.5524	22.6288	104.6514	33.2653	58.8801	47.6502	85.7438	17.236	18.0158	22.6358	19.1277	31.6521	18.7453	88.1849	292.5893	26.7335	63.5239	13.0866	20.9177	21.138	422.6127	25.5796	12.0147	35.1433	27.7086	13.1657	37.9531	31.9156	23.7546	14.0439	68.6478	11.1519	61.0074	11.872	44.9948
Fibrosis-24	Fibrosis	46.3115	40.1602	30.7524	80.6973	34.8686	32.2094	44.8352	28.5676	65.6732	46.1874	52.5884	44.8995	19.5835	55.2326	23.6156	49.7461	26.3167	124.3113	67.7349	30.8012	15.8824	15.6285	17.3842	17.7689	22.8031	17.5665	132.242	407.4951	35.4207	29.2757	12.3384	17.3377	16.2438	358.1121	25.5491	12.1204	46.1752	24.7804	11.7271	23.6689	32.3614	30.9048	10.4629	128.0342	10.2171	79.925	12.8946	43.9318
Fibrosis-25	Fibrosis	90.4447	112.0293	32.3928	147.4772	64.4704	36.7181	51.3325	32.9149	178.2064	62.636	65.5885	35.3955	27.0776	180.6283	23.0316	78.198	30.1196	182.8639	54.693	108.1016	17.7414	18.2416	20.0691	19.9375	27.5048	20.3026	149.5011	352.2794	30.8323	75.6981	13.1853	19.8822	18.7104	429.8396	17.557	11.9312	36.0149	23.5341	13.0504	45.7457	32.1947	29.9697	10.6834	101.6125	10.4644	58.7724	11.7864	44.6055
Fibrosis-26	Fibrosis	78.7613	90.9978	32.2795	129.9199	59.5856	37.6832	51.6529	32.6186	167.9727	66.3965	63.1357	35.8492	25.7626	133.6666	23.8257	80.2928	30.1538	173.5659	55.4496	80.6829	17.7177	17.7865	20.1609	20.1322	26.9756	20.7008	154.0726	341.9629	32.2677	59.3573	13.3688	20.8549	19.6399	463.8227	17.5321	12.4542	39.6237	23.3647	14.0568	37.6485	31.7403	30.4515	11.2808	99.6337	11.0046	57.9072	11.8467	43.84
Fibrosis-27	Fibrosis	59.3225	59.3406	33.6499	97.8308	43.9732	36.2359	44.9103	32.5363	89.3609	48.2945	49.7523	49.1136	24.815	75.5034	25.2046	59.0742	26.983	86.1446	66.1827	46.3053	17.4658	18.2857	19.6285	18.6501	22.6116	18.6079	105.4043	278.7984	31.6999	40.3027	13.7939	18.6332	17.5302	320.1346	32.1484	12.4269	40.5385	20.2143	13.3168	27.0635	26.9785	22.6975	10.8887	64.0463	10.7878	52.8053	11.8717	31.0424
Fibrosis-28	Fibrosis	53.037	54.9251	34.473	121.6011	40.5379	35.7132	47.6412	30.0588	63.6652	43.7077	48.6032	53.8446	22.5402	57.6458	22.6909	51.4422	23.808	99.4959	67.9493	34.2124	16.7772	17.2874	17.6344	16.1698	20.2987	18.3301	106.5923	340.0245	27.5907	28.1151	13.1165	16.1896	17.7159	219.9511	29.5922	12.3669	33.9447	18.2585	11.9309	18.9258	31.27	24.6609	10.1189	73.1851	10.6589	57.3324	12.6738	37.3775
Fibrosis-29	Fibrosis	61.3029	61.7093	32.1161	111.4794	46.3197	33.8403	42.4281	31.8519	113.2398	47.9536	48.3329	45.5986	23.9399	86.3369	24.0993	67.6469	28.1262	51.461	62.6767	54.8436	17.0545	17.8122	20.7533	17.9684	25.7823	18.3125	81.1319	238.0721	25.8147	44.1765	13.1155	20.3606	19.9498	412.9015	32.7442	12.1736	36.0671	20.0901	13.3124	27.7886	25.0758	21.312	12.5861	50.6525	10.6675	42.8617	11.3037	25.0251
Normal-1	Normal	42.6777	39.7095	29.5092	96.4508	36.3361	29.0585	38.0487	31.6918	77.7103	38.0635	40.1782	25.7889	19.0638	46.961	26.9396	36.173	23.2176	40.1797	46.5464	33.72	15.1512	15.0015	16.4056	15.9403	23.1025	15.1684	60.1612	190.3285	20.9743	24.8937	12.0726	15.0259	14.0435	193.7617	18.1822	11.1809	23.4034	17.9432	10.9433	17.7303	20.0716	18.2958	11.4621	53.0118	9.6713	34.5516	10.2358	25.9619
Normal-2	Normal	41.6416	39.3641	28.353	103.3042	35.6021	28.5184	35.4185	30.7827	70.8587	33.9202	34.6774	23.9342	18.5356	45.6901	26.8352	31.7542	21.4234	37.4835	45.6313	31.5175	14.5601	14.2753	15.288	15.3737	21.4805	13.9279	54.8189	171.2909	20.0525	23.5493	11.3998	13.8733	13.2397	174.2781	16.6515	10.5968	21.1121	16.3622	10.0057	17.5718	17.0506	18.4911	10.314	52.3824	8.9896	30.4778	9.7101	22.8471
Normal-3	Normal	55.1072	66.9821	29.114	143.797	46.0512	29.2622	32.5388	32.7281	92.0865	33.1869	32.8215	28.7482	21.3773	67.6013	27.6739	34.0934	21.1628	22.8265	43.9637	50.7545	15.3009	15.1191	15.7461	15.5527	21.3251	14.3453	31.5881	81.709	17.6823	30.3143	12.0749	13.6092	12.9558	136.2802	20.8023	11.1374	17.9482	16.9986	10.2199	19.2189	12.9161	13.7823	10.0072	23.1461	8.7877	22.3975	9.079	13.7535
Normal-4	Normal	50.8698	48.9119	30.1928	111.4671	41.8952	30.7249	37.4943	31.1372	98.9412	40.5444	38.0049	32.908	21.3861	68.7008	26.9463	46.5933	25.1802	34.3562	51.2092	47.5976	15.9699	16.114	18.0739	16.4876	24.8862	16.2857	61.4022	147.9164	23.6279	37.0698	12.5952	16.4964	15.9359	274.651	26.5196	11.6599	30.9868	21.7889	11.6742	26.6535	18.5218	19.9361	12.2935	42.9802	10.3131	43.974	10.36	26.0986
Normal-5	Normal	39.1528	38.7598	24.962	123.7507	36.711	25.4939	30.2997	29.5535	71.9049	31.8699	31.049	26.7149	17.3118	47.4457	27.9367	32.7435	20.1077	30.2436	51.9985	33.0112	13.7788	13.6714	14.7608	14.0925	20.4258	13.2387	50.7218	135.4959	20.4433	27.3409	10.8313	13.52	12.9408	195.3366	20.9561	10.2741	24.3307	17.2997	10.1319	20.807	15.7076	16.1539	10.2622	43.7147	8.7032	33.968	9.2047	22.0994
Normal-6	Normal	28.8694	29.2348	19.7119	147.121	54.9956	20.3254	22.9223	27.4073	47.301	24.8667	22.9707	23.3344	14.1535	30.5389	27.2215	21.4421	15.017	27.9469	57.3012	22.855	11.7553	11.4771	11.5164	12.2012	15.2098	10.3502	30.0284	110.557	16.2307	19.6908	10	10.1476	10.7466	91.6949	20.4472	8.6056	13.287	12.4624	9.8344	14.5787	12.227	12.3027	7.9171	41.2411	7.1301	17.6026	7.6117	17.6036
Normal-7	Normal	42.2551	39.3857	27.3766	113.7919	36.3156	27.096	33.4763	29.7646	74.5177	33.0727	34.8384	29.9922	18.1588	47.8539	26.7587	32.3951	20.9941	40.2629	51.6608	33.5112	14.3432	14.4137	15.4292	15.0827	21.2717	13.8012	45.8635	173.5442	20.0042	27.4438	11.3241	13.4062	12.9647	157.9853	23.6959	10.6494	19.3193	17.1548	10.4041	21.2591	17.5713	19.7801	10.5323	59.0112	8.5971	27.9371	9.2873	27.8215
[truncated: 85 more columns]
