# Supplementary material for: Spatial metabolomics reveals glycogen as an actionable target for pulmonary fibrosis
Source: Nat Commun. 2023 May 13;14:2759. doi: 10.1038/s41467-023-38437-1 (PMC10182559; doi:10.1038/s41467-023-38437-1)
Supplement: Supplementary file 4 — Source Data [file 41467_2023_38437_MOESM4_ESM.zip › source file/fig 6i left.txt]

WT-Saline	WT-Bleo	GKO-Saline	GKO-Bleo
148.6362000	182.606000	103.9170000	122.4079000
155.8513000	157.527000	94.1814000	107.7515000
91.6451000	211.558900	141.0579000	125.4736000
89.6803000	235.094800	124.2784000	100.2562000
144.9310000	253.101400	118.6247000	142.4533000
83.6448000	183.818300	139.3329000	120.2207000
	235.212700		127.2763000
	232.842900		116.3510000
	195.250000		87.2428000
			85.4620000
