# Supplementary material for: Spatial metabolomics reveals glycogen as an actionable target for pulmonary fibrosis
Source: Nat Commun. 2023 May 13;14:2759. doi: 10.1038/s41467-023-38437-1 (PMC10182559; doi:10.1038/s41467-023-38437-1)
Supplement: Supplementary file 4 — Source Data [file 41467_2023_38437_MOESM4_ESM.zip › source file/Fig 5c.txt]

Days	WT	LKO
9	1
9	1
14	1
21	0
21	0
21	0
21	0
21		0
21		0
21		0
21		0
21		0
21		0
