# Supplementary material for: Spatial metabolomics reveals glycogen as an actionable target for pulmonary fibrosis
Source: Nat Commun. 2023 May 13;14:2759. doi: 10.1038/s41467-023-38437-1 (PMC10182559; doi:10.1038/s41467-023-38437-1)
Supplement: Supplementary file 4 — Source Data [file 41467_2023_38437_MOESM4_ESM.zip › source file/MALDI pixel export_fibrosis_fig S2.txt]

COVID_A42_LR
0			0.0000	0.0000	0.0000	0.0000	0.0000	0.0000	0.0000	0.0000	0.0000	0.0000	0.0000	0.0000	0.0000	0.0000	0.0000	0.0000	0.0000	0.0000	0.0000	0.0000	0.0000	0.0000	0.0000	0.0000	0.0000	0.0000	0.0000	0.0000	0.0000	0.0000	0.0000	0.0000	0.0000	0.0000	0.0000	0.0000	0.0000	0.0000	0.0000	0.0000	0.0000	0.0000	0.0000	0.0000	0.0000	0.0000	0.0000
			1	2	3	4	5	6	7	8	9	10	11	12	13	14	15	16	17	18	19	20	21	22	23	24	25	26	27	28	29	30	31	32	33	34	35	36	37	38	39	40	41	42	43	44	45	46	47
			500.1249	501.1225	502.1376	503.1388	504.1402	505.1026	506.0445	506.1293	507.2732	508.2805	520.1448	522.1231	523.1148	524.1415	525.1461	526.1583	527.0212	528.1807	534.1804	538.1606	539.1624	544.1144	545.1105	546.1264	547.1285	548.1407	550.1592	551.1594	564.1391	566.1220	568.1360	569.1444	570.1427	572.1088	586.9708	588.1026	589.1068	590.1135	591.1180	592.1308	593.2174	612.1942	625.1904	634.0777	642.1871	643.1855	650.0479
1	-14.7750	-6.6000	0.0000	0.0000	0.0000	0.0000	0.0000	0.0000	0.0000	0.0000	0.0000	0.0000	0.0000	0.0000	0.0000	0.0000	0.0000	0.0000	0.0000	0.0000	0.0000	0.0000	0.0000	0.0000	0.0000	0.0000	0.0000	0.0000	0.0000	0.0000	0.0000	0.0000	0.0000	0.0000	0.0000	0.0000	0.0000	0.0000	0.0000	0.0000	0.0000	0.0000	0.0000	0.0000	0.0000	21.0000	0.0000	0.0000	0.0000
2	-14.7000	-6.6000	0.0000	0.0000	0.0000	0.0000	0.0000	0.0000	0.0000	0.0000	0.0000	0.0000	24.0000	0.0000	0.0000	0.0000	0.0000	23.0000	0.0000	0.0000	0.0000	0.0000	0.0000	18.0000	0.0000	0.0000	0.0000	0.0000	0.0000	0.0000	0.0000	0.0000	0.0000	0.0000	0.0000	0.0000	0.0000	0.0000	0.0000	0.0000	0.0000	0.0000	0.0000	0.0000	0.0000	0.0000	0.0000	0.0000	0.0000
3	-14.6250	-6.6000	243.0000	220.0000	296.0000	87.0000	139.0000	120.0000	81.0000	81.0000	209.0000	102.0000	764.0000	324.0000	287.0000	298.0000	129.0000	222.0000	181.0000	127.0000	46.0000	332.0000	217.0000	362.0000	256.0000	358.0000	533.0000	228.0000	315.0000	269.0000	215.0000	226.0000	99.0000	128.0000	177.0000	41.0000	143.0000	98.0000	200.0000	354.0000	115.0000	220.0000	264.0000	243.0000	370.0000	460.0000	350.0000	325.0000	299.0000
4	-14.5500	-6.6000	240.0000	257.0000	94.0000	100.0000	43.0000	119.0000	129.0000	152.0000	260.0000	179.0000	1149.0000	223.0000	260.0000	117.0000	365.0000	324.0000	267.0000	219.0000	126.0000	455.0000	304.0000	596.0000	232.0000	277.0000	325.0000	236.0000	291.0000	242.0000	269.0000	159.0000	303.0000	220.0000	212.0000	257.0000	260.0000	287.0000	299.0000	146.0000	170.0000	306.0000	260.0000	346.0000	621.0000	404.0000	460.0000	338.0000	299.0000
5	-14.4750	-6.6000	95.0000	100.0000	70.0000	85.0000	54.0000	74.0000	92.0000	92.0000	248.0000	185.0000	340.0000	93.0000	83.0000	205.0000	249.0000	146.0000	93.0000	67.0000	63.0000	78.0000	112.0000	406.0000	198.0000	185.0000	180.0000	91.0000	157.0000	257.0000	156.0000	183.0000	168.0000	134.0000	65.0000	38.0000	468.0000	168.0000	201.0000	131.0000	124.0000	137.0000	156.0000	215.0000	203.0000	227.0000	471.0000	235.0000	153.0000
6	-14.4000	-6.6000	181.0000	101.0000	72.0000	58.0000	120.0000	123.0000	49.0000	49.0000	239.0000	67.0000	659.0000	388.0000	131.0000	167.0000	71.0000	43.0000	202.0000	161.0000	78.0000	115.0000	213.0000	395.0000	249.0000	184.0000	342.0000	117.0000	24.0000	188.0000	161.0000	195.0000	286.0000	198.0000	188.0000	87.0000	275.0000	307.0000	162.0000	108.0000	120.0000	143.0000	66.0000	150.0000	280.0000	313.0000	407.0000	168.0000	293.0000
7	-14.3250	-6.6000	68.0000	71.0000	119.0000	90.0000	104.0000	117.0000	47.0000	47.0000	231.0000	85.0000	213.0000	269.0000	195.0000	199.0000	94.0000	148.0000	138.0000	155.0000	69.0000	192.0000	188.0000	365.0000	243.0000	122.0000	224.0000	149.0000	158.0000	164.0000	183.0000	133.0000	199.0000	118.0000	67.0000	20.0000	243.0000	176.0000	269.0000	324.0000	119.0000	60.0000	98.0000	435.0000	327.0000	265.0000	186.0000	127.0000	295.0000
8	-14.2500	-6.6000	162.0000	98.0000	62.0000	114.0000	70.0000	96.0000	135.0000	135.0000	229.0000	141.0000	339.0000	412.0000	145.0000	278.0000	133.0000	171.0000	189.0000	110.0000	71.0000	224.0000	126.0000	424.0000	163.0000	171.0000	139.0000	137.0000	235.0000	92.0000	123.0000	338.0000	183.0000	173.0000	279.0000	111.0000	401.0000	315.0000	268.0000	283.0000	110.0000	223.0000	222.0000	342.0000	353.0000	348.0000	174.0000	266.0000	351.0000
9	-14.1750	-6.6000	53.0000	170.0000	26.0000	86.0000	44.0000	202.0000	185.0000	185.0000	158.0000	97.0000	467.0000	237.0000	209.0000	127.0000	238.0000	145.0000	147.0000	109.0000	22.0000	153.0000	159.0000	318.0000	211.0000	130.0000	34.0000	125.0000	195.0000	160.0000	159.0000	18.0000	222.0000	70.0000	126.0000	132.0000	192.0000	120.0000	354.0000	119.0000	235.0000	77.0000	108.0000	229.0000	373.0000	246.0000	331.0000	349.0000	365.0000
10	-14.1000	-6.6000	125.0000	86.0000	241.0000	105.0000	132.0000	110.0000	73.0000	73.0000	253.0000	50.0000	446.0000	338.0000	85.0000	135.0000	66.0000	120.0000	77.0000	263.0000	235.0000	255.0000	78.0000	655.0000	190.0000	135.0000	194.0000	112.0000	271.0000	123.0000	223.0000	175.0000	333.0000	183.0000	110.0000	95.0000	370.0000	251.0000	212.0000	89.0000	77.0000	25.0000	151.0000	161.0000	459.0000	265.0000	183.0000	224.0000	190.0000
11	-15.0000	-6.5250	133.0000	191.0000	45.0000	72.0000	69.0000	184.0000	125.0000	125.0000	340.0000	224.0000	665.0000	145.0000	303.0000	57.0000	97.0000	178.0000	149.0000	36.0000	49.0000	311.0000	194.0000	347.0000	373.0000	163.0000	133.0000	48.0000	335.0000	268.0000	37.0000	260.0000	269.0000	229.0000	91.0000	88.0000	449.0000	102.0000	194.0000	183.0000	123.0000	57.0000	155.0000	112.0000	255.0000	461.0000	313.0000	310.0000	360.0000
12	-14.9250	-6.5250	82.0000	136.0000	89.0000	102.0000	102.0000	57.0000	120.0000	120.0000	191.0000	150.0000	288.0000	308.0000	156.0000	192.0000	140.0000	49.0000	60.0000	110.0000	77.0000	185.0000	307.0000	229.0000	43.0000	129.0000	89.0000	204.0000	366.0000	287.0000	132.0000	280.0000	166.0000	186.0000	79.0000	52.0000	130.0000	179.0000	277.0000	221.0000	95.0000	176.0000	131.0000	112.0000	294.0000	208.0000	252.0000	215.0000	166.0000
13	-14.8500	-6.5250	205.0000	136.0000	105.0000	127.0000	152.0000	141.0000	43.0000	25.0000	196.0000	44.0000	284.0000	213.0000	281.0000	160.0000	162.0000	135.0000	124.0000	33.0000	39.0000	43.0000	44.0000	197.0000	152.0000	264.0000	49.0000	175.0000	130.0000	141.0000	183.0000	44.0000	276.0000	167.0000	162.0000	179.0000	497.0000	159.0000	125.0000	318.0000	73.0000	214.0000	133.0000	359.0000	337.0000	254.0000	331.0000	175.0000	311.0000
14	-14.7750	-6.5250	114.0000	124.0000	71.0000	20.0000	29.0000	145.0000	85.0000	85.0000	231.0000	54.0000	243.0000	162.0000	213.0000	164.0000	180.0000	149.0000	85.0000	75.0000	79.0000	207.0000	157.0000	435.0000	320.0000	142.0000	30.0000	146.0000	315.0000	237.0000	105.0000	99.0000	267.0000	126.0000	18.0000	26.0000	218.0000	101.0000	185.0000	143.0000	60.0000	120.0000	134.0000	170.0000	224.0000	224.0000	329.0000	221.0000	229.0000
15	-14.7000	-6.5250	188.0000	251.0000	55.0000	49.0000	39.0000	150.0000	120.0000	120.0000	153.0000	212.0000	304.0000	205.0000	53.0000	76.0000	122.0000	100.0000	102.0000	74.0000	46.0000	69.0000	116.0000	343.0000	172.0000	109.0000	103.0000	75.0000	301.0000	158.0000	47.0000	77.0000	213.0000	195.0000	144.0000	134.0000	172.0000	268.0000	300.0000	136.0000	140.0000	82.0000	50.0000	111.0000	303.0000	101.0000	403.0000	243.0000	156.0000
16	-14.6250	-6.5250	186.0000	98.0000	167.0000	109.0000	52.0000	31.0000	146.0000	146.0000	208.0000	111.0000	371.0000	273.0000	126.0000	125.0000	131.0000	64.0000	156.0000	189.0000	47.0000	82.0000	173.0000	277.0000	335.0000	99.0000	89.0000	81.0000	231.0000	191.0000	188.0000	167.0000	300.0000	51.0000	57.0000	34.0000	221.0000	160.0000	119.0000	99.0000	45.0000	20.0000	185.0000	170.0000	301.0000	425.0000	217.0000	150.0000	216.0000
17	-14.5500	-6.5250	104.0000	48.0000	117.0000	127.0000	93.0000	192.0000	67.0000	67.0000	256.0000	41.0000	365.0000	113.0000	155.0000	167.0000	273.0000	101.0000	145.0000	127.0000	74.0000	138.0000	134.0000	307.0000	233.0000	174.0000	103.0000	101.0000	184.0000	240.0000	105.0000	120.0000	119.0000	86.0000	167.0000	106.0000	177.0000	253.0000	50.0000	174.0000	145.0000	139.0000	206.0000	169.0000	162.0000	178.0000	145.0000	135.0000	179.0000
18	-14.4750	-6.5250	56.0000	27.0000	127.0000	32.0000	88.0000	89.0000	125.0000	125.0000	96.0000	145.0000	359.0000	200.0000	87.0000	147.0000	202.0000	273.0000	98.0000	19.0000	72.0000	134.0000	129.0000	499.0000	243.0000	106.0000	236.0000	20.0000	301.0000	206.0000	64.0000	103.0000	256.0000	77.0000	65.0000	73.0000	184.0000	101.0000	53.0000	233.0000	49.0000	122.0000	71.0000	155.0000	186.0000	126.0000	171.0000	349.0000	215.0000
19	-14.4000	-6.5250	194.0000	186.0000	67.0000	70.0000	65.0000	107.0000	22.0000	22.0000	221.0000	211.0000	502.0000	239.0000	170.0000	163.0000	293.0000	37.0000	45.0000	107.0000	49.0000	160.0000	241.0000	456.0000	161.0000	114.0000	173.0000	140.0000	314.0000	26.0000	196.0000	163.0000	238.0000	222.0000	194.0000	241.0000	186.0000	185.0000	127.0000	193.0000	218.0000	122.0000	149.0000	158.0000	399.0000	327.0000	137.0000	153.0000	391.0000
20	-14.3250	-6.5250	262.0000	161.0000	23.0000	87.0000	51.0000	138.0000	167.0000	167.0000	251.0000	0.0000	263.0000	341.0000	124.0000	234.0000	147.0000	24.0000	298.0000	134.0000	25.0000	138.0000	47.0000	591.0000	242.0000	148.0000	118.0000	118.0000	235.0000	325.0000	179.0000	133.0000	477.0000	98.0000	109.0000	110.0000	476.0000	137.0000	142.0000	268.0000	137.0000	199.0000	315.0000	287.0000	256.0000	356.0000	350.0000	152.0000	399.0000
21	-14.2500	-6.5250	193.0000	198.0000	67.0000	40.0000	87.0000	186.0000	279.0000	279.0000	206.0000	125.0000	333.0000	291.0000	282.0000	153.0000	57.0000	271.0000	202.0000	124.0000	138.0000	100.0000	133.0000	212.0000	300.0000	138.0000	78.0000	118.0000	113.0000	158.0000	93.0000	210.0000	252.0000	186.0000	128.0000	82.0000	552.0000	131.0000	156.0000	123.0000	114.0000	106.0000	21.0000	195.0000	167.0000	370.0000	268.0000	467.0000	376.0000
22	-14.1750	-6.5250	166.0000	119.0000	213.0000	68.0000	96.0000	87.0000	232.0000	232.0000	221.0000	74.0000	246.0000	166.0000	117.0000	257.0000	134.0000	117.0000	123.0000	72.0000	0.0000	95.0000	174.0000	315.0000	264.0000	219.0000	129.0000	187.0000	139.0000	126.0000	149.0000	47.0000	144.0000	115.0000	202.0000	114.0000	199.0000	396.0000	122.0000	271.0000	90.0000	141.0000	133.0000	268.0000	240.0000	257.0000	306.0000	194.0000	392.0000
23	-14.1000	-6.5250	175.0000	18.0000	141.0000	18.0000	73.0000	75.0000	143.0000	143.0000	218.0000	139.0000	397.0000	150.0000	148.0000	77.0000	210.0000	264.0000	100.0000	91.0000	121.0000	258.0000	56.0000	291.0000	130.0000	48.0000	83.0000	213.0000	182.0000	107.0000	188.0000	105.0000	208.0000	87.0000	42.0000	23.0000	136.0000	160.0000	220.0000	182.0000	55.0000	76.0000	83.0000	125.0000	263.0000	333.0000	124.0000	157.0000	269.0000
24	-14.0250	-6.5250	62.0000	98.0000	21.0000	48.0000	94.0000	146.0000	43.0000	43.0000	230.0000	27.0000	459.0000	310.0000	192.0000	142.0000	155.0000	250.0000	291.0000	113.0000	122.0000	308.0000	173.0000	384.0000	326.0000	93.0000	135.0000	104.0000	154.0000	152.0000	84.0000	100.0000	348.0000	177.0000	187.0000	108.0000	457.0000	222.0000	270.0000	355.0000	177.0000	52.0000	99.0000	329.0000	423.0000	267.0000	363.0000	266.0000	358.0000
25	-13.9500	-6.5250	48.0000	176.0000	92.0000	200.0000	78.0000	111.0000	165.0000	165.0000	96.0000	219.0000	375.0000	228.0000	174.0000	184.0000	213.0000	219.0000	184.0000	99.0000	69.0000	211.0000	221.0000	509.0000	274.0000	155.0000	103.0000	177.0000	173.0000	164.0000	279.0000	205.0000	201.0000	200.0000	150.0000	22.0000	475.0000	276.0000	56.0000	161.0000	185.0000	128.0000	135.0000	327.0000	424.0000	303.0000	323.0000	194.0000	148.0000
26	-13.8750	-6.5250	269.0000	95.0000	82.0000	139.0000	84.0000	134.0000	59.0000	59.0000	374.0000	148.0000	564.0000	246.0000	101.0000	120.0000	312.0000	197.0000	170.0000	163.0000	146.0000	253.0000	261.0000	447.0000	247.0000	247.0000	195.0000	113.0000	180.0000	230.0000	147.0000	225.0000	255.0000	50.0000	265.0000	109.0000	595.0000	421.0000	235.0000	473.0000	218.0000	183.0000	82.0000	265.0000	371.0000	369.0000	387.0000	191.0000	308.0000
27	-15.1500	-6.4500	103.0000	130.0000	36.0000	71.0000	120.0000	111.0000	109.0000	109.0000	311.0000	201.0000	641.0000	309.0000	241.0000	218.0000	374.0000	162.0000	274.0000	148.0000	71.0000	183.0000	128.0000	386.0000	251.0000	173.0000	197.0000	183.0000	452.0000	201.0000	57.0000	248.0000	330.0000	242.0000	143.0000	141.0000	946.0000	308.0000	254.0000	241.0000	136.0000	130.0000	271.0000	293.0000	375.0000	613.0000	329.0000	115.0000	442.0000
28	-15.0750	-6.4500	118.0000	240.0000	97.0000	74.0000	117.0000	216.0000	49.0000	49.0000	136.0000	124.0000	488.0000	350.0000	229.0000	65.0000	139.0000	108.0000	197.0000	69.0000	66.0000	171.0000	179.0000	248.0000	213.0000	187.0000	114.0000	235.0000	428.0000	238.0000	148.0000	226.0000	302.0000	208.0000	90.0000	169.0000	665.0000	223.0000	204.0000	254.0000	295.0000	128.0000	152.0000	208.0000	539.0000	429.0000	348.0000	207.0000	360.0000
29	-15.0000	-6.4500	115.0000	203.0000	94.0000	181.0000	63.0000	222.0000	18.0000	18.0000	239.0000	111.0000	306.0000	174.0000	171.0000	96.0000	192.0000	126.0000	114.0000	97.0000	18.0000	262.0000	76.0000	414.0000	157.0000	209.0000	153.0000	158.0000	221.0000	304.0000	166.0000	78.0000	171.0000	240.0000	101.0000	129.0000	219.0000	178.0000	257.0000	188.0000	154.0000	82.0000	151.0000	254.0000	349.0000	301.0000	275.0000	286.0000	310.0000
30	-14.9250	-6.4500	49.0000	118.0000	184.0000	90.0000	123.0000	120.0000	108.0000	108.0000	112.0000	100.0000	266.0000	79.0000	139.0000	172.0000	145.0000	69.0000	176.0000	73.0000	169.0000	166.0000	64.0000	427.0000	207.0000	327.0000	85.0000	102.0000	154.0000	286.0000	204.0000	290.0000	236.0000	191.0000	121.0000	64.0000	475.0000	253.0000	156.0000	74.0000	145.0000	54.0000	67.0000	165.0000	385.0000	259.0000	394.0000	258.0000	326.0000
31	-14.8500	-6.4500	273.0000	191.0000	186.0000	55.0000	80.0000	186.0000	96.0000	96.0000	148.0000	164.0000	534.0000	125.0000	270.0000	119.0000	155.0000	204.0000	173.0000	142.0000	24.0000	237.0000	172.0000	219.0000	202.0000	236.0000	90.0000	170.0000	159.0000	198.0000	196.0000	109.0000	265.0000	177.0000	151.0000	30.0000	350.0000	203.0000	107.0000	225.0000	20.0000	193.0000	275.0000	206.0000	362.0000	197.0000	400.0000	212.0000	440.0000
32	-14.7750	-6.4500	83.0000	22.0000	29.0000	200.0000	89.0000	118.0000	113.0000	113.0000	94.0000	65.0000	527.0000	221.0000	145.0000	277.0000	60.0000	44.0000	140.0000	55.0000	223.0000	136.0000	110.0000	432.0000	318.0000	331.0000	131.0000	45.0000	266.0000	141.0000	110.0000	282.0000	165.0000	144.0000	122.0000	160.0000	260.0000	259.0000	179.0000	220.0000	167.0000	158.0000	93.0000	110.0000	354.0000	214.0000	208.0000	207.0000	332.0000
33	-14.7000	-6.4500	150.0000	116.0000	47.0000	157.0000	200.0000	78.0000	193.0000	193.0000	320.0000	265.0000	315.0000	190.0000	117.0000	130.0000	163.0000	146.0000	211.0000	128.0000	78.0000	365.0000	119.0000	498.0000	164.0000	194.0000	60.0000	234.0000	218.0000	244.0000	287.0000	253.0000	142.0000	192.0000	146.0000	111.0000	200.0000	137.0000	334.0000	364.0000	54.0000	117.0000	88.0000	185.0000	319.0000	328.0000	325.0000	215.0000	244.0000
34	-14.6250	-6.4500	79.0000	170.0000	151.0000	109.0000	112.0000	138.0000	23.0000	23.0000	225.0000	135.0000	146.0000	114.0000	125.0000	288.0000	98.0000	172.0000	107.0000	115.0000	0.0000	231.0000	210.0000	266.0000	68.0000	164.0000	212.0000	55.0000	194.0000	351.0000	126.0000	106.0000	247.0000	231.0000	142.0000	43.0000	98.0000	199.0000	208.0000	248.0000	92.0000	143.0000	128.0000	95.0000	419.0000	326.0000	399.0000	215.0000	289.0000
35	-14.5500	-6.4500	106.0000	88.0000	103.0000	75.0000	104.0000	84.0000	112.0000	112.0000	145.0000	124.0000	365.0000	262.0000	216.0000	173.0000	130.0000	128.0000	71.0000	76.0000	42.0000	233.0000	189.0000	438.0000	142.0000	188.0000	106.0000	105.0000	172.0000	172.0000	49.0000	151.0000	229.0000	181.0000	54.0000	45.0000	221.0000	167.0000	185.0000	275.0000	160.0000	124.0000	87.0000	169.0000	146.0000	436.0000	229.0000	107.0000	358.0000
36	-14.4750	-6.4500	47.0000	48.0000	49.0000	96.0000	203.0000	268.0000	95.0000	95.0000	128.0000	74.0000	490.0000	133.0000	132.0000	100.0000	114.0000	163.0000	149.0000	118.0000	75.0000	222.0000	124.0000	325.0000	124.0000	245.0000	42.0000	173.0000	135.0000	205.0000	125.0000	76.0000	350.0000	148.0000	80.0000	148.0000	165.0000	95.0000	172.0000	123.0000	179.0000	93.0000	66.0000	224.0000	226.0000	372.0000	240.0000	244.0000	447.0000
37	-14.4000	-6.4500	153.0000	78.0000	48.0000	204.0000	53.0000	195.0000	93.0000	93.0000	362.0000	196.0000	297.0000	241.0000	178.0000	156.0000	228.0000	166.0000	118.0000	109.0000	38.0000	52.0000	97.0000	290.0000	103.0000	274.0000	120.0000	24.0000	265.0000	228.0000	247.0000	126.0000	249.0000	204.0000	75.0000	149.0000	215.0000	55.0000	171.0000	244.0000	245.0000	118.0000	36.0000	332.0000	342.0000	434.0000	382.0000	335.0000	398.0000
38	-14.3250	-6.4500	89.0000	117.0000	96.0000	125.0000	21.0000	180.0000	84.0000	84.0000	236.0000	103.0000	343.0000	92.0000	175.0000	126.0000	206.0000	142.0000	200.0000	0.0000	92.0000	140.0000	101.0000	483.0000	102.0000	141.0000	150.0000	157.0000	426.0000	129.0000	181.0000	192.0000	368.0000	202.0000	139.0000	155.0000	226.0000	312.0000	85.0000	186.0000	96.0000	164.0000	153.0000	173.0000	291.0000	272.0000	159.0000	246.0000	322.0000
39	-14.2500	-6.4500	81.0000	97.0000	108.0000	82.0000	29.0000	114.0000	39.0000	39.0000	315.0000	100.0000	362.0000	216.0000	150.0000	152.0000	150.0000	169.0000	172.0000	0.0000	19.0000	75.0000	165.0000	365.0000	110.0000	266.0000	121.0000	107.0000	256.0000	225.0000	159.0000	101.0000	445.0000	86.0000	155.0000	121.0000	215.0000	183.0000	122.0000	72.0000	98.0000	69.0000	119.0000	88.0000	245.0000	138.0000	201.0000	112.0000	337.0000
40	-14.1750	-6.4500	89.0000	227.0000	101.0000	152.0000	73.0000	166.0000	44.0000	44.0000	73.0000	94.0000	228.0000	180.0000	213.0000	136.0000	102.0000	73.0000	49.0000	22.0000	0.0000	94.0000	43.0000	431.0000	148.0000	178.0000	100.0000	148.0000	184.0000	94.0000	53.0000	191.0000	262.0000	82.0000	147.0000	102.0000	288.0000	134.0000	192.0000	135.0000	146.0000	151.0000	108.0000	281.0000	214.0000	119.0000	94.0000	301.0000	408.0000
41	-14.1000	-6.4500	212.0000	162.0000	62.0000	85.0000	70.0000	132.0000	78.0000	78.0000	172.0000	244.0000	285.0000	298.0000	182.0000	128.0000	397.0000	64.0000	172.0000	202.0000	70.0000	225.0000	173.0000	381.0000	195.0000	323.0000	159.0000	31.0000	181.0000	169.0000	97.0000	212.0000	279.0000	316.0000	295.0000	98.0000	557.0000	294.0000	269.0000	276.0000	101.0000	101.0000	67.0000	330.0000	244.0000	229.0000	251.0000	72.0000	450.0000
42	-14.0250	-6.4500	152.0000	98.0000	43.0000	62.0000	23.0000	219.0000	50.0000	50.0000	381.0000	132.0000	340.0000	438.0000	121.0000	79.0000	158.0000	115.0000	143.0000	83.0000	100.0000	265.0000	93.0000	437.0000	127.0000	145.0000	152.0000	126.0000	116.0000	204.0000	164.0000	127.0000	229.0000	315.0000	115.0000	119.0000	391.0000	268.0000	213.0000	53.0000	152.0000	267.0000	130.0000	141.0000	251.0000	185.0000	236.0000	191.0000	282.0000
43	-13.9500	-6.4500	110.0000	228.0000	78.0000	110.0000	139.0000	169.0000	52.0000	52.0000	323.0000	28.0000	468.0000	294.0000	161.0000	124.0000	78.0000	201.0000	168.0000	120.0000	78.0000	319.0000	101.0000	499.0000	208.0000	95.0000	266.0000	149.0000	135.0000	105.0000	136.0000	121.0000	187.0000	168.0000	389.0000	96.0000	300.0000	319.0000	193.0000	70.0000	138.0000	126.0000	44.0000	194.0000	404.0000	226.0000	193.0000	195.0000	279.0000
44	-13.8750	-6.4500	196.0000	123.0000	155.0000	36.0000	98.0000	143.0000	169.0000	169.0000	301.0000	75.0000	550.0000	315.0000	225.0000	65.0000	52.0000	93.0000	201.0000	21.0000	29.0000	113.0000	111.0000	420.0000	208.0000	121.0000	162.0000	73.0000	156.0000	269.0000	25.0000	128.0000	187.0000	137.0000	167.0000	57.0000	423.0000	314.0000	190.0000	216.0000	250.0000	183.0000	239.0000	277.0000	379.0000	143.0000	346.0000	252.0000	210.0000
45	-13.8000	-6.4500	64.0000	249.0000	61.0000	131.0000	173.0000	49.0000	89.0000	89.0000	174.0000	165.0000	549.0000	310.0000	73.0000	106.0000	146.0000	177.0000	124.0000	170.0000	216.0000	261.0000	238.0000	262.0000	234.0000	118.0000	136.0000	201.0000	139.0000	299.0000	104.0000	130.0000	170.0000	197.0000	134.0000	150.0000	429.0000	180.0000	225.0000	214.0000	187.0000	174.0000	232.0000	293.0000	415.0000	282.0000	218.0000	236.0000	248.0000
46	-13.7250	-6.4500	148.0000	94.0000	118.0000	93.0000	46.0000	100.0000	71.0000	71.0000	227.0000	148.0000	517.0000	263.0000	266.0000	158.0000	186.0000	150.0000	23.0000	95.0000	79.0000	153.0000	79.0000	553.0000	310.0000	236.0000	141.0000	144.0000	108.0000	74.0000	161.0000	190.0000	160.0000	278.0000	121.0000	86.0000	424.0000	255.0000	206.0000	296.0000	179.0000	256.0000	191.0000	333.0000	327.0000	374.0000	247.0000	209.0000	189.0000
47	-13.6500	-6.4500	221.0000	114.0000	50.0000	48.0000	50.0000	178.0000	92.0000	92.0000	216.0000	142.0000	381.0000	185.0000	236.0000	225.0000	212.0000	142.0000	268.0000	284.0000	80.0000	344.0000	148.0000	374.0000	260.0000	23.0000	19.0000	115.0000	331.0000	199.0000	97.0000	234.0000	224.0000	83.0000	183.0000	84.0000	328.0000	134.0000	416.0000	157.0000	130.0000	127.0000	93.0000	127.0000	252.0000	172.0000	249.0000	336.0000	245.0000
48	-15.3000	-6.3750	235.0000	251.0000	136.0000	91.0000	752.0000	334.0000	327.0000	327.0000	599.0000	294.0000	393.0000	2625.0000	963.0000	503.0000	330.0000	357.0000	241.0000	253.0000	194.0000	535.0000	593.0000	670.0000	447.0000	283.0000	132.0000	1216.0000	421.0000	414.0000	114.0000	1471.0000	574.0000	361.0000	1203.0000	202.0000	736.0000	429.0000	386.0000	372.0000	303.0000	180.0000	369.0000	614.0000	578.0000	467.0000	307.0000	349.0000	541.0000
49	-15.2250	-6.3750	252.0000	26.0000	191.0000	112.0000	168.0000	311.0000	315.0000	315.0000	302.0000	150.0000	508.0000	1461.0000	514.0000	367.0000	217.0000	132.0000	270.0000	117.0000	51.0000	386.0000	287.0000	483.0000	189.0000	142.0000	200.0000	692.0000	271.0000	143.0000	117.0000	742.0000	261.0000	217.0000	522.0000	122.0000	480.0000	316.0000	388.0000	375.0000	198.0000	106.0000	165.0000	289.0000	487.0000	290.0000	300.0000	246.0000	395.0000
50	-15.1500	-6.3750	142.0000	227.0000	182.0000	95.0000	77.0000	196.0000	108.0000	108.0000	275.0000	95.0000	436.0000	236.0000	142.0000	75.0000	110.0000	327.0000	193.0000	152.0000	27.0000	62.0000	146.0000	404.0000	252.0000	157.0000	124.0000	177.0000	347.0000	62.0000	115.0000	310.0000	446.0000	243.0000	210.0000	49.0000	261.0000	311.0000	265.0000	158.0000	140.0000	141.0000	80.0000	280.0000	408.0000	389.0000	347.0000	244.0000	271.0000
51	-15.0750	-6.3750	193.0000	106.0000	39.0000	77.0000	89.0000	244.0000	155.0000	155.0000	262.0000	146.0000	332.0000	218.0000	132.0000	258.0000	130.0000	53.0000	161.0000	184.0000	109.0000	283.0000	150.0000	270.0000	480.0000	171.0000	45.0000	148.0000	397.0000	260.0000	135.0000	49.0000	181.0000	159.0000	296.0000	116.0000	541.0000	395.0000	156.0000	384.0000	137.0000	235.0000	73.0000	322.0000	472.0000	407.0000	400.0000	249.0000	233.0000
52	-15.0000	-6.3750	141.0000	184.0000	205.0000	103.0000	20.0000	223.0000	96.0000	96.0000	192.0000	334.0000	336.0000	145.0000	77.0000	195.0000	101.0000	143.0000	394.0000	142.0000	97.0000	147.0000	49.0000	412.0000	136.0000	211.0000	232.0000	107.0000	401.0000	134.0000	192.0000	102.0000	362.0000	291.0000	188.0000	258.0000	207.0000	273.0000	322.0000	244.0000	328.0000	107.0000	122.0000	448.0000	196.0000	365.0000	217.0000	348.0000	377.0000
53	-14.9250	-6.3750	163.0000	141.0000	140.0000	186.0000	82.0000	50.0000	165.0000	165.0000	230.0000	209.0000	430.0000	244.0000	124.0000	132.0000	97.0000	179.0000	98.0000	123.0000	44.0000	219.0000	140.0000	463.0000	300.0000	150.0000	139.0000	90.0000	444.0000	273.0000	163.0000	96.0000	558.0000	138.0000	116.0000	183.0000	335.0000	317.0000	192.0000	255.0000	64.0000	221.0000	199.0000	320.0000	551.0000	590.0000	255.0000	378.0000	544.0000
54	-14.8500	-6.3750	158.0000	114.0000	130.0000	40.0000	126.0000	131.0000	103.0000	103.0000	126.0000	74.0000	292.0000	249.0000	206.0000	177.0000	87.0000	205.0000	174.0000	161.0000	29.0000	194.0000	195.0000	476.0000	256.0000	92.0000	106.0000	130.0000	194.0000	113.0000	103.0000	81.0000	243.0000	97.0000	187.0000	100.0000	286.0000	254.0000	172.0000	141.0000	123.0000	167.0000	203.0000	174.0000	224.0000	445.0000	271.0000	273.0000	370.0000
55	-14.7750	-6.3750	71.0000	114.0000	109.0000	74.0000	113.0000	142.0000	195.0000	171.0000	170.0000	97.0000	258.0000	288.0000	110.0000	228.0000	143.0000	195.0000	143.0000	168.0000	68.0000	179.0000	96.0000	502.0000	256.0000	197.0000	104.0000	164.0000	246.0000	261.0000	131.0000	249.0000	140.0000	80.0000	140.0000	211.0000	261.0000	367.0000	78.0000	251.0000	239.0000	205.0000	172.0000	334.0000	337.0000	281.0000	278.0000	271.0000	289.0000
56	-14.7000	-6.3750	171.0000	69.0000	130.0000	115.0000	99.0000	42.0000	222.0000	222.0000	75.0000	139.0000	591.0000	395.0000	149.0000	183.0000	243.0000	211.0000	146.0000	20.0000	109.0000	307.0000	204.0000	660.0000	200.0000	222.0000	162.0000	130.0000	330.0000	241.0000	159.0000	243.0000	301.0000	266.0000	134.0000	76.0000	339.0000	413.0000	125.0000	169.0000	248.0000	194.0000	218.0000	233.0000	350.0000	586.0000	129.0000	207.0000	600.0000
57	-14.6250	-6.3750	211.0000	111.0000	224.0000	94.0000	192.0000	186.0000	45.0000	45.0000	182.0000	0.0000	528.0000	244.0000	191.0000	149.0000	120.0000	207.0000	115.0000	135.0000	82.0000	179.0000	126.0000	308.0000	283.0000	47.0000	213.0000	233.0000	314.0000	283.0000	174.0000	255.0000	534.0000	348.0000	203.0000	162.0000	265.0000	175.0000	189.0000	311.0000	154.0000	53.0000	82.0000	225.0000	485.0000	502.0000	340.0000	374.0000	376.0000
58	-14.5500	-6.3750	140.0000	150.0000	117.0000	94.0000	27.0000	91.0000	102.0000	102.0000	216.0000	193.0000	195.0000	211.0000	189.0000	257.0000	326.0000	111.0000	101.0000	74.0000	28.0000	297.0000	110.0000	483.0000	172.0000	250.0000	74.0000	198.0000	311.0000	140.0000	174.0000	122.0000	263.0000	124.0000	152.0000	122.0000	262.0000	128.0000	54.0000	327.0000	174.0000	98.0000	328.0000	108.0000	483.0000	378.0000	427.0000	388.0000	353.0000
59	-14.4750	-6.3750	214.0000	0.0000	186.0000	154.0000	226.0000	138.0000	206.0000	206.0000	152.0000	243.0000	249.0000	357.0000	143.0000	86.0000	130.0000	201.0000	151.0000	141.0000	25.0000	154.0000	140.0000	542.0000	239.0000	104.0000	104.0000	74.0000	189.0000	118.0000	257.0000	287.0000	211.0000	204.0000	79.0000	24.0000	303.0000	203.0000	171.0000	379.0000	109.0000	198.0000	90.0000	172.0000	231.0000	361.0000	286.0000	145.0000	234.0000
60	-14.4000	-6.3750	208.0000	99.0000	123.0000	108.0000	117.0000	94.0000	101.0000	101.0000	95.0000	124.0000	135.0000	171.0000	176.0000	81.0000	253.0000	217.0000	159.0000	96.0000	54.0000	261.0000	213.0000	520.0000	156.0000	73.0000	49.0000	108.0000	76.0000	201.0000	185.0000	129.0000	173.0000	233.0000	186.0000	148.0000	200.0000	243.0000	97.0000	263.0000	195.0000	105.0000	92.0000	180.0000	223.0000	349.0000	302.0000	378.0000	302.0000
61	-14.3250	-6.3750	117.0000	101.0000	161.0000	157.0000	75.0000	291.0000	121.0000	121.0000	329.0000	200.0000	604.0000	281.0000	447.0000	224.0000	217.0000	76.0000	203.0000	103.0000	80.0000	203.0000	309.0000	403.0000	177.0000	80.0000	104.0000	182.0000	234.0000	396.0000	113.0000	264.0000	403.0000	249.0000	183.0000	199.0000	493.0000	348.0000	236.0000	229.0000	190.0000	198.0000	229.0000	437.0000	373.0000	809.0000	227.0000	209.0000	612.0000
62	-14.2500	-6.3750	147.0000	139.0000	80.0000	249.0000	115.0000	122.0000	238.0000	238.0000	236.0000	56.0000	303.0000	349.0000	199.0000	208.0000	96.0000	174.0000	139.0000	118.0000	71.0000	304.0000	202.0000	350.0000	310.0000	274.0000	200.0000	44.0000	161.0000	109.0000	213.0000	221.0000	275.0000	169.0000	122.0000	56.0000	381.0000	206.0000	83.0000	274.0000	131.0000	92.0000	128.0000	169.0000	686.0000	687.0000	284.0000	117.0000	535.0000
63	-14.1750	-6.3750	246.0000	87.0000	115.0000	197.0000	238.0000	128.0000	143.0000	143.0000	177.0000	148.0000	222.0000	356.0000	164.0000	204.0000	78.0000	64.0000	220.0000	125.0000	181.0000	143.0000	241.0000	534.0000	168.0000	240.0000	45.0000	166.0000	119.0000	107.0000	168.0000	257.0000	218.0000	132.0000	159.0000	102.0000	473.0000	158.0000	257.0000	299.0000	43.0000	197.0000	135.0000	491.0000	490.0000	446.0000	365.0000	172.0000	548.0000
64	-14.1000	-6.3750	180.0000	135.0000	202.0000	216.0000	95.0000	46.0000	90.0000	90.0000	169.0000	151.0000	680.0000	320.0000	159.0000	227.0000	123.0000	175.0000	147.0000	144.0000	86.0000	337.0000	242.0000	290.0000	280.0000	239.0000	120.0000	188.0000	225.0000	250.0000	135.0000	124.0000	331.0000	248.0000	108.0000	149.0000	611.0000	303.0000	121.0000	172.0000	152.0000	134.0000	148.0000	268.0000	461.0000	282.0000	410.0000	175.0000	594.0000
65	-14.0250	-6.3750	221.0000	120.0000	0.0000	112.0000	46.0000	166.0000	103.0000	103.0000	255.0000	106.0000	428.0000	299.0000	262.0000	199.0000	72.0000	171.0000	194.0000	85.0000	128.0000	183.0000	173.0000	305.0000	390.0000	196.0000	122.0000	205.0000	244.0000	176.0000	223.0000	238.0000	460.0000	247.0000	133.0000	180.0000	531.0000	233.0000	127.0000	269.0000	82.0000	82.0000	110.0000	222.0000	521.0000	441.0000	210.0000	334.0000	612.0000
66	-13.9500	-6.3750	224.0000	128.0000	112.0000	179.0000	30.0000	242.0000	145.0000	145.0000	232.0000	93.0000	141.0000	200.0000	136.0000	160.0000	144.0000	98.0000	347.0000	115.0000	62.0000	218.0000	243.0000	440.0000	102.0000	112.0000	88.0000	37.0000	333.0000	170.0000	186.0000	188.0000	304.0000	269.0000	142.0000	90.0000	476.0000	131.0000	194.0000	241.0000	106.0000	145.0000	189.0000	303.0000	422.0000	159.0000	226.0000	239.0000	293.0000
67	-13.8750	-6.3750	134.0000	142.0000	140.0000	243.0000	0.0000	159.0000	91.0000	91.0000	345.0000	188.0000	293.0000	178.0000	114.0000	156.0000	43.0000	108.0000	71.0000	191.0000	62.0000	132.0000	149.0000	335.0000	180.0000	176.0000	153.0000	364.0000	240.0000	47.0000	99.0000	118.0000	193.0000	88.0000	158.0000	116.0000	497.0000	183.0000	115.0000	176.0000	134.0000	132.0000	136.0000	329.0000	743.0000	289.0000	254.0000	128.0000	227.0000
68	-13.8000	-6.3750	114.0000	251.0000	81.0000	135.0000	102.0000	132.0000	158.0000	158.0000	263.0000	53.0000	459.0000	268.0000	116.0000	237.0000	50.0000	171.0000	257.0000	165.0000	101.0000	202.0000	203.0000	606.0000	294.0000	182.0000	118.0000	157.0000	168.0000	160.0000	182.0000	174.0000	334.0000	168.0000	178.0000	232.0000	758.0000	377.0000	114.0000	247.0000	107.0000	158.0000	37.0000	271.0000	478.0000	749.0000	197.0000	350.0000	296.0000
69	-13.7250	-6.3750	72.0000	118.0000	76.0000	124.0000	186.0000	207.0000	43.0000	43.0000	254.0000	113.0000	347.0000	195.0000	216.0000	257.0000	196.0000	159.0000	139.0000	30.0000	77.0000	265.0000	145.0000	519.0000	199.0000	154.0000	59.0000	66.0000	180.0000	295.0000	80.0000	98.0000	274.0000	240.0000	82.0000	89.0000	570.0000	286.0000	137.0000	270.0000	77.0000	144.0000	163.0000	198.0000	453.0000	517.0000	315.0000	244.0000	253.0000
70	-13.6500	-6.3750	71.0000	185.0000	139.0000	54.0000	142.0000	196.0000	102.0000	102.0000	285.0000	97.0000	586.0000	418.0000	278.0000	98.0000	177.0000	142.0000	153.0000	77.0000	50.0000	150.0000	24.0000	217.0000	217.0000	183.0000	122.0000	205.0000	234.0000	180.0000	224.0000	191.0000	305.0000	190.0000	108.0000	187.0000	478.0000	225.0000	254.0000	262.0000	94.0000	96.0000	146.0000	161.0000	298.0000	324.0000	371.0000	233.0000	328.0000
71	-13.5750	-6.3750	194.0000	192.0000	134.0000	154.0000	163.0000	155.0000	132.0000	132.0000	488.0000	159.0000	466.0000	336.0000	49.0000	116.0000	186.0000	207.0000	224.0000	98.0000	83.0000	206.0000	86.0000	303.0000	332.0000	316.0000	169.0000	170.0000	210.0000	0.0000	180.0000	175.0000	212.0000	135.0000	85.0000	28.0000	242.0000	184.0000	318.0000	276.0000	177.0000	164.0000	100.0000	202.0000	465.0000	353.0000	117.0000	259.0000	301.0000
72	-13.5000	-6.3750	90.0000	95.0000	112.0000	54.0000	67.0000	144.0000	77.0000	77.0000	302.0000	274.0000	474.0000	233.0000	276.0000	148.0000	185.0000	229.0000	96.0000	99.0000	84.0000	228.0000	166.0000	326.0000	333.0000	173.0000	104.0000	147.0000	95.0000	162.0000	150.0000	113.0000	191.0000	337.0000	103.0000	102.0000	464.0000	161.0000	125.0000	191.0000	196.0000	100.0000	113.0000	249.0000	421.0000	452.0000	162.0000	225.0000	406.0000
73	-13.4250	-6.3750	120.0000	29.0000	60.0000	107.0000	108.0000	149.0000	88.0000	88.0000	154.0000	228.0000	391.0000	178.0000	79.0000	78.0000	174.0000	142.0000	160.0000	64.0000	87.0000	175.0000	41.0000	410.0000	101.0000	102.0000	246.0000	88.0000	248.0000	198.0000	249.0000	268.0000	141.0000	136.0000	160.0000	248.0000	148.0000	218.0000	75.0000	193.0000	52.0000	124.0000	114.0000	154.0000	274.0000	252.0000	189.0000	213.0000	311.0000
74	-7.8000	-6.3750	235.0000	22.0000	198.0000	99.0000	125.0000	192.0000	123.0000	123.0000	538.0000	241.0000	450.0000	337.0000	244.0000	232.0000	160.0000	227.0000	353.0000	232.0000	232.0000	385.0000	309.0000	606.0000	425.0000	313.0000	278.0000	202.0000	1078.0000	700.0000	82.0000	281.0000	889.0000	379.0000	89.0000	362.0000	663.0000	286.0000	440.0000	237.0000	335.0000	263.0000	260.0000	400.0000	623.0000	558.0000	454.0000	259.0000	748.0000
75	-7.7250	-6.3750	156.0000	207.0000	137.0000	246.0000	134.0000	284.0000	166.0000	166.0000	246.0000	123.0000	386.0000	315.0000	170.0000	254.0000	136.0000	83.0000	174.0000	156.0000	200.0000	293.0000	73.0000	362.0000	385.0000	235.0000	119.0000	133.0000	636.0000	395.0000	274.0000	326.0000	622.0000	317.0000	138.0000	49.0000	659.0000	342.0000	136.0000	375.0000	429.0000	169.0000	264.0000	369.0000	336.0000	378.0000	244.0000	283.0000	376.0000
76	-7.6500	-6.3750	173.0000	128.0000	138.0000	225.0000	167.0000	115.0000	66.0000	66.0000	197.0000	323.0000	254.0000	173.0000	220.0000	163.0000	84.0000	257.0000	285.0000	127.0000	74.0000	96.0000	257.0000	352.0000	432.0000	201.0000	167.0000	190.0000	848.0000	329.0000	155.0000	261.0000	476.0000	266.0000	170.0000	178.0000	687.0000	314.0000	345.0000	263.0000	324.0000	198.0000	80.0000	277.0000	417.0000	594.0000	128.0000	410.0000	594.0000
77	-7.5750	-6.3750	173.0000	130.0000	85.0000	201.0000	0.0000	18.0000	198.0000	198.0000	330.0000	79.0000	416.0000	350.0000	212.0000	223.0000	115.0000	179.0000	129.0000	98.0000	150.0000	145.0000	186.0000	619.0000	424.0000	196.0000	174.0000	225.0000	431.0000	309.0000	263.0000	204.0000	347.0000	325.0000	228.0000	250.0000	235.0000	278.0000	197.0000	227.0000	254.0000	26.0000	208.0000	271.0000	311.0000	357.0000	398.0000	193.0000	494.0000
78	-7.5000	-6.3750	273.0000	111.0000	127.0000	22.0000	26.0000	118.0000	122.0000	122.0000	373.0000	78.0000	278.0000	244.0000	158.0000	195.0000	232.0000	291.0000	96.0000	116.0000	102.0000	336.0000	80.0000	323.0000	203.0000	123.0000	204.0000	100.0000	278.0000	108.0000	173.0000	132.0000	332.0000	62.0000	82.0000	136.0000	194.0000	136.0000	187.0000	152.0000	182.0000	97.0000	168.0000	289.0000	158.0000	342.0000	203.0000	308.0000	389.0000
79	-7.4250	-6.3750	90.0000	131.0000	183.0000	48.0000	134.0000	135.0000	88.0000	88.0000	317.0000	167.0000	184.0000	98.0000	133.0000	147.0000	111.0000	105.0000	226.0000	52.0000	25.0000	190.0000	118.0000	312.0000	105.0000	160.0000	22.0000	200.0000	194.0000	212.0000	136.0000	65.0000	151.0000	121.0000	105.0000	69.0000	31.0000	126.0000	251.0000	90.0000	211.0000	133.0000	139.0000	212.0000	174.0000	322.0000	207.0000	294.0000	379.0000
80	-7.3500	-6.3750	204.0000	110.0000	81.0000	165.0000	136.0000	125.0000	76.0000	76.0000	433.0000	148.0000	278.0000	297.0000	152.0000	180.0000	130.0000	176.0000	134.0000	65.0000	35.0000	177.0000	142.0000	268.0000	230.0000	106.0000	88.0000	79.0000	260.0000	208.0000	85.0000	166.0000	308.0000	176.0000	107.0000	53.0000	161.0000	253.0000	45.0000	272.0000	154.0000	148.0000	76.0000	148.0000	248.0000	98.0000	375.0000	203.0000	303.0000
81	-15.5250	-6.3000	243.0000	183.0000	68.0000	279.0000	132.0000	120.0000	148.0000	148.0000	354.0000	210.0000	599.0000	244.0000	120.0000	64.0000	119.0000	116.0000	238.0000	100.0000	86.0000	459.0000	232.0000	589.0000	236.0000	110.0000	106.0000	288.0000	184.0000	354.0000	237.0000	301.0000	227.0000	311.0000	133.0000	115.0000	382.0000	216.0000	129.0000	134.0000	59.0000	151.0000	150.0000	484.0000	411.0000	730.0000	333.0000	300.0000	533.0000
82	-15.4500	-6.3000	103.0000	128.0000	63.0000	73.0000	126.0000	132.0000	106.0000	106.0000	201.0000	87.0000	429.0000	103.0000	89.0000	62.0000	122.0000	128.0000	158.0000	82.0000	0.0000	263.0000	261.0000	171.0000	212.0000	272.0000	228.0000	138.0000	233.0000	215.0000	199.0000	260.0000	80.0000	120.0000	64.0000	151.0000	426.0000	191.0000	304.0000	234.0000	136.0000	71.0000	121.0000	125.0000	424.0000	332.0000	185.0000	178.0000	237.0000
83	-15.3750	-6.3000	70.0000	191.0000	219.0000	118.0000	144.0000	188.0000	112.0000	112.0000	238.0000	83.0000	314.0000	230.0000	148.0000	124.0000	96.0000	122.0000	168.0000	51.0000	191.0000	182.0000	174.0000	500.0000	250.0000	240.0000	92.0000	270.0000	197.0000	365.0000	139.0000	226.0000	184.0000	176.0000	113.0000	259.0000	560.0000	346.0000	143.0000	238.0000	133.0000	212.0000	68.0000	239.0000	563.0000	470.0000	284.0000	230.0000	274.0000
84	-15.3000	-6.3000	100.0000	157.0000	44.0000	153.0000	97.0000	231.0000	92.0000	92.0000	282.0000	158.0000	449.0000	945.0000	225.0000	199.0000	95.0000	52.0000	189.0000	188.0000	111.0000	264.0000	241.0000	494.0000	191.0000	229.0000	121.0000	318.0000	348.0000	173.0000	128.0000	457.0000	391.0000	192.0000	230.0000	134.0000	470.0000	449.0000	197.0000	231.0000	75.0000	247.0000	96.0000	443.0000	290.0000	356.0000	292.0000	237.0000	385.0000
85	-15.2250	-6.3000	162.0000	104.0000	41.0000	148.0000	132.0000	118.0000	157.0000	157.0000	317.0000	65.0000	277.0000	492.0000	136.0000	153.0000	93.0000	185.0000	175.0000	158.0000	99.0000	227.0000	131.0000	455.0000	240.0000	178.0000	88.0000	149.0000	458.0000	208.0000	235.0000	265.0000	271.0000	202.0000	215.0000	175.0000	536.0000	128.0000	241.0000	257.0000	83.0000	132.0000	204.0000	130.0000	322.0000	333.0000	151.0000	275.0000	255.0000
86	-15.1500	-6.3000	149.0000	63.0000	50.0000	175.0000	175.0000	170.0000	37.0000	37.0000	76.0000	22.0000	160.0000	329.0000	86.0000	187.0000	137.0000	42.0000	232.0000	160.0000	222.0000	117.0000	142.0000	335.0000	291.0000	274.0000	100.0000	307.0000	167.0000	106.0000	150.0000	194.0000	506.0000	361.0000	89.0000	116.0000	369.0000	286.0000	272.0000	227.0000	185.0000	274.0000	85.0000	234.0000	321.0000	504.0000	430.0000	424.0000	386.0000
87	-15.0750	-6.3000	212.0000	209.0000	243.0000	174.0000	117.0000	162.0000	124.0000	124.0000	409.0000	75.0000	471.0000	205.0000	255.0000	334.0000	291.0000	178.0000	401.0000	252.0000	177.0000	310.0000	163.0000	538.0000	232.0000	299.0000	112.0000	192.0000	807.0000	174.0000	215.0000	186.0000	665.0000	577.0000	115.0000	109.0000	598.0000	425.0000	163.0000	379.0000	332.0000	93.0000	137.0000	284.0000	728.0000	679.0000	315.0000	291.0000	477.0000
88	-15.0000	-6.3000	240.0000	203.0000	78.0000	94.0000	148.0000	206.0000	224.0000	224.0000	338.0000	72.0000	453.0000	158.0000	406.0000	103.0000	62.0000	266.0000	353.0000	87.0000	45.0000	161.0000	156.0000	491.0000	435.0000	151.0000	181.0000	194.0000	341.0000	361.0000	130.0000	205.0000	641.0000	221.0000	149.0000	166.0000	667.0000	390.0000	245.0000	184.0000	270.0000	167.0000	152.0000	291.0000	329.0000	567.0000	196.0000	392.0000	552.0000
89	-14.9250	-6.3000	50.0000	128.0000	89.0000	126.0000	189.0000	278.0000	128.0000	128.0000	141.0000	212.0000	244.0000	181.0000	275.0000	350.0000	147.0000	212.0000	121.0000	47.0000	30.0000	98.0000	277.0000	720.0000	307.0000	247.0000	225.0000	111.0000	472.0000	281.0000	133.0000	239.0000	236.0000	170.0000	169.0000	185.0000	404.0000	252.0000	214.0000	424.0000	150.0000	151.0000	156.0000	302.0000	490.0000	395.0000	313.0000	482.0000	317.0000
90	-14.8500	-6.3000	212.0000	169.0000	220.0000	321.0000	110.0000	83.0000	132.0000	132.0000	351.0000	249.0000	203.0000	274.0000	119.0000	185.0000	157.0000	150.0000	190.0000	108.0000	129.0000	223.0000	81.0000	435.0000	323.0000	120.0000	82.0000	211.0000	449.0000	193.0000	179.0000	315.0000	337.0000	330.0000	121.0000	156.0000	448.0000	264.0000	261.0000	231.0000	82.0000	192.0000	224.0000	294.0000	421.0000	410.0000	250.0000	319.0000	374.0000
91	-14.7750	-6.3000	231.0000	272.0000	125.0000	95.0000	97.0000	175.0000	117.0000	117.0000	287.0000	203.0000	503.0000	185.0000	166.0000	274.0000	213.0000	171.0000	206.0000	33.0000	187.0000	146.0000	202.0000	429.0000	208.0000	229.0000	229.0000	102.0000	327.0000	443.0000	185.0000	167.0000	539.0000	445.0000	397.0000	175.0000	519.0000	323.0000	272.0000	300.0000	100.0000	256.0000	257.0000	201.0000	492.0000	652.0000	558.0000	438.0000	542.0000
92	-14.7000	-6.3000	206.0000	147.0000	233.0000	149.0000	127.0000	45.0000	100.0000	100.0000	324.0000	148.0000	355.0000	237.0000	142.0000	182.0000	136.0000	213.0000	117.0000	182.0000	264.0000	184.0000	216.0000	355.0000	211.0000	343.0000	212.0000	98.0000	342.0000	213.0000	226.0000	167.0000	331.0000	203.0000	143.0000	170.0000	471.0000	253.0000	299.0000	143.0000	327.0000	167.0000	261.0000	344.0000	353.0000	486.0000	308.0000	124.0000	393.0000
93	-14.6250	-6.3000	194.0000	292.0000	131.0000	49.0000	153.0000	153.0000	155.0000	155.0000	378.0000	110.0000	309.0000	354.0000	285.0000	149.0000	192.0000	98.0000	196.0000	193.0000	21.0000	116.0000	155.0000	280.0000	163.0000	53.0000	98.0000	130.0000	126.0000	178.0000	190.0000	146.0000	430.0000	169.0000	55.0000	114.0000	398.0000	290.0000	155.0000	119.0000	287.0000	149.0000	135.0000	402.0000	447.0000	373.0000	234.0000	332.0000	306.0000
94	-14.5500	-6.3000	165.0000	92.0000	172.0000	45.0000	219.0000	97.0000	97.0000	97.0000	219.0000	196.0000	309.0000	219.0000	226.0000	105.0000	103.0000	189.0000	214.0000	129.0000	101.0000	138.0000	80.0000	382.0000	225.0000	179.0000	107.0000	104.0000	308.0000	131.0000	43.0000	78.0000	329.0000	89.0000	137.0000	76.0000	198.0000	163.0000	189.0000	181.0000	186.0000	19.0000	99.0000	323.0000	305.0000	336.0000	346.0000	251.0000	415.0000
95	-14.4750	-6.3000	206.0000	104.0000	151.0000	225.0000	49.0000	156.0000	159.0000	159.0000	237.0000	83.0000	308.0000	184.0000	221.0000	156.0000	176.0000	270.0000	247.0000	173.0000	132.0000	66.0000	132.0000	371.0000	332.0000	134.0000	176.0000	107.0000	460.0000	340.0000	188.0000	258.0000	405.0000	133.0000	244.0000	178.0000	423.0000	221.0000	178.0000	262.0000	365.0000	218.0000	115.0000	366.0000	261.0000	548.0000	319.0000	266.0000	372.0000
96	-14.4000	-6.3000	331.0000	74.0000	155.0000	205.0000	150.0000	106.0000	275.0000	275.0000	252.0000	58.0000	402.0000	186.0000	418.0000	211.0000	230.0000	88.0000	214.0000	263.0000	68.0000	240.0000	251.0000	279.0000	514.0000	384.0000	290.0000	126.0000	539.0000	235.0000	57.0000	182.0000	508.0000	225.0000	384.0000	113.0000	500.0000	309.0000	200.0000	156.0000	184.0000	283.0000	186.0000	196.0000	217.0000	398.0000	383.0000	202.0000	497.0000
97	-14.3250	-6.3000	155.0000	195.0000	186.0000	180.0000	107.0000	58.0000	61.0000	61.0000	308.0000	172.0000	332.0000	255.0000	367.0000	51.0000	22.0000	105.0000	201.0000	183.0000	85.0000	246.0000	206.0000	405.0000	176.0000	152.0000	194.0000	159.0000	483.0000	180.0000	152.0000	119.0000	373.0000	244.0000	225.0000	199.0000	214.0000	347.0000	248.0000	151.0000	168.0000	175.0000	152.0000	511.0000	579.0000	218.0000	380.0000	129.0000	498.0000
98	-14.2500	-6.3000	164.0000	87.0000	268.0000	68.0000	94.0000	147.0000	159.0000	159.0000	446.0000	152.0000	297.0000	196.0000	222.0000	238.0000	51.0000	131.0000	150.0000	130.0000	91.0000	240.0000	273.0000	226.0000	299.0000	176.0000	189.0000	232.0000	413.0000	175.0000	215.0000	244.0000	288.0000	229.0000	195.0000	46.0000	322.0000	295.0000	337.0000	266.0000	18.0000	113.0000	217.0000	289.0000	367.0000	361.0000	236.0000	404.0000	437.0000
99	-14.1750	-6.3000	67.0000	71.0000	144.0000	252.0000	168.0000	279.0000	65.0000	65.0000	467.0000	201.0000	412.0000	240.0000	132.0000	115.0000	288.0000	87.0000	210.0000	167.0000	171.0000	308.0000	150.0000	431.0000	363.0000	285.0000	251.0000	90.0000	261.0000	40.0000	103.0000	180.0000	230.0000	175.0000	331.0000	152.0000	101.0000	86.0000	111.0000	45.0000	219.0000	184.0000	205.0000	302.0000	560.0000	349.0000	386.0000	243.0000	405.0000
100	-14.1000	-6.3000	162.0000	76.0000	105.0000	156.0000	98.0000	135.0000	133.0000	133.0000	148.0000	146.0000	484.0000	207.0000	146.0000	194.0000	187.0000	150.0000	100.0000	112.0000	19.0000	125.0000	101.0000	481.0000	293.0000	93.0000	122.0000	133.0000	409.0000	148.0000	223.0000	185.0000	382.0000	172.0000	171.0000	80.0000	363.0000	163.0000	146.0000	272.0000	186.0000	159.0000	119.0000	92.0000	386.0000	469.0000	226.0000	433.0000	412.0000
101	-14.0250	-6.3000	331.0000	106.0000	201.0000	141.0000	59.0000	92.0000	128.0000	128.0000	418.0000	459.0000	380.0000	448.0000	158.0000	131.0000	112.0000	106.0000	371.0000	62.0000	120.0000	309.0000	194.0000	406.0000	375.0000	284.0000	141.0000	154.0000	352.0000	234.0000	223.0000	202.0000	595.0000	214.0000	139.0000	46.0000	247.0000	135.0000	173.0000	257.0000	129.0000	95.0000	157.0000	221.0000	260.0000	303.0000	360.0000	174.0000	528.0000
102	-13.9500	-6.3000	155.0000	234.0000	129.0000	223.0000	187.0000	115.0000	221.0000	196.0000	190.0000	51.0000	352.0000	334.0000	95.0000	237.0000	208.0000	150.0000	208.0000	56.0000	65.0000	211.0000	89.0000	506.0000	136.0000	152.0000	118.0000	223.0000	182.0000	182.0000	208.0000	153.0000	291.0000	91.0000	124.0000	38.0000	457.0000	201.0000	282.0000	184.0000	127.0000	80.0000	123.0000	153.0000	228.0000	371.0000	328.0000	255.0000	518.0000
103	-13.8750	-6.3000	77.0000	133.0000	128.0000	188.0000	130.0000	132.0000	51.0000	51.0000	420.0000	118.0000	211.0000	174.0000	210.0000	98.0000	123.0000	162.0000	146.0000	68.0000	103.0000	187.0000	183.0000	257.0000	130.0000	90.0000	103.0000	122.0000	285.0000	171.0000	127.0000	168.0000	401.0000	171.0000	120.0000	20.0000	394.0000	202.0000	136.0000	246.0000	173.0000	66.0000	262.0000	137.0000	327.0000	275.0000	175.0000	297.0000	390.0000
104	-13.8000	-6.3000	129.0000	140.0000	20.0000	117.0000	138.0000	149.0000	189.0000	189.0000	400.0000	219.0000	472.0000	356.0000	200.0000	159.0000	235.0000	127.0000	137.0000	167.0000	188.0000	178.0000	114.0000	371.0000	267.0000	197.0000	252.0000	124.0000	400.0000	295.0000	127.0000	242.0000	295.0000	376.0000	189.0000	77.0000	348.0000	175.0000	125.0000	177.0000	136.0000	135.0000	297.0000	270.0000	339.0000	273.0000	237.0000	157.0000	530.0000
105	-13.7250	-6.3000	181.0000	84.0000	176.0000	111.0000	45.0000	113.0000	195.0000	195.0000	208.0000	138.0000	340.0000	177.0000	192.0000	205.0000	249.0000	193.0000	64.0000	50.0000	149.0000	189.0000	74.0000	374.0000	269.0000	153.0000	29.0000	184.0000	211.0000	181.0000	181.0000	135.0000	236.0000	98.0000	162.0000	106.0000	281.0000	138.0000	191.0000	142.0000	121.0000	149.0000	101.0000	244.0000	296.0000	163.0000	320.0000	148.0000	446.0000
106	-13.6500	-6.3000	93.0000	86.0000	65.0000	133.0000	106.0000	88.0000	203.0000	203.0000	330.0000	124.0000	504.0000	342.0000	161.0000	147.0000	78.0000	56.0000	116.0000	78.0000	42.0000	335.0000	182.0000	526.0000	242.0000	249.0000	113.0000	65.0000	150.0000	252.0000	178.0000	237.0000	415.0000	196.0000	155.0000	114.0000	244.0000	322.0000	112.0000	214.0000	138.0000	205.0000	119.0000	138.0000	523.0000	214.0000	146.0000	182.0000	466.0000
107	-13.5750	-6.3000	90.0000	86.0000	67.0000	191.0000	86.0000	70.0000	132.0000	132.0000	142.0000	63.0000	282.0000	264.0000	164.0000	139.0000	156.0000	241.0000	162.0000	26.0000	83.0000	96.0000	204.0000	198.0000	291.0000	50.0000	133.0000	151.0000	243.0000	275.0000	71.0000	378.0000	242.0000	168.0000	138.0000	22.0000	262.0000	142.0000	78.0000	203.0000	252.0000	115.0000	53.0000	161.0000	233.0000	363.0000	80.0000	195.0000	214.0000
108	-13.5000	-6.3000	22.0000	41.0000	86.0000	22.0000	154.0000	238.0000	185.0000	185.0000	203.0000	22.0000	364.0000	209.0000	273.0000	152.0000	222.0000	51.0000	165.0000	136.0000	64.0000	137.0000	210.0000	433.0000	151.0000	77.0000	103.0000	0.0000	151.0000	59.0000	171.0000	252.0000	286.0000	178.0000	89.0000	192.0000	345.0000	215.0000	114.0000	215.0000	176.0000	207.0000	230.0000	98.0000	379.0000	197.0000	261.0000	144.0000	323.0000
109	-13.4250	-6.3000	180.0000	177.0000	19.0000	141.0000	213.0000	100.0000	150.0000	150.0000	244.0000	133.0000	497.0000	175.0000	233.0000	244.0000	215.0000	174.0000	162.0000	217.0000	71.0000	143.0000	92.0000	303.0000	256.0000	159.0000	161.0000	157.0000	253.0000	406.0000	144.0000	135.0000	420.0000	225.0000	159.0000	19.0000	586.0000	232.0000	188.0000	202.0000	76.0000	111.0000	134.0000	207.0000	552.0000	277.0000	311.0000	142.0000	555.0000
110	-13.3500	-6.3000	109.0000	146.0000	164.0000	92.0000	140.0000	271.0000	62.0000	62.0000	196.0000	62.0000	580.0000	294.0000	309.0000	155.0000	67.0000	157.0000	158.0000	115.0000	114.0000	110.0000	228.0000	241.0000	207.0000	238.0000	259.0000	196.0000	273.0000	180.0000	300.0000	281.0000	370.0000	223.0000	118.0000	188.0000	282.0000	229.0000	143.0000	229.0000	41.0000	202.0000	139.0000	267.0000	447.0000	418.0000	154.0000	157.0000	287.0000
111	-13.2750	-6.3000	114.0000	111.0000	65.0000	52.0000	97.0000	222.0000	177.0000	177.0000	203.0000	164.0000	279.0000	332.0000	259.0000	236.0000	94.0000	118.0000	184.0000	57.0000	65.0000	200.0000	151.0000	500.0000	226.0000	124.0000	65.0000	105.0000	218.0000	159.0000	160.0000	137.0000	309.0000	172.0000	172.0000	134.0000	285.0000	222.0000	45.0000	191.0000	18.0000	61.0000	76.0000	264.0000	272.0000	254.0000	447.0000	214.0000	316.0000
112	-13.2000	-6.3000	61.0000	122.0000	158.0000	151.0000	113.0000	220.0000	83.0000	83.0000	121.0000	123.0000	358.0000	376.0000	110.0000	115.0000	158.0000	163.0000	327.0000	140.0000	124.0000	182.0000	68.0000	389.0000	356.0000	204.0000	95.0000	116.0000	120.0000	168.0000	56.0000	158.0000	391.0000	309.0000	193.0000	225.0000	572.0000	229.0000	60.0000	145.0000	81.0000	228.0000	36.0000	429.0000	487.0000	340.0000	526.0000	294.0000	296.0000
113	-13.1250	-6.3000	190.0000	202.0000	69.0000	22.0000	140.0000	284.0000	55.0000	55.0000	319.0000	46.0000	438.0000	208.0000	197.0000	276.0000	124.0000	89.0000	213.0000	46.0000	76.0000	129.0000	170.0000	319.0000	224.0000	283.0000	132.0000	76.0000	287.0000	201.0000	145.0000	180.0000	239.0000	180.0000	86.0000	125.0000	592.0000	297.0000	143.0000	164.0000	189.0000	188.0000	140.0000	210.0000	597.0000	580.0000	361.0000	184.0000	428.0000
114	-13.0500	-6.3000	99.0000	197.0000	118.0000	149.0000	134.0000	133.0000	37.0000	37.0000	186.0000	220.0000	409.0000	235.0000	134.0000	89.0000	146.0000	181.0000	126.0000	83.0000	58.0000	314.0000	143.0000	535.0000	284.0000	277.0000	226.0000	126.0000	210.0000	137.0000	118.0000	56.0000	406.0000	159.0000	111.0000	256.0000	640.0000	140.0000	381.0000	150.0000	197.0000	51.0000	102.0000	152.0000	435.0000	445.0000	245.0000	316.0000	329.0000
115	-12.9750	-6.3000	149.0000	207.0000	57.0000	167.0000	56.0000	187.0000	107.0000	107.0000	318.0000	104.0000	350.0000	251.0000	174.0000	116.0000	175.0000	166.0000	393.0000	246.0000	53.0000	281.0000	266.0000	622.0000	295.0000	240.0000	234.0000	151.0000	213.0000	212.0000	51.0000	292.0000	359.0000	294.0000	74.0000	151.0000	837.0000	339.0000	304.0000	336.0000	139.0000	171.0000	175.0000	465.0000	395.0000	346.0000	395.0000	281.0000	439.0000
116	-12.9000	-6.3000	161.0000	76.0000	147.0000	180.0000	160.0000	140.0000	126.0000	126.0000	195.0000	198.0000	186.0000	259.0000	155.0000	129.0000	241.0000	45.0000	268.0000	93.0000	90.0000	187.0000	232.0000	420.0000	47.0000	109.0000	122.0000	137.0000	236.0000	97.0000	148.0000	211.0000	298.0000	121.0000	195.0000	55.0000	303.0000	318.0000	175.0000	248.0000	166.0000	131.0000	88.0000	265.0000	264.0000	213.0000	374.0000	113.0000	285.0000
117	-12.8250	-6.3000	214.0000	85.0000	46.0000	261.0000	0.0000	138.0000	107.0000	107.0000	273.0000	170.0000	249.0000	232.0000	167.0000	105.0000	184.0000	134.0000	124.0000	82.0000	90.0000	193.0000	243.0000	261.0000	159.0000	134.0000	137.0000	192.0000	170.0000	50.0000	151.0000	178.0000	496.0000	185.0000	84.0000	115.0000	379.0000	129.0000	117.0000	98.0000	126.0000	45.0000	112.0000	263.0000	409.0000	153.0000	460.0000	265.0000	256.0000
118	-12.7500	-6.3000	130.0000	87.0000	136.0000	88.0000	124.0000	168.0000	45.0000	45.0000	257.0000	181.0000	337.0000	124.0000	133.0000	156.0000	126.0000	125.0000	393.0000	106.0000	173.0000	263.0000	233.0000	454.0000	210.0000	64.0000	112.0000	176.0000	47.0000	105.0000	145.0000	155.0000	324.0000	196.0000	191.0000	143.0000	388.0000	138.0000	310.0000	236.0000	94.0000	137.0000	117.0000	125.0000	472.0000	266.0000	204.0000	193.0000	194.0000
119	-8.1750	-6.3000	135.0000	103.0000	101.0000	176.0000	136.0000	297.0000	207.0000	207.0000	314.0000	204.0000	439.0000	289.0000	165.0000	251.0000	168.0000	364.0000	269.0000	184.0000	95.0000	322.0000	378.0000	493.0000	269.0000	407.0000	119.0000	141.0000	1033.0000	370.0000	223.0000	284.0000	566.0000	183.0000	252.0000	213.0000	361.0000	435.0000	296.0000	282.0000	267.0000	445.0000	153.0000	320.0000	386.0000	886.0000	224.0000	234.0000	502.0000
120	-8.1000	-6.3000	124.0000	216.0000	121.0000	183.0000	121.0000	181.0000	153.0000	153.0000	249.0000	111.0000	243.0000	277.0000	447.0000	198.0000	270.0000	240.0000	255.0000	121.0000	127.0000	150.0000	211.0000	387.0000	212.0000	226.0000	274.0000	28.0000	521.0000	403.0000	88.0000	273.0000	430.0000	203.0000	91.0000	148.0000	322.0000	170.0000	196.0000	307.0000	356.0000	45.0000	137.0000	309.0000	411.0000	653.0000	139.0000	336.0000	523.0000
121	-8.0250	-6.3000	152.0000	159.0000	164.0000	54.0000	103.0000	181.0000	228.0000	209.0000	143.0000	194.0000	281.0000	118.0000	133.0000	276.0000	105.0000	183.0000	320.0000	148.0000	274.0000	356.0000	98.0000	528.0000	324.0000	341.0000	148.0000	44.0000	985.0000	409.0000	123.0000	197.0000	606.0000	556.0000	178.0000	162.0000	538.0000	235.0000	289.0000	193.0000	472.0000	194.0000	181.0000	335.0000	458.0000	619.0000	251.0000	278.0000	503.0000
122	-7.9500	-6.3000	247.0000	189.0000	155.0000	107.0000	119.0000	224.0000	57.0000	57.0000	380.0000	197.0000	225.0000	285.0000	203.0000	202.0000	181.0000	325.0000	368.0000	151.0000	148.0000	298.0000	156.0000	170.0000	309.0000	108.0000	166.0000	75.0000	714.0000	283.0000	168.0000	396.0000	473.0000	206.0000	137.0000	109.0000	431.0000	321.0000	205.0000	213.0000	151.0000	177.0000	239.0000	268.0000	434.0000	439.0000	249.0000	321.0000	585.0000
123	-7.8750	-6.3000	193.0000	102.0000	85.0000	119.0000	164.0000	303.0000	46.0000	46.0000	384.0000	185.0000	303.0000	170.0000	224.0000	219.0000	237.0000	231.0000	144.0000	174.0000	50.0000	307.0000	112.0000	463.0000	188.0000	204.0000	206.0000	30.0000	303.0000	370.0000	222.0000	244.0000	557.0000	275.0000	193.0000	188.0000	275.0000	272.0000	127.0000	319.0000	178.0000	383.0000	257.0000	373.0000	460.0000	470.0000	454.0000	169.0000	573.0000
124	-7.8000	-6.3000	178.0000	235.0000	199.0000	165.0000	118.0000	154.0000	159.0000	159.0000	225.0000	120.0000	385.0000	312.0000	99.0000	254.0000	159.0000	130.0000	303.0000	134.0000	93.0000	367.0000	81.0000	493.0000	218.0000	125.0000	127.0000	84.0000	880.0000	457.0000	71.0000	443.0000	550.0000	234.0000	243.0000	152.0000	460.0000	307.0000	257.0000	397.0000	99.0000	196.0000	105.0000	361.0000	517.0000	369.0000	313.0000	109.0000	645.0000
125	-7.7250	-6.3000	273.0000	109.0000	81.0000	0.0000	214.0000	223.0000	179.0000	179.0000	303.0000	61.0000	347.0000	345.0000	177.0000	363.0000	90.0000	66.0000	137.0000	136.0000	131.0000	164.0000	100.0000	444.0000	273.0000	64.0000	210.0000	50.0000	878.0000	617.0000	304.0000	125.0000	631.0000	177.0000	137.0000	149.0000	310.0000	291.0000	249.0000	134.0000	150.0000	68.0000	121.0000	246.0000	337.0000	337.0000	327.0000	317.0000	351.0000
126	-7.6500	-6.3000	208.0000	215.0000	167.0000	137.0000	141.0000	314.0000	150.0000	150.0000	189.0000	246.0000	218.0000	415.0000	282.0000	124.0000	177.0000	79.0000	357.0000	232.0000	51.0000	198.0000	93.0000	499.0000	238.0000	232.0000	292.0000	39.0000	951.0000	356.0000	305.0000	412.0000	522.0000	143.0000	223.0000	126.0000	354.0000	177.0000	91.0000	276.0000	230.0000	91.0000	105.0000	305.0000	473.0000	359.0000	175.0000	268.0000	618.0000
127	-7.5750	-6.3000	141.0000	0.0000	159.0000	110.0000	155.0000	114.0000	177.0000	177.0000	475.0000	215.0000	270.0000	107.0000	120.0000	261.0000	106.0000	194.0000	327.0000	93.0000	105.0000	309.0000	169.0000	519.0000	142.0000	196.0000	155.0000	180.0000	1029.0000	415.0000	99.0000	218.0000	289.0000	240.0000	197.0000	125.0000	322.0000	185.0000	258.0000	268.0000	142.0000	256.0000	96.0000	180.0000	298.0000	554.0000	186.0000	177.0000	335.0000
128	-7.5000	-6.3000	321.0000	119.0000	102.0000	73.0000	58.0000	96.0000	162.0000	162.0000	193.0000	152.0000	351.0000	257.0000	113.0000	228.0000	248.0000	91.0000	358.0000	164.0000	22.0000	162.0000	84.0000	354.0000	254.0000	329.0000	93.0000	122.0000	671.0000	271.0000	193.0000	189.0000	362.0000	253.0000	77.0000	167.0000	237.0000	139.0000	214.0000	285.0000	172.0000	261.0000	154.0000	186.0000	415.0000	219.0000	233.0000	199.0000	427.0000
129	-7.4250	-6.3000	111.0000	204.0000	31.0000	76.0000	142.0000	147.0000	26.0000	26.0000	273.0000	91.0000	394.0000	362.0000	124.0000	93.0000	62.0000	116.0000	89.0000	130.0000	53.0000	242.0000	116.0000	173.0000	179.0000	212.0000	197.0000	69.0000	220.0000	290.0000	167.0000	192.0000	266.0000	249.0000	124.0000	78.0000	202.0000	206.0000	163.0000	195.0000	176.0000	150.0000	97.0000	80.0000	246.0000	237.0000	231.0000	294.0000	170.0000
130	-7.3500	-6.3000	213.0000	78.0000	54.0000	92.0000	69.0000	176.0000	122.0000	122.0000	247.0000	152.0000	179.0000	87.0000	151.0000	191.0000	141.0000	267.0000	70.0000	88.0000	156.0000	153.0000	156.0000	222.0000	142.0000	168.0000	134.0000	165.0000	235.0000	237.0000	213.0000	108.0000	308.0000	98.0000	162.0000	85.0000	243.0000	170.0000	109.0000	82.0000	158.0000	127.0000	83.0000	264.0000	321.0000	312.0000	136.0000	291.0000	303.0000
131	-7.2750	-6.3000	73.0000	62.0000	53.0000	166.0000	143.0000	195.0000	141.0000	141.0000	217.0000	229.0000	313.0000	194.0000	222.0000	253.0000	238.0000	188.0000	59.0000	150.0000	39.0000	309.0000	129.0000	331.0000	149.0000	110.0000	124.0000	74.0000	260.0000	259.0000	77.0000	152.0000	158.0000	182.0000	123.0000	121.0000	113.0000	141.0000	120.0000	55.0000	173.0000	22.0000	226.0000	248.0000	181.0000	56.0000	331.0000	211.0000	371.0000
132	-15.5250	-6.2250	129.0000	148.0000	42.0000	117.0000	245.0000	97.0000	150.0000	150.0000	265.0000	42.0000	626.0000	296.0000	310.0000	146.0000	319.0000	162.0000	333.0000	170.0000	71.0000	197.0000	124.0000	560.0000	293.0000	199.0000	162.0000	173.0000	509.0000	185.0000	209.0000	392.0000	541.0000	336.0000	251.0000	147.0000	372.0000	267.0000	242.0000	131.0000	150.0000	221.0000	204.0000	372.0000	601.0000	488.0000	346.0000	200.0000	453.0000
133	-15.4500	-6.2250	275.0000	151.0000	0.0000	109.0000	118.0000	238.0000	66.0000	66.0000	163.0000	259.0000	308.0000	351.0000	151.0000	226.0000	253.0000	159.0000	134.0000	233.0000	77.0000	241.0000	186.0000	464.0000	379.0000	256.0000	51.0000	119.0000	272.0000	222.0000	264.0000	237.0000	340.0000	138.0000	157.0000	0.0000	388.0000	208.0000	173.0000	229.0000	205.0000	56.0000	125.0000	228.0000	266.0000	322.0000	346.0000	355.0000	446.0000
134	-15.3750	-6.2250	89.0000	64.0000	147.0000	75.0000	106.0000	220.0000	77.0000	49.0000	282.0000	138.0000	229.0000	305.0000	201.0000	192.0000	109.0000	222.0000	250.0000	156.0000	173.0000	256.0000	164.0000	350.0000	224.0000	158.0000	101.0000	153.0000	398.0000	122.0000	168.0000	235.0000	520.0000	174.0000	148.0000	92.0000	659.0000	195.0000	177.0000	129.0000	273.0000	254.0000	390.0000	268.0000	381.0000	366.0000	213.0000	225.0000	316.0000
135	-15.3000	-6.2250	287.0000	115.0000	82.0000	165.0000	153.0000	121.0000	84.0000	84.0000	199.0000	200.0000	223.0000	350.0000	301.0000	220.0000	78.0000	188.0000	201.0000	227.0000	97.0000	232.0000	72.0000	585.0000	554.0000	211.0000	26.0000	111.0000	301.0000	44.0000	160.0000	260.0000	165.0000	169.0000	226.0000	190.0000	403.0000	368.0000	208.0000	215.0000	169.0000	29.0000	151.0000	276.0000	342.0000	283.0000	369.0000	167.0000	416.0000
136	-15.2250	-6.2250	118.0000	216.0000	147.0000	114.0000	181.0000	158.0000	219.0000	219.0000	175.0000	180.0000	212.0000	199.0000	268.0000	180.0000	112.0000	88.0000	54.0000	150.0000	299.0000	266.0000	180.0000	415.0000	240.0000	154.0000	257.0000	80.0000	269.0000	353.0000	300.0000	113.0000	221.0000	356.0000	184.0000	301.0000	355.0000	174.0000	179.0000	190.0000	345.0000	132.0000	173.0000	199.0000	452.0000	421.0000	184.0000	161.0000	300.0000
137	-15.1500	-6.2250	194.0000	149.0000	243.0000	210.0000	206.0000	87.0000	0.0000	0.0000	274.0000	239.0000	203.0000	182.0000	340.0000	353.0000	129.0000	322.0000	294.0000	111.0000	134.0000	250.0000	223.0000	395.0000	356.0000	93.0000	134.0000	274.0000	233.0000	196.0000	259.0000	105.0000	522.0000	201.0000	66.0000	101.0000	601.0000	291.0000	346.0000	228.0000	204.0000	260.0000	281.0000	440.0000	475.0000	660.0000	342.0000	276.0000	430.0000
138	-15.0750	-6.2250	255.0000	223.0000	59.0000	201.0000	236.0000	168.0000	137.0000	137.0000	228.0000	241.0000	229.0000	182.0000	316.0000	179.0000	192.0000	424.0000	296.0000	116.0000	77.0000	130.0000	251.0000	474.0000	343.0000	286.0000	182.0000	183.0000	589.0000	198.0000	243.0000	297.0000	813.0000	159.0000	157.0000	84.0000	470.0000	358.0000	319.0000	187.0000	180.0000	221.0000	308.0000	253.0000	381.0000	496.0000	412.0000	342.0000	243.0000
139	-15.0000	-6.2250	205.0000	96.0000	208.0000	127.0000	194.0000	201.0000	253.0000	253.0000	273.0000	104.0000	313.0000	310.0000	236.0000	277.0000	240.0000	209.0000	173.0000	236.0000	277.0000	146.0000	216.0000	655.0000	448.0000	362.0000	194.0000	251.0000	560.0000	343.0000	258.0000	219.0000	528.0000	290.0000	144.0000	126.0000	596.0000	394.0000	209.0000	285.0000	192.0000	277.0000	184.0000	373.0000	243.0000	505.0000	381.0000	302.0000	521.0000
140	-14.9250	-6.2250	202.0000	324.0000	259.0000	200.0000	101.0000	184.0000	96.0000	96.0000	254.0000	277.0000	255.0000	251.0000	250.0000	350.0000	175.0000	67.0000	276.0000	195.0000	18.0000	101.0000	297.0000	521.0000	260.0000	228.0000	194.0000	197.0000	285.0000	151.0000	161.0000	298.0000	466.0000	216.0000	113.0000	61.0000	583.0000	671.0000	268.0000	351.0000	264.0000	53.0000	225.0000	353.0000	658.0000	737.0000	243.0000	292.0000	303.0000
141	-14.8500	-6.2250	202.0000	344.0000	188.0000	186.0000	135.0000	179.0000	280.0000	280.0000	306.0000	161.0000	243.0000	344.0000	143.0000	146.0000	221.0000	177.0000	208.0000	127.0000	152.0000	273.0000	109.0000	407.0000	509.0000	138.0000	165.0000	217.0000	562.0000	214.0000	259.0000	246.0000	356.0000	107.0000	70.0000	66.0000	505.0000	341.0000	180.0000	180.0000	113.0000	252.0000	187.0000	177.0000	344.0000	366.0000	249.0000	168.0000	434.0000
142	-14.7750	-6.2250	136.0000	223.0000	51.0000	168.0000	183.0000	223.0000	118.0000	118.0000	348.0000	111.0000	206.0000	296.0000	149.0000	160.0000	126.0000	81.0000	199.0000	141.0000	163.0000	170.0000	131.0000	467.0000	383.0000	126.0000	181.0000	202.0000	617.0000	215.0000	237.0000	236.0000	468.0000	158.0000	195.0000	54.0000	550.0000	279.0000	246.0000	388.0000	183.0000	193.0000	322.0000	312.0000	349.0000	690.0000	237.0000	200.0000	399.0000
143	-14.7000	-6.2250	223.0000	185.0000	150.0000	74.0000	93.0000	142.0000	268.0000	268.0000	444.0000	153.0000	517.0000	379.0000	287.0000	230.0000	330.0000	271.0000	312.0000	153.0000	18.0000	104.0000	68.0000	516.0000	258.0000	136.0000	84.0000	208.0000	466.0000	423.0000	176.0000	267.0000	525.0000	208.0000	303.0000	154.0000	508.0000	313.0000	255.0000	365.0000	95.0000	205.0000	372.0000	303.0000	322.0000	600.0000	431.0000	341.0000	499.0000
144	-14.6250	-6.2250	135.0000	232.0000	77.0000	172.0000	52.0000	123.0000	102.0000	102.0000	271.0000	98.0000	479.0000	324.0000	104.0000	348.0000	169.0000	68.0000	203.0000	179.0000	98.0000	227.0000	162.0000	185.0000	295.0000	126.0000	47.0000	240.0000	159.0000	252.0000	187.0000	203.0000	403.0000	179.0000	118.0000	56.0000	456.0000	206.0000	312.0000	232.0000	336.0000	58.0000	185.0000	177.0000	417.0000	525.0000	280.0000	178.0000	721.0000
145	-14.5500	-6.2250	155.0000	45.0000	178.0000	70.0000	60.0000	201.0000	41.0000	41.0000	225.0000	105.0000	146.0000	233.0000	240.0000	104.0000	216.0000	134.0000	224.0000	63.0000	106.0000	175.0000	160.0000	621.0000	198.0000	245.0000	169.0000	277.0000	506.0000	173.0000	155.0000	269.0000	386.0000	175.0000	172.0000	168.0000	367.0000	405.0000	218.0000	247.0000	201.0000	192.0000	143.0000	197.0000	366.0000	515.0000	300.0000	333.0000	490.0000
146	-14.4750	-6.2250	217.0000	94.0000	116.0000	161.0000	126.0000	132.0000	228.0000	228.0000	237.0000	241.0000	356.0000	197.0000	310.0000	167.0000	112.0000	206.0000	452.0000	177.0000	46.0000	143.0000	122.0000	440.0000	234.0000	244.0000	163.0000	121.0000	522.0000	234.0000	108.0000	291.0000	587.0000	121.0000	79.0000	141.0000	455.0000	395.0000	300.0000	374.0000	379.0000	128.0000	194.0000	257.0000	456.0000	461.0000	176.0000	341.0000	241.0000
147	-14.4000	-6.2250	267.0000	154.0000	150.0000	151.0000	324.0000	137.0000	92.0000	92.0000	480.0000	240.0000	152.0000	272.0000	301.0000	290.0000	140.0000	216.0000	224.0000	105.0000	47.0000	169.0000	175.0000	367.0000	332.0000	131.0000	73.0000	269.0000	897.0000	341.0000	214.0000	320.0000	560.0000	424.0000	98.0000	284.0000	305.0000	286.0000	175.0000	383.0000	139.0000	239.0000	111.0000	340.0000	471.0000	779.0000	239.0000	251.0000	567.0000
148	-14.3250	-6.2250	201.0000	165.0000	165.0000	306.0000	92.0000	74.0000	336.0000	336.0000	223.0000	167.0000	157.0000	85.0000	137.0000	288.0000	115.0000	168.0000	278.0000	180.0000	147.0000	241.0000	172.0000	385.0000	184.0000	219.0000	172.0000	127.0000	308.0000	362.0000	177.0000	269.0000	383.0000	427.0000	145.0000	156.0000	499.0000	293.0000	78.0000	202.0000	228.0000	321.0000	289.0000	236.0000	242.0000	835.0000	455.0000	275.0000	503.0000
149	-14.2500	-6.2250	201.0000	164.0000	163.0000	170.0000	73.0000	88.0000	207.0000	207.0000	343.0000	167.0000	306.0000	367.0000	225.0000	225.0000	83.0000	145.0000	219.0000	121.0000	45.0000	87.0000	188.0000	366.0000	225.0000	246.0000	77.0000	69.0000	657.0000	294.0000	287.0000	227.0000	455.0000	374.0000	185.0000	170.0000	644.0000	386.0000	172.0000	221.0000	107.0000	117.0000	204.0000	428.0000	420.0000	585.0000	499.0000	238.0000	248.0000
150	-14.1750	-6.2250	163.0000	173.0000	67.0000	163.0000	51.0000	133.0000	45.0000	45.0000	321.0000	205.0000	302.0000	162.0000	156.0000	231.0000	198.0000	278.0000	365.0000	189.0000	102.0000	138.0000	99.0000	608.0000	359.0000	410.0000	302.0000	0.0000	802.0000	445.0000	187.0000	307.0000	391.0000	335.0000	215.0000	77.0000	362.0000	161.0000	265.0000	263.0000	175.0000	197.0000	225.0000	339.0000	385.0000	556.0000	232.0000	428.0000	344.0000
151	-14.1000	-6.2250	96.0000	101.0000	155.0000	127.0000	39.0000	196.0000	123.0000	123.0000	312.0000	103.0000	328.0000	134.0000	157.0000	187.0000	246.0000	233.0000	340.0000	48.0000	195.0000	139.0000	181.0000	703.0000	280.0000	231.0000	143.0000	233.0000	312.0000	162.0000	161.0000	154.0000	287.0000	108.0000	128.0000	131.0000	232.0000	217.0000	253.0000	134.0000	209.0000	124.0000	182.0000	208.0000	501.0000	442.0000	362.0000	389.0000	339.0000
152	-14.0250	-6.2250	244.0000	143.0000	89.0000	134.0000	130.0000	141.0000	117.0000	117.0000	237.0000	196.0000	468.0000	295.0000	168.0000	224.0000	314.0000	220.0000	353.0000	247.0000	203.0000	77.0000	316.0000	382.0000	126.0000	99.0000	277.0000	164.0000	492.0000	187.0000	175.0000	281.0000	239.0000	242.0000	198.0000	214.0000	586.0000	354.0000	119.0000	423.0000	218.0000	105.0000	272.0000	341.0000	685.0000	649.0000	295.0000	312.0000	328.0000
153	-13.9500	-6.2250	187.0000	253.0000	193.0000	222.0000	69.0000	321.0000	159.0000	159.0000	298.0000	162.0000	191.0000	225.0000	97.0000	209.0000	94.0000	256.0000	75.0000	64.0000	38.0000	157.0000	195.0000	403.0000	180.0000	241.0000	102.0000	77.0000	236.0000	181.0000	275.0000	69.0000	449.0000	162.0000	75.0000	115.0000	200.0000	266.0000	187.0000	202.0000	168.0000	103.0000	152.0000	304.0000	227.0000	226.0000	338.0000	278.0000	425.0000
154	-13.8750	-6.2250	63.0000	157.0000	118.0000	106.0000	128.0000	272.0000	21.0000	21.0000	408.0000	215.0000	326.0000	251.0000	359.0000	162.0000	91.0000	108.0000	210.0000	211.0000	82.0000	144.0000	187.0000	760.0000	342.0000	163.0000	164.0000	184.0000	489.0000	252.0000	78.0000	251.0000	412.0000	262.0000	189.0000	180.0000	431.0000	286.0000	371.0000	416.0000	434.0000	108.0000	229.0000	163.0000	493.0000	398.0000	443.0000	320.0000	400.0000
155	-13.8000	-6.2250	169.0000	132.0000	183.0000	108.0000	83.0000	266.0000	168.0000	168.0000	277.0000	48.0000	598.0000	246.0000	124.0000	83.0000	186.0000	165.0000	113.0000	293.0000	50.0000	171.0000	159.0000	628.0000	148.0000	244.0000	178.0000	41.0000	244.0000	305.0000	213.0000	273.0000	411.0000	215.0000	101.0000	143.0000	402.0000	147.0000	93.0000	169.0000	66.0000	271.0000	110.0000	275.0000	284.0000	647.0000	209.0000	276.0000	172.0000
156	-13.7250	-6.2250	149.0000	162.0000	134.0000	148.0000	123.0000	85.0000	125.0000	125.0000	111.0000	204.0000	357.0000	211.0000	171.0000	98.0000	151.0000	236.0000	226.0000	18.0000	125.0000	281.0000	154.0000	508.0000	208.0000	129.0000	223.0000	71.0000	139.0000	138.0000	290.0000	175.0000	405.0000	285.0000	116.0000	215.0000	522.0000	354.0000	184.0000	260.0000	181.0000	201.0000	271.0000	311.0000	380.0000	494.0000	393.0000	327.0000	624.0000
157	-13.6500	-6.2250	150.0000	141.0000	19.0000	113.0000	41.0000	376.0000	260.0000	260.0000	360.0000	153.0000	409.0000	408.0000	161.0000	228.0000	154.0000	203.0000	337.0000	67.0000	82.0000	374.0000	166.0000	371.0000	241.0000	119.0000	161.0000	110.0000	476.0000	244.0000	153.0000	208.0000	243.0000	277.0000	180.0000	48.0000	204.0000	240.0000	151.0000	172.0000	269.0000	192.0000	186.0000	309.0000	344.0000	660.0000	282.0000	386.0000	426.0000
158	-13.5750	-6.2250	321.0000	41.0000	78.0000	79.0000	126.0000	174.0000	27.0000	27.0000	390.0000	82.0000	375.0000	204.0000	88.0000	121.0000	191.0000	167.0000	148.0000	87.0000	163.0000	67.0000	211.0000	435.0000	321.0000	87.0000	125.0000	111.0000	301.0000	277.0000	151.0000	284.0000	250.0000	233.0000	89.0000	183.0000	120.0000	256.0000	107.0000	176.0000	120.0000	94.0000	76.0000	151.0000	230.0000	177.0000	167.0000	242.0000	269.0000
159	-13.5000	-6.2250	355.0000	118.0000	153.0000	172.0000	77.0000	282.0000	26.0000	26.0000	243.0000	98.0000	412.0000	169.0000	216.0000	252.0000	162.0000	237.0000	54.0000	132.0000	89.0000	189.0000	138.0000	510.0000	321.0000	228.0000	138.0000	130.0000	388.0000	84.0000	129.0000	71.0000	213.0000	116.0000	158.0000	160.0000	386.0000	269.0000	225.0000	314.0000	107.0000	172.0000	171.0000	298.0000	583.0000	295.0000	127.0000	210.0000	444.0000
160	-13.4250	-6.2250	76.0000	97.0000	139.0000	124.0000	139.0000	97.0000	142.0000	142.0000	281.0000	162.0000	377.0000	238.0000	112.0000	230.0000	318.0000	63.0000	211.0000	51.0000	19.0000	187.0000	148.0000	485.0000	294.0000	152.0000	97.0000	0.0000	192.0000	108.0000	188.0000	287.0000	301.0000	107.0000	235.0000	84.0000	393.0000	353.0000	186.0000	190.0000	222.0000	194.0000	139.0000	316.0000	313.0000	391.0000	338.0000	216.0000	278.0000
161	-13.3500	-6.2250	152.0000	151.0000	80.0000	190.0000	60.0000	186.0000	52.0000	52.0000	196.0000	60.0000	386.0000	227.0000	97.0000	112.0000	128.0000	188.0000	183.0000	151.0000	99.0000	169.0000	224.0000	422.0000	263.0000	264.0000	91.0000	240.0000	329.0000	367.0000	69.0000	222.0000	161.0000	118.0000	179.0000	155.0000	257.0000	139.0000	142.0000	172.0000	110.0000	67.0000	212.0000	291.0000	247.0000	158.0000	450.0000	319.0000	383.0000
162	-13.2750	-6.2250	273.0000	109.0000	147.0000	89.0000	145.0000	153.0000	47.0000	47.0000	219.0000	59.0000	301.0000	211.0000	167.0000	52.0000	187.0000	158.0000	253.0000	60.0000	84.0000	112.0000	147.0000	591.0000	306.0000	131.0000	143.0000	165.0000	138.0000	207.0000	166.0000	181.0000	137.0000	203.0000	209.0000	138.0000	398.0000	245.0000	169.0000	175.0000	230.0000	160.0000	197.0000	340.0000	280.0000	421.0000	383.0000	222.0000	347.0000
163	-13.2000	-6.2250	166.0000	35.0000	159.0000	80.0000	48.0000	221.0000	115.0000	115.0000	316.0000	108.0000	199.0000	140.0000	188.0000	119.0000	55.0000	251.0000	121.0000	0.0000	40.0000	105.0000	96.0000	476.0000	148.0000	113.0000	70.0000	174.0000	135.0000	120.0000	65.0000	65.0000	217.0000	248.0000	59.0000	152.0000	257.0000	94.0000	142.0000	280.0000	80.0000	61.0000	147.0000	190.0000	314.0000	122.0000	206.0000	161.0000	289.0000
164	-13.1250	-6.2250	54.0000	188.0000	145.0000	57.0000	109.0000	141.0000	106.0000	106.0000	295.0000	0.0000	260.0000	232.0000	129.0000	108.0000	241.0000	43.0000	67.0000	19.0000	94.0000	90.0000	160.0000	251.0000	201.0000	266.0000	120.0000	67.0000	83.0000	220.0000	108.0000	221.0000	267.0000	236.0000	185.0000	109.0000	261.0000	321.0000	123.0000	244.0000	79.0000	103.0000	100.0000	147.0000	220.0000	178.0000	406.0000	397.0000	405.0000
165	-13.0500	-6.2250	106.0000	44.0000	98.0000	83.0000	126.0000	171.0000	166.0000	166.0000	182.0000	185.0000	133.0000	233.0000	225.0000	137.0000	97.0000	163.0000	70.0000	100.0000	89.0000	249.0000	139.0000	440.0000	204.0000	150.0000	83.0000	90.0000	323.0000	139.0000	160.0000	143.0000	258.0000	92.0000	222.0000	141.0000	261.0000	237.0000	219.0000	221.0000	159.0000	85.0000	160.0000	220.0000	205.0000	264.0000	290.0000	128.0000	299.0000
166	-12.9750	-6.2250	183.0000	51.0000	178.0000	46.0000	96.0000	122.0000	138.0000	138.0000	388.0000	196.0000	332.0000	213.0000	239.0000	110.0000	188.0000	161.0000	101.0000	113.0000	41.0000	280.0000	247.0000	436.0000	236.0000	226.0000	64.0000	203.0000	149.0000	91.0000	195.0000	253.0000	279.0000	276.0000	235.0000	149.0000	465.0000	586.0000	294.0000	131.0000	175.0000	204.0000	249.0000	201.0000	337.0000	111.0000	194.0000	264.0000	256.0000
167	-12.9000	-6.2250	98.0000	214.0000	200.0000	100.0000	144.0000	106.0000	65.0000	65.0000	222.0000	62.0000	316.0000	217.0000	170.0000	212.0000	104.0000	283.0000	131.0000	79.0000	55.0000	167.0000	198.0000	534.0000	128.0000	258.0000	39.0000	53.0000	78.0000	95.0000	101.0000	265.0000	143.0000	159.0000	79.0000	45.0000	433.0000	111.0000	227.0000	229.0000	118.0000	121.0000	99.0000	103.0000	411.0000	382.0000	366.0000	260.0000	374.0000
168	-12.8250	-6.2250	259.0000	108.0000	199.0000	55.0000	49.0000	96.0000	127.0000	127.0000	343.0000	115.0000	344.0000	175.0000	20.0000	171.0000	125.0000	181.0000	137.0000	117.0000	66.0000	302.0000	70.0000	494.0000	214.0000	175.0000	68.0000	162.0000	267.0000	37.0000	308.0000	306.0000	407.0000	113.0000	126.0000	36.0000	449.0000	205.0000	117.0000	134.0000	130.0000	149.0000	77.0000	190.0000	325.0000	300.0000	268.0000	169.0000	237.0000
169	-12.7500	-6.2250	105.0000	134.0000	21.0000	142.0000	150.0000	168.0000	103.0000	103.0000	217.0000	147.0000	353.0000	339.0000	148.0000	84.0000	138.0000	190.0000	176.0000	45.0000	25.0000	64.0000	74.0000	225.0000	273.0000	157.0000	72.0000	131.0000	282.0000	111.0000	78.0000	129.0000	253.0000	207.0000	133.0000	105.0000	342.0000	157.0000	266.0000	257.0000	183.0000	0.0000	70.0000	153.0000	302.0000	351.0000	290.0000	276.0000	241.0000
170	-12.6750	-6.2250	171.0000	81.0000	48.0000	73.0000	22.0000	175.0000	44.0000	44.0000	316.0000	110.0000	458.0000	46.0000	42.0000	128.0000	84.0000	213.0000	125.0000	67.0000	83.0000	153.0000	97.0000	247.0000	164.0000	96.0000	122.0000	109.0000	241.0000	176.0000	162.0000	216.0000	308.0000	185.0000	47.0000	50.0000	267.0000	230.0000	195.0000	112.0000	240.0000	99.0000	191.0000	363.0000	234.0000	298.0000	251.0000	250.0000	173.0000
171	-12.6000	-6.2250	103.0000	90.0000	143.0000	92.0000	55.0000	248.0000	117.0000	117.0000	163.0000	205.0000	324.0000	197.0000	79.0000	241.0000	28.0000	87.0000	0.0000	137.0000	40.0000	175.0000	49.0000	483.0000	155.0000	151.0000	148.0000	78.0000	176.0000	205.0000	95.0000	155.0000	276.0000	150.0000	55.0000	160.0000	534.0000	168.0000	192.0000	111.0000	258.0000	220.0000	277.0000	253.0000	323.0000	273.0000	282.0000	185.0000	325.0000
172	-12.5250	-6.2250	125.0000	145.0000	80.0000	100.0000	66.0000	187.0000	74.0000	74.0000	208.0000	45.0000	435.0000	119.0000	129.0000	154.0000	111.0000	112.0000	47.0000	113.0000	61.0000	190.0000	62.0000	437.0000	231.0000	148.0000	134.0000	70.0000	195.0000	272.0000	192.0000	311.0000	321.0000	214.0000	217.0000	42.0000	752.0000	280.0000	51.0000	387.0000	151.0000	123.0000	162.0000	113.0000	266.0000	314.0000	300.0000	259.0000	122.0000
173	-12.4500	-6.2250	168.0000	140.0000	42.0000	152.0000	129.0000	181.0000	122.0000	122.0000	363.0000	73.0000	500.0000	271.0000	163.0000	126.0000	201.0000	153.0000	184.0000	225.0000	85.0000	248.0000	150.0000	144.0000	408.0000	155.0000	55.0000	99.0000	120.0000	73.0000	144.0000	275.0000	203.0000	227.0000	178.0000	155.0000	613.0000	285.0000	199.0000	182.0000	99.0000	138.0000	88.0000	270.0000	483.0000	281.0000	351.0000	321.0000	328.0000
174	-12.3750	-6.2250	154.0000	206.0000	87.0000	157.0000	112.0000	70.0000	181.0000	181.0000	311.0000	61.0000	374.0000	232.0000	213.0000	214.0000	95.0000	119.0000	286.0000	101.0000	103.0000	339.0000	144.0000	500.0000	169.0000	90.0000	68.0000	146.0000	229.0000	126.0000	112.0000	380.0000	394.0000	47.0000	176.0000	131.0000	474.0000	224.0000	233.0000	142.0000	195.0000	179.0000	28.0000	198.0000	328.0000	208.0000	368.0000	242.0000	329.0000
175	-12.3000	-6.2250	121.0000	154.0000	98.0000	103.0000	29.0000	192.0000	165.0000	165.0000	275.0000	95.0000	283.0000	209.0000	157.0000	180.0000	73.0000	176.0000	191.0000	193.0000	123.0000	169.0000	235.0000	236.0000	183.0000	224.0000	101.0000	113.0000	177.0000	112.0000	279.0000	247.0000	344.0000	251.0000	64.0000	115.0000	235.0000	256.0000	235.0000	179.0000	112.0000	46.0000	29.0000	134.0000	356.0000	279.0000	394.0000	158.0000	114.0000
176	-12.2250	-6.2250	287.0000	61.0000	102.0000	178.0000	134.0000	74.0000	43.0000	43.0000	293.0000	206.0000	443.0000	247.0000	237.0000	97.0000	21.0000	165.0000	187.0000	84.0000	18.0000	146.0000	115.0000	381.0000	345.0000	146.0000	162.0000	79.0000	365.0000	102.0000	26.0000	187.0000	216.0000	137.0000	167.0000	81.0000	739.0000	343.0000	231.0000	159.0000	147.0000	118.0000	136.0000	200.0000	454.0000	352.0000	263.0000	297.0000	199.0000
177	-12.1500	-6.2250	155.0000	49.0000	68.0000	84.0000	113.0000	126.0000	83.0000	83.0000	414.0000	90.0000	545.0000	339.0000	186.0000	238.0000	154.0000	46.0000	191.0000	89.0000	103.0000	77.0000	56.0000	438.0000	221.0000	287.0000	0.0000	137.0000	165.0000	249.0000	233.0000	245.0000	353.0000	69.0000	60.0000	48.0000	526.0000	295.0000	322.0000	358.0000	63.0000	167.0000	159.0000	227.0000	265.0000	353.0000	469.0000	216.0000	409.0000
178	-8.3250	-6.2250	130.0000	141.0000	195.0000	127.0000	208.0000	319.0000	250.0000	250.0000	394.0000	273.0000	391.0000	201.0000	322.0000	104.0000	110.0000	272.0000	461.0000	76.0000	203.0000	249.0000	162.0000	356.0000	414.0000	96.0000	96.0000	310.0000	931.0000	356.0000	229.0000	277.0000	708.0000	219.0000	342.0000	277.0000	807.0000	117.0000	353.0000	414.0000	357.0000	196.0000	380.0000	571.0000	477.0000	930.0000	412.0000	363.0000	620.0000
179	-8.2500	-6.2250	209.0000	74.0000	66.0000	175.0000	120.0000	136.0000	165.0000	165.0000	178.0000	175.0000	300.0000	209.0000	285.0000	385.0000	234.0000	194.0000	341.0000	248.0000	140.0000	168.0000	155.0000	456.0000	220.0000	151.0000	110.0000	266.0000	686.0000	312.0000	141.0000	224.0000	518.0000	312.0000	233.0000	93.0000	776.0000	154.0000	128.0000	304.0000	179.0000	212.0000	107.0000	260.0000	595.0000	477.0000	247.0000	152.0000	469.0000
180	-8.1750	-6.2250	167.0000	245.0000	158.0000	336.0000	93.0000	222.0000	162.0000	162.0000	334.0000	96.0000	295.0000	263.0000	140.0000	211.0000	68.0000	91.0000	243.0000	0.0000	181.0000	68.0000	249.0000	615.0000	275.0000	219.0000	142.0000	212.0000	760.0000	223.0000	151.0000	276.0000	399.0000	393.0000	142.0000	156.0000	683.0000	468.0000	506.0000	195.0000	107.0000	268.0000	251.0000	313.0000	644.0000	714.0000	171.0000	285.0000	536.0000
181	-8.1000	-6.2250	150.0000	270.0000	183.0000	112.0000	45.0000	22.0000	242.0000	242.0000	501.0000	157.0000	472.0000	240.0000	284.0000	181.0000	89.0000	296.0000	221.0000	224.0000	141.0000	186.0000	108.0000	331.0000	105.0000	142.0000	144.0000	111.0000	1201.0000	856.0000	152.0000	253.0000	687.0000	285.0000	114.0000	76.0000	748.0000	184.0000	134.0000	444.0000	270.0000	265.0000	234.0000	317.0000	638.0000	508.0000	292.0000	401.0000	452.0000
182	-8.0250	-6.2250	301.0000	289.0000	202.0000	251.0000	77.0000	274.0000	123.0000	123.0000	277.0000	136.0000	433.0000	188.0000	233.0000	148.0000	109.0000	77.0000	194.0000	172.0000	276.0000	138.0000	59.0000	565.0000	227.0000	277.0000	55.0000	272.0000	1071.0000	554.0000	238.0000	201.0000	670.0000	412.0000	114.0000	165.0000	682.0000	490.0000	229.0000	366.0000	166.0000	148.0000	100.0000	309.0000	436.0000	696.0000	317.0000	169.0000	249.0000
183	-7.9500	-6.2250	193.0000	120.0000	136.0000	131.0000	211.0000	57.0000	72.0000	72.0000	136.0000	154.0000	287.0000	233.0000	212.0000	168.0000	50.0000	322.0000	169.0000	215.0000	98.0000	148.0000	47.0000	368.0000	507.0000	72.0000	206.0000	116.0000	505.0000	240.0000	61.0000	249.0000	621.0000	369.0000	233.0000	214.0000	327.0000	170.0000	241.0000	249.0000	313.0000	254.0000	145.0000	259.0000	419.0000	446.0000	223.0000	239.0000	526.0000
184	-7.8750	-6.2250	209.0000	268.0000	242.0000	146.0000	157.0000	151.0000	41.0000	41.0000	98.0000	137.0000	233.0000	387.0000	304.0000	205.0000	273.0000	344.0000	237.0000	125.0000	167.0000	216.0000	294.0000	501.0000	246.0000	51.0000	166.0000	140.0000	489.0000	221.0000	119.0000	326.0000	467.0000	243.0000	130.0000	100.0000	468.0000	283.0000	276.0000	150.0000	164.0000	159.0000	337.0000	383.0000	448.0000	407.0000	326.0000	132.0000	469.0000
185	-7.8000	-6.2250	180.0000	85.0000	189.0000	135.0000	114.0000	81.0000	106.0000	106.0000	270.0000	366.0000	374.0000	301.0000	157.0000	161.0000	132.0000	153.0000	318.0000	78.0000	172.0000	116.0000	117.0000	309.0000	336.0000	323.0000	188.0000	179.0000	735.0000	356.0000	208.0000	281.0000	546.0000	285.0000	91.0000	72.0000	378.0000	453.0000	367.0000	147.0000	194.0000	185.0000	178.0000	363.0000	631.0000	483.0000	211.0000	303.0000	382.0000
186	-7.7250	-6.2250	198.0000	134.0000	241.0000	130.0000	51.0000	181.0000	185.0000	185.0000	287.0000	124.0000	117.0000	330.0000	178.0000	282.0000	154.0000	197.0000	316.0000	156.0000	256.0000	241.0000	361.0000	751.0000	293.0000	420.0000	136.0000	66.0000	607.0000	193.0000	166.0000	288.0000	274.0000	73.0000	177.0000	368.0000	196.0000	153.0000	218.0000	281.0000	197.0000	207.0000	204.0000	120.0000	243.0000	216.0000	173.0000	430.0000	396.0000
187	-7.6500	-6.2250	357.0000	226.0000	148.0000	123.0000	84.0000	243.0000	179.0000	179.0000	308.0000	189.0000	262.0000	258.0000	213.0000	178.0000	222.0000	273.0000	155.0000	158.0000	83.0000	287.0000	129.0000	448.0000	289.0000	106.0000	105.0000	26.0000	1116.0000	554.0000	288.0000	205.0000	718.0000	162.0000	210.0000	172.0000	280.0000	325.0000	221.0000	245.0000	293.0000	294.0000	208.0000	147.0000	225.0000	513.0000	240.0000	223.0000	595.0000
188	-7.5750	-6.2250	185.0000	154.0000	166.0000	286.0000	132.0000	128.0000	104.0000	104.0000	275.0000	129.0000	288.0000	406.0000	266.0000	161.0000	128.0000	239.0000	361.0000	120.0000	161.0000	273.0000	49.0000	431.0000	416.0000	254.0000	40.0000	160.0000	857.0000	537.0000	201.0000	232.0000	562.0000	274.0000	193.0000	200.0000	396.0000	275.0000	281.0000	236.0000	110.0000	190.0000	216.0000	477.0000	365.0000	424.0000	284.0000	144.0000	484.0000
189	-7.5000	-6.2250	275.0000	174.0000	148.0000	172.0000	202.0000	208.0000	208.0000	208.0000	220.0000	150.0000	411.0000	361.0000	131.0000	164.0000	157.0000	171.0000	436.0000	157.0000	67.0000	116.0000	121.0000	555.0000	310.0000	264.0000	125.0000	222.0000	628.0000	209.0000	164.0000	360.0000	619.0000	142.0000	152.0000	209.0000	438.0000	318.0000	361.0000	219.0000	189.0000	291.0000	235.0000	337.0000	374.0000	594.0000	226.0000	146.0000	543.0000
190	-7.4250	-6.2250	123.0000	165.0000	180.0000	159.0000	96.0000	136.0000	281.0000	281.0000	288.0000	105.0000	191.0000	179.0000	160.0000	134.0000	122.0000	152.0000	124.0000	122.0000	311.0000	262.0000	172.0000	344.0000	260.0000	219.0000	261.0000	418.0000	307.0000	339.0000	99.0000	188.0000	292.0000	58.0000	24.0000	217.0000	128.0000	232.0000	166.0000	161.0000	155.0000	113.0000	139.0000	427.0000	338.0000	275.0000	262.0000	160.0000	522.0000
191	-7.3500	-6.2250	126.0000	105.0000	157.0000	115.0000	51.0000	188.0000	61.0000	61.0000	316.0000	106.0000	207.0000	289.0000	212.0000	265.0000	152.0000	156.0000	119.0000	54.0000	110.0000	240.0000	203.0000	391.0000	263.0000	243.0000	107.0000	260.0000	323.0000	314.0000	216.0000	135.0000	180.0000	163.0000	432.0000	160.0000	266.0000	230.0000	222.0000	319.0000	257.0000	182.0000	125.0000	247.0000	203.0000	432.0000	370.0000	271.0000	552.0000
192	-15.6000	-6.1500	68.0000	64.0000	73.0000	399.0000	190.0000	348.0000	41.0000	41.0000	387.0000	264.0000	216.0000	66.0000	334.0000	42.0000	283.0000	327.0000	188.0000	89.0000	161.0000	184.0000	175.0000	489.0000	489.0000	141.0000	194.0000	291.0000	527.0000	418.0000	273.0000	364.0000	587.0000	289.0000	302.0000	113.0000	519.0000	494.0000	167.0000	261.0000	176.0000	122.0000	122.0000	574.0000	475.0000	405.0000	357.0000	301.0000	318.0000
193	-15.5250	-6.1500	197.0000	188.0000	194.0000	42.0000	127.0000	229.0000	186.0000	186.0000	302.0000	232.0000	182.0000	153.0000	140.0000	279.0000	152.0000	143.0000	340.0000	38.0000	73.0000	157.0000	109.0000	475.0000	379.0000	309.0000	220.0000	156.0000	377.0000	260.0000	75.0000	143.0000	485.0000	141.0000	59.0000	78.0000	340.0000	375.0000	191.0000	183.0000	269.0000	129.0000	232.0000	126.0000	380.0000	389.0000	320.0000	244.0000	408.0000
194	-15.4500	-6.1500	207.0000	129.0000	207.0000	193.0000	121.0000	203.0000	140.0000	140.0000	241.0000	82.0000	297.0000	287.0000	196.0000	99.0000	116.0000	118.0000	320.0000	275.0000	228.0000	250.0000	165.0000	342.0000	505.0000	190.0000	177.0000	154.0000	312.0000	235.0000	246.0000	293.0000	507.0000	63.0000	144.0000	230.0000	553.0000	252.0000	167.0000	205.0000	203.0000	234.0000	93.0000	258.0000	384.0000	415.0000	419.0000	353.0000	452.0000
195	-15.3750	-6.1500	200.0000	188.0000	183.0000	197.0000	144.0000	137.0000	148.0000	148.0000	135.0000	132.0000	365.0000	138.0000	225.0000	246.0000	210.0000	220.0000	66.0000	237.0000	166.0000	220.0000	121.0000	392.0000	412.0000	143.0000	112.0000	65.0000	452.0000	301.0000	194.0000	231.0000	677.0000	184.0000	129.0000	156.0000	767.0000	366.0000	351.0000	277.0000	229.0000	237.0000	280.0000	276.0000	310.0000	467.0000	367.0000	204.0000	246.0000
196	-15.3000	-6.1500	239.0000	186.0000	146.0000	100.0000	60.0000	86.0000	145.0000	145.0000	268.0000	101.0000	280.0000	375.0000	100.0000	95.0000	119.0000	113.0000	364.0000	163.0000	66.0000	294.0000	136.0000	853.0000	279.0000	274.0000	265.0000	145.0000	583.0000	314.0000	414.0000	315.0000	650.0000	301.0000	106.0000	140.0000	645.0000	293.0000	179.0000	245.0000	212.0000	288.0000	105.0000	428.0000	480.0000	663.0000	253.0000	172.0000	198.0000
197	-15.2250	-6.1500	103.0000	235.0000	252.0000	91.0000	78.0000	108.0000	130.0000	130.0000	181.0000	56.0000	213.0000	208.0000	301.0000	48.0000	203.0000	123.0000	258.0000	146.0000	78.0000	43.0000	171.0000	391.0000	434.0000	167.0000	197.0000	306.0000	358.0000	228.0000	276.0000	287.0000	632.0000	332.0000	196.0000	143.0000	492.0000	304.0000	284.0000	207.0000	239.0000	155.0000	242.0000	407.0000	247.0000	491.0000	366.0000	330.0000	337.0000
198	-15.1500	-6.1500	113.0000	168.0000	156.0000	29.0000	148.0000	119.0000	52.0000	52.0000	181.0000	89.0000	522.0000	312.0000	130.0000	193.0000	169.0000	173.0000	75.0000	40.0000	83.0000	199.0000	79.0000	518.0000	172.0000	195.0000	321.0000	159.0000	402.0000	266.0000	173.0000	110.0000	307.0000	175.0000	193.0000	203.0000	316.0000	298.0000	127.0000	176.0000	145.0000	144.0000	132.0000	137.0000	271.0000	319.0000	321.0000	159.0000	306.0000
199	-15.0750	-6.1500	101.0000	118.0000	112.0000	74.0000	159.0000	126.0000	75.0000	75.0000	327.0000	155.0000	397.0000	208.0000	171.0000	133.0000	286.0000	299.0000	264.0000	215.0000	24.0000	129.0000	171.0000	204.0000	187.0000	258.0000	164.0000	197.0000	131.0000	130.0000	295.0000	275.0000	542.0000	137.0000	236.0000	93.0000	409.0000	336.0000	147.0000	233.0000	132.0000	162.0000	113.0000	180.0000	322.0000	443.0000	204.0000	179.0000	328.0000
200	-15.0000	-6.1500	356.0000	177.0000	161.0000	386.0000	146.0000	65.0000	100.0000	100.0000	200.0000	309.0000	530.0000	114.0000	203.0000	180.0000	195.0000	236.0000	142.0000	79.0000	172.0000	215.0000	114.0000	523.0000	191.0000	347.0000	257.0000	158.0000	371.0000	296.0000	235.0000	372.0000	384.0000	158.0000	136.0000	81.0000	345.0000	364.0000	134.0000	247.0000	202.0000	231.0000	350.0000	191.0000	511.0000	541.0000	307.0000	580.0000	752.0000
201	-14.9250	-6.1500	493.0000	221.0000	133.0000	305.0000	148.0000	277.0000	167.0000	167.0000	316.0000	266.0000	358.0000	417.0000	396.0000	322.0000	122.0000	162.0000	351.0000	214.0000	111.0000	201.0000	198.0000	354.0000	275.0000	248.0000	120.0000	323.0000	1103.0000	292.0000	113.0000	383.0000	707.0000	293.0000	100.0000	100.0000	520.0000	399.0000	242.0000	384.0000	287.0000	156.0000	128.0000	228.0000	353.0000	523.0000	406.0000	296.0000	511.0000
202	-14.8500	-6.1500	338.0000	245.0000	156.0000	136.0000	176.0000	114.0000	353.0000	353.0000	170.0000	232.0000	319.0000	411.0000	260.0000	51.0000	112.0000	298.0000	296.0000	101.0000	154.0000	214.0000	251.0000	491.0000	283.0000	256.0000	140.0000	205.0000	543.0000	248.0000	261.0000	336.0000	602.0000	274.0000	167.0000	171.0000	499.0000	335.0000	325.0000	252.0000	177.0000	137.0000	285.0000	325.0000	415.0000	524.0000	246.0000	486.0000	543.0000
203	-14.7750	-6.1500	171.0000	129.0000	176.0000	177.0000	164.0000	283.0000	171.0000	171.0000	342.0000	128.0000	197.0000	257.0000	194.0000	221.0000	110.0000	354.0000	244.0000	162.0000	234.0000	181.0000	148.0000	494.0000	547.0000	283.0000	169.0000	137.0000	334.0000	332.0000	267.0000	372.0000	753.0000	117.0000	287.0000	232.0000	295.0000	422.0000	245.0000	245.0000	303.0000	42.0000	20.0000	265.0000	358.0000	360.0000	309.0000	264.0000	374.0000
204	-14.7000	-6.1500	205.0000	220.0000	169.0000	48.0000	167.0000	142.0000	178.0000	178.0000	394.0000	194.0000	238.0000	366.0000	210.0000	247.0000	322.0000	170.0000	463.0000	134.0000	114.0000	275.0000	62.0000	421.0000	283.0000	179.0000	145.0000	302.0000	842.0000	243.0000	202.0000	274.0000	565.0000	242.0000	246.0000	79.0000	535.0000	456.0000	262.0000	333.0000	198.0000	177.0000	240.0000	304.0000	496.0000	626.0000	317.0000	300.0000	404.0000
205	-14.6250	-6.1500	141.0000	283.0000	181.0000	242.0000	106.0000	151.0000	171.0000	171.0000	322.0000	97.0000	232.0000	205.0000	85.0000	263.0000	114.0000	225.0000	288.0000	110.0000	68.0000	162.0000	198.0000	306.0000	254.0000	245.0000	114.0000	167.0000	569.0000	308.0000	136.0000	175.0000	582.0000	150.0000	131.0000	106.0000	631.0000	274.0000	440.0000	380.0000	146.0000	376.0000	398.0000	175.0000	480.0000	342.0000	154.0000	215.0000	456.0000
206	-14.5500	-6.1500	182.0000	204.0000	187.0000	138.0000	126.0000	180.0000	79.0000	97.0000	356.0000	263.0000	234.0000	214.0000	123.0000	250.0000	199.0000	115.0000	275.0000	264.0000	82.0000	115.0000	102.0000	537.0000	402.0000	203.0000	243.0000	46.0000	427.0000	258.0000	131.0000	307.0000	605.0000	192.0000	172.0000	142.0000	505.0000	305.0000	188.0000	546.0000	307.0000	82.0000	250.0000	314.0000	169.0000	748.0000	337.0000	378.0000	382.0000
207	-14.4750	-6.1500	197.0000	203.0000	85.0000	74.0000	118.0000	164.0000	167.0000	167.0000	301.0000	269.0000	350.0000	137.0000	144.0000	211.0000	110.0000	132.0000	239.0000	277.0000	167.0000	95.0000	312.0000	439.0000	255.0000	264.0000	29.0000	251.0000	662.0000	237.0000	136.0000	364.0000	635.0000	103.0000	68.0000	114.0000	314.0000	240.0000	218.0000	267.0000	97.0000	196.0000	213.0000	393.0000	295.0000	222.0000	432.0000	273.0000	473.0000
208	-14.4000	-6.1500	161.0000	128.0000	143.0000	125.0000	260.0000	143.0000	71.0000	71.0000	94.0000	335.0000	403.0000	303.0000	213.0000	351.0000	217.0000	144.0000	266.0000	157.0000	205.0000	144.0000	192.0000	399.0000	412.0000	98.0000	201.0000	215.0000	666.0000	231.0000	151.0000	116.0000	529.0000	329.0000	128.0000	78.0000	374.0000	187.0000	127.0000	198.0000	110.0000	137.0000	104.0000	298.0000	449.0000	484.0000	350.0000	512.0000	421.0000
209	-14.3250	-6.1500	79.0000	182.0000	105.0000	185.0000	142.0000	160.0000	161.0000	161.0000	310.0000	195.0000	286.0000	60.0000	288.0000	118.0000	115.0000	105.0000	129.0000	134.0000	198.0000	237.0000	188.0000	310.0000	225.0000	86.0000	71.0000	98.0000	458.0000	120.0000	97.0000	265.0000	211.0000	190.0000	178.0000	63.0000	240.0000	199.0000	177.0000	268.0000	105.0000	142.0000	136.0000	222.0000	337.0000	457.0000	471.0000	249.0000	277.0000
210	-14.2500	-6.1500	159.0000	186.0000	287.0000	123.0000	148.0000	133.0000	117.0000	117.0000	468.0000	304.0000	221.0000	285.0000	193.0000	255.0000	182.0000	306.0000	397.0000	182.0000	78.0000	94.0000	40.0000	375.0000	279.0000	91.0000	219.0000	195.0000	539.0000	130.0000	240.0000	271.0000	819.0000	306.0000	123.0000	167.0000	604.0000	250.0000	159.0000	277.0000	264.0000	320.0000	226.0000	244.0000	425.0000	300.0000	381.0000	195.0000	428.0000
211	-14.1750	-6.1500	182.0000	76.0000	240.0000	77.0000	73.0000	249.0000	116.0000	116.0000	288.0000	78.0000	231.0000	325.0000	131.0000	214.0000	154.0000	261.0000	419.0000	181.0000	185.0000	110.0000	162.0000	307.0000	234.0000	170.0000	178.0000	119.0000	606.0000	302.0000	177.0000	208.0000	466.0000	449.0000	196.0000	165.0000	510.0000	180.0000	79.0000	174.0000	281.0000	127.0000	169.0000	290.0000	391.0000	502.0000	281.0000	170.0000	346.0000
212	-14.1000	-6.1500	86.0000	280.0000	157.0000	62.0000	103.0000	201.0000	26.0000	26.0000	221.0000	156.0000	219.0000	243.0000	170.0000	280.0000	62.0000	217.0000	50.0000	105.0000	197.0000	457.0000	259.0000	604.0000	252.0000	141.0000	124.0000	105.0000	535.0000	457.0000	255.0000	363.0000	549.0000	105.0000	150.0000	124.0000	398.0000	326.0000	122.0000	279.0000	128.0000	143.0000	169.0000	119.0000	353.0000	448.0000	299.0000	179.0000	384.0000
213	-14.0250	-6.1500	220.0000	161.0000	89.0000	111.0000	100.0000	126.0000	106.0000	106.0000	290.0000	164.0000	418.0000	124.0000	182.0000	101.0000	131.0000	269.0000	145.0000	189.0000	21.0000	262.0000	201.0000	236.0000	211.0000	321.0000	74.0000	135.0000	344.0000	189.0000	111.0000	196.0000	313.0000	213.0000	145.0000	119.0000	389.0000	148.0000	116.0000	263.0000	42.0000	109.0000	192.0000	290.0000	368.0000	270.0000	282.0000	278.0000	380.0000
214	-13.9500	-6.1500	161.0000	51.0000	77.0000	147.0000	51.0000	146.0000	94.0000	94.0000	246.0000	124.0000	480.0000	338.0000	88.0000	305.0000	52.0000	97.0000	126.0000	108.0000	121.0000	137.0000	138.0000	410.0000	449.0000	107.0000	211.0000	168.0000	384.0000	179.0000	119.0000	343.0000	386.0000	160.0000	190.0000	222.0000	391.0000	237.0000	163.0000	237.0000	175.0000	77.0000	116.0000	209.0000	261.0000	339.0000	169.0000	141.0000	329.0000
215	-13.8750	-6.1500	212.0000	225.0000	299.0000	122.0000	165.0000	234.0000	169.0000	169.0000	117.0000	130.0000	260.0000	375.0000	247.0000	194.0000	223.0000	159.0000	370.0000	196.0000	92.0000	119.0000	188.0000	460.0000	202.0000	183.0000	257.0000	121.0000	473.0000	461.0000	111.0000	241.0000	637.0000	316.0000	155.0000	164.0000	528.0000	275.0000	208.0000	250.0000	237.0000	144.0000	116.0000	284.0000	547.0000	482.0000	354.0000	147.0000	401.0000
216	-13.8000	-6.1500	184.0000	74.0000	119.0000	265.0000	179.0000	207.0000	214.0000	214.0000	209.0000	271.0000	401.0000	175.0000	325.0000	150.0000	197.0000	138.0000	173.0000	190.0000	112.0000	94.0000	214.0000	498.0000	329.0000	261.0000	148.0000	257.0000	480.0000	324.0000	159.0000	179.0000	599.0000	260.0000	119.0000	111.0000	360.0000	453.0000	246.0000	375.0000	164.0000	162.0000	181.0000	175.0000	284.0000	374.0000	171.0000	149.0000	627.0000
217	-13.7250	-6.1500	165.0000	253.0000	163.0000	155.0000	147.0000	392.0000	103.0000	103.0000	365.0000	175.0000	418.0000	294.0000	301.0000	258.0000	195.0000	119.0000	136.0000	186.0000	105.0000	199.0000	221.0000	465.0000	127.0000	110.0000	138.0000	110.0000	443.0000	261.0000	198.0000	226.0000	254.0000	339.0000	226.0000	68.0000	251.0000	210.0000	103.0000	275.0000	96.0000	96.0000	251.0000	313.0000	350.0000	468.0000	262.0000	63.0000	299.0000
218	-13.6500	-6.1500	128.0000	75.0000	76.0000	102.0000	75.0000	133.0000	244.0000	244.0000	303.0000	132.0000	297.0000	161.0000	317.0000	205.0000	88.0000	296.0000	126.0000	132.0000	27.0000	208.0000	373.0000	395.0000	190.0000	189.0000	128.0000	109.0000	384.0000	30.0000	48.0000	254.0000	433.0000	185.0000	128.0000	92.0000	323.0000	188.0000	207.0000	204.0000	292.0000	59.0000	142.0000	214.0000	409.0000	604.0000	89.0000	346.0000	211.0000
219	-13.5750	-6.1500	74.0000	287.0000	178.0000	44.0000	100.0000	180.0000	190.0000	190.0000	172.0000	133.0000	178.0000	363.0000	275.0000	104.0000	128.0000	25.0000	329.0000	114.0000	208.0000	298.0000	213.0000	590.0000	370.0000	181.0000	283.0000	203.0000	518.0000	343.0000	168.0000	149.0000	534.0000	267.0000	84.0000	193.0000	484.0000	332.0000	402.0000	306.0000	205.0000	74.0000	257.0000	305.0000	319.0000	453.0000	380.0000	260.0000	256.0000
220	-13.5000	-6.1500	251.0000	156.0000	165.0000	138.0000	216.0000	99.0000	71.0000	71.0000	174.0000	144.0000	414.0000	230.0000	135.0000	333.0000	53.0000	192.0000	186.0000	91.0000	154.0000	228.0000	179.0000	791.0000	317.0000	385.0000	139.0000	78.0000	324.0000	387.0000	193.0000	115.0000	270.0000	467.0000	137.0000	171.0000	414.0000	172.0000	185.0000	224.0000	233.0000	136.0000	44.0000	111.0000	276.0000	387.0000	256.0000	174.0000	278.0000
221	-13.4250	-6.1500	196.0000	159.0000	125.0000	147.0000	150.0000	115.0000	215.0000	215.0000	90.0000	129.0000	241.0000	376.0000	81.0000	90.0000	123.0000	120.0000	156.0000	129.0000	79.0000	116.0000	104.0000	457.0000	330.0000	218.0000	79.0000	127.0000	350.0000	223.0000	180.0000	349.0000	344.0000	172.0000	101.0000	323.0000	464.0000	390.0000	222.0000	165.0000	201.0000	256.0000	161.0000	223.0000	526.0000	247.0000	226.0000	329.0000	426.0000
222	-13.3500	-6.1500	90.0000	246.0000	224.0000	133.0000	139.0000	219.0000	183.0000	183.0000	123.0000	217.0000	377.0000	67.0000	248.0000	63.0000	265.0000	203.0000	155.0000	166.0000	100.0000	163.0000	214.0000	429.0000	342.0000	139.0000	114.0000	208.0000	374.0000	282.0000	116.0000	219.0000	528.0000	272.0000	106.0000	134.0000	545.0000	369.0000	175.0000	402.0000	135.0000	148.0000	153.0000	289.0000	415.0000	419.0000	297.0000	195.0000	326.0000
223	-13.2750	-6.1500	150.0000	194.0000	74.0000	70.0000	96.0000	177.0000	196.0000	196.0000	48.0000	107.0000	337.0000	139.0000	200.0000	165.0000	86.0000	128.0000	351.0000	51.0000	113.0000	181.0000	153.0000	517.0000	226.0000	131.0000	289.0000	178.0000	266.0000	181.0000	262.0000	265.0000	297.0000	263.0000	70.0000	154.0000	592.0000	256.0000	250.0000	141.0000	190.0000	214.0000	94.0000	129.0000	254.0000	584.0000	209.0000	103.0000	339.0000
224	-13.2000	-6.1500	249.0000	131.0000	225.0000	117.0000	173.0000	197.0000	116.0000	116.0000	378.0000	79.0000	227.0000	80.0000	119.0000	229.0000	246.0000	236.0000	95.0000	51.0000	124.0000	182.0000	101.0000	342.0000	282.0000	201.0000	126.0000	138.0000	301.0000	263.0000	198.0000	214.0000	314.0000	150.0000	58.0000	166.0000	370.0000	158.0000	125.0000	270.0000	72.0000	18.0000	199.0000	167.0000	591.0000	254.0000	230.0000	281.0000	261.0000
225	-13.1250	-6.1500	126.0000	125.0000	81.0000	75.0000	56.0000	352.0000	150.0000	122.0000	183.0000	144.0000	218.0000	233.0000	151.0000	99.0000	122.0000	183.0000	242.0000	107.0000	73.0000	210.0000	274.0000	399.0000	199.0000	95.0000	112.0000	94.0000	269.0000	188.0000	229.0000	181.0000	195.0000	205.0000	181.0000	159.0000	241.0000	211.0000	155.0000	323.0000	192.0000	25.0000	130.0000	264.0000	326.0000	359.0000	126.0000	322.0000	324.0000
226	-13.0500	-6.1500	215.0000	142.0000	123.0000	148.0000	52.0000	242.0000	48.0000	48.0000	359.0000	77.0000	350.0000	106.0000	208.0000	143.0000	184.0000	29.0000	63.0000	118.0000	267.0000	148.0000	72.0000	404.0000	250.0000	62.0000	112.0000	77.0000	214.0000	238.0000	110.0000	138.0000	168.0000	54.0000	122.0000	33.0000	277.0000	180.0000	221.0000	216.0000	139.0000	234.0000	148.0000	260.0000	326.0000	311.0000	315.0000	221.0000	410.0000
227	-12.9750	-6.1500	87.0000	177.0000	135.0000	160.0000	200.0000	133.0000	131.0000	131.0000	281.0000	162.0000	387.0000	211.0000	246.0000	116.0000	85.0000	151.0000	88.0000	74.0000	69.0000	248.0000	216.0000	351.0000	86.0000	93.0000	108.0000	119.0000	124.0000	159.0000	174.0000	113.0000	363.0000	320.0000	256.0000	41.0000	527.0000	243.0000	223.0000	221.0000	178.0000	106.0000	107.0000	267.0000	359.0000	247.0000	267.0000	96.0000	437.0000
228	-12.9000	-6.1500	114.0000	117.0000	87.0000	127.0000	37.0000	148.0000	290.0000	290.0000	176.0000	210.0000	371.0000	196.0000	150.0000	224.0000	70.0000	136.0000	0.0000	208.0000	0.0000	202.0000	94.0000	389.0000	96.0000	262.0000	51.0000	153.0000	130.0000	162.0000	204.0000	94.0000	182.0000	151.0000	227.0000	104.0000	278.0000	335.0000	263.0000	192.0000	168.0000	131.0000	164.0000	334.0000	191.0000	221.0000	233.0000	371.0000	296.0000
229	-12.8250	-6.1500	230.0000	207.0000	126.0000	20.0000	91.0000	158.0000	94.0000	94.0000	193.0000	0.0000	299.0000	279.0000	153.0000	213.0000	50.0000	238.0000	80.0000	111.0000	62.0000	118.0000	172.0000	274.0000	407.0000	131.0000	140.0000	159.0000	229.0000	240.0000	124.0000	159.0000	166.0000	222.0000	165.0000	140.0000	301.0000	276.0000	132.0000	222.0000	216.0000	205.0000	31.0000	215.0000	154.0000	303.0000	244.0000	251.0000	212.0000
230	-12.7500	-6.1500	112.0000	124.0000	124.0000	119.0000	21.0000	45.0000	49.0000	49.0000	206.0000	29.0000	219.0000	208.0000	303.0000	215.0000	219.0000	121.0000	33.0000	59.0000	93.0000	188.0000	89.0000	314.0000	285.0000	135.0000	218.0000	152.0000	191.0000	211.0000	204.0000	145.0000	280.0000	113.0000	49.0000	102.0000	128.0000	247.0000	262.0000	417.0000	124.0000	101.0000	139.0000	203.0000	435.0000	283.0000	248.0000	236.0000	222.0000
231	-12.6750	-6.1500	108.0000	156.0000	130.0000	122.0000	41.0000	142.0000	219.0000	219.0000	160.0000	119.0000	216.0000	349.0000	72.0000	132.0000	209.0000	316.0000	99.0000	248.0000	42.0000	143.0000	141.0000	531.0000	133.0000	242.0000	83.0000	167.0000	178.0000	146.0000	132.0000	207.0000	379.0000	117.0000	135.0000	97.0000	314.0000	131.0000	129.0000	196.0000	131.0000	80.0000	83.0000	110.0000	309.0000	240.0000	340.0000	349.0000	219.0000
232	-12.6000	-6.1500	126.0000	60.0000	51.0000	130.0000	241.0000	167.0000	145.0000	145.0000	329.0000	147.0000	227.0000	189.0000	92.0000	188.0000	141.0000	141.0000	111.0000	143.0000	181.0000	226.0000	168.0000	613.0000	209.0000	81.0000	202.0000	181.0000	131.0000	142.0000	216.0000	138.0000	296.0000	374.0000	341.0000	128.0000	143.0000	281.0000	110.0000	249.0000	248.0000	171.0000	131.0000	310.0000	411.0000	466.0000	174.0000	231.0000	276.0000
233	-12.5250	-6.1500	52.0000	119.0000	78.0000	178.0000	29.0000	277.0000	149.0000	149.0000	255.0000	122.0000	357.0000	302.0000	162.0000	62.0000	86.0000	86.0000	47.0000	74.0000	103.0000	105.0000	141.0000	200.0000	246.0000	162.0000	82.0000	59.0000	120.0000	49.0000	118.0000	273.0000	326.0000	160.0000	167.0000	132.0000	168.0000	173.0000	96.0000	230.0000	205.0000	86.0000	102.0000	161.0000	409.0000	212.0000	268.0000	247.0000	210.0000
234	-12.4500	-6.1500	133.0000	110.0000	210.0000	140.0000	196.0000	86.0000	56.0000	56.0000	396.0000	113.0000	328.0000	251.0000	172.0000	168.0000	87.0000	79.0000	79.0000	127.0000	28.0000	205.0000	187.0000	229.0000	140.0000	236.0000	138.0000	174.0000	214.0000	176.0000	97.0000	243.0000	166.0000	206.0000	189.0000	141.0000	274.0000	141.0000	158.0000	199.0000	20.0000	125.0000	181.0000	160.0000	275.0000	254.0000	292.0000	202.0000	303.0000
235	-12.3750	-6.1500	240.0000	111.0000	51.0000	54.0000	79.0000	253.0000	38.0000	38.0000	309.0000	244.0000	276.0000	228.0000	231.0000	227.0000	209.0000	198.0000	153.0000	82.0000	31.0000	219.0000	103.0000	477.0000	111.0000	164.0000	127.0000	77.0000	279.0000	334.0000	227.0000	298.0000	299.0000	126.0000	57.0000	80.0000	419.0000	226.0000	164.0000	172.0000	119.0000	137.0000	106.0000	178.0000	374.0000	364.0000	231.0000	331.0000	366.0000
236	-12.3000	-6.1500	165.0000	76.0000	125.0000	160.0000	100.0000	105.0000	91.0000	91.0000	220.0000	282.0000	205.0000	192.0000	269.0000	227.0000	80.0000	166.0000	149.0000	109.0000	129.0000	39.0000	91.0000	374.0000	195.0000	124.0000	128.0000	74.0000	203.0000	185.0000	233.0000	189.0000	381.0000	179.0000	120.0000	123.0000	248.0000	143.0000	174.0000	109.0000	157.0000	88.0000	109.0000	204.0000	340.0000	268.0000	236.0000	161.0000	319.0000
237	-12.2250	-6.1500	67.0000	102.0000	66.0000	129.0000	259.0000	231.0000	81.0000	81.0000	131.0000	155.0000	344.0000	325.0000	283.0000	110.0000	86.0000	67.0000	143.0000	91.0000	95.0000	123.0000	206.0000	215.0000	117.0000	99.0000	127.0000	110.0000	147.0000	102.0000	334.0000	164.0000	127.0000	81.0000	150.0000	147.0000	429.0000	312.0000	163.0000	250.0000	75.0000	77.0000	171.0000	219.0000	241.0000	366.0000	242.0000	141.0000	376.0000
238	-12.1500	-6.1500	183.0000	132.0000	113.0000	135.0000	64.0000	183.0000	134.0000	134.0000	199.0000	31.0000	487.0000	225.0000	38.0000	20.0000	124.0000	100.0000	91.0000	160.0000	149.0000	20.0000	254.0000	390.0000	108.0000	116.0000	66.0000	101.0000	60.0000	144.0000	83.0000	46.0000	227.0000	166.0000	22.0000	113.0000	413.0000	280.0000	196.0000	189.0000	194.0000	95.0000	168.0000	238.0000	451.0000	304.0000	382.0000	290.0000	252.0000
239	-12.0750	-6.1500	160.0000	63.0000	153.0000	94.0000	122.0000	269.0000	175.0000	175.0000	198.0000	239.0000	385.0000	299.0000	245.0000	120.0000	175.0000	242.0000	200.0000	177.0000	20.0000	223.0000	127.0000	431.0000	126.0000	257.0000	150.0000	119.0000	427.0000	166.0000	77.0000	268.0000	200.0000	308.0000	132.0000	68.0000	480.0000	261.0000	203.0000	350.0000	265.0000	190.0000	20.0000	339.0000	416.0000	319.0000	233.0000	292.0000	317.0000
240	-12.0000	-6.1500	126.0000	68.0000	70.0000	187.0000	146.0000	161.0000	83.0000	83.0000	203.0000	142.0000	405.0000	175.0000	119.0000	141.0000	109.0000	155.0000	96.0000	225.0000	132.0000	164.0000	124.0000	410.0000	164.0000	114.0000	59.0000	182.0000	166.0000	178.0000	63.0000	158.0000	437.0000	119.0000	83.0000	146.0000	435.0000	221.0000	144.0000	239.0000	146.0000	182.0000	130.0000	184.0000	337.0000	147.0000	197.0000	277.0000	339.0000
241	-8.4750	-6.1500	194.0000	128.0000	164.0000	135.0000	177.0000	235.0000	70.0000	70.0000	404.0000	378.0000	355.0000	241.0000	173.0000	167.0000	212.0000	188.0000	271.0000	324.0000	204.0000	254.0000	77.0000	436.0000	296.0000	200.0000	241.0000	218.0000	1143.0000	511.0000	267.0000	65.0000	404.0000	170.0000	233.0000	54.0000	464.0000	392.0000	175.0000	336.0000	149.0000	163.0000	239.0000	303.0000	414.0000	544.0000	322.0000	284.0000	442.0000
242	-8.4000	-6.1500	105.0000	80.0000	178.0000	167.0000	120.0000	126.0000	154.0000	154.0000	190.0000	174.0000	327.0000	300.0000	127.0000	318.0000	79.0000	163.0000	230.0000	170.0000	151.0000	160.0000	113.0000	441.0000	210.0000	144.0000	194.0000	133.0000	1024.0000	340.0000	167.0000	213.0000	712.0000	183.0000	208.0000	160.0000	741.0000	379.0000	332.0000	437.0000	102.0000	198.0000	146.0000	396.0000	752.0000	825.0000	345.0000	326.0000	463.0000
243	-8.3250	-6.1500	261.0000	216.0000	93.0000	123.0000	114.0000	133.0000	100.0000	100.0000	94.0000	214.0000	289.0000	350.0000	211.0000	184.0000	98.0000	162.0000	308.0000	103.0000	132.0000	145.0000	72.0000	601.0000	293.0000	142.0000	61.0000	326.0000	833.0000	449.0000	181.0000	134.0000	679.0000	443.0000	188.0000	110.0000	465.0000	337.0000	172.0000	251.0000	313.0000	293.0000	323.0000	418.0000	509.0000	731.0000	156.0000	211.0000	386.0000
244	-8.2500	-6.1500	175.0000	106.0000	44.0000	104.0000	176.0000	160.0000	155.0000	136.0000	332.0000	206.0000	150.0000	351.0000	167.0000	279.0000	218.0000	25.0000	331.0000	232.0000	73.0000	145.0000	179.0000	443.0000	169.0000	202.0000	283.0000	40.0000	679.0000	197.0000	255.0000	343.0000	377.0000	366.0000	90.0000	73.0000	343.0000	171.0000	394.0000	280.0000	182.0000	152.0000	314.0000	356.0000	433.0000	383.0000	292.0000	335.0000	509.0000
245	-8.1750	-6.1500	147.0000	151.0000	68.0000	157.0000	125.0000	277.0000	202.0000	202.0000	176.0000	142.0000	302.0000	181.0000	93.0000	304.0000	130.0000	168.0000	334.0000	0.0000	180.0000	141.0000	187.0000	363.0000	157.0000	308.0000	88.0000	73.0000	714.0000	311.0000	319.0000	363.0000	602.0000	374.0000	130.0000	115.0000	351.0000	401.0000	271.0000	235.0000	156.0000	85.0000	133.0000	519.0000	377.0000	481.0000	296.0000	307.0000	434.0000
246	-8.1000	-6.1500	72.0000	131.0000	135.0000	160.0000	141.0000	199.0000	106.0000	106.0000	271.0000	200.0000	447.0000	239.0000	199.0000	289.0000	236.0000	233.0000	302.0000	148.0000	93.0000	172.0000	180.0000	539.0000	202.0000	167.0000	206.0000	227.0000	618.0000	348.0000	213.0000	337.0000	511.0000	298.0000	87.0000	53.0000	617.0000	286.0000	71.0000	401.0000	232.0000	175.0000	137.0000	247.0000	431.0000	335.0000	465.0000	271.0000	357.0000
247	-8.0250	-6.1500	183.0000	177.0000	139.0000	173.0000	174.0000	111.0000	100.0000	100.0000	383.0000	215.0000	225.0000	323.0000	226.0000	233.0000	219.0000	161.0000	163.0000	157.0000	79.0000	99.0000	365.0000	458.0000	324.0000	301.0000	185.0000	207.0000	800.0000	232.0000	186.0000	349.0000	744.0000	345.0000	249.0000	158.0000	716.0000	305.0000	211.0000	247.0000	141.0000	144.0000	97.0000	390.0000	422.0000	463.0000	313.0000	267.0000	303.0000
248	-7.9500	-6.1500	281.0000	210.0000	153.0000	121.0000	58.0000	122.0000	42.0000	42.0000	225.0000	200.0000	142.0000	344.0000	268.0000	199.0000	323.0000	126.0000	384.0000	83.0000	122.0000	218.0000	211.0000	249.0000	156.0000	203.0000	84.0000	163.0000	464.0000	282.0000	266.0000	383.0000	457.0000	269.0000	203.0000	178.0000	268.0000	216.0000	196.0000	242.0000	27.0000	129.0000	216.0000	514.0000	458.0000	322.0000	247.0000	287.0000	396.0000
249	-7.8750	-6.1500	228.0000	232.0000	75.0000	98.0000	160.0000	50.0000	82.0000	82.0000	174.0000	129.0000	200.0000	363.0000	145.0000	222.0000	257.0000	19.0000	327.0000	123.0000	140.0000	293.0000	202.0000	385.0000	297.0000	176.0000	142.0000	192.0000	564.0000	161.0000	142.0000	379.0000	576.0000	302.0000	275.0000	275.0000	350.0000	221.0000	163.0000	410.0000	217.0000	210.0000	230.0000	393.0000	678.0000	621.0000	217.0000	196.0000	539.0000
250	-7.8000	-6.1500	213.0000	205.0000	98.0000	283.0000	258.0000	128.0000	72.0000	72.0000	282.0000	135.0000	495.0000	261.0000	257.0000	401.0000	166.0000	187.0000	224.0000	247.0000	117.0000	119.0000	272.0000	412.0000	316.0000	233.0000	54.0000	162.0000	981.0000	214.0000	202.0000	329.0000	556.0000	320.0000	151.0000	154.0000	555.0000	240.0000	134.0000	288.0000	187.0000	311.0000	153.0000	347.0000	510.0000	518.0000	157.0000	260.0000	467.0000
251	-7.7250	-6.1500	142.0000	163.0000	302.0000	116.0000	90.0000	190.0000	220.0000	220.0000	76.0000	156.0000	305.0000	304.0000	332.0000	354.0000	299.0000	242.0000	297.0000	97.0000	106.0000	198.0000	189.0000	375.0000	315.0000	238.0000	117.0000	158.0000	760.0000	316.0000	224.0000	301.0000	489.0000	315.0000	123.0000	138.0000	354.0000	346.0000	173.0000	307.0000	384.0000	128.0000	130.0000	345.0000	617.0000	343.0000	318.0000	216.0000	355.0000
252	-7.6500	-6.1500	62.0000	50.0000	140.0000	158.0000	99.0000	129.0000	147.0000	147.0000	318.0000	157.0000	382.0000	358.0000	258.0000	231.0000	149.0000	108.0000	232.0000	37.0000	168.0000	217.0000	252.0000	243.0000	304.0000	305.0000	111.0000	87.0000	1056.0000	432.0000	189.0000	395.0000	658.0000	363.0000	275.0000	184.0000	349.0000	392.0000	331.0000	146.0000	458.0000	164.0000	337.0000	319.0000	409.0000	389.0000	314.0000	207.0000	446.0000
253	-7.5750	-6.1500	132.0000	135.0000	176.0000	121.0000	153.0000	142.0000	104.0000	104.0000	240.0000	156.0000	231.0000	207.0000	158.0000	301.0000	142.0000	201.0000	150.0000	205.0000	27.0000	231.0000	203.0000	348.0000	425.0000	149.0000	133.0000	173.0000	946.0000	336.0000	298.0000	244.0000	550.0000	421.0000	191.0000	141.0000	309.0000	196.0000	450.0000	466.0000	140.0000	196.0000	151.0000	385.0000	354.0000	581.0000	451.0000	240.0000	528.0000
254	-7.5000	-6.1500	214.0000	126.0000	213.0000	191.0000	135.0000	201.0000	112.0000	112.0000	206.0000	235.0000	170.0000	128.0000	155.0000	362.0000	228.0000	84.0000	228.0000	160.0000	261.0000	213.0000	269.0000	393.0000	301.0000	239.0000	269.0000	46.0000	392.0000	175.0000	196.0000	147.0000	425.0000	294.0000	334.0000	86.0000	545.0000	315.0000	278.0000	224.0000	172.0000	178.0000	102.0000	248.0000	382.0000	443.0000	254.0000	104.0000	446.0000
255	-7.4250	-6.1500	93.0000	41.0000	168.0000	117.0000	41.0000	171.0000	118.0000	118.0000	181.0000	138.0000	416.0000	237.0000	175.0000	234.0000	298.0000	208.0000	206.0000	26.0000	44.0000	246.0000	187.0000	278.0000	181.0000	137.0000	157.0000	106.0000	458.0000	329.0000	127.0000	315.0000	272.0000	291.0000	206.0000	80.0000	457.0000	275.0000	346.0000	314.0000	112.0000	183.0000	251.0000	184.0000	334.0000	511.0000	201.0000	75.0000	356.0000
256	-7.3500	-6.1500	48.0000	219.0000	184.0000	155.0000	108.0000	56.0000	89.0000	89.0000	304.0000	131.0000	369.0000	256.0000	266.0000	182.0000	135.0000	276.0000	245.0000	77.0000	72.0000	128.0000	90.0000	598.0000	149.0000	199.0000	28.0000	26.0000	268.0000	136.0000	165.0000	267.0000	448.0000	180.0000	50.0000	230.0000	446.0000	143.0000	207.0000	275.0000	159.0000	145.0000	226.0000	219.0000	326.0000	460.0000	363.0000	302.0000	353.0000
257	-7.2750	-6.1500	88.0000	68.0000	77.0000	50.0000	29.0000	86.0000	62.0000	62.0000	214.0000	178.0000	194.0000	257.0000	161.0000	94.0000	140.0000	119.0000	132.0000	132.0000	21.0000	128.0000	110.0000	415.0000	485.0000	226.0000	185.0000	146.0000	308.0000	184.0000	154.0000	227.0000	214.0000	205.0000	319.0000	126.0000	300.0000	271.0000	174.0000	249.0000	214.0000	185.0000	105.0000	257.0000	437.0000	325.0000	332.0000	346.0000	534.0000
258	-15.6000	-6.0750	199.0000	141.0000	148.0000	186.0000	88.0000	207.0000	132.0000	132.0000	492.0000	217.0000	420.0000	344.0000	172.0000	173.0000	185.0000	425.0000	413.0000	305.0000	156.0000	262.0000	215.0000	555.0000	273.0000	171.0000	169.0000	212.0000	607.0000	323.0000	279.0000	410.0000	553.0000	345.0000	190.0000	199.0000	562.0000	232.0000	226.0000	221.0000	246.0000	188.0000	239.0000	437.0000	376.0000	553.0000	437.0000	215.0000	424.0000
259	-15.5250	-6.0750	310.0000	114.0000	83.0000	114.0000	226.0000	203.0000	58.0000	58.0000	322.0000	219.0000	337.0000	367.0000	296.0000	261.0000	117.0000	234.0000	132.0000	152.0000	95.0000	271.0000	123.0000	558.0000	345.0000	166.0000	103.0000	233.0000	481.0000	154.0000	303.0000	135.0000	513.0000	287.0000	54.0000	42.0000	229.0000	285.0000	194.0000	227.0000	198.0000	181.0000	164.0000	244.0000	343.0000	282.0000	381.0000	306.0000	528.0000
260	-15.4500	-6.0750	109.0000	204.0000	309.0000	183.0000	132.0000	182.0000	196.0000	196.0000	230.0000	191.0000	352.0000	198.0000	222.0000	238.0000	187.0000	84.0000	149.0000	212.0000	104.0000	173.0000	185.0000	551.0000	231.0000	40.0000	144.0000	164.0000	430.0000	235.0000	235.0000	240.0000	417.0000	256.0000	312.0000	130.0000	384.0000	333.0000	165.0000	327.0000	254.0000	226.0000	205.0000	326.0000	557.0000	296.0000	377.0000	204.0000	390.0000
261	-15.3750	-6.0750	170.0000	127.0000	217.0000	20.0000	64.0000	262.0000	86.0000	86.0000	335.0000	118.0000	307.0000	330.0000	168.0000	290.0000	136.0000	179.0000	266.0000	230.0000	20.0000	172.0000	243.0000	379.0000	456.0000	281.0000	135.0000	134.0000	635.0000	286.0000	181.0000	165.0000	467.0000	320.0000	146.0000	231.0000	742.0000	269.0000	193.0000	199.0000	208.0000	225.0000	223.0000	182.0000	365.0000	397.0000	161.0000	272.0000	326.0000
262	-15.3000	-6.0750	428.0000	268.0000	172.0000	76.0000	227.0000	118.0000	159.0000	159.0000	318.0000	135.0000	327.0000	380.0000	156.0000	254.0000	147.0000	206.0000	294.0000	188.0000	106.0000	312.0000	276.0000	318.0000	233.0000	183.0000	94.0000	91.0000	373.0000	294.0000	132.0000	386.0000	441.0000	27.0000	195.0000	211.0000	546.0000	488.0000	181.0000	328.0000	177.0000	116.0000	109.0000	355.0000	610.0000	407.0000	381.0000	188.0000	356.0000
263	-15.2250	-6.0750	257.0000	60.0000	121.0000	111.0000	166.0000	175.0000	149.0000	149.0000	257.0000	175.0000	366.0000	235.0000	247.0000	124.0000	93.0000	172.0000	259.0000	127.0000	152.0000	201.0000	38.0000	436.0000	233.0000	104.0000	90.0000	133.0000	376.0000	178.0000	99.0000	190.0000	609.0000	263.0000	161.0000	45.0000	611.0000	193.0000	290.0000	378.0000	160.0000	285.0000	195.0000	403.0000	411.0000	453.0000	226.0000	203.0000	246.0000
264	-15.1500	-6.0750	179.0000	53.0000	166.0000	170.0000	92.0000	102.0000	96.0000	96.0000	310.0000	110.0000	201.0000	315.0000	167.0000	203.0000	175.0000	168.0000	185.0000	132.0000	121.0000	96.0000	92.0000	694.0000	466.0000	225.0000	123.0000	140.0000	513.0000	384.0000	219.0000	282.0000	436.0000	274.0000	140.0000	160.0000	797.0000	440.0000	270.0000	171.0000	201.0000	151.0000	254.0000	283.0000	361.0000	614.0000	189.0000	342.0000	453.0000
265	-15.0750	-6.0750	160.0000	134.0000	133.0000	92.0000	100.0000	126.0000	0.0000	0.0000	214.0000	199.0000	340.0000	263.0000	194.0000	270.0000	266.0000	142.0000	499.0000	234.0000	50.0000	221.0000	162.0000	645.0000	426.0000	177.0000	181.0000	64.0000	511.0000	507.0000	268.0000	186.0000	532.0000	184.0000	113.0000	244.0000	462.0000	428.0000	317.0000	196.0000	302.0000	181.0000	121.0000	561.0000	332.0000	446.0000	218.0000	343.0000	325.0000
266	-15.0000	-6.0750	120.0000	171.0000	128.0000	137.0000	45.0000	113.0000	161.0000	161.0000	142.0000	300.0000	202.0000	333.0000	294.0000	285.0000	162.0000	362.0000	263.0000	182.0000	117.0000	192.0000	211.0000	371.0000	368.0000	250.0000	165.0000	279.0000	718.0000	233.0000	282.0000	343.0000	527.0000	167.0000	189.0000	143.0000	663.0000	398.0000	303.0000	332.0000	256.0000	70.0000	230.0000	257.0000	565.0000	544.0000	325.0000	362.0000	315.0000
267	-14.9250	-6.0750	167.0000	138.0000	210.0000	107.0000	20.0000	170.0000	55.0000	55.0000	344.0000	68.0000	110.0000	223.0000	336.0000	388.0000	166.0000	184.0000	130.0000	177.0000	131.0000	167.0000	131.0000	447.0000	263.0000	141.0000	170.0000	89.0000	746.0000	475.0000	109.0000	296.0000	443.0000	254.0000	209.0000	165.0000	438.0000	409.0000	335.0000	222.0000	209.0000	199.0000	179.0000	322.0000	271.0000	497.0000	369.0000	403.0000	538.0000
268	-14.8500	-6.0750	173.0000	249.0000	98.0000	263.0000	61.0000	225.0000	184.0000	184.0000	315.0000	104.0000	372.0000	273.0000	270.0000	167.0000	285.0000	175.0000	587.0000	300.0000	116.0000	104.0000	125.0000	369.0000	177.0000	283.0000	89.0000	22.0000	602.0000	329.0000	273.0000	269.0000	529.0000	329.0000	293.0000	126.0000	434.0000	460.0000	281.0000	262.0000	213.0000	211.0000	434.0000	251.0000	407.0000	741.0000	263.0000	415.0000	398.0000
269	-14.7750	-6.0750	228.0000	170.0000	123.0000	85.0000	103.0000	118.0000	164.0000	164.0000	260.0000	262.0000	391.0000	353.0000	239.0000	188.0000	117.0000	240.0000	256.0000	162.0000	73.0000	228.0000	142.0000	315.0000	343.0000	300.0000	84.0000	143.0000	704.0000	368.0000	205.0000	338.0000	503.0000	386.0000	172.0000	182.0000	354.0000	285.0000	217.0000	365.0000	267.0000	150.0000	154.0000	559.0000	526.0000	277.0000	283.0000	296.0000	360.0000
270	-14.7000	-6.0750	206.0000	161.0000	141.0000	203.0000	63.0000	261.0000	234.0000	234.0000	284.0000	170.0000	249.0000	245.0000	128.0000	222.0000	202.0000	315.0000	188.0000	233.0000	65.0000	261.0000	252.0000	493.0000	118.0000	211.0000	155.0000	343.0000	448.0000	340.0000	175.0000	386.0000	694.0000	275.0000	139.0000	226.0000	695.0000	331.0000	341.0000	265.0000	197.0000	135.0000	258.0000	369.0000	526.0000	493.0000	170.0000	334.0000	181.0000
271	-14.6250	-6.0750	311.0000	169.0000	425.0000	74.0000	253.0000	251.0000	139.0000	139.0000	142.0000	162.0000	328.0000	191.0000	126.0000	486.0000	115.0000	180.0000	410.0000	306.0000	125.0000	272.0000	164.0000	454.0000	349.0000	191.0000	205.0000	97.0000	716.0000	351.0000	244.0000	243.0000	478.0000	187.0000	97.0000	112.0000	738.0000	355.0000	197.0000	227.0000	251.0000	174.0000	191.0000	188.0000	452.0000	353.0000	199.0000	271.0000	440.0000
272	-14.5500	-6.0750	460.0000	108.0000	98.0000	32.0000	105.0000	298.0000	178.0000	178.0000	240.0000	150.0000	328.0000	235.0000	334.0000	337.0000	101.0000	126.0000	372.0000	228.0000	42.0000	242.0000	107.0000	470.0000	275.0000	158.0000	124.0000	140.0000	657.0000	359.0000	390.0000	278.0000	557.0000	430.0000	106.0000	156.0000	463.0000	306.0000	383.0000	241.0000	267.0000	334.0000	0.0000	445.0000	417.0000	581.0000	214.0000	395.0000	502.0000
273	-14.4750	-6.0750	161.0000	129.0000	187.0000	224.0000	135.0000	183.0000	115.0000	115.0000	426.0000	192.0000	236.0000	239.0000	144.0000	170.0000	183.0000	80.0000	275.0000	153.0000	27.0000	232.0000	128.0000	305.0000	241.0000	117.0000	77.0000	202.0000	544.0000	205.0000	231.0000	389.0000	535.0000	265.0000	88.0000	107.0000	532.0000	303.0000	267.0000	259.0000	142.0000	20.0000	163.0000	409.0000	369.0000	675.0000	309.0000	504.0000	451.0000
274	-14.4000	-6.0750	79.0000	125.0000	97.0000	70.0000	214.0000	54.0000	230.0000	230.0000	266.0000	219.0000	162.0000	342.0000	142.0000	198.0000	214.0000	184.0000	172.0000	159.0000	31.0000	209.0000	277.0000	392.0000	337.0000	231.0000	90.0000	197.0000	392.0000	250.0000	281.0000	368.0000	525.0000	274.0000	71.0000	169.0000	251.0000	188.0000	223.0000	236.0000	229.0000	276.0000	179.0000	325.0000	454.0000	623.0000	440.0000	291.0000	421.0000
275	-14.3250	-6.0750	155.0000	150.0000	241.0000	98.0000	146.0000	173.0000	194.0000	194.0000	256.0000	66.0000	306.0000	249.0000	284.0000	196.0000	227.0000	159.0000	404.0000	106.0000	75.0000	139.0000	241.0000	332.0000	384.0000	269.0000	113.0000	194.0000	704.0000	197.0000	230.0000	372.0000	470.0000	199.0000	125.0000	307.0000	356.0000	320.0000	201.0000	344.0000	238.0000	141.0000	47.0000	449.0000	475.0000	533.0000	244.0000	240.0000	457.0000
276	-14.2500	-6.0750	182.0000	120.0000	47.0000	127.0000	95.0000	134.0000	204.0000	204.0000	261.0000	78.0000	353.0000	210.0000	350.0000	213.0000	281.0000	261.0000	248.0000	112.0000	202.0000	132.0000	296.0000	460.0000	226.0000	243.0000	141.0000	145.0000	521.0000	324.0000	172.0000	288.0000	322.0000	157.0000	164.0000	75.0000	425.0000	173.0000	227.0000	312.0000	200.0000	132.0000	90.0000	431.0000	362.0000	460.0000	291.0000	247.0000	321.0000
277	-14.1750	-6.0750	156.0000	129.0000	18.0000	99.0000	135.0000	128.0000	67.0000	67.0000	240.0000	25.0000	244.0000	87.0000	168.0000	229.0000	191.0000	147.0000	213.0000	112.0000	95.0000	252.0000	331.0000	246.0000	459.0000	196.0000	70.0000	155.0000	427.0000	311.0000	177.0000	340.0000	482.0000	201.0000	153.0000	136.0000	415.0000	256.0000	279.0000	403.0000	205.0000	158.0000	211.0000	257.0000	432.0000	625.0000	352.0000	181.0000	527.0000
278	-14.1000	-6.0750	125.0000	178.0000	197.0000	196.0000	113.0000	33.0000	133.0000	133.0000	277.0000	154.0000	336.0000	286.0000	236.0000	331.0000	136.0000	108.0000	309.0000	120.0000	133.0000	232.0000	189.0000	317.0000	342.0000	185.0000	47.0000	277.0000	599.0000	320.0000	255.0000	339.0000	598.0000	386.0000	177.0000	148.0000	603.0000	319.0000	288.0000	269.0000	324.0000	137.0000	111.0000	303.0000	439.0000	836.0000	460.0000	457.0000	447.0000
279	-14.0250	-6.0750	395.0000	102.0000	251.0000	99.0000	74.0000	151.0000	118.0000	118.0000	250.0000	116.0000	261.0000	178.0000	157.0000	416.0000	186.0000	132.0000	259.0000	56.0000	231.0000	192.0000	175.0000	261.0000	202.0000	358.0000	100.0000	188.0000	415.0000	209.0000	61.0000	215.0000	544.0000	128.0000	178.0000	79.0000	545.0000	231.0000	296.0000	393.0000	89.0000	85.0000	335.0000	316.0000	367.0000	422.0000	256.0000	215.0000	437.0000
280	-13.9500	-6.0750	269.0000	272.0000	135.0000	119.0000	128.0000	182.0000	195.0000	195.0000	301.0000	242.0000	305.0000	375.0000	180.0000	185.0000	282.0000	296.0000	308.0000	110.0000	146.0000	98.0000	160.0000	459.0000	338.0000	110.0000	175.0000	322.0000	643.0000	213.0000	177.0000	260.0000	641.0000	455.0000	218.0000	175.0000	582.0000	214.0000	78.0000	309.0000	103.0000	73.0000	291.0000	396.0000	357.0000	443.0000	288.0000	271.0000	489.0000
281	-13.8750	-6.0750	111.0000	79.0000	303.0000	164.0000	142.0000	189.0000	101.0000	101.0000	265.0000	164.0000	124.0000	221.0000	227.0000	230.0000	54.0000	89.0000	208.0000	82.0000	102.0000	209.0000	131.0000	334.0000	208.0000	234.0000	72.0000	33.0000	818.0000	262.0000	179.0000	337.0000	468.0000	228.0000	209.0000	82.0000	602.0000	226.0000	132.0000	233.0000	279.0000	218.0000	238.0000	285.0000	279.0000	561.0000	136.0000	327.0000	233.0000
282	-13.8000	-6.0750	212.0000	76.0000	68.0000	132.0000	214.0000	121.0000	159.0000	159.0000	305.0000	198.0000	221.0000	198.0000	267.0000	140.0000	168.0000	257.0000	177.0000	92.0000	178.0000	129.0000	108.0000	536.0000	104.0000	316.0000	196.0000	104.0000	580.0000	265.0000	279.0000	202.0000	266.0000	121.0000	97.0000	93.0000	387.0000	412.0000	176.0000	152.0000	243.0000	244.0000	206.0000	197.0000	455.0000	437.0000	189.0000	307.0000	483.0000
283	-13.7250	-6.0750	232.0000	166.0000	96.0000	239.0000	232.0000	123.0000	135.0000	135.0000	97.0000	162.0000	384.0000	82.0000	247.0000	153.0000	111.0000	107.0000	278.0000	426.0000	88.0000	177.0000	249.0000	442.0000	268.0000	115.0000	123.0000	123.0000	571.0000	164.0000	121.0000	174.0000	581.0000	249.0000	254.0000	174.0000	512.0000	355.0000	89.0000	116.0000	95.0000	128.0000	189.0000	349.0000	290.0000	392.0000	176.0000	347.0000	635.0000
284	-13.6500	-6.0750	157.0000	157.0000	249.0000	116.0000	0.0000	143.0000	243.0000	243.0000	277.0000	228.0000	197.0000	438.0000	137.0000	103.0000	146.0000	190.0000	198.0000	235.0000	109.0000	80.0000	142.0000	410.0000	213.0000	188.0000	226.0000	193.0000	296.0000	272.0000	153.0000	286.0000	577.0000	343.0000	170.0000	124.0000	479.0000	438.0000	267.0000	333.0000	126.0000	169.0000	149.0000	464.0000	277.0000	614.0000	302.0000	294.0000	261.0000
285	-13.5750	-6.0750	90.0000	223.0000	245.0000	114.0000	26.0000	181.0000	166.0000	166.0000	174.0000	104.0000	328.0000	380.0000	346.0000	175.0000	194.0000	227.0000	325.0000	94.0000	198.0000	244.0000	149.0000	450.0000	226.0000	204.0000	300.0000	80.0000	655.0000	437.0000	92.0000	296.0000	572.0000	287.0000	214.0000	222.0000	538.0000	472.0000	338.0000	422.0000	70.0000	181.0000	168.0000	275.0000	532.0000	632.0000	338.0000	317.0000	245.0000
286	-13.5000	-6.0750	283.0000	122.0000	111.0000	34.0000	101.0000	186.0000	104.0000	104.0000	156.0000	188.0000	299.0000	196.0000	196.0000	186.0000	91.0000	205.0000	181.0000	219.0000	76.0000	184.0000	256.0000	414.0000	247.0000	255.0000	24.0000	112.0000	481.0000	274.0000	213.0000	210.0000	447.0000	248.0000	139.0000	171.0000	559.0000	203.0000	158.0000	234.0000	213.0000	128.0000	189.0000	427.0000	475.0000	296.0000	489.0000	235.0000	274.0000
287	-13.4250	-6.0750	162.0000	138.0000	29.0000	156.0000	140.0000	82.0000	172.0000	172.0000	85.0000	182.0000	213.0000	206.0000	149.0000	253.0000	81.0000	442.0000	119.0000	99.0000	111.0000	252.0000	77.0000	282.0000	359.0000	229.0000	75.0000	170.0000	404.0000	289.0000	143.0000	166.0000	237.0000	122.0000	82.0000	116.0000	368.0000	203.0000	330.0000	121.0000	201.0000	108.0000	244.0000	267.0000	352.0000	374.0000	231.0000	195.0000	312.0000
288	-13.3500	-6.0750	222.0000	33.0000	122.0000	29.0000	98.0000	140.0000	126.0000	126.0000	190.0000	167.0000	284.0000	274.0000	239.0000	258.0000	115.0000	133.0000	47.0000	187.0000	99.0000	130.0000	183.0000	408.0000	127.0000	110.0000	49.0000	299.0000	314.0000	143.0000	108.0000	209.0000	270.0000	103.0000	143.0000	111.0000	202.0000	344.0000	226.0000	76.0000	200.0000	61.0000	141.0000	155.0000	379.0000	138.0000	162.0000	196.0000	162.0000
289	-13.2750	-6.0750	139.0000	86.0000	160.0000	95.0000	75.0000	122.0000	274.0000	274.0000	395.0000	232.0000	121.0000	167.0000	154.0000	174.0000	133.0000	181.0000	100.0000	162.0000	51.0000	128.0000	97.0000	422.0000	166.0000	206.0000	91.0000	186.0000	357.0000	155.0000	322.0000	288.0000	404.0000	165.0000	189.0000	133.0000	368.0000	171.0000	267.0000	228.0000	72.0000	206.0000	184.0000	278.0000	250.0000	221.0000	182.0000	240.0000	328.0000
290	-13.2000	-6.0750	191.0000	238.0000	252.0000	144.0000	115.0000	112.0000	151.0000	151.0000	260.0000	186.0000	166.0000	270.0000	201.0000	244.0000	235.0000	146.0000	210.0000	170.0000	41.0000	197.0000	147.0000	628.0000	189.0000	88.0000	130.0000	235.0000	250.0000	67.0000	218.0000	192.0000	182.0000	180.0000	108.0000	162.0000	488.0000	278.0000	120.0000	72.0000	119.0000	156.0000	102.0000	273.0000	627.0000	468.0000	333.0000	289.0000	304.0000
291	-13.1250	-6.0750	110.0000	221.0000	182.0000	19.0000	108.0000	182.0000	82.0000	107.0000	341.0000	249.0000	292.0000	163.0000	199.0000	229.0000	107.0000	153.0000	163.0000	150.0000	131.0000	94.0000	74.0000	568.0000	278.0000	143.0000	108.0000	144.0000	398.0000	119.0000	238.0000	224.0000	293.0000	290.0000	164.0000	140.0000	512.0000	269.0000	371.0000	167.0000	265.0000	77.0000	167.0000	329.0000	367.0000	435.0000	224.0000	265.0000	116.0000
292	-13.0500	-6.0750	185.0000	121.0000	85.0000	135.0000	87.0000	251.0000	35.0000	35.0000	81.0000	80.0000	256.0000	291.0000	135.0000	133.0000	147.0000	51.0000	187.0000	226.0000	105.0000	212.0000	154.0000	488.0000	304.0000	122.0000	47.0000	196.0000	498.0000	270.0000	96.0000	146.0000	353.0000	270.0000	242.0000	209.0000	215.0000	290.0000	146.0000	215.0000	306.0000	80.0000	114.0000	148.0000	279.0000	305.0000	312.0000	268.0000	402.0000
293	-12.9750	-6.0750	319.0000	176.0000	195.0000	118.0000	27.0000	69.0000	130.0000	130.0000	339.0000	147.0000	301.0000	280.0000	128.0000	137.0000	150.0000	166.0000	101.0000	72.0000	152.0000	99.0000	153.0000	642.0000	242.0000	125.0000	124.0000	252.0000	290.0000	337.0000	179.0000	162.0000	419.0000	62.0000	276.0000	226.0000	475.0000	181.0000	151.0000	149.0000	199.0000	100.0000	93.0000	467.0000	595.0000	314.0000	545.0000	250.0000	421.0000
294	-12.9000	-6.0750	120.0000	26.0000	170.0000	18.0000	138.0000	115.0000	96.0000	114.0000	158.0000	67.0000	346.0000	142.0000	232.0000	143.0000	140.0000	195.0000	241.0000	96.0000	99.0000	254.0000	162.0000	558.0000	229.0000	61.0000	139.0000	51.0000	197.0000	198.0000	332.0000	125.0000	291.0000	225.0000	80.0000	43.0000	442.0000	337.0000	261.0000	184.0000	179.0000	67.0000	133.0000	296.0000	85.0000	190.0000	367.0000	231.0000	278.0000
295	-12.8250	-6.0750	207.0000	62.0000	167.0000	78.0000	125.0000	174.0000	138.0000	138.0000	234.0000	296.0000	310.0000	272.0000	241.0000	83.0000	190.0000	135.0000	96.0000	104.0000	151.0000	84.0000	231.0000	326.0000	159.0000	253.0000	62.0000	91.0000	141.0000	124.0000	158.0000	114.0000	289.0000	273.0000	118.0000	104.0000	239.0000	205.0000	197.0000	336.0000	136.0000	46.0000	177.0000	378.0000	404.0000	438.0000	264.0000	199.0000	304.0000
296	-12.7500	-6.0750	53.0000	296.0000	111.0000	161.0000	166.0000	149.0000	76.0000	76.0000	265.0000	160.0000	654.0000	192.0000	197.0000	206.0000	143.0000	129.0000	101.0000	119.0000	40.0000	114.0000	104.0000	500.0000	236.0000	152.0000	222.0000	93.0000	148.0000	274.0000	180.0000	188.0000	402.0000	277.0000	172.0000	217.0000	347.0000	547.0000	288.0000	389.0000	172.0000	290.0000	138.0000	357.0000	436.0000	533.0000	430.0000	321.0000	315.0000
297	-12.6750	-6.0750	165.0000	78.0000	146.0000	167.0000	77.0000	84.0000	186.0000	186.0000	177.0000	105.0000	172.0000	237.0000	283.0000	310.0000	86.0000	227.0000	215.0000	25.0000	0.0000	130.0000	113.0000	175.0000	246.0000	81.0000	156.0000	164.0000	181.0000	192.0000	128.0000	150.0000	210.0000	263.0000	157.0000	87.0000	292.0000	284.0000	306.0000	304.0000	72.0000	33.0000	252.0000	484.0000	263.0000	54.0000	202.0000	99.0000	280.0000
298	-12.6000	-6.0750	87.0000	24.0000	110.0000	112.0000	47.0000	237.0000	55.0000	55.0000	276.0000	96.0000	121.0000	127.0000	80.0000	122.0000	186.0000	26.0000	119.0000	92.0000	43.0000	132.0000	75.0000	186.0000	180.0000	135.0000	132.0000	186.0000	151.0000	234.0000	170.0000	159.0000	263.0000	157.0000	155.0000	86.0000	204.0000	196.0000	172.0000	136.0000	49.0000	54.0000	36.0000	66.0000	182.0000	267.0000	249.0000	179.0000	194.0000
299	-12.5250	-6.0750	85.0000	104.0000	101.0000	0.0000	165.0000	103.0000	160.0000	160.0000	257.0000	106.0000	405.0000	235.0000	171.0000	205.0000	96.0000	108.0000	138.0000	24.0000	83.0000	175.0000	175.0000	421.0000	250.0000	123.0000	73.0000	54.0000	205.0000	149.0000	143.0000	238.0000	265.0000	119.0000	69.0000	107.0000	106.0000	193.0000	118.0000	279.0000	88.0000	49.0000	150.0000	171.0000	249.0000	145.0000	293.0000	215.0000	168.0000
300	-12.4500	-6.0750	136.0000	18.0000	122.0000	131.0000	122.0000	192.0000	61.0000	61.0000	156.0000	84.0000	362.0000	258.0000	0.0000	170.0000	51.0000	102.0000	244.0000	118.0000	64.0000	308.0000	176.0000	236.0000	278.0000	144.0000	55.0000	230.0000	220.0000	99.0000	116.0000	143.0000	282.0000	279.0000	178.0000	149.0000	344.0000	300.0000	148.0000	166.0000	137.0000	193.0000	176.0000	294.0000	281.0000	408.0000	347.0000	199.0000	356.0000
301	-12.3750	-6.0750	250.0000	263.0000	177.0000	152.0000	135.0000	177.0000	146.0000	146.0000	293.0000	104.0000	213.0000	83.0000	46.0000	84.0000	114.0000	28.0000	70.0000	159.0000	175.0000	179.0000	172.0000	266.0000	79.0000	210.0000	69.0000	60.0000	180.0000	147.0000	79.0000	193.0000	305.0000	143.0000	85.0000	142.0000	324.0000	176.0000	189.0000	143.0000	213.0000	74.0000	98.0000	161.0000	264.0000	323.0000	343.0000	164.0000	416.0000
302	-12.3000	-6.0750	210.0000	209.0000	97.0000	171.0000	46.0000	128.0000	96.0000	96.0000	214.0000	110.0000	531.0000	228.0000	269.0000	88.0000	106.0000	187.0000	133.0000	304.0000	100.0000	93.0000	221.0000	269.0000	195.0000	145.0000	165.0000	192.0000	113.0000	158.0000	87.0000	180.0000	179.0000	203.0000	98.0000	85.0000	575.0000	242.0000	204.0000	233.0000	306.0000	71.0000	125.0000	137.0000	324.0000	352.0000	173.0000	366.0000	253.0000
303	-12.2250	-6.0750	64.0000	147.0000	123.0000	95.0000	136.0000	107.0000	80.0000	80.0000	225.0000	123.0000	255.0000	260.0000	141.0000	108.0000	45.0000	116.0000	272.0000	28.0000	69.0000	155.0000	110.0000	328.0000	331.0000	212.0000	27.0000	66.0000	186.0000	136.0000	118.0000	76.0000	333.0000	320.0000	129.0000	271.0000	256.0000	134.0000	247.0000	204.0000	331.0000	148.0000	29.0000	224.0000	320.0000	332.0000	324.0000	250.0000	436.0000
304	-12.1500	-6.0750	224.0000	222.0000	145.0000	61.0000	139.0000	183.0000	57.0000	57.0000	250.0000	154.0000	298.0000	345.0000	121.0000	149.0000	212.0000	249.0000	291.0000	117.0000	39.0000	313.0000	134.0000	481.0000	309.0000	59.0000	78.0000	139.0000	278.0000	94.0000	105.0000	184.0000	218.0000	136.0000	134.0000	94.0000	505.0000	336.0000	215.0000	80.0000	123.0000	92.0000	69.0000	525.0000	425.0000	358.0000	242.0000	543.0000	395.0000
305	-12.0750	-6.0750	99.0000	73.0000	176.0000	167.0000	224.0000	94.0000	0.0000	0.0000	287.0000	160.0000	298.0000	292.0000	154.0000	44.0000	220.0000	111.0000	47.0000	234.0000	27.0000	143.0000	96.0000	544.0000	436.0000	197.0000	112.0000	140.0000	138.0000	68.0000	145.0000	236.0000	190.0000	305.0000	193.0000	123.0000	476.0000	199.0000	208.0000	235.0000	216.0000	176.0000	92.0000	380.0000	344.0000	318.0000	271.0000	430.0000	416.0000
306	-12.0000	-6.0750	135.0000	141.0000	134.0000	90.0000	68.0000	99.0000	220.0000	220.0000	315.0000	45.0000	336.0000	298.0000	96.0000	191.0000	128.0000	248.0000	189.0000	156.0000	73.0000	64.0000	143.0000	352.0000	81.0000	178.0000	230.0000	159.0000	285.0000	184.0000	150.0000	177.0000	460.0000	166.0000	158.0000	77.0000	634.0000	57.0000	176.0000	277.0000	147.0000	216.0000	213.0000	175.0000	345.0000	317.0000	219.0000	231.0000	498.0000
307	-11.9250	-6.0750	53.0000	92.0000	164.0000	105.0000	166.0000	62.0000	115.0000	115.0000	224.0000	98.0000	263.0000	282.0000	183.0000	119.0000	288.0000	73.0000	173.0000	201.0000	136.0000	109.0000	228.0000	436.0000	308.0000	91.0000	57.0000	64.0000	46.0000	90.0000	217.0000	187.0000	297.0000	185.0000	184.0000	77.0000	445.0000	107.0000	51.0000	261.0000	119.0000	110.0000	272.0000	246.0000	267.0000	202.0000	234.0000	162.0000	259.0000
308	-11.8500	-6.0750	47.0000	52.0000	145.0000	67.0000	103.0000	108.0000	120.0000	120.0000	292.0000	109.0000	309.0000	191.0000	140.0000	204.0000	93.0000	122.0000	27.0000	127.0000	134.0000	110.0000	134.0000	277.0000	221.0000	114.0000	23.0000	73.0000	191.0000	183.0000	118.0000	190.0000	371.0000	74.0000	142.0000	134.0000	211.0000	218.0000	192.0000	181.0000	145.0000	79.0000	141.0000	155.0000	264.0000	270.0000	269.0000	262.0000	565.0000
309	-11.7750	-6.0750	36.0000	75.0000	182.0000	46.0000	79.0000	123.0000	102.0000	102.0000	199.0000	196.0000	352.0000	193.0000	235.0000	185.0000	166.0000	20.0000	150.0000	89.0000	185.0000	212.0000	239.0000	302.0000	282.0000	191.0000	111.0000	98.0000	154.0000	184.0000	86.0000	166.0000	287.0000	161.0000	105.0000	128.0000	368.0000	258.0000	170.0000	228.0000	149.0000	104.0000	45.0000	188.0000	227.0000	194.0000	371.0000	82.0000	201.0000
310	-11.7000	-6.0750	63.0000	52.0000	129.0000	176.0000	206.0000	132.0000	141.0000	141.0000	216.0000	120.0000	341.0000	232.0000	110.0000	148.0000	120.0000	165.0000	176.0000	112.0000	100.0000	324.0000	125.0000	256.0000	291.0000	186.0000	104.0000	164.0000	209.0000	216.0000	101.0000	51.0000	231.0000	261.0000	52.0000	121.0000	409.0000	266.0000	226.0000	96.0000	240.0000	270.0000	120.0000	246.0000	363.0000	324.0000	376.0000	229.0000	416.0000
311	-11.6250	-6.0750	131.0000	165.0000	69.0000	153.0000	77.0000	137.0000	84.0000	84.0000	241.0000	135.0000	326.0000	254.0000	193.0000	129.0000	120.0000	136.0000	268.0000	95.0000	143.0000	146.0000	116.0000	252.0000	308.0000	168.0000	91.0000	187.0000	340.0000	165.0000	147.0000	286.0000	506.0000	144.0000	111.0000	143.0000	431.0000	248.0000	345.0000	246.0000	102.0000	32.0000	103.0000	235.0000	281.0000	217.0000	186.0000	181.0000	615.0000
312	-11.5500	-6.0750	288.0000	226.0000	117.0000	135.0000	137.0000	191.0000	141.0000	141.0000	335.0000	157.0000	560.0000	247.0000	114.0000	260.0000	103.0000	106.0000	147.0000	73.0000	175.0000	126.0000	112.0000	365.0000	274.0000	201.0000	219.0000	149.0000	137.0000	281.0000	100.0000	362.0000	353.0000	285.0000	36.0000	26.0000	528.0000	140.0000	172.0000	189.0000	95.0000	169.0000	93.0000	155.0000	359.0000	487.0000	381.0000	378.0000	305.0000
313	-11.4750	-6.0750	292.0000	307.0000	195.0000	186.0000	129.0000	142.0000	62.0000	62.0000	379.0000	254.0000	360.0000	237.0000	165.0000	169.0000	148.0000	83.0000	179.0000	101.0000	25.0000	308.0000	121.0000	341.0000	291.0000	174.0000	157.0000	128.0000	75.0000	116.0000	155.0000	323.0000	374.0000	153.0000	213.0000	182.0000	509.0000	337.0000	210.0000	254.0000	146.0000	207.0000	207.0000	307.0000	329.0000	270.0000	199.0000	320.0000	256.0000
314	-11.4000	-6.0750	90.0000	301.0000	174.0000	52.0000	47.0000	170.0000	125.0000	125.0000	228.0000	67.0000	293.0000	355.0000	272.0000	20.0000	43.0000	204.0000	53.0000	174.0000	77.0000	94.0000	131.0000	324.0000	266.0000	151.0000	51.0000	115.0000	92.0000	319.0000	160.0000	191.0000	252.0000	141.0000	178.0000	80.0000	300.0000	270.0000	163.0000	174.0000	145.0000	77.0000	144.0000	271.0000	288.0000	174.0000	306.0000	291.0000	304.0000
315	-11.3250	-6.0750	20.0000	64.0000	39.0000	189.0000	48.0000	152.0000	107.0000	107.0000	362.0000	94.0000	356.0000	92.0000	155.0000	220.0000	127.0000	129.0000	44.0000	87.0000	74.0000	181.0000	124.0000	284.0000	264.0000	218.0000	137.0000	137.0000	360.0000	202.0000	153.0000	168.0000	200.0000	246.0000	221.0000	121.0000	291.0000	304.0000	147.0000	341.0000	102.0000	322.0000	74.0000	184.0000	217.0000	221.0000	375.0000	159.0000	399.0000
316	-8.9250	-6.0750	101.0000	178.0000	92.0000	100.0000	0.0000	289.0000	88.0000	88.0000	313.0000	90.0000	348.0000	394.0000	255.0000	135.0000	218.0000	241.0000	436.0000	211.0000	75.0000	189.0000	25.0000	522.0000	374.0000	250.0000	193.0000	281.0000	1274.0000	449.0000	183.0000	299.0000	674.0000	391.0000	445.0000	94.0000	791.0000	339.0000	294.0000	283.0000	201.0000	185.0000	130.0000	329.0000	392.0000	837.0000	311.0000	405.0000	607.0000
317	-8.8500	-6.0750	257.0000	147.0000	203.0000	105.0000	136.0000	69.0000	25.0000	25.0000	331.0000	97.0000	338.0000	134.0000	251.0000	333.0000	48.0000	163.0000	117.0000	169.0000	192.0000	121.0000	149.0000	428.0000	403.0000	156.0000	221.0000	171.0000	1110.0000	421.0000	239.0000	218.0000	714.0000	199.0000	221.0000	46.0000	570.0000	223.0000	175.0000	218.0000	323.0000	169.0000	136.0000	190.0000	391.0000	332.0000	395.0000	131.0000	392.0000
318	-8.7750	-6.0750	161.0000	186.0000	128.0000	160.0000	183.0000	91.0000	195.0000	195.0000	310.0000	109.0000	394.0000	235.0000	178.0000	231.0000	226.0000	179.0000	250.0000	228.0000	152.0000	106.0000	101.0000	349.0000	210.0000	172.0000	19.0000	209.0000	288.0000	313.0000	176.0000	96.0000	451.0000	396.0000	167.0000	139.0000	594.0000	361.0000	223.0000	311.0000	123.0000	212.0000	152.0000	295.0000	426.0000	461.0000	350.0000	333.0000	333.0000
319	-8.7000	-6.0750	320.0000	112.0000	66.0000	94.0000	49.0000	153.0000	101.0000	101.0000	264.0000	86.0000	595.0000	97.0000	232.0000	310.0000	45.0000	50.0000	297.0000	281.0000	43.0000	203.0000	262.0000	409.0000	455.0000	196.0000	78.0000	233.0000	464.0000	122.0000	377.0000	391.0000	164.0000	321.0000	128.0000	152.0000	512.0000	386.0000	312.0000	204.0000	192.0000	141.0000	146.0000	501.0000	523.0000	466.0000	311.0000	293.0000	802.0000
320	-8.6250	-6.0750	101.0000	209.0000	171.0000	71.0000	45.0000	178.0000	134.0000	134.0000	264.0000	76.0000	317.0000	172.0000	188.0000	155.0000	150.0000	143.0000	117.0000	245.0000	267.0000	44.0000	148.0000	209.0000	283.0000	107.0000	113.0000	51.0000	735.0000	400.0000	91.0000	311.0000	482.0000	243.0000	292.0000	243.0000	411.0000	289.0000	79.0000	174.0000	206.0000	237.0000	68.0000	260.0000	155.0000	577.0000	473.0000	209.0000	457.0000
321	-8.5500	-6.0750	333.0000	228.0000	54.0000	146.0000	147.0000	157.0000	389.0000	389.0000	111.0000	114.0000	223.0000	409.0000	230.0000	163.0000	233.0000	242.0000	451.0000	176.0000	89.0000	162.0000	97.0000	411.0000	430.0000	223.0000	247.0000	173.0000	543.0000	354.0000	244.0000	232.0000	636.0000	555.0000	28.0000	58.0000	636.0000	190.0000	298.0000	388.0000	270.0000	115.0000	384.0000	447.0000	359.0000	450.0000	423.0000	296.0000	687.0000
322	-8.4750	-6.0750	192.0000	130.0000	103.0000	100.0000	212.0000	151.0000	63.0000	63.0000	192.0000	109.0000	261.0000	269.0000	195.0000	236.0000	224.0000	331.0000	189.0000	85.0000	63.0000	104.0000	222.0000	432.0000	185.0000	245.0000	192.0000	166.0000	874.0000	388.0000	209.0000	296.0000	572.0000	328.0000	133.0000	231.0000	446.0000	330.0000	179.0000	292.0000	128.0000	187.0000	234.0000	363.0000	405.0000	573.0000	339.0000	426.0000	489.0000
323	-8.4000	-6.0750	137.0000	149.0000	60.0000	109.0000	93.0000	220.0000	130.0000	130.0000	378.0000	190.0000	307.0000	536.0000	290.0000	241.0000	135.0000	114.0000	213.0000	239.0000	96.0000	199.0000	127.0000	322.0000	329.0000	104.0000	175.0000	113.0000	1036.0000	544.0000	129.0000	143.0000	508.0000	54.0000	202.0000	220.0000	674.0000	266.0000	305.0000	342.0000	171.0000	311.0000	214.0000	234.0000	445.0000	448.0000	200.0000	80.0000	259.0000
324	-8.3250	-6.0750	164.0000	178.0000	90.0000	187.0000	129.0000	212.0000	80.0000	80.0000	285.0000	116.0000	191.0000	454.0000	306.0000	379.0000	130.0000	185.0000	421.0000	255.0000	90.0000	138.0000	125.0000	431.0000	279.0000	170.0000	243.0000	144.0000	776.0000	434.0000	146.0000	321.0000	648.0000	163.0000	178.0000	142.0000	360.0000	165.0000	262.0000	234.0000	102.0000	251.0000	256.0000	254.0000	435.0000	405.0000	358.0000	316.0000	436.0000
325	-8.2500	-6.0750	295.0000	150.0000	72.0000	109.0000	133.0000	161.0000	101.0000	101.0000	213.0000	154.0000	313.0000	197.0000	335.0000	230.0000	158.0000	163.0000	154.0000	142.0000	98.0000	253.0000	141.0000	256.0000	199.0000	136.0000	259.0000	211.0000	963.0000	538.0000	161.0000	272.0000	455.0000	169.0000	182.0000	242.0000	343.0000	272.0000	346.0000	127.0000	279.0000	194.0000	66.0000	160.0000	451.0000	332.0000	270.0000	201.0000	353.0000
326	-8.1750	-6.0750	290.0000	137.0000	169.0000	84.0000	264.0000	194.0000	145.0000	145.0000	171.0000	134.0000	291.0000	139.0000	266.0000	185.0000	182.0000	204.0000	310.0000	138.0000	211.0000	131.0000	185.0000	326.0000	268.0000	307.0000	133.0000	96.0000	1026.0000	439.0000	140.0000	355.0000	477.0000	181.0000	136.0000	207.0000	592.0000	270.0000	190.0000	198.0000	163.0000	199.0000	116.0000	364.0000	375.0000	470.0000	201.0000	276.0000	582.0000
327	-8.1000	-6.0750	115.0000	146.0000	270.0000	94.0000	38.0000	235.0000	84.0000	84.0000	254.0000	146.0000	324.0000	249.0000	224.0000	136.0000	185.0000	143.0000	267.0000	260.0000	128.0000	202.0000	146.0000	548.0000	263.0000	142.0000	152.0000	183.0000	1075.0000	363.0000	293.0000	283.0000	468.0000	98.0000	296.0000	103.0000	758.0000	176.0000	343.0000	339.0000	135.0000	212.0000	153.0000	263.0000	453.0000	542.0000	252.0000	168.0000	476.0000
328	-8.0250	-6.0750	209.0000	132.0000	51.0000	175.0000	113.0000	206.0000	108.0000	108.0000	375.0000	89.0000	201.0000	501.0000	250.0000	167.0000	164.0000	105.0000	325.0000	106.0000	134.0000	149.0000	126.0000	436.0000	236.0000	219.0000	96.0000	306.0000	1069.0000	552.0000	132.0000	581.0000	929.0000	271.0000	259.0000	290.0000	589.0000	294.0000	249.0000	417.0000	173.0000	241.0000	212.0000	266.0000	438.0000	426.0000	383.0000	392.0000	473.0000
329	-7.9500	-6.0750	198.0000	237.0000	109.0000	148.0000	99.0000	132.0000	35.0000	35.0000	161.0000	137.0000	260.0000	250.0000	264.0000	271.0000	168.0000	116.0000	283.0000	79.0000	101.0000	213.0000	84.0000	375.0000	376.0000	224.0000	294.0000	198.0000	857.0000	309.0000	231.0000	342.0000	689.0000	158.0000	288.0000	110.0000	273.0000	380.0000	197.0000	272.0000	221.0000	190.0000	238.0000	324.0000	460.0000	230.0000	490.0000	292.0000	450.0000
330	-7.8750	-6.0750	100.0000	123.0000	25.0000	114.0000	21.0000	217.0000	130.0000	130.0000	147.0000	92.0000	482.0000	304.0000	249.0000	238.0000	249.0000	173.0000	397.0000	193.0000	112.0000	189.0000	248.0000	376.0000	118.0000	310.0000	125.0000	72.0000	1134.0000	392.0000	180.0000	246.0000	498.0000	251.0000	166.0000	130.0000	439.0000	349.0000	204.0000	364.0000	186.0000	126.0000	161.0000	389.0000	422.0000	552.0000	436.0000	193.0000	231.0000
331	-7.8000	-6.0750	380.0000	180.0000	252.0000	130.0000	95.0000	171.0000	50.0000	50.0000	170.0000	127.0000	383.0000	199.0000	146.0000	170.0000	222.0000	254.0000	289.0000	140.0000	184.0000	248.0000	130.0000	447.0000	303.0000	151.0000	130.0000	215.0000	925.0000	429.0000	117.0000	139.0000	662.0000	210.0000	129.0000	154.0000	375.0000	384.0000	121.0000	294.0000	238.0000	186.0000	57.0000	411.0000	235.0000	399.0000	446.0000	81.0000	366.0000
332	-7.7250	-6.0750	242.0000	250.0000	79.0000	108.0000	26.0000	174.0000	143.0000	143.0000	222.0000	134.0000	302.0000	215.0000	187.0000	248.0000	276.0000	166.0000	526.0000	132.0000	72.0000	75.0000	328.0000	274.0000	191.0000	108.0000	168.0000	263.0000	548.0000	174.0000	127.0000	342.0000	764.0000	372.0000	224.0000	179.0000	682.0000	195.0000	303.0000	337.0000	279.0000	62.0000	142.0000	292.0000	326.0000	362.0000	195.0000	307.0000	374.0000
333	-7.6500	-6.0750	146.0000	215.0000	110.0000	111.0000	191.0000	160.0000	52.0000	52.0000	277.0000	122.0000	235.0000	357.0000	172.0000	209.0000	137.0000	277.0000	301.0000	137.0000	157.0000	80.0000	165.0000	377.0000	342.0000	173.0000	70.0000	73.0000	540.0000	493.0000	107.0000	186.0000	366.0000	165.0000	163.0000	128.0000	453.0000	341.0000	180.0000	204.0000	156.0000	113.0000	170.0000	396.0000	406.0000	520.0000	481.0000	231.0000	247.0000
334	-7.5750	-6.0750	214.0000	181.0000	45.0000	37.0000	29.0000	302.0000	195.0000	195.0000	214.0000	109.0000	222.0000	363.0000	114.0000	367.0000	102.0000	284.0000	232.0000	97.0000	118.0000	299.0000	145.0000	471.0000	208.0000	222.0000	90.0000	171.0000	739.0000	239.0000	155.0000	303.0000	589.0000	214.0000	137.0000	129.0000	249.0000	289.0000	354.0000	383.0000	159.0000	135.0000	169.0000	434.0000	485.0000	433.0000	287.0000	245.0000	438.0000
335	-7.5000	-6.0750	140.0000	182.0000	200.0000	131.0000	51.0000	145.0000	217.0000	217.0000	303.0000	90.0000	395.0000	285.0000	236.0000	273.0000	248.0000	191.0000	174.0000	160.0000	24.0000	346.0000	319.0000	341.0000	334.0000	252.0000	170.0000	135.0000	800.0000	413.0000	182.0000	233.0000	725.0000	324.0000	212.0000	193.0000	423.0000	203.0000	205.0000	243.0000	146.0000	185.0000	171.0000	183.0000	419.0000	245.0000	269.0000	143.0000	275.0000
336	-7.4250	-6.0750	250.0000	32.0000	186.0000	266.0000	68.0000	119.0000	98.0000	98.0000	406.0000	149.0000	226.0000	193.0000	143.0000	208.0000	203.0000	124.0000	201.0000	142.0000	44.0000	318.0000	73.0000	382.0000	255.0000	197.0000	163.0000	152.0000	642.0000	411.0000	299.0000	227.0000	336.0000	293.0000	193.0000	257.0000	438.0000	185.0000	168.0000	139.0000	248.0000	167.0000	168.0000	314.0000	423.0000	529.0000	266.0000	186.0000	457.0000
337	-7.3500	-6.0750	173.0000	134.0000	68.0000	142.0000	0.0000	99.0000	107.0000	107.0000	152.0000	53.0000	255.0000	253.0000	105.0000	284.0000	150.0000	148.0000	438.0000	89.0000	71.0000	116.0000	139.0000	414.0000	260.0000	142.0000	183.0000	125.0000	531.0000	458.0000	141.0000	176.0000	511.0000	340.0000	136.0000	143.0000	288.0000	67.0000	197.0000	308.0000	218.0000	224.0000	139.0000	434.0000	395.0000	363.0000	303.0000	266.0000	523.0000
338	-7.2750	-6.0750	185.0000	116.0000	69.0000	212.0000	103.0000	106.0000	173.0000	173.0000	297.0000	170.0000	364.0000	371.0000	269.0000	169.0000	147.0000	102.0000	147.0000	149.0000	207.0000	260.0000	321.0000	401.0000	282.0000	65.0000	73.0000	192.0000	333.0000	213.0000	130.0000	275.0000	315.0000	155.0000	303.0000	106.0000	137.0000	319.0000	187.0000	244.0000	206.0000	141.0000	79.0000	268.0000	375.0000	292.0000	247.0000	235.0000	666.0000
339	-7.2000	-6.0750	40.0000	151.0000	49.0000	191.0000	71.0000	60.0000	105.0000	105.0000	241.0000	67.0000	451.0000	163.0000	130.0000	277.0000	199.0000	74.0000	114.0000	89.0000	22.0000	109.0000	140.0000	218.0000	325.0000	226.0000	219.0000	104.0000	207.0000	222.0000	239.0000	249.0000	386.0000	295.0000	151.0000	73.0000	450.0000	94.0000	170.0000	347.0000	211.0000	255.0000	140.0000	90.0000	459.0000	417.0000	385.0000	288.0000	434.0000
340	-15.6000	-6.0000	182.0000	165.0000	320.0000	111.0000	267.0000	184.0000	161.0000	161.0000	96.0000	194.0000	408.0000	303.0000	63.0000	388.0000	243.0000	265.0000	571.0000	226.0000	204.0000	324.0000	225.0000	689.0000	396.0000	180.0000	113.0000	98.0000	1016.0000	375.0000	181.0000	321.0000	627.0000	288.0000	168.0000	161.0000	914.0000	373.0000	361.0000	197.0000	237.0000	324.0000	220.0000	623.0000	542.0000	671.0000	204.0000	226.0000	382.0000
341	-15.5250	-6.0000	247.0000	66.0000	218.0000	52.0000	118.0000	47.0000	41.0000	41.0000	396.0000	227.0000	323.0000	118.0000	245.0000	73.0000	347.0000	300.0000	194.0000	225.0000	135.0000	49.0000	235.0000	297.0000	376.0000	247.0000	161.0000	110.0000	678.0000	237.0000	345.0000	288.0000	506.0000	459.0000	156.0000	220.0000	444.0000	277.0000	155.0000	137.0000	298.0000	134.0000	66.0000	324.0000	381.0000	558.0000	199.0000	459.0000	405.0000
342	-15.4500	-6.0000	144.0000	153.0000	144.0000	81.0000	46.0000	89.0000	32.0000	32.0000	212.0000	160.0000	201.0000	353.0000	137.0000	191.0000	175.0000	179.0000	145.0000	21.0000	154.0000	237.0000	204.0000	356.0000	199.0000	291.0000	62.0000	210.0000	585.0000	321.0000	245.0000	302.0000	616.0000	324.0000	189.0000	120.0000	413.0000	367.0000	373.0000	363.0000	116.0000	133.0000	94.0000	230.0000	450.0000	450.0000	292.0000	233.0000	433.0000
343	-15.3750	-6.0000	158.0000	64.0000	203.0000	252.0000	130.0000	163.0000	286.0000	286.0000	170.0000	247.0000	192.0000	209.0000	161.0000	147.0000	86.0000	157.0000	121.0000	141.0000	104.0000	162.0000	287.0000	497.0000	437.0000	270.0000	124.0000	104.0000	564.0000	147.0000	113.0000	287.0000	351.0000	163.0000	109.0000	100.0000	305.0000	273.0000	129.0000	213.0000	142.0000	108.0000	181.0000	409.0000	271.0000	437.0000	198.0000	199.0000	506.0000
344	-15.3000	-6.0000	205.0000	177.0000	189.0000	148.0000	39.0000	212.0000	180.0000	180.0000	306.0000	241.0000	322.0000	286.0000	359.0000	206.0000	158.0000	178.0000	197.0000	216.0000	150.0000	162.0000	91.0000	548.0000	372.0000	172.0000	118.0000	108.0000	676.0000	300.0000	193.0000	253.0000	440.0000	271.0000	204.0000	93.0000	386.0000	279.0000	265.0000	338.0000	272.0000	66.0000	370.0000	329.0000	496.0000	657.0000	299.0000	247.0000	298.0000
345	-15.2250	-6.0000	228.0000	162.0000	84.0000	93.0000	227.0000	219.0000	151.0000	151.0000	226.0000	119.0000	289.0000	270.0000	354.0000	232.0000	122.0000	134.0000	200.0000	285.0000	132.0000	250.0000	165.0000	401.0000	285.0000	127.0000	293.0000	100.0000	567.0000	144.0000	246.0000	254.0000	323.0000	161.0000	147.0000	178.0000	340.0000	170.0000	201.0000	119.0000	121.0000	198.0000	75.0000	258.0000	330.0000	272.0000	214.0000	323.0000	454.0000
346	-15.1500	-6.0000	139.0000	159.0000	240.0000	115.0000	44.0000	69.0000	171.0000	171.0000	291.0000	181.0000	415.0000	257.0000	319.0000	277.0000	74.0000	290.0000	241.0000	160.0000	124.0000	177.0000	152.0000	368.0000	231.0000	197.0000	123.0000	113.0000	805.0000	248.0000	200.0000	289.0000	775.0000	291.0000	126.0000	132.0000	480.0000	269.0000	286.0000	266.0000	151.0000	190.0000	196.0000	418.0000	526.0000	628.0000	216.0000	255.0000	142.0000
347	-15.0750	-6.0000	342.0000	187.0000	381.0000	99.0000	79.0000	247.0000	115.0000	115.0000	514.0000	98.0000	357.0000	419.0000	259.0000	441.0000	133.0000	344.0000	366.0000	142.0000	20.0000	139.0000	20.0000	527.0000	224.0000	181.0000	59.0000	155.0000	609.0000	193.0000	179.0000	304.0000	668.0000	375.0000	276.0000	231.0000	417.0000	255.0000	287.0000	311.0000	263.0000	106.0000	102.0000	387.0000	440.0000	352.0000	322.0000	338.0000	390.0000
348	-15.0000	-6.0000	69.0000	70.0000	191.0000	120.0000	181.0000	174.0000	106.0000	106.0000	421.0000	119.0000	439.0000	127.0000	372.0000	293.0000	204.0000	250.0000	394.0000	229.0000	147.0000	123.0000	127.0000	596.0000	358.0000	282.0000	163.0000	75.0000	832.0000	331.0000	197.0000	444.0000	594.0000	294.0000	296.0000	241.0000	445.0000	420.0000	200.0000	416.0000	120.0000	248.0000	146.0000	506.0000	439.0000	455.0000	431.0000	191.0000	510.0000
349	-14.9250	-6.0000	195.0000	408.0000	249.0000	131.0000	73.0000	127.0000	42.0000	42.0000	245.0000	166.0000	221.0000	221.0000	277.0000	227.0000	318.0000	371.0000	199.0000	86.0000	58.0000	207.0000	167.0000	561.0000	380.0000	138.0000	229.0000	83.0000	495.0000	294.0000	161.0000	335.0000	478.0000	173.0000	158.0000	163.0000	525.0000	449.0000	354.0000	92.0000	138.0000	213.0000	124.0000	203.0000	275.0000	625.0000	184.0000	128.0000	476.0000
350	-14.8500	-6.0000	226.0000	152.0000	162.0000	128.0000	175.0000	131.0000	44.0000	44.0000	350.0000	166.0000	381.0000	202.0000	178.0000	199.0000	245.0000	274.0000	273.0000	307.0000	178.0000	188.0000	187.0000	362.0000	181.0000	209.0000	147.0000	163.0000	620.0000	340.0000	204.0000	319.0000	626.0000	140.0000	65.0000	78.0000	503.0000	234.0000	289.0000	148.0000	181.0000	104.0000	235.0000	112.0000	297.0000	559.0000	458.0000	277.0000	405.0000
351	-14.7750	-6.0000	260.0000	244.0000	152.0000	92.0000	74.0000	176.0000	108.0000	108.0000	101.0000	259.0000	334.0000	358.0000	236.0000	224.0000	215.0000	252.0000	284.0000	146.0000	88.0000	130.0000	227.0000	402.0000	298.0000	177.0000	117.0000	166.0000	379.0000	93.0000	102.0000	312.0000	575.0000	263.0000	117.0000	274.0000	346.0000	240.0000	80.0000	391.0000	109.0000	177.0000	189.0000	411.0000	355.0000	334.0000	366.0000	300.0000	468.0000
352	-14.7000	-6.0000	204.0000	154.0000	60.0000	254.0000	159.0000	323.0000	89.0000	89.0000	118.0000	133.0000	353.0000	147.0000	77.0000	305.0000	204.0000	113.0000	420.0000	93.0000	46.0000	292.0000	189.0000	410.0000	322.0000	180.0000	191.0000	138.0000	830.0000	284.0000	194.0000	219.0000	430.0000	124.0000	198.0000	265.0000	324.0000	148.0000	343.0000	379.0000	319.0000	180.0000	254.0000	207.0000	398.0000	439.0000	195.0000	250.0000	306.0000
353	-14.6250	-6.0000	135.0000	168.0000	230.0000	139.0000	152.0000	167.0000	139.0000	139.0000	196.0000	177.0000	258.0000	371.0000	245.0000	218.0000	70.0000	153.0000	238.0000	108.0000	179.0000	152.0000	108.0000	640.0000	436.0000	137.0000	120.0000	245.0000	692.0000	380.0000	145.0000	281.0000	486.0000	323.0000	219.0000	87.0000	369.0000	266.0000	355.0000	368.0000	245.0000	226.0000	227.0000	215.0000	365.0000	596.0000	469.0000	263.0000	361.0000
354	-14.5500	-6.0000	225.0000	129.0000	140.0000	87.0000	114.0000	176.0000	118.0000	118.0000	166.0000	261.0000	212.0000	314.0000	408.0000	291.0000	345.0000	112.0000	165.0000	161.0000	305.0000	205.0000	170.0000	552.0000	374.0000	142.0000	150.0000	171.0000	663.0000	262.0000	161.0000	213.0000	556.0000	314.0000	127.0000	259.0000	223.0000	329.0000	259.0000	409.0000	203.0000	283.0000	215.0000	225.0000	333.0000	314.0000	245.0000	331.0000	340.0000
355	-14.4750	-6.0000	212.0000	109.0000	178.0000	205.0000	71.0000	157.0000	159.0000	159.0000	279.0000	83.0000	187.0000	294.0000	351.0000	212.0000	130.0000	75.0000	174.0000	75.0000	141.0000	250.0000	177.0000	412.0000	296.0000	141.0000	142.0000	101.0000	333.0000	293.0000	162.0000	325.0000	473.0000	152.0000	136.0000	140.0000	264.0000	236.0000	166.0000	297.0000	312.0000	209.0000	164.0000	476.0000	280.0000	328.0000	268.0000	222.0000	325.0000
356	-14.4000	-6.0000	264.0000	267.0000	228.0000	318.0000	177.0000	137.0000	216.0000	216.0000	254.0000	180.0000	394.0000	342.0000	248.0000	400.0000	83.0000	314.0000	293.0000	208.0000	198.0000	304.0000	218.0000	455.0000	222.0000	249.0000	116.0000	137.0000	703.0000	308.0000	126.0000	309.0000	517.0000	371.0000	175.0000	263.0000	377.0000	219.0000	275.0000	399.0000	277.0000	145.0000	155.0000	369.0000	499.0000	520.0000	242.0000	187.0000	314.0000
357	-14.3250	-6.0000	168.0000	78.0000	130.0000	70.0000	148.0000	250.0000	114.0000	90.0000	169.0000	221.0000	429.0000	238.0000	242.0000	211.0000	85.0000	190.0000	151.0000	101.0000	143.0000	355.0000	62.0000	572.0000	254.0000	130.0000	84.0000	128.0000	366.0000	178.0000	282.0000	205.0000	329.0000	243.0000	211.0000	186.0000	258.0000	379.0000	334.0000	336.0000	275.0000	165.0000	103.0000	309.0000	418.0000	319.0000	180.0000	185.0000	378.0000
358	-14.2500	-6.0000	147.0000	101.0000	96.0000	215.0000	144.0000	133.0000	168.0000	168.0000	257.0000	91.0000	437.0000	263.0000	124.0000	221.0000	185.0000	180.0000	174.0000	48.0000	147.0000	108.0000	200.0000	360.0000	216.0000	104.0000	190.0000	95.0000	515.0000	436.0000	209.0000	387.0000	586.0000	280.0000	249.0000	87.0000	395.0000	331.0000	265.0000	201.0000	246.0000	175.0000	248.0000	193.0000	314.0000	422.0000	348.0000	235.0000	371.0000
359	-14.1750	-6.0000	210.0000	147.0000	158.0000	180.0000	110.0000	213.0000	105.0000	105.0000	386.0000	227.0000	383.0000	267.0000	267.0000	273.0000	24.0000	183.0000	360.0000	225.0000	101.0000	273.0000	144.0000	361.0000	254.0000	202.0000	167.0000	144.0000	535.0000	141.0000	281.0000	357.0000	599.0000	343.0000	148.0000	146.0000	400.0000	285.0000	244.0000	368.0000	427.0000	348.0000	80.0000	312.0000	649.0000	700.0000	242.0000	350.0000	357.0000
360	-14.1000	-6.0000	180.0000	169.0000	138.0000	66.0000	136.0000	101.0000	161.0000	161.0000	182.0000	270.0000	319.0000	211.0000	191.0000	244.0000	197.0000	335.0000	360.0000	161.0000	20.0000	148.0000	94.0000	333.0000	389.0000	409.0000	132.0000	189.0000	796.0000	291.0000	149.0000	178.0000	605.0000	247.0000	95.0000	321.0000	552.0000	180.0000	504.0000	345.0000	297.0000	275.0000	427.0000	191.0000	486.0000	544.0000	356.0000	346.0000	339.0000
361	-14.0250	-6.0000	202.0000	147.0000	181.0000	47.0000	66.0000	293.0000	109.0000	109.0000	381.0000	115.0000	302.0000	266.0000	207.0000	291.0000	205.0000	183.0000	368.0000	261.0000	178.0000	284.0000	318.0000	320.0000	254.0000	126.0000	92.0000	151.0000	483.0000	339.0000	79.0000	234.0000	369.0000	337.0000	56.0000	133.0000	364.0000	233.0000	150.0000	429.0000	195.0000	184.0000	101.0000	232.0000	406.0000	428.0000	490.0000	152.0000	594.0000
362	-13.9500	-6.0000	234.0000	179.0000	112.0000	103.0000	101.0000	166.0000	144.0000	144.0000	210.0000	112.0000	223.0000	289.0000	214.0000	238.0000	196.0000	313.0000	230.0000	228.0000	0.0000	74.0000	53.0000	481.0000	231.0000	201.0000	106.0000	190.0000	604.0000	339.0000	154.0000	286.0000	575.0000	291.0000	191.0000	165.0000	555.0000	200.0000	229.0000	227.0000	138.0000	244.0000	176.0000	482.0000	470.0000	519.0000	124.0000	146.0000	279.0000
363	-13.8750	-6.0000	88.0000	84.0000	138.0000	33.0000	220.0000	39.0000	134.0000	134.0000	158.0000	98.0000	464.0000	226.0000	251.0000	407.0000	225.0000	199.0000	199.0000	216.0000	143.0000	295.0000	154.0000	312.0000	330.0000	198.0000	24.0000	115.0000	549.0000	339.0000	210.0000	174.0000	549.0000	346.0000	264.0000	180.0000	679.0000	262.0000	299.0000	390.0000	215.0000	225.0000	159.0000	202.0000	530.0000	478.0000	263.0000	188.0000	440.0000
364	-13.8000	-6.0000	105.0000	144.0000	101.0000	102.0000	201.0000	238.0000	92.0000	92.0000	172.0000	215.0000	203.0000	207.0000	245.0000	196.0000	137.0000	140.0000	190.0000	251.0000	135.0000	274.0000	25.0000	437.0000	152.0000	209.0000	146.0000	49.0000	774.0000	321.0000	216.0000	137.0000	490.0000	222.0000	247.0000	140.0000	308.0000	220.0000	110.0000	298.0000	140.0000	33.0000	100.0000	258.0000	270.0000	413.0000	397.0000	347.0000	405.0000
365	-13.7250	-6.0000	120.0000	93.0000	117.0000	205.0000	153.0000	19.0000	192.0000	192.0000	187.0000	174.0000	235.0000	235.0000	199.0000	251.0000	259.0000	263.0000	256.0000	163.0000	130.0000	229.0000	250.0000	318.0000	352.0000	150.0000	161.0000	162.0000	495.0000	205.0000	273.0000	275.0000	484.0000	241.0000	134.0000	133.0000	504.0000	268.0000	248.0000	239.0000	261.0000	176.0000	247.0000	288.0000	383.0000	388.0000	242.0000	339.0000	569.0000
366	-13.6500	-6.0000	182.0000	95.0000	174.0000	91.0000	196.0000	181.0000	81.0000	81.0000	174.0000	173.0000	274.0000	263.0000	172.0000	258.0000	251.0000	179.0000	382.0000	132.0000	162.0000	252.0000	281.0000	477.0000	189.0000	210.0000	73.0000	154.0000	556.0000	241.0000	125.0000	271.0000	721.0000	186.0000	188.0000	191.0000	446.0000	287.0000	282.0000	263.0000	145.0000	104.0000	77.0000	272.0000	400.0000	387.0000	331.0000	353.0000	381.0000
367	-13.5750	-6.0000	151.0000	156.0000	146.0000	125.0000	92.0000	150.0000	176.0000	176.0000	232.0000	202.0000	346.0000	209.0000	193.0000	147.0000	119.0000	230.0000	643.0000	53.0000	191.0000	256.0000	251.0000	641.0000	275.0000	357.0000	163.0000	169.0000	535.0000	274.0000	19.0000	150.0000	585.0000	331.0000	101.0000	63.0000	535.0000	154.0000	240.0000	233.0000	105.0000	228.0000	166.0000	304.0000	409.0000	556.0000	268.0000	239.0000	349.0000
368	-13.5000	-6.0000	223.0000	214.0000	161.0000	44.0000	107.0000	272.0000	214.0000	214.0000	188.0000	20.0000	343.0000	163.0000	108.0000	215.0000	88.0000	111.0000	225.0000	26.0000	81.0000	213.0000	192.0000	266.0000	226.0000	251.0000	140.0000	251.0000	729.0000	176.0000	184.0000	148.0000	574.0000	257.0000	259.0000	266.0000	393.0000	283.0000	169.0000	196.0000	146.0000	289.0000	203.0000	281.0000	437.0000	586.0000	329.0000	320.0000	434.0000
369	-13.4250	-6.0000	114.0000	133.0000	68.0000	202.0000	67.0000	93.0000	191.0000	191.0000	164.0000	146.0000	428.0000	214.0000	392.0000	109.0000	98.0000	27.0000	318.0000	85.0000	78.0000	197.0000	88.0000	506.0000	288.0000	173.0000	225.0000	123.0000	493.0000	144.0000	186.0000	175.0000	549.0000	177.0000	233.0000	80.0000	419.0000	373.0000	291.0000	105.0000	219.0000	55.0000	59.0000	221.0000	87.0000	356.0000	309.0000	290.0000	480.0000
370	-13.3500	-6.0000	307.0000	158.0000	137.0000	81.0000	112.0000	114.0000	139.0000	139.0000	145.0000	106.0000	309.0000	145.0000	298.0000	232.0000	166.0000	76.0000	173.0000	141.0000	103.0000	109.0000	164.0000	404.0000	283.0000	352.0000	193.0000	289.0000	634.0000	195.0000	92.0000	263.0000	387.0000	205.0000	132.0000	232.0000	356.0000	171.0000	369.0000	241.0000	204.0000	117.0000	156.0000	234.0000	547.0000	396.0000	407.0000	293.0000	232.0000
371	-13.2750	-6.0000	161.0000	99.0000	201.0000	108.0000	51.0000	151.0000	102.0000	102.0000	210.0000	313.0000	434.0000	142.0000	53.0000	183.0000	87.0000	194.0000	221.0000	112.0000	157.0000	245.0000	173.0000	776.0000	300.0000	147.0000	71.0000	265.0000	513.0000	145.0000	223.0000	306.0000	460.0000	325.0000	212.0000	162.0000	365.0000	249.0000	169.0000	270.0000	153.0000	96.0000	221.0000	196.0000	424.0000	471.0000	294.0000	140.0000	216.0000
372	-13.2000	-6.0000	212.0000	139.0000	152.0000	90.0000	166.0000	66.0000	44.0000	44.0000	254.0000	105.0000	274.0000	226.0000	334.0000	227.0000	226.0000	137.0000	442.0000	89.0000	71.0000	272.0000	120.0000	273.0000	252.0000	59.0000	97.0000	80.0000	380.0000	103.0000	177.0000	381.0000	223.0000	75.0000	303.0000	192.0000	272.0000	280.0000	79.0000	140.0000	313.0000	197.0000	202.0000	279.0000	482.0000	503.0000	303.0000	241.0000	429.0000
373	-13.1250	-6.0000	160.0000	155.0000	114.0000	133.0000	215.0000	138.0000	151.0000	151.0000	194.0000	158.0000	374.0000	265.0000	177.0000	210.0000	125.0000	81.0000	202.0000	141.0000	22.0000	164.0000	128.0000	443.0000	160.0000	263.0000	21.0000	104.0000	290.0000	295.0000	217.0000	288.0000	227.0000	307.0000	211.0000	189.0000	342.0000	98.0000	132.0000	387.0000	227.0000	105.0000	148.0000	120.0000	372.0000	437.0000	221.0000	251.0000	527.0000
374	-13.0500	-6.0000	198.0000	181.0000	98.0000	95.0000	127.0000	113.0000	86.0000	86.0000	114.0000	180.0000	180.0000	274.0000	158.0000	134.0000	246.0000	267.0000	108.0000	116.0000	199.0000	154.0000	150.0000	518.0000	254.0000	184.0000	199.0000	188.0000	314.0000	158.0000	234.0000	196.0000	258.0000	187.0000	188.0000	109.0000	211.0000	222.0000	238.0000	268.0000	125.0000	48.0000	239.0000	137.0000	364.0000	218.0000	105.0000	268.0000	386.0000
375	-12.9750	-6.0000	159.0000	132.0000	70.0000	129.0000	139.0000	112.0000	87.0000	87.0000	122.0000	195.0000	285.0000	245.0000	133.0000	251.0000	125.0000	21.0000	189.0000	146.0000	116.0000	367.0000	78.0000	521.0000	285.0000	103.0000	163.0000	221.0000	311.0000	307.0000	220.0000	183.0000	498.0000	202.0000	61.0000	105.0000	449.0000	149.0000	143.0000	136.0000	181.0000	171.0000	128.0000	206.0000	358.0000	228.0000	212.0000	253.0000	455.0000
376	-12.9000	-6.0000	174.0000	55.0000	163.0000	158.0000	57.0000	43.0000	96.0000	96.0000	99.0000	130.0000	310.0000	297.0000	292.0000	212.0000	319.0000	194.0000	240.0000	233.0000	76.0000	129.0000	171.0000	212.0000	330.0000	299.0000	160.0000	90.0000	294.0000	148.0000	184.0000	135.0000	408.0000	127.0000	177.0000	201.0000	502.0000	262.0000	177.0000	175.0000	159.0000	188.0000	174.0000	291.0000	390.0000	290.0000	215.0000	125.0000	267.0000
377	-12.8250	-6.0000	200.0000	111.0000	250.0000	186.0000	170.0000	186.0000	99.0000	99.0000	245.0000	196.0000	154.0000	110.0000	158.0000	253.0000	145.0000	136.0000	156.0000	132.0000	179.0000	240.0000	113.0000	476.0000	204.0000	189.0000	268.0000	147.0000	492.0000	362.0000	181.0000	283.0000	458.0000	289.0000	268.0000	107.0000	277.0000	458.0000	244.0000	325.0000	288.0000	391.0000	155.0000	353.0000	544.0000	446.0000	207.0000	311.0000	143.0000
378	-12.7500	-6.0000	140.0000	234.0000	160.0000	174.0000	173.0000	95.0000	68.0000	68.0000	265.0000	172.0000	249.0000	187.0000	78.0000	189.0000	204.0000	114.0000	167.0000	87.0000	54.0000	216.0000	126.0000	466.0000	364.0000	307.0000	157.0000	250.0000	164.0000	209.0000	77.0000	179.0000	176.0000	183.0000	233.0000	85.0000	383.0000	259.0000	202.0000	337.0000	182.0000	168.0000	18.0000	320.0000	422.0000	412.0000	335.0000	275.0000	640.0000
379	-12.6750	-6.0000	95.0000	93.0000	113.0000	143.0000	0.0000	105.0000	0.0000	0.0000	190.0000	43.0000	225.0000	260.0000	149.0000	173.0000	150.0000	247.0000	71.0000	47.0000	19.0000	205.0000	137.0000	139.0000	97.0000	194.0000	85.0000	75.0000	131.0000	232.0000	77.0000	74.0000	253.0000	89.0000	140.0000	42.0000	193.0000	162.0000	124.0000	301.0000	104.0000	102.0000	132.0000	70.0000	81.0000	161.0000	293.0000	206.0000	338.0000
380	-12.6000	-6.0000	179.0000	109.0000	81.0000	118.0000	101.0000	291.0000	237.0000	237.0000	224.0000	176.0000	152.0000	208.0000	158.0000	171.0000	111.0000	238.0000	162.0000	64.0000	50.0000	115.0000	252.0000	373.0000	232.0000	276.0000	111.0000	89.0000	141.0000	120.0000	151.0000	175.0000	280.0000	148.0000	163.0000	171.0000	131.0000	367.0000	212.0000	84.0000	83.0000	244.0000	144.0000	228.0000	148.0000	289.0000	185.0000	403.0000	354.0000
381	-12.5250	-6.0000	135.0000	275.0000	47.0000	170.0000	97.0000	104.0000	143.0000	143.0000	191.0000	150.0000	467.0000	307.0000	179.0000	172.0000	185.0000	205.0000	137.0000	154.0000	123.0000	272.0000	157.0000	233.0000	99.0000	158.0000	79.0000	109.0000	110.0000	75.0000	132.0000	166.0000	229.0000	235.0000	79.0000	203.0000	374.0000	293.0000	272.0000	189.0000	220.0000	78.0000	54.0000	127.0000	189.0000	178.0000	281.0000	276.0000	225.0000
382	-12.4500	-6.0000	229.0000	91.0000	190.0000	221.0000	152.0000	139.0000	192.0000	192.0000	167.0000	155.0000	217.0000	354.0000	178.0000	140.0000	63.0000	113.0000	330.0000	88.0000	178.0000	142.0000	220.0000	483.0000	345.0000	221.0000	26.0000	188.0000	548.0000	94.0000	249.0000	139.0000	254.0000	203.0000	213.0000	104.0000	392.0000	391.0000	203.0000	292.0000	331.0000	103.0000	150.0000	372.0000	493.0000	310.0000	309.0000	274.0000	222.0000
383	-12.3750	-6.0000	55.0000	110.0000	169.0000	50.0000	163.0000	138.0000	106.0000	106.0000	339.0000	130.0000	336.0000	136.0000	286.0000	206.0000	0.0000	193.0000	148.0000	173.0000	78.0000	277.0000	195.0000	434.0000	161.0000	45.0000	187.0000	213.0000	437.0000	273.0000	121.0000	253.0000	361.0000	169.0000	98.0000	182.0000	460.0000	294.0000	231.0000	239.0000	214.0000	71.0000	140.0000	291.0000	379.0000	183.0000	513.0000	297.0000	314.0000
384	-12.3000	-6.0000	217.0000	341.0000	131.0000	184.0000	141.0000	22.0000	130.0000	130.0000	267.0000	193.0000	275.0000	303.0000	240.0000	163.0000	130.0000	110.0000	207.0000	137.0000	0.0000	243.0000	153.0000	433.0000	284.0000	156.0000	118.0000	102.0000	314.0000	124.0000	77.0000	299.0000	499.0000	284.0000	153.0000	91.0000	673.0000	196.0000	189.0000	226.0000	170.0000	125.0000	145.0000	366.0000	376.0000	318.0000	447.0000	327.0000	394.0000
385	-12.2250	-6.0000	188.0000	87.0000	109.0000	173.0000	74.0000	141.0000	126.0000	126.0000	169.0000	0.0000	231.0000	194.0000	386.0000	191.0000	130.0000	279.0000	163.0000	190.0000	94.0000	145.0000	102.0000	460.0000	322.0000	311.0000	107.0000	114.0000	269.0000	327.0000	228.0000	243.0000	396.0000	199.0000	206.0000	96.0000	405.0000	209.0000	156.0000	211.0000	227.0000	173.0000	133.0000	265.0000	295.0000	252.0000	319.0000	318.0000	397.0000
386	-12.1500	-6.0000	244.0000	199.0000	26.0000	95.0000	185.0000	179.0000	194.0000	194.0000	233.0000	162.0000	252.0000	94.0000	119.0000	160.0000	91.0000	181.0000	281.0000	118.0000	135.0000	186.0000	186.0000	403.0000	175.0000	343.0000	78.0000	67.0000	402.0000	233.0000	119.0000	177.0000	318.0000	293.0000	240.0000	275.0000	465.0000	344.0000	164.0000	206.0000	349.0000	159.0000	188.0000	421.0000	437.0000	328.0000	270.0000	299.0000	283.0000
387	-12.0750	-6.0000	263.0000	244.0000	167.0000	62.0000	158.0000	117.0000	24.0000	24.0000	239.0000	88.0000	301.0000	195.0000	259.0000	100.0000	186.0000	348.0000	193.0000	188.0000	189.0000	230.0000	41.0000	298.0000	204.0000	249.0000	63.0000	74.0000	545.0000	421.0000	109.0000	171.0000	241.0000	147.0000	131.0000	200.0000	491.0000	323.0000	324.0000	312.0000	210.0000	133.0000	148.0000	281.0000	279.0000	366.0000	332.0000	248.0000	319.0000
388	-12.0000	-6.0000	138.0000	73.0000	51.0000	82.0000	39.0000	88.0000	26.0000	26.0000	386.0000	100.0000	257.0000	231.0000	54.0000	284.0000	106.0000	144.0000	62.0000	105.0000	76.0000	185.0000	68.0000	484.0000	158.0000	47.0000	24.0000	156.0000	383.0000	145.0000	73.0000	89.0000	379.0000	172.0000	124.0000	62.0000	373.0000	203.0000	285.0000	179.0000	202.0000	94.0000	136.0000	161.0000	311.0000	283.0000	260.0000	401.0000	397.0000
389	-11.9250	-6.0000	132.0000	170.0000	51.0000	164.0000	0.0000	26.0000	70.0000	70.0000	108.0000	47.0000	410.0000	166.0000	192.0000	273.0000	180.0000	102.0000	142.0000	137.0000	58.0000	163.0000	155.0000	429.0000	378.0000	118.0000	122.0000	99.0000	180.0000	228.0000	71.0000	137.0000	268.0000	198.0000	77.0000	42.0000	466.0000	197.0000	117.0000	194.0000	32.0000	95.0000	131.0000	308.0000	412.0000	523.0000	234.0000	261.0000	314.0000
390	-11.8500	-6.0000	91.0000	142.0000	127.0000	193.0000	165.0000	123.0000	94.0000	94.0000	93.0000	45.0000	311.0000	252.0000	138.0000	222.0000	235.0000	93.0000	178.0000	147.0000	57.0000	225.0000	127.0000	240.0000	199.0000	215.0000	119.0000	50.0000	308.0000	166.0000	170.0000	220.0000	326.0000	119.0000	86.0000	110.0000	118.0000	131.0000	181.0000	206.0000	91.0000	41.0000	54.0000	285.0000	158.0000	131.0000	293.0000	246.0000	395.0000
391	-11.7750	-6.0000	128.0000	103.0000	46.0000	79.0000	60.0000	135.0000	42.0000	42.0000	331.0000	113.0000	326.0000	291.0000	293.0000	130.0000	148.0000	225.0000	104.0000	267.0000	100.0000	72.0000	146.0000	482.0000	183.0000	127.0000	156.0000	138.0000	315.0000	208.0000	151.0000	101.0000	354.0000	359.0000	133.0000	122.0000	349.0000	413.0000	162.0000	353.0000	125.0000	162.0000	173.0000	201.0000	246.0000	363.0000	259.0000	162.0000	511.0000
392	-11.7000	-6.0000	148.0000	220.0000	105.0000	262.0000	164.0000	243.0000	117.0000	117.0000	252.0000	159.0000	375.0000	401.0000	194.0000	249.0000	121.0000	70.0000	408.0000	106.0000	170.0000	57.0000	46.0000	576.0000	431.0000	40.0000	296.0000	153.0000	480.0000	163.0000	171.0000	256.0000	389.0000	265.0000	176.0000	83.0000	383.0000	372.0000	338.0000	220.0000	246.0000	153.0000	200.0000	527.0000	443.0000	677.0000	223.0000	379.0000	335.0000
393	-11.6250	-6.0000	249.0000	202.0000	136.0000	99.0000	111.0000	170.0000	52.0000	52.0000	154.0000	151.0000	231.0000	284.0000	375.0000	210.0000	301.0000	163.0000	167.0000	136.0000	58.0000	142.0000	117.0000	493.0000	188.0000	179.0000	136.0000	112.0000	326.0000	284.0000	155.0000	195.0000	398.0000	253.0000	264.0000	180.0000	471.0000	372.0000	257.0000	263.0000	239.0000	133.0000	307.0000	429.0000	426.0000	474.0000	270.0000	192.0000	409.0000
394	-11.5500	-6.0000	185.0000	76.0000	147.0000	84.0000	181.0000	102.0000	245.0000	245.0000	140.0000	82.0000	425.0000	253.0000	39.0000	188.0000	100.0000	224.0000	99.0000	76.0000	168.0000	222.0000	226.0000	511.0000	259.0000	448.0000	139.0000	225.0000	196.0000	300.0000	59.0000	197.0000	418.0000	192.0000	98.0000	62.0000	334.0000	399.0000	301.0000	142.0000	157.0000	240.0000	54.0000	321.0000	241.0000	417.0000	510.0000	184.0000	258.0000
395	-11.4750	-6.0000	71.0000	0.0000	174.0000	143.0000	175.0000	122.0000	90.0000	90.0000	325.0000	207.0000	196.0000	160.0000	228.0000	102.0000	216.0000	20.0000	71.0000	51.0000	132.0000	161.0000	112.0000	542.0000	163.0000	191.0000	120.0000	143.0000	52.0000	218.0000	135.0000	117.0000	130.0000	133.0000	110.0000	148.0000	340.0000	318.0000	169.0000	245.0000	45.0000	224.0000	255.0000	213.0000	214.0000	479.0000	360.0000	71.0000	317.0000
396	-11.4000	-6.0000	122.0000	282.0000	98.0000	165.0000	261.0000	95.0000	77.0000	77.0000	422.0000	233.0000	205.0000	287.0000	260.0000	169.0000	141.0000	132.0000	116.0000	156.0000	131.0000	128.0000	165.0000	412.0000	143.0000	168.0000	88.0000	228.0000	341.0000	98.0000	184.0000	78.0000	289.0000	206.0000	62.0000	75.0000	495.0000	297.0000	114.0000	259.0000	181.0000	116.0000	97.0000	292.0000	377.0000	292.0000	398.0000	169.0000	406.0000
397	-11.3250	-6.0000	106.0000	73.0000	23.0000	172.0000	150.0000	103.0000	82.0000	82.0000	274.0000	108.0000	246.0000	297.0000	156.0000	90.0000	242.0000	270.0000	233.0000	129.0000	74.0000	316.0000	42.0000	534.0000	259.0000	279.0000	100.0000	53.0000	397.0000	202.0000	201.0000	181.0000	281.0000	168.0000	204.0000	106.0000	348.0000	164.0000	163.0000	165.0000	109.0000	100.0000	52.0000	286.0000	347.0000	393.0000	335.0000	126.0000	457.0000
398	-11.2500	-6.0000	149.0000	106.0000	48.0000	109.0000	94.0000	102.0000	153.0000	153.0000	428.0000	187.0000	388.0000	210.0000	386.0000	165.0000	122.0000	144.0000	100.0000	162.0000	99.0000	249.0000	281.0000	539.0000	243.0000	164.0000	54.0000	113.0000	458.0000	238.0000	243.0000	245.0000	453.0000	319.0000	89.0000	193.0000	531.0000	111.0000	235.0000	283.0000	178.0000	144.0000	144.0000	616.0000	362.0000	388.0000	220.0000	276.0000	573.0000
399	-11.1750	-6.0000	173.0000	66.0000	122.0000	144.0000	145.0000	94.0000	152.0000	152.0000	188.0000	133.0000	415.0000	241.0000	158.0000	267.0000	143.0000	178.0000	160.0000	79.0000	102.0000	158.0000	159.0000	489.0000	101.0000	118.0000	125.0000	138.0000	294.0000	168.0000	173.0000	382.0000	350.0000	207.0000	118.0000	98.0000	379.0000	293.0000	262.0000	148.0000	137.0000	108.0000	146.0000	345.0000	545.0000	307.0000	349.0000	69.0000	276.0000
400	-11.1000	-6.0000	116.0000	109.0000	157.0000	107.0000	54.0000	193.0000	91.0000	91.0000	74.0000	121.0000	491.0000	372.0000	288.0000	162.0000	278.0000	211.0000	244.0000	135.0000	105.0000	121.0000	157.0000	258.0000	128.0000	84.0000	140.0000	244.0000	479.0000	273.0000	210.0000	267.0000	189.0000	277.0000	164.0000	94.0000	583.0000	254.0000	222.0000	217.0000	135.0000	196.0000	128.0000	346.0000	400.0000	453.0000	409.0000	303.0000	345.0000
401	-11.0250	-6.0000	203.0000	288.0000	98.0000	291.0000	90.0000	244.0000	123.0000	123.0000	302.0000	209.0000	405.0000	383.0000	158.0000	188.0000	226.0000	89.0000	269.0000	165.0000	73.0000	388.0000	193.0000	361.0000	171.0000	296.0000	35.0000	177.0000	205.0000	172.0000	200.0000	292.0000	248.0000	113.0000	235.0000	74.0000	454.0000	347.0000	239.0000	314.0000	288.0000	257.0000	145.0000	241.0000	275.0000	233.0000	452.0000	231.0000	555.0000
402	-10.9500	-6.0000	121.0000	122.0000	161.0000	75.0000	102.0000	118.0000	125.0000	125.0000	309.0000	69.0000	418.0000	344.0000	260.0000	162.0000	142.0000	387.0000	198.0000	131.0000	26.0000	243.0000	241.0000	556.0000	101.0000	211.0000	47.0000	165.0000	258.0000	236.0000	72.0000	154.0000	352.0000	324.0000	152.0000	102.0000	233.0000	376.0000	225.0000	152.0000	246.0000	76.0000	129.0000	248.0000	329.0000	312.0000	350.0000	336.0000	579.0000
403	-10.8750	-6.0000	144.0000	42.0000	93.0000	92.0000	229.0000	125.0000	74.0000	74.0000	313.0000	83.0000	265.0000	411.0000	93.0000	207.0000	154.0000	158.0000	318.0000	91.0000	130.0000	170.0000	292.0000	267.0000	259.0000	143.0000	73.0000	93.0000	322.0000	88.0000	130.0000	204.0000	461.0000	219.0000	119.0000	164.0000	564.0000	287.0000	151.0000	266.0000	208.0000	195.0000	146.0000	311.0000	328.0000	297.0000	338.0000	494.0000	522.0000
404	-10.8000	-6.0000	195.0000	82.0000	120.0000	201.0000	104.0000	199.0000	42.0000	42.0000	238.0000	86.0000	188.0000	368.0000	146.0000	248.0000	178.0000	106.0000	184.0000	74.0000	112.0000	58.0000	150.0000	306.0000	202.0000	206.0000	74.0000	108.0000	364.0000	218.0000	93.0000	237.0000	614.0000	196.0000	170.0000	164.0000	563.0000	186.0000	217.0000	337.0000	244.0000	188.0000	175.0000	214.0000	490.0000	511.0000	288.0000	226.0000	570.0000
405	-10.7250	-6.0000	44.0000	156.0000	140.0000	177.0000	191.0000	185.0000	122.0000	122.0000	237.0000	138.0000	363.0000	388.0000	323.0000	409.0000	230.0000	171.0000	202.0000	114.0000	111.0000	289.0000	229.0000	350.0000	209.0000	178.0000	147.0000	205.0000	304.0000	209.0000	320.0000	246.0000	581.0000	209.0000	286.0000	234.0000	572.0000	338.0000	133.0000	193.0000	138.0000	225.0000	118.0000	227.0000	480.0000	318.0000	476.0000	375.0000	414.0000
406	-10.6500	-6.0000	243.0000	232.0000	92.0000	69.0000	218.0000	71.0000	197.0000	197.0000	430.0000	162.0000	346.0000	139.0000	343.0000	118.0000	173.0000	49.0000	178.0000	88.0000	124.0000	116.0000	163.0000	357.0000	317.0000	233.0000	114.0000	137.0000	396.0000	180.0000	176.0000	109.0000	557.0000	154.0000	331.0000	97.0000	695.0000	320.0000	353.0000	206.0000	175.0000	158.0000	169.0000	430.0000	488.0000	376.0000	232.0000	251.0000	423.0000
407	-10.5750	-6.0000	158.0000	69.0000	111.0000	205.0000	68.0000	147.0000	74.0000	74.0000	346.0000	148.0000	435.0000	383.0000	220.0000	132.0000	184.0000	155.0000	222.0000	211.0000	186.0000	108.0000	203.0000	365.0000	162.0000	231.0000	95.0000	210.0000	251.0000	205.0000	174.0000	293.0000	334.0000	262.0000	237.0000	129.0000	731.0000	349.0000	212.0000	342.0000	232.0000	133.0000	116.0000	297.0000	376.0000	521.0000	280.0000	393.0000	404.0000
408	-10.5000	-6.0000	168.0000	139.0000	125.0000	101.0000	132.0000	330.0000	138.0000	138.0000	245.0000	145.0000	347.0000	305.0000	179.0000	171.0000	110.0000	295.0000	294.0000	126.0000	237.0000	72.0000	168.0000	281.0000	275.0000	139.0000	146.0000	185.0000	330.0000	163.0000	267.0000	103.0000	494.0000	286.0000	140.0000	56.0000	253.0000	186.0000	249.0000	333.0000	141.0000	122.0000	103.0000	320.0000	275.0000	606.0000	506.0000	331.0000	745.0000
409	-10.4250	-6.0000	148.0000	190.0000	119.0000	247.0000	62.0000	158.0000	114.0000	114.0000	306.0000	67.0000	203.0000	226.0000	193.0000	139.0000	233.0000	104.0000	250.0000	73.0000	176.0000	155.0000	212.0000	445.0000	374.0000	176.0000	181.0000	181.0000	230.0000	261.0000	168.0000	308.0000	646.0000	282.0000	202.0000	125.0000	425.0000	298.0000	160.0000	309.0000	90.0000	160.0000	154.0000	549.0000	525.0000	543.0000	234.0000	296.0000	977.0000
410	-10.3500	-6.0000	119.0000	172.0000	73.0000	152.0000	100.0000	139.0000	107.0000	107.0000	265.0000	288.0000	439.0000	354.0000	330.0000	217.0000	117.0000	250.0000	333.0000	88.0000	118.0000	191.0000	275.0000	516.0000	292.0000	315.0000	45.0000	166.0000	454.0000	356.0000	128.0000	201.0000	398.0000	347.0000	143.0000	79.0000	378.0000	174.0000	161.0000	194.0000	217.0000	187.0000	297.0000	274.0000	437.0000	471.0000	239.0000	304.0000	621.0000
411	-10.2750	-6.0000	109.0000	188.0000	108.0000	68.0000	46.0000	129.0000	109.0000	109.0000	269.0000	219.0000	205.0000	247.0000	331.0000	219.0000	199.0000	186.0000	153.0000	97.0000	20.0000	152.0000	117.0000	395.0000	288.0000	243.0000	68.0000	66.0000	262.0000	486.0000	137.0000	236.0000	333.0000	142.0000	210.0000	119.0000	217.0000	141.0000	147.0000	210.0000	207.0000	239.0000	160.0000	205.0000	273.0000	168.0000	233.0000	213.0000	704.0000
412	-10.2000	-6.0000	182.0000	190.0000	84.0000	49.0000	111.0000	138.0000	20.0000	20.0000	195.0000	0.0000	142.0000	315.0000	183.0000	118.0000	151.0000	129.0000	85.0000	132.0000	101.0000	105.0000	162.0000	263.0000	271.0000	107.0000	53.0000	121.0000	181.0000	350.0000	48.0000	117.0000	386.0000	192.0000	90.0000	137.0000	223.0000	147.0000	63.0000	380.0000	125.0000	68.0000	135.0000	104.0000	349.0000	186.0000	337.0000	150.0000	365.0000
413	-10.1250	-6.0000	197.0000	100.0000	179.0000	27.0000	25.0000	215.0000	68.0000	68.0000	240.0000	45.0000	263.0000	144.0000	180.0000	151.0000	197.0000	172.0000	83.0000	83.0000	47.0000	144.0000	137.0000	338.0000	232.0000	142.0000	57.0000	137.0000	236.0000	190.0000	161.0000	51.0000	292.0000	258.0000	147.0000	87.0000	123.0000	230.0000	142.0000	392.0000	256.0000	48.0000	114.0000	220.0000	393.0000	179.0000	246.0000	129.0000	388.0000
414	-10.0500	-6.0000	232.0000	73.0000	24.0000	170.0000	225.0000	189.0000	127.0000	127.0000	196.0000	88.0000	444.0000	225.0000	200.0000	291.0000	286.0000	220.0000	160.0000	288.0000	126.0000	180.0000	202.0000	607.0000	183.0000	187.0000	201.0000	185.0000	414.0000	237.0000	282.0000	206.0000	568.0000	185.0000	204.0000	68.0000	399.0000	268.0000	241.0000	207.0000	168.0000	182.0000	75.0000	252.0000	391.0000	183.0000	238.0000	309.0000	445.0000
415	-9.9750	-6.0000	154.0000	158.0000	178.0000	89.0000	60.0000	201.0000	56.0000	56.0000	460.0000	391.0000	491.0000	166.0000	389.0000	360.0000	158.0000	100.0000	267.0000	137.0000	263.0000	129.0000	232.0000	384.0000	577.0000	110.0000	257.0000	195.0000	562.0000	270.0000	177.0000	181.0000	659.0000	348.0000	201.0000	159.0000	756.0000	467.0000	260.0000	326.0000	274.0000	229.0000	423.0000	425.0000	388.0000	586.0000	385.0000	392.0000	440.0000
416	-9.9000	-6.0000	34.0000	222.0000	109.0000	76.0000	65.0000	207.0000	130.0000	130.0000	388.0000	133.0000	299.0000	213.0000	136.0000	230.0000	160.0000	107.0000	130.0000	92.0000	47.0000	287.0000	118.0000	603.0000	68.0000	60.0000	93.0000	173.0000	231.0000	213.0000	135.0000	264.0000	291.0000	171.0000	76.0000	48.0000	263.0000	88.0000	168.0000	233.0000	141.0000	115.0000	223.0000	156.0000	236.0000	258.0000	472.0000	173.0000	376.0000
417	-9.8250	-6.0000	169.0000	81.0000	290.0000	148.0000	68.0000	227.0000	151.0000	151.0000	308.0000	109.0000	380.0000	311.0000	166.0000	118.0000	124.0000	285.0000	132.0000	113.0000	132.0000	324.0000	61.0000	421.0000	392.0000	161.0000	21.0000	136.0000	331.0000	186.0000	264.0000	35.0000	330.0000	144.0000	197.0000	260.0000	493.0000	197.0000	140.0000	190.0000	156.0000	212.0000	171.0000	230.0000	358.0000	545.0000	196.0000	46.0000	656.0000
418	-9.7500	-6.0000	242.0000	108.0000	170.0000	272.0000	234.0000	108.0000	43.0000	43.0000	212.0000	295.0000	277.0000	263.0000	256.0000	70.0000	122.0000	330.0000	284.0000	121.0000	91.0000	214.0000	186.0000	233.0000	390.0000	239.0000	185.0000	152.0000	360.0000	201.0000	189.0000	155.0000	361.0000	445.0000	176.0000	89.0000	516.0000	322.0000	282.0000	227.0000	194.0000	186.0000	358.0000	362.0000	376.0000	298.0000	287.0000	385.0000	497.0000
419	-9.6750	-6.0000	197.0000	119.0000	265.0000	86.0000	76.0000	108.0000	240.0000	240.0000	288.0000	171.0000	606.0000	230.0000	227.0000	186.0000	253.0000	120.0000	224.0000	285.0000	91.0000	44.0000	210.0000	415.0000	406.0000	127.0000	253.0000	133.0000	301.0000	381.0000	185.0000	198.0000	248.0000	261.0000	161.0000	100.0000	321.0000	273.0000	221.0000	276.0000	178.0000	139.0000	178.0000	201.0000	464.0000	467.0000	351.0000	341.0000	517.0000
420	-9.6000	-6.0000	209.0000	228.0000	75.0000	212.0000	88.0000	175.0000	101.0000	101.0000	298.0000	170.0000	155.0000	289.0000	398.0000	192.0000	219.0000	205.0000	111.0000	97.0000	128.0000	122.0000	124.0000	237.0000	179.0000	148.0000	135.0000	220.0000	350.0000	189.0000	122.0000	41.0000	204.0000	377.0000	162.0000	75.0000	330.0000	371.0000	236.0000	133.0000	197.0000	75.0000	307.0000	327.0000	478.0000	502.0000	123.0000	256.0000	481.0000
421	-9.5250	-6.0000	89.0000	110.0000	97.0000	139.0000	84.0000	102.0000	82.0000	82.0000	226.0000	165.0000	226.0000	331.0000	198.0000	211.0000	121.0000	174.0000	254.0000	173.0000	69.0000	182.0000	247.0000	383.0000	189.0000	167.0000	175.0000	136.0000	507.0000	333.0000	271.0000	264.0000	554.0000	184.0000	51.0000	119.0000	325.0000	414.0000	229.0000	342.0000	194.0000	119.0000	358.0000	325.0000	338.0000	543.0000	246.0000	327.0000	570.0000
422	-9.4500	-6.0000	221.0000	154.0000	83.0000	93.0000	100.0000	147.0000	89.0000	89.0000	298.0000	186.0000	263.0000	205.0000	122.0000	355.0000	75.0000	215.0000	132.0000	215.0000	123.0000	322.0000	239.0000	499.0000	346.0000	149.0000	127.0000	218.0000	516.0000	327.0000	113.0000	177.0000	525.0000	247.0000	105.0000	83.0000	410.0000	364.0000	331.0000	409.0000	81.0000	152.0000	124.0000	266.0000	325.0000	538.0000	88.0000	371.0000	379.0000
423	-9.3750	-6.0000	145.0000	183.0000	311.0000	178.0000	107.0000	207.0000	83.0000	83.0000	276.0000	343.0000	221.0000	298.0000	92.0000	250.0000	174.0000	206.0000	201.0000	104.0000	44.0000	204.0000	175.0000	673.0000	71.0000	134.0000	158.0000	223.0000	455.0000	135.0000	113.0000	284.0000	443.0000	164.0000	84.0000	185.0000	564.0000	385.0000	253.0000	227.0000	242.0000	87.0000	119.0000	320.0000	550.0000	685.0000	305.0000	334.0000	855.0000
424	-9.3000	-6.0000	224.0000	169.0000	182.0000	145.0000	145.0000	122.0000	132.0000	132.0000	352.0000	86.0000	449.0000	395.0000	246.0000	119.0000	86.0000	180.0000	228.0000	98.0000	115.0000	229.0000	214.0000	513.0000	256.0000	201.0000	118.0000	163.0000	178.0000	231.0000	228.0000	330.0000	433.0000	273.0000	123.0000	132.0000	183.0000	130.0000	187.0000	99.0000	134.0000	182.0000	148.0000	434.0000	313.0000	306.0000	462.0000	225.0000	609.0000
425	-9.2250	-6.0000	197.0000	143.0000	100.0000	154.0000	98.0000	258.0000	156.0000	156.0000	127.0000	85.0000	294.0000	106.0000	223.0000	240.0000	187.0000	153.0000	274.0000	188.0000	178.0000	268.0000	230.0000	716.0000	276.0000	157.0000	66.0000	54.0000	640.0000	179.0000	177.0000	242.0000	708.0000	398.0000	144.0000	272.0000	438.0000	430.0000	157.0000	165.0000	245.0000	207.0000	18.0000	149.0000	563.0000	717.0000	274.0000	363.0000	350.0000
426	-9.1500	-6.0000	93.0000	167.0000	102.0000	91.0000	61.0000	167.0000	193.0000	193.0000	354.0000	171.0000	59.0000	113.0000	130.0000	207.0000	198.0000	193.0000	348.0000	171.0000	125.0000	151.0000	229.0000	440.0000	233.0000	376.0000	164.0000	38.0000	727.0000	321.0000	212.0000	216.0000	781.0000	265.0000	240.0000	210.0000	711.0000	330.0000	137.0000	239.0000	225.0000	187.0000	172.0000	546.0000	383.0000	647.0000	249.0000	330.0000	580.0000
427	-9.0750	-6.0000	205.0000	131.0000	127.0000	134.0000	96.0000	46.0000	87.0000	87.0000	200.0000	161.0000	278.0000	306.0000	196.0000	231.0000	172.0000	323.0000	302.0000	99.0000	51.0000	170.0000	235.0000	436.0000	242.0000	109.0000	53.0000	217.0000	708.0000	401.0000	202.0000	385.0000	457.0000	236.0000	232.0000	188.0000	791.0000	317.0000	163.0000	248.0000	290.0000	247.0000	76.0000	422.0000	422.0000	814.0000	348.0000	189.0000	813.0000
428	-9.0000	-6.0000	57.0000	46.0000	81.0000	80.0000	75.0000	215.0000	158.0000	158.0000	216.0000	171.0000	386.0000	330.0000	123.0000	59.0000	259.0000	345.0000	25.0000	66.0000	189.0000	179.0000	105.0000	456.0000	224.0000	86.0000	47.0000	140.0000	438.0000	437.0000	210.0000	145.0000	489.0000	240.0000	271.0000	135.0000	534.0000	208.0000	204.0000	234.0000	231.0000	201.0000	115.0000	274.0000	179.0000	268.0000	442.0000	170.0000	483.0000
429	-8.9250	-6.0000	327.0000	136.0000	215.0000	127.0000	205.0000	153.0000	160.0000	160.0000	277.0000	203.0000	298.0000	201.0000	172.0000	171.0000	102.0000	192.0000	165.0000	107.0000	171.0000	261.0000	132.0000	394.0000	254.0000	199.0000	76.0000	138.0000	772.0000	284.0000	255.0000	247.0000	639.0000	235.0000	319.0000	55.0000	264.0000	327.0000	205.0000	159.0000	75.0000	188.0000	129.0000	320.0000	378.0000	216.0000	268.0000	244.0000	391.0000
430	-8.8500	-6.0000	273.0000	153.0000	20.0000	230.0000	94.0000	206.0000	251.0000	251.0000	267.0000	51.0000	231.0000	307.0000	165.0000	153.0000	146.0000	211.0000	223.0000	209.0000	65.0000	262.0000	104.0000	305.0000	307.0000	112.0000	323.0000	105.0000	724.0000	315.0000	59.0000	269.0000	618.0000	269.0000	134.0000	40.0000	335.0000	155.0000	308.0000	280.0000	205.0000	160.0000	79.0000	507.0000	242.0000	334.0000	166.0000	499.0000	684.0000
431	-8.7750	-6.0000	194.0000	235.0000	197.0000	127.0000	80.0000	243.0000	232.0000	232.0000	233.0000	78.0000	296.0000	209.0000	170.0000	121.0000	82.0000	192.0000	273.0000	143.0000	75.0000	228.0000	249.0000	400.0000	168.0000	74.0000	200.0000	220.0000	544.0000	198.0000	102.0000	320.0000	507.0000	50.0000	144.0000	169.0000	375.0000	245.0000	212.0000	165.0000	280.0000	153.0000	139.0000	330.0000	328.0000	263.0000	295.0000	331.0000	261.0000
432	-8.7000	-6.0000	157.0000	273.0000	154.0000	64.0000	133.0000	92.0000	210.0000	210.0000	232.0000	72.0000	182.0000	245.0000	157.0000	216.0000	25.0000	186.0000	359.0000	291.0000	171.0000	329.0000	198.0000	441.0000	291.0000	205.0000	203.0000	207.0000	623.0000	330.0000	219.0000	293.0000	742.0000	275.0000	212.0000	117.0000	562.0000	428.0000	370.0000	347.0000	113.0000	164.0000	308.0000	239.0000	426.0000	634.0000	178.0000	285.0000	626.0000
433	-8.6250	-6.0000	146.0000	213.0000	145.0000	96.0000	159.0000	94.0000	267.0000	267.0000	255.0000	114.0000	490.0000	184.0000	299.0000	329.0000	105.0000	225.0000	186.0000	140.0000	120.0000	199.0000	106.0000	391.0000	303.0000	325.0000	264.0000	161.0000	674.0000	364.0000	222.0000	308.0000	506.0000	158.0000	49.0000	104.0000	436.0000	405.0000	252.0000	234.0000	304.0000	317.0000	114.0000	267.0000	570.0000	627.0000	220.0000	223.0000	683.0000
434	-8.5500	-6.0000	116.0000	173.0000	111.0000	209.0000	141.0000	169.0000	78.0000	78.0000	269.0000	112.0000	224.0000	280.0000	259.0000	297.0000	181.0000	190.0000	456.0000	110.0000	217.0000	154.0000	191.0000	346.0000	237.0000	148.0000	123.0000	136.0000	1029.0000	581.0000	252.0000	349.0000	357.0000	387.0000	126.0000	75.0000	603.0000	224.0000	260.0000	297.0000	270.0000	357.0000	105.0000	445.0000	463.0000	357.0000	189.0000	215.0000	454.0000
435	-8.4750	-6.0000	156.0000	159.0000	138.0000	152.0000	168.0000	245.0000	197.0000	197.0000	159.0000	152.0000	488.0000	273.0000	196.0000	280.0000	224.0000	136.0000	287.0000	122.0000	27.0000	321.0000	279.0000	614.0000	415.0000	319.0000	170.0000	185.0000	772.0000	416.0000	149.0000	291.0000	643.0000	207.0000	99.0000	73.0000	306.0000	369.0000	260.0000	304.0000	171.0000	232.0000	147.0000	428.0000	610.0000	477.0000	167.0000	192.0000	369.0000
436	-8.4000	-6.0000	100.0000	189.0000	102.0000	0.0000	58.0000	213.0000	220.0000	220.0000	206.0000	320.0000	168.0000	181.0000	169.0000	229.0000	205.0000	307.0000	261.0000	68.0000	57.0000	304.0000	247.0000	449.0000	236.0000	273.0000	187.0000	204.0000	787.0000	302.0000	224.0000	393.0000	558.0000	308.0000	159.0000	129.0000	515.0000	345.0000	216.0000	290.0000	121.0000	94.0000	143.0000	345.0000	313.0000	584.0000	334.0000	173.0000	685.0000
437	-8.3250	-6.0000	258.0000	239.0000	210.0000	78.0000	80.0000	69.0000	200.0000	200.0000	366.0000	152.0000	259.0000	227.0000	73.0000	88.0000	315.0000	41.0000	440.0000	190.0000	204.0000	180.0000	152.0000	485.0000	323.0000	18.0000	54.0000	127.0000	974.0000	471.0000	288.0000	51.0000	597.0000	350.0000	123.0000	108.0000	593.0000	297.0000	266.0000	323.0000	199.0000	55.0000	208.0000	509.0000	373.0000	475.0000	239.0000	200.0000	497.0000
438	-8.2500	-6.0000	125.0000	296.0000	223.0000	24.0000	134.0000	253.0000	72.0000	72.0000	146.0000	96.0000	252.0000	222.0000	252.0000	351.0000	222.0000	181.0000	344.0000	183.0000	97.0000	113.0000	264.0000	462.0000	420.0000	203.0000	84.0000	99.0000	480.0000	425.0000	164.0000	262.0000	769.0000	155.0000	110.0000	86.0000	395.0000	242.0000	219.0000	330.0000	77.0000	203.0000	193.0000	290.0000	332.0000	375.0000	567.0000	327.0000	385.0000
439	-8.1750	-6.0000	283.0000	141.0000	87.0000	201.0000	138.0000	193.0000	212.0000	245.0000	309.0000	30.0000	145.0000	272.0000	128.0000	192.0000	109.0000	188.0000	343.0000	188.0000	112.0000	199.0000	110.0000	400.0000	172.0000	267.0000	184.0000	192.0000	1121.0000	619.0000	103.0000	223.0000	450.0000	510.0000	209.0000	122.0000	542.0000	347.0000	300.0000	210.0000	372.0000	217.0000	191.0000	368.0000	441.0000	380.0000	278.0000	327.0000	457.0000
440	-8.1000	-6.0000	188.0000	125.0000	117.0000	36.0000	111.0000	182.0000	108.0000	108.0000	304.0000	51.0000	133.0000	315.0000	233.0000	466.0000	210.0000	161.0000	311.0000	262.0000	126.0000	337.0000	274.0000	419.0000	267.0000	370.0000	225.0000	226.0000	655.0000	442.0000	199.0000	118.0000	660.0000	220.0000	72.0000	204.0000	326.0000	163.0000	144.0000	307.0000	205.0000	188.0000	101.0000	285.0000	421.0000	421.0000	274.0000	327.0000	416.0000
441	-8.0250	-6.0000	284.0000	354.0000	172.0000	128.0000	110.0000	133.0000	90.0000	90.0000	178.0000	190.0000	336.0000	94.0000	250.0000	196.0000	171.0000	183.0000	221.0000	250.0000	72.0000	262.0000	191.0000	425.0000	252.0000	324.0000	225.0000	163.0000	788.0000	218.0000	292.0000	239.0000	586.0000	372.0000	122.0000	123.0000	422.0000	280.0000	263.0000	476.0000	62.0000	243.0000	219.0000	327.0000	356.0000	375.0000	217.0000	211.0000	233.0000
442	-7.9500	-6.0000	140.0000	282.0000	140.0000	102.0000	84.0000	188.0000	153.0000	153.0000	189.0000	187.0000	217.0000	288.0000	256.0000	270.0000	206.0000	43.0000	116.0000	80.0000	80.0000	113.0000	165.0000	251.0000	384.0000	160.0000	210.0000	134.0000	921.0000	458.0000	65.0000	249.0000	471.0000	344.0000	292.0000	140.0000	350.0000	413.0000	237.0000	241.0000	194.0000	164.0000	118.0000	244.0000	267.0000	480.0000	289.0000	226.0000	304.0000
443	-7.8750	-6.0000	231.0000	100.0000	159.0000	250.0000	257.0000	268.0000	240.0000	240.0000	201.0000	112.0000	379.0000	506.0000	218.0000	263.0000	237.0000	152.0000	268.0000	71.0000	200.0000	225.0000	131.0000	293.0000	245.0000	173.0000	49.0000	131.0000	1070.0000	455.0000	251.0000	257.0000	468.0000	260.0000	226.0000	192.0000	805.0000	475.0000	143.0000	331.0000	209.0000	164.0000	238.0000	199.0000	344.0000	453.0000	159.0000	358.0000	473.0000
444	-7.8000	-6.0000	350.0000	296.0000	133.0000	142.0000	248.0000	89.0000	172.0000	172.0000	313.0000	125.0000	287.0000	137.0000	153.0000	305.0000	157.0000	140.0000	277.0000	88.0000	106.0000	164.0000	233.0000	463.0000	464.0000	329.0000	86.0000	162.0000	951.0000	416.0000	250.0000	309.0000	544.0000	182.0000	271.0000	131.0000	661.0000	245.0000	398.0000	215.0000	227.0000	279.0000	200.0000	444.0000	210.0000	270.0000	375.0000	279.0000	574.0000
445	-7.7250	-6.0000	228.0000	186.0000	239.0000	312.0000	54.0000	213.0000	156.0000	156.0000	299.0000	115.0000	233.0000	157.0000	261.0000	426.0000	97.0000	113.0000	154.0000	297.0000	110.0000	267.0000	195.0000	393.0000	221.0000	168.0000	119.0000	89.0000	623.0000	405.0000	244.0000	218.0000	397.0000	194.0000	239.0000	101.0000	574.0000	229.0000	214.0000	249.0000	328.0000	207.0000	150.0000	166.0000	331.0000	467.0000	290.0000	321.0000	342.0000
446	-7.6500	-6.0000	219.0000	173.0000	212.0000	207.0000	118.0000	71.0000	171.0000	171.0000	414.0000	162.0000	218.0000	209.0000	158.0000	248.0000	224.0000	179.0000	312.0000	93.0000	152.0000	72.0000	173.0000	527.0000	253.0000	296.0000	171.0000	119.0000	682.0000	332.0000	206.0000	262.0000	790.0000	457.0000	152.0000	191.0000	489.0000	302.0000	332.0000	305.0000	215.0000	278.0000	138.0000	490.0000	416.0000	648.0000	379.0000	292.0000	361.0000
447	-7.5750	-6.0000	195.0000	157.0000	123.0000	244.0000	152.0000	197.0000	196.0000	196.0000	260.0000	183.0000	227.0000	380.0000	268.0000	334.0000	137.0000	273.0000	305.0000	82.0000	120.0000	144.0000	42.0000	406.0000	365.0000	278.0000	86.0000	118.0000	1007.0000	531.0000	128.0000	334.0000	541.0000	303.0000	189.0000	158.0000	712.0000	385.0000	347.0000	199.0000	174.0000	79.0000	241.0000	471.0000	406.0000	670.0000	207.0000	246.0000	363.0000
448	-7.5000	-6.0000	215.0000	128.0000	203.0000	216.0000	73.0000	134.0000	125.0000	125.0000	227.0000	112.0000	344.0000	445.0000	290.0000	276.0000	261.0000	153.0000	207.0000	86.0000	90.0000	321.0000	137.0000	431.0000	414.0000	226.0000	206.0000	223.0000	1074.0000	603.0000	184.0000	268.0000	729.0000	391.0000	42.0000	214.0000	527.0000	207.0000	164.0000	243.0000	300.0000	181.0000	224.0000	380.0000	350.0000	316.0000	195.0000	237.0000	455.0000
449	-7.4250	-6.0000	238.0000	145.0000	77.0000	100.0000	114.0000	184.0000	213.0000	207.0000	217.0000	239.0000	225.0000	203.0000	255.0000	231.0000	140.0000	93.0000	323.0000	148.0000	116.0000	123.0000	211.0000	416.0000	136.0000	91.0000	292.0000	134.0000	545.0000	342.0000	272.0000	254.0000	426.0000	284.0000	225.0000	45.0000	292.0000	342.0000	127.0000	330.0000	231.0000	113.0000	272.0000	500.0000	159.0000	446.0000	264.0000	258.0000	361.0000
450	-7.3500	-6.0000	62.0000	180.0000	50.0000	125.0000	117.0000	143.0000	150.0000	150.0000	219.0000	233.0000	332.0000	415.0000	188.0000	235.0000	133.0000	132.0000	210.0000	227.0000	105.0000	184.0000	90.0000	484.0000	180.0000	122.0000	119.0000	184.0000	407.0000	266.0000	108.0000	239.0000	395.0000	285.0000	213.0000	209.0000	469.0000	234.0000	275.0000	266.0000	221.0000	212.0000	144.0000	263.0000	272.0000	479.0000	404.0000	164.0000	723.0000
451	-7.2750	-6.0000	196.0000	129.0000	149.0000	165.0000	148.0000	218.0000	104.0000	104.0000	172.0000	102.0000	263.0000	282.0000	251.0000	202.0000	62.0000	191.0000	267.0000	107.0000	223.0000	299.0000	106.0000	320.0000	125.0000	223.0000	69.0000	227.0000	464.0000	249.0000	89.0000	225.0000	419.0000	202.0000	246.0000	82.0000	533.0000	422.0000	331.0000	242.0000	127.0000	174.0000	95.0000	411.0000	406.0000	790.0000	290.0000	276.0000	456.0000
452	-15.6000	-5.9250	196.0000	178.0000	136.0000	334.0000	191.0000	227.0000	268.0000	268.0000	413.0000	205.0000	445.0000	290.0000	244.0000	271.0000	229.0000	256.0000	390.0000	143.0000	266.0000	101.0000	78.0000	425.0000	501.0000	282.0000	120.0000	209.0000	1056.0000	413.0000	273.0000	386.0000	913.0000	194.0000	203.0000	317.0000	738.0000	538.0000	359.0000	263.0000	289.0000	386.0000	208.0000	416.0000	636.0000	511.0000	259.0000	304.0000	220.0000
453	-15.5250	-5.9250	279.0000	204.0000	104.0000	202.0000	91.0000	200.0000	97.0000	97.0000	168.0000	105.0000	109.0000	177.0000	193.0000	322.0000	324.0000	196.0000	383.0000	174.0000	174.0000	233.0000	79.0000	316.0000	268.0000	174.0000	47.0000	275.0000	567.0000	341.0000	236.0000	179.0000	577.0000	215.0000	268.0000	121.0000	424.0000	267.0000	230.0000	239.0000	207.0000	144.0000	282.0000	275.0000	177.0000	420.0000	204.0000	336.0000	423.0000
454	-15.4500	-5.9250	215.0000	162.0000	197.0000	53.0000	257.0000	237.0000	158.0000	158.0000	344.0000	138.0000	172.0000	142.0000	142.0000	281.0000	123.0000	220.0000	91.0000	256.0000	22.0000	254.0000	194.0000	416.0000	320.0000	251.0000	80.0000	113.0000	658.0000	321.0000	195.0000	251.0000	455.0000	283.0000	157.0000	202.0000	276.0000	284.0000	445.0000	166.0000	273.0000	190.0000	327.0000	251.0000	323.0000	323.0000	463.0000	256.0000	343.0000
455	-15.3750	-5.9250	188.0000	295.0000	168.0000	284.0000	52.0000	166.0000	208.0000	208.0000	263.0000	284.0000	394.0000	191.0000	296.0000	388.0000	236.0000	175.0000	269.0000	0.0000	66.0000	224.0000	217.0000	315.0000	315.0000	184.0000	135.0000	258.0000	669.0000	77.0000	201.0000	404.0000	479.0000	309.0000	359.0000	163.0000	237.0000	190.0000	134.0000	217.0000	159.0000	217.0000	222.0000	340.0000	428.0000	239.0000	287.0000	300.0000	473.0000
456	-15.3000	-5.9250	394.0000	119.0000	189.0000	94.0000	227.0000	169.0000	108.0000	108.0000	362.0000	192.0000	296.0000	282.0000	157.0000	254.0000	126.0000	184.0000	432.0000	174.0000	169.0000	201.0000	206.0000	402.0000	352.0000	346.0000	139.0000	140.0000	718.0000	364.0000	229.0000	179.0000	745.0000	172.0000	156.0000	226.0000	337.0000	125.0000	338.0000	161.0000	203.0000	166.0000	107.0000	401.0000	243.0000	408.0000	228.0000	263.0000	308.0000
457	-15.2250	-5.9250	359.0000	118.0000	282.0000	54.0000	278.0000	147.0000	169.0000	169.0000	246.0000	92.0000	166.0000	350.0000	130.0000	129.0000	233.0000	149.0000	99.0000	117.0000	148.0000	195.0000	139.0000	374.0000	261.0000	352.0000	174.0000	281.0000	614.0000	157.0000	206.0000	503.0000	500.0000	136.0000	308.0000	131.0000	536.0000	186.0000	225.0000	178.0000	182.0000	123.0000	339.0000	295.0000	348.0000	605.0000	91.0000	471.0000	509.0000
458	-15.1500	-5.9250	159.0000	141.0000	323.0000	153.0000	222.0000	262.0000	151.0000	151.0000	298.0000	44.0000	257.0000	239.0000	185.0000	149.0000	132.0000	207.0000	293.0000	42.0000	46.0000	291.0000	70.0000	334.0000	246.0000	178.0000	88.0000	199.0000	390.0000	347.0000	184.0000	282.0000	328.0000	320.0000	276.0000	238.0000	434.0000	458.0000	208.0000	178.0000	280.0000	256.0000	124.0000	360.0000	182.0000	308.0000	300.0000	400.0000	324.0000
459	-15.0750	-5.9250	310.0000	173.0000	164.0000	238.0000	161.0000	209.0000	129.0000	111.0000	244.0000	193.0000	355.0000	443.0000	405.0000	334.0000	195.0000	172.0000	260.0000	318.0000	155.0000	245.0000	114.0000	270.0000	352.0000	173.0000	223.0000	187.0000	713.0000	226.0000	118.0000	329.0000	770.0000	323.0000	73.0000	105.0000	668.0000	382.0000	263.0000	378.0000	162.0000	300.0000	200.0000	418.0000	528.0000	526.0000	155.0000	255.0000	413.0000
460	-15.0000	-5.9250	162.0000	200.0000	67.0000	118.0000	157.0000	125.0000	20.0000	20.0000	185.0000	100.0000	123.0000	314.0000	258.0000	135.0000	85.0000	176.0000	208.0000	74.0000	142.0000	237.0000	144.0000	628.0000	345.0000	225.0000	71.0000	113.0000	770.0000	271.0000	282.0000	329.0000	601.0000	271.0000	270.0000	159.0000	488.0000	321.0000	257.0000	298.0000	140.0000	301.0000	185.0000	259.0000	452.0000	628.0000	226.0000	258.0000	490.0000
461	-14.9250	-5.9250	206.0000	0.0000	70.0000	68.0000	215.0000	232.0000	144.0000	144.0000	305.0000	227.0000	136.0000	216.0000	155.0000	175.0000	103.0000	145.0000	424.0000	85.0000	66.0000	117.0000	147.0000	531.0000	272.0000	136.0000	81.0000	83.0000	635.0000	345.0000	190.0000	320.0000	475.0000	248.0000	238.0000	208.0000	312.0000	226.0000	281.0000	261.0000	209.0000	105.0000	125.0000	384.0000	408.0000	450.0000	169.0000	179.0000	373.0000
462	-14.8500	-5.9250	245.0000	206.0000	248.0000	61.0000	158.0000	215.0000	145.0000	145.0000	206.0000	127.0000	386.0000	274.0000	217.0000	316.0000	254.0000	173.0000	337.0000	167.0000	73.0000	310.0000	91.0000	616.0000	255.0000	272.0000	162.0000	117.0000	671.0000	135.0000	197.0000	256.0000	784.0000	431.0000	69.0000	219.0000	368.0000	489.0000	357.0000	178.0000	189.0000	139.0000	67.0000	413.0000	203.0000	485.0000	294.0000	400.0000	353.0000
463	-14.7750	-5.9250	114.0000	221.0000	173.0000	156.0000	212.0000	255.0000	138.0000	138.0000	280.0000	135.0000	294.0000	390.0000	285.0000	171.0000	213.0000	414.0000	203.0000	133.0000	157.0000	205.0000	359.0000	392.0000	150.0000	105.0000	75.0000	52.0000	756.0000	280.0000	299.0000	345.0000	487.0000	181.0000	94.0000	157.0000	255.0000	319.0000	315.0000	155.0000	251.0000	280.0000	268.0000	255.0000	272.0000	305.0000	221.0000	266.0000	491.0000
464	-14.7000	-5.9250	104.0000	222.0000	140.0000	172.0000	84.0000	109.0000	40.0000	40.0000	219.0000	345.0000	358.0000	398.0000	179.0000	320.0000	307.0000	350.0000	234.0000	218.0000	69.0000	212.0000	274.0000	444.0000	361.0000	345.0000	114.0000	178.0000	696.0000	493.0000	167.0000	362.0000	414.0000	215.0000	143.0000	111.0000	604.0000	353.0000	151.0000	315.0000	324.0000	283.0000	282.0000	238.0000	382.0000	448.0000	272.0000	339.0000	424.0000
465	-14.6250	-5.9250	356.0000	118.0000	49.0000	61.0000	122.0000	225.0000	112.0000	112.0000	146.0000	246.0000	315.0000	213.0000	217.0000	265.0000	123.0000	340.0000	163.0000	79.0000	150.0000	190.0000	143.0000	345.0000	400.0000	146.0000	191.0000	315.0000	489.0000	243.0000	195.0000	292.0000	557.0000	265.0000	236.0000	86.0000	235.0000	210.0000	313.0000	393.0000	225.0000	145.0000	397.0000	222.0000	358.0000	492.0000	349.0000	279.0000	408.0000
466	-14.5500	-5.9250	88.0000	237.0000	55.0000	147.0000	140.0000	80.0000	117.0000	117.0000	203.0000	137.0000	323.0000	161.0000	264.0000	172.0000	79.0000	248.0000	229.0000	220.0000	48.0000	85.0000	218.0000	321.0000	231.0000	200.0000	149.0000	288.0000	597.0000	259.0000	128.0000	308.0000	412.0000	521.0000	175.0000	82.0000	488.0000	206.0000	246.0000	325.0000	303.0000	139.0000	114.0000	416.0000	317.0000	395.0000	278.0000	342.0000	380.0000
467	-14.4750	-5.9250	152.0000	86.0000	57.0000	88.0000	221.0000	177.0000	138.0000	138.0000	252.0000	222.0000	310.0000	240.0000	225.0000	252.0000	227.0000	273.0000	239.0000	0.0000	151.0000	189.0000	249.0000	265.0000	329.0000	161.0000	97.0000	169.0000	272.0000	230.0000	210.0000	186.0000	303.0000	196.0000	353.0000	207.0000	270.0000	253.0000	72.0000	136.0000	155.0000	189.0000	80.0000	272.0000	300.0000	303.0000	330.0000	328.0000	307.0000
468	-14.4000	-5.9250	197.0000	125.0000	153.0000	181.0000	134.0000	239.0000	48.0000	48.0000	220.0000	198.0000	230.0000	157.0000	177.0000	192.0000	160.0000	44.0000	338.0000	167.0000	99.0000	174.0000	233.0000	502.0000	167.0000	275.0000	337.0000	99.0000	795.0000	372.0000	146.0000	301.0000	388.0000	429.0000	165.0000	140.0000	427.0000	105.0000	288.0000	330.0000	208.0000	207.0000	166.0000	273.0000	254.0000	588.0000	323.0000	249.0000	259.0000
469	-14.3250	-5.9250	109.0000	218.0000	145.0000	93.0000	53.0000	203.0000	50.0000	50.0000	245.0000	176.0000	519.0000	278.0000	170.0000	330.0000	290.0000	181.0000	282.0000	146.0000	96.0000	262.0000	180.0000	364.0000	337.0000	255.0000	111.0000	105.0000	630.0000	209.0000	119.0000	426.0000	604.0000	192.0000	142.0000	71.0000	257.0000	324.0000	135.0000	343.0000	304.0000	262.0000	290.0000	353.0000	497.0000	594.0000	512.0000	316.0000	480.0000
470	-14.2500	-5.9250	232.0000	22.0000	98.0000	168.0000	79.0000	194.0000	134.0000	134.0000	114.0000	151.0000	93.0000	134.0000	222.0000	241.0000	219.0000	254.0000	295.0000	255.0000	205.0000	273.0000	221.0000	322.0000	200.0000	158.0000	231.0000	160.0000	734.0000	412.0000	160.0000	270.0000	330.0000	218.0000	169.0000	139.0000	379.0000	127.0000	192.0000	213.0000	161.0000	173.0000	233.0000	370.0000	337.0000	284.0000	202.0000	180.0000	225.0000
471	-14.1750	-5.9250	202.0000	153.0000	60.0000	119.0000	136.0000	210.0000	169.0000	169.0000	240.0000	79.0000	270.0000	119.0000	164.0000	411.0000	325.0000	166.0000	249.0000	189.0000	240.0000	188.0000	186.0000	444.0000	317.0000	188.0000	111.0000	180.0000	515.0000	134.0000	261.0000	274.0000	564.0000	162.0000	81.0000	211.0000	335.0000	412.0000	195.0000	415.0000	180.0000	181.0000	128.0000	264.0000	392.0000	338.0000	342.0000	167.0000	430.0000
472	-14.1000	-5.9250	134.0000	171.0000	259.0000	116.0000	186.0000	166.0000	147.0000	147.0000	330.0000	265.0000	364.0000	322.0000	63.0000	280.0000	302.0000	149.0000	158.0000	146.0000	55.0000	245.0000	139.0000	302.0000	433.0000	267.0000	58.0000	110.0000	689.0000	156.0000	230.0000	340.0000	547.0000	305.0000	213.0000	373.0000	364.0000	256.0000	282.0000	177.0000	163.0000	138.0000	84.0000	344.0000	401.0000	504.0000	318.0000	291.0000	575.0000
473	-14.0250	-5.9250	97.0000	153.0000	113.0000	79.0000	50.0000	344.0000	111.0000	111.0000	298.0000	273.0000	231.0000	386.0000	211.0000	284.0000	93.0000	254.0000	431.0000	0.0000	76.0000	228.0000	126.0000	221.0000	438.0000	105.0000	55.0000	140.0000	919.0000	361.0000	250.0000	232.0000	770.0000	192.0000	276.0000	173.0000	303.0000	220.0000	148.0000	111.0000	175.0000	183.0000	90.0000	614.0000	423.0000	385.0000	518.0000	389.0000	293.0000
474	-13.9500	-5.9250	189.0000	42.0000	148.0000	102.0000	57.0000	167.0000	137.0000	137.0000	275.0000	160.0000	205.0000	170.0000	198.0000	253.0000	352.0000	180.0000	254.0000	126.0000	137.0000	169.0000	110.0000	507.0000	213.0000	75.0000	47.0000	163.0000	1457.0000	398.0000	72.0000	414.0000	687.0000	449.0000	182.0000	150.0000	611.0000	327.0000	227.0000	350.0000	313.0000	238.0000	146.0000	284.0000	584.0000	417.0000	299.0000	415.0000	454.0000
475	-13.8750	-5.9250	182.0000	101.0000	126.0000	105.0000	0.0000	219.0000	129.0000	129.0000	184.0000	176.0000	359.0000	186.0000	307.0000	220.0000	174.0000	158.0000	346.0000	179.0000	118.0000	174.0000	120.0000	469.0000	316.0000	160.0000	108.0000	247.0000	1100.0000	374.0000	184.0000	334.0000	637.0000	355.0000	207.0000	261.0000	506.0000	323.0000	229.0000	453.0000	252.0000	349.0000	275.0000	229.0000	419.0000	577.0000	194.0000	270.0000	291.0000
476	-13.8000	-5.9250	307.0000	214.0000	82.0000	115.0000	141.0000	131.0000	52.0000	52.0000	165.0000	206.0000	307.0000	412.0000	262.0000	288.0000	268.0000	121.0000	249.0000	217.0000	219.0000	240.0000	188.0000	421.0000	316.0000	125.0000	95.0000	210.0000	790.0000	244.0000	269.0000	326.0000	495.0000	302.0000	194.0000	157.0000	411.0000	351.0000	71.0000	482.0000	29.0000	269.0000	115.0000	339.0000	293.0000	337.0000	276.0000	472.0000	452.0000
477	-13.7250	-5.9250	279.0000	177.0000	152.0000	317.0000	228.0000	211.0000	147.0000	147.0000	193.0000	230.0000	124.0000	220.0000	245.0000	371.0000	97.0000	72.0000	496.0000	38.0000	210.0000	214.0000	258.0000	250.0000	349.0000	263.0000	152.0000	207.0000	1057.0000	356.0000	243.0000	300.0000	613.0000	204.0000	201.0000	238.0000	728.0000	313.0000	272.0000	250.0000	180.0000	211.0000	275.0000	251.0000	526.0000	574.0000	267.0000	322.0000	337.0000
478	-13.6500	-5.9250	161.0000	86.0000	156.0000	101.0000	220.0000	135.0000	69.0000	69.0000	113.0000	208.0000	167.0000	326.0000	115.0000	152.0000	164.0000	324.0000	300.0000	179.0000	183.0000	315.0000	155.0000	473.0000	226.0000	275.0000	242.0000	116.0000	675.0000	298.0000	197.0000	373.0000	401.0000	280.0000	127.0000	174.0000	375.0000	165.0000	191.0000	304.0000	174.0000	248.0000	258.0000	460.0000	386.0000	706.0000	227.0000	476.0000	379.0000
479	-13.5750	-5.9250	268.0000	74.0000	187.0000	147.0000	109.0000	123.0000	78.0000	78.0000	226.0000	218.0000	260.0000	370.0000	271.0000	317.0000	100.0000	313.0000	226.0000	127.0000	158.0000	221.0000	157.0000	522.0000	181.0000	146.0000	212.0000	150.0000	902.0000	420.0000	165.0000	163.0000	494.0000	231.0000	250.0000	108.0000	443.0000	268.0000	303.0000	253.0000	136.0000	236.0000	234.0000	207.0000	385.0000	507.0000	209.0000	352.0000	564.0000
480	-13.5000	-5.9250	234.0000	138.0000	133.0000	189.0000	192.0000	191.0000	119.0000	119.0000	440.0000	169.0000	352.0000	267.0000	243.0000	175.0000	168.0000	255.0000	195.0000	256.0000	76.0000	226.0000	70.0000	534.0000	366.0000	129.0000	60.0000	127.0000	555.0000	253.0000	265.0000	329.0000	455.0000	148.0000	133.0000	59.0000	593.0000	413.0000	147.0000	285.0000	236.0000	195.0000	221.0000	202.0000	309.0000	440.0000	253.0000	203.0000	361.0000
481	-13.4250	-5.9250	89.0000	124.0000	107.0000	110.0000	195.0000	254.0000	81.0000	81.0000	469.0000	152.0000	126.0000	240.0000	201.0000	218.0000	146.0000	158.0000	343.0000	90.0000	167.0000	125.0000	52.0000	237.0000	185.0000	77.0000	131.0000	180.0000	311.0000	176.0000	147.0000	143.0000	461.0000	235.0000	220.0000	127.0000	540.0000	206.0000	355.0000	382.0000	234.0000	78.0000	147.0000	238.0000	445.0000	602.0000	86.0000	198.0000	423.0000
482	-13.3500	-5.9250	131.0000	148.0000	164.0000	198.0000	118.0000	199.0000	52.0000	52.0000	313.0000	352.0000	387.0000	313.0000	138.0000	265.0000	215.0000	159.0000	228.0000	190.0000	55.0000	164.0000	203.0000	549.0000	340.0000	144.0000	129.0000	142.0000	432.0000	89.0000	113.0000	113.0000	324.0000	274.0000	107.0000	80.0000	363.0000	282.0000	132.0000	289.0000	153.0000	149.0000	215.0000	297.0000	245.0000	171.0000	323.0000	244.0000	368.0000
483	-13.2750	-5.9250	264.0000	90.0000	171.0000	186.0000	99.0000	202.0000	133.0000	133.0000	173.0000	206.0000	320.0000	144.0000	192.0000	169.0000	134.0000	176.0000	306.0000	165.0000	101.0000	202.0000	223.0000	175.0000	352.0000	157.0000	181.0000	165.0000	495.0000	223.0000	261.0000	143.0000	530.0000	392.0000	86.0000	229.0000	485.0000	245.0000	219.0000	130.0000	179.0000	119.0000	193.0000	370.0000	638.0000	385.0000	251.0000	224.0000	171.0000
484	-13.2000	-5.9250	350.0000	182.0000	117.0000	255.0000	101.0000	339.0000	279.0000	279.0000	215.0000	254.0000	139.0000	83.0000	203.0000	278.0000	90.0000	47.0000	308.0000	71.0000	187.0000	260.0000	284.0000	393.0000	196.0000	266.0000	193.0000	111.0000	339.0000	279.0000	267.0000	281.0000	488.0000	233.0000	214.0000	247.0000	339.0000	265.0000	182.0000	307.0000	129.0000	107.0000	126.0000	223.0000	558.0000	235.0000	391.0000	182.0000	408.0000
485	-13.1250	-5.9250	296.0000	193.0000	111.0000	123.0000	246.0000	108.0000	157.0000	157.0000	219.0000	267.0000	261.0000	76.0000	274.0000	270.0000	202.0000	176.0000	178.0000	86.0000	127.0000	232.0000	81.0000	304.0000	404.0000	204.0000	218.0000	148.0000	467.0000	419.0000	76.0000	179.0000	389.0000	472.0000	155.0000	131.0000	204.0000	194.0000	259.0000	123.0000	184.0000	79.0000	126.0000	241.0000	502.0000	293.0000	106.0000	171.0000	311.0000
486	-13.0500	-5.9250	230.0000	272.0000	89.0000	180.0000	45.0000	407.0000	227.0000	227.0000	243.0000	121.0000	319.0000	290.0000	256.0000	228.0000	159.0000	146.0000	302.0000	70.0000	46.0000	332.0000	217.0000	303.0000	209.0000	246.0000	131.0000	225.0000	770.0000	199.0000	205.0000	242.0000	300.0000	140.0000	152.0000	144.0000	468.0000	447.0000	159.0000	389.0000	191.0000	213.0000	278.0000	133.0000	241.0000	413.0000	262.0000	256.0000	369.0000
487	-12.9750	-5.9250	218.0000	197.0000	141.0000	103.0000	94.0000	273.0000	46.0000	46.0000	235.0000	184.0000	384.0000	291.0000	110.0000	205.0000	306.0000	141.0000	313.0000	101.0000	120.0000	173.0000	205.0000	395.0000	97.0000	150.0000	260.0000	215.0000	732.0000	338.0000	186.0000	131.0000	491.0000	151.0000	149.0000	159.0000	599.0000	432.0000	107.0000	206.0000	93.0000	196.0000	90.0000	392.0000	279.0000	354.0000	438.0000	364.0000	321.0000
488	-12.9000	-5.9250	179.0000	151.0000	138.0000	107.0000	98.0000	140.0000	134.0000	134.0000	268.0000	93.0000	222.0000	518.0000	297.0000	232.0000	206.0000	136.0000	211.0000	55.0000	74.0000	149.0000	141.0000	472.0000	240.0000	215.0000	174.0000	157.0000	1007.0000	187.0000	257.0000	226.0000	414.0000	235.0000	254.0000	54.0000	426.0000	124.0000	244.0000	259.0000	109.0000	124.0000	115.0000	437.0000	208.0000	505.0000	205.0000	184.0000	267.0000
489	-12.8250	-5.9250	21.0000	156.0000	191.0000	103.0000	59.0000	220.0000	120.0000	120.0000	159.0000	25.0000	297.0000	257.0000	105.0000	206.0000	106.0000	164.0000	152.0000	68.0000	0.0000	260.0000	254.0000	213.0000	366.0000	249.0000	194.0000	51.0000	366.0000	365.0000	305.0000	335.0000	485.0000	297.0000	49.0000	87.0000	160.0000	321.0000	172.0000	232.0000	179.0000	107.0000	219.0000	36.0000	179.0000	250.0000	257.0000	271.0000	334.0000
490	-12.7500	-5.9250	121.0000	293.0000	100.0000	188.0000	301.0000	92.0000	183.0000	183.0000	245.0000	87.0000	150.0000	217.0000	114.0000	121.0000	87.0000	118.0000	133.0000	50.0000	72.0000	172.0000	75.0000	250.0000	247.0000	27.0000	71.0000	264.0000	171.0000	131.0000	168.0000	180.0000	391.0000	107.0000	228.0000	93.0000	417.0000	277.0000	113.0000	175.0000	151.0000	207.0000	68.0000	208.0000	376.0000	448.0000	309.0000	245.0000	423.0000
491	-12.6750	-5.9250	196.0000	168.0000	101.0000	68.0000	93.0000	206.0000	22.0000	22.0000	297.0000	130.0000	340.0000	369.0000	201.0000	305.0000	255.0000	44.0000	139.0000	88.0000	123.0000	113.0000	114.0000	427.0000	235.0000	163.0000	138.0000	134.0000	174.0000	153.0000	69.0000	274.0000	214.0000	244.0000	71.0000	145.0000	396.0000	161.0000	316.0000	290.0000	186.0000	112.0000	126.0000	249.0000	332.0000	369.0000	334.0000	149.0000	503.0000
492	-12.6000	-5.9250	118.0000	194.0000	82.0000	169.0000	223.0000	162.0000	79.0000	79.0000	168.0000	173.0000	264.0000	111.0000	96.0000	162.0000	167.0000	114.0000	38.0000	155.0000	106.0000	223.0000	128.0000	635.0000	304.0000	256.0000	241.0000	313.0000	234.0000	84.0000	191.0000	102.0000	192.0000	176.0000	71.0000	67.0000	302.0000	95.0000	119.0000	150.0000	277.0000	101.0000	124.0000	151.0000	359.0000	412.0000	265.0000	197.0000	457.0000
493	-12.5250	-5.9250	146.0000	115.0000	74.0000	47.0000	149.0000	217.0000	79.0000	79.0000	351.0000	200.0000	413.0000	170.0000	150.0000	223.0000	175.0000	284.0000	217.0000	139.0000	141.0000	239.0000	141.0000	291.0000	185.0000	182.0000	249.0000	120.0000	117.0000	382.0000	156.0000	183.0000	444.0000	107.0000	226.0000	135.0000	421.0000	250.0000	195.0000	129.0000	205.0000	253.0000	71.0000	347.0000	269.0000	376.0000	323.0000	183.0000	488.0000
494	-12.4500	-5.9250	201.0000	0.0000	68.0000	181.0000	59.0000	212.0000	237.0000	237.0000	324.0000	143.0000	281.0000	255.0000	200.0000	100.0000	191.0000	235.0000	365.0000	107.0000	69.0000	104.0000	298.0000	449.0000	259.0000	158.0000	215.0000	100.0000	259.0000	91.0000	384.0000	75.0000	177.0000	107.0000	125.0000	84.0000	433.0000	264.0000	135.0000	139.0000	218.0000	165.0000	200.0000	258.0000	356.0000	322.0000	283.0000	233.0000	365.0000
495	-12.3750	-5.9250	166.0000	61.0000	173.0000	213.0000	192.0000	227.0000	120.0000	120.0000	269.0000	219.0000	259.0000	417.0000	178.0000	151.0000	113.0000	262.0000	299.0000	73.0000	64.0000	132.0000	181.0000	538.0000	274.0000	124.0000	202.0000	48.0000	872.0000	441.0000	224.0000	224.0000	629.0000	309.0000	150.0000	215.0000	314.0000	337.0000	283.0000	180.0000	119.0000	85.0000	153.0000	377.0000	321.0000	374.0000	361.0000	229.0000	503.0000
496	-12.3000	-5.9250	321.0000	235.0000	97.0000	140.0000	74.0000	160.0000	135.0000	135.0000	294.0000	124.0000	151.0000	311.0000	282.0000	249.0000	174.0000	105.0000	190.0000	193.0000	127.0000	251.0000	38.0000	222.0000	227.0000	118.0000	260.0000	114.0000	522.0000	343.0000	177.0000	379.0000	442.0000	326.0000	231.0000	185.0000	505.0000	347.0000	146.0000	174.0000	92.0000	201.0000	192.0000	170.0000	245.0000	339.0000	253.0000	240.0000	277.0000
497	-12.2250	-5.9250	410.0000	143.0000	217.0000	0.0000	100.0000	54.0000	92.0000	92.0000	133.0000	123.0000	232.0000	308.0000	457.0000	210.0000	0.0000	265.0000	277.0000	79.0000	71.0000	137.0000	160.0000	421.0000	417.0000	257.0000	62.0000	97.0000	533.0000	230.0000	113.0000	293.0000	440.0000	281.0000	69.0000	158.0000	267.0000	527.0000	163.0000	88.0000	123.0000	168.0000	216.0000	261.0000	485.0000	383.0000	112.0000	189.0000	381.0000
498	-12.1500	-5.9250	275.0000	340.0000	101.0000	103.0000	148.0000	263.0000	132.0000	132.0000	198.0000	60.0000	339.0000	250.0000	292.0000	101.0000	180.0000	112.0000	291.0000	125.0000	112.0000	270.0000	162.0000	268.0000	279.0000	282.0000	72.0000	71.0000	568.0000	269.0000	234.0000	70.0000	256.0000	103.0000	158.0000	205.0000	388.0000	329.0000	112.0000	81.0000	209.0000	286.0000	157.0000	335.0000	256.0000	382.0000	185.0000	300.0000	359.0000
499	-12.0750	-5.9250	157.0000	136.0000	40.0000	92.0000	129.0000	59.0000	179.0000	179.0000	285.0000	159.0000	95.0000	175.0000	266.0000	172.0000	411.0000	191.0000	313.0000	126.0000	69.0000	178.0000	141.0000	233.0000	182.0000	223.0000	131.0000	64.0000	613.0000	301.0000	164.0000	215.0000	404.0000	244.0000	124.0000	241.0000	313.0000	394.0000	298.0000	330.0000	66.0000	78.0000	172.0000	170.0000	175.0000	152.0000	357.0000	197.0000	190.0000
500	-12.0000	-5.9250	293.0000	100.0000	131.0000	96.0000	125.0000	267.0000	121.0000	121.0000	262.0000	150.0000	186.0000	348.0000	222.0000	131.0000	42.0000	138.0000	252.0000	190.0000	136.0000	99.0000	95.0000	318.0000	240.0000	305.0000	156.0000	186.0000	557.0000	240.0000	152.0000	188.0000	382.0000	261.0000	187.0000	41.0000	414.0000	241.0000	338.0000	367.0000	146.0000	262.0000	168.0000	344.0000	348.0000	371.0000	265.0000	342.0000	243.0000
501	-11.9250	-5.9250	261.0000	95.0000	83.0000	81.0000	129.0000	205.0000	132.0000	132.0000	414.0000	77.0000	258.0000	150.0000	161.0000	197.0000	43.0000	54.0000	212.0000	291.0000	141.0000	319.0000	199.0000	436.0000	393.0000	262.0000	81.0000	153.0000	517.0000	170.0000	150.0000	389.0000	450.0000	290.0000	140.0000	188.0000	451.0000	175.0000	195.0000	230.0000	379.0000	80.0000	152.0000	267.0000	355.0000	331.0000	338.0000	427.0000	189.0000
502	-11.8500	-5.9250	265.0000	105.0000	178.0000	0.0000	120.0000	181.0000	87.0000	87.0000	128.0000	206.0000	166.0000	173.0000	80.0000	221.0000	117.0000	193.0000	201.0000	155.0000	83.0000	276.0000	175.0000	379.0000	316.0000	136.0000	132.0000	119.0000	543.0000	249.0000	160.0000	112.0000	362.0000	85.0000	93.0000	84.0000	332.0000	367.0000	116.0000	117.0000	115.0000	110.0000	72.0000	204.0000	374.0000	419.0000	244.0000	150.0000	355.0000
503	-11.7750	-5.9250	195.0000	214.0000	150.0000	67.0000	193.0000	119.0000	100.0000	100.0000	318.0000	108.0000	477.0000	124.0000	85.0000	372.0000	167.0000	132.0000	171.0000	115.0000	98.0000	168.0000	203.0000	635.0000	200.0000	139.0000	132.0000	160.0000	154.0000	110.0000	236.0000	219.0000	330.0000	257.0000	64.0000	129.0000	252.0000	379.0000	295.0000	106.0000	39.0000	102.0000	88.0000	163.0000	244.0000	221.0000	135.0000	143.0000	242.0000
504	-11.7000	-5.9250	322.0000	102.0000	113.0000	107.0000	83.0000	208.0000	72.0000	72.0000	286.0000	51.0000	315.0000	261.0000	119.0000	148.0000	191.0000	67.0000	89.0000	98.0000	68.0000	179.0000	130.0000	305.0000	281.0000	83.0000	110.0000	224.0000	494.0000	261.0000	238.0000	197.0000	375.0000	212.0000	132.0000	111.0000	424.0000	431.0000	158.0000	221.0000	61.0000	91.0000	130.0000	269.0000	186.0000	305.0000	346.0000	286.0000	414.0000
505	-11.6250	-5.9250	136.0000	234.0000	274.0000	40.0000	113.0000	146.0000	160.0000	160.0000	139.0000	79.0000	126.0000	232.0000	69.0000	213.0000	277.0000	129.0000	142.0000	141.0000	165.0000	283.0000	201.0000	457.0000	114.0000	340.0000	23.0000	181.0000	529.0000	185.0000	273.0000	214.0000	276.0000	165.0000	200.0000	180.0000	665.0000	276.0000	151.0000	283.0000	125.0000	158.0000	50.0000	312.0000	330.0000	239.0000	308.0000	450.0000	292.0000
506	-11.5500	-5.9250	183.0000	91.0000	147.0000	135.0000	136.0000	330.0000	218.0000	218.0000	221.0000	136.0000	261.0000	237.0000	290.0000	296.0000	118.0000	260.0000	232.0000	126.0000	56.0000	119.0000	41.0000	309.0000	192.0000	296.0000	111.0000	80.0000	527.0000	267.0000	221.0000	229.0000	271.0000	304.0000	292.0000	359.0000	415.0000	196.0000	312.0000	422.0000	185.0000	235.0000	336.0000	234.0000	374.0000	326.0000	212.0000	306.0000	334.0000
507	-11.4750	-5.9250	216.0000	149.0000	154.0000	187.0000	100.0000	114.0000	102.0000	102.0000	318.0000	98.0000	576.0000	340.0000	284.0000	87.0000	288.0000	48.0000	321.0000	112.0000	29.0000	199.0000	313.0000	376.0000	274.0000	176.0000	92.0000	257.0000	280.0000	313.0000	422.0000	171.0000	557.0000	254.0000	253.0000	46.0000	723.0000	320.0000	104.0000	392.0000	360.0000	197.0000	108.0000	307.0000	766.0000	436.0000	259.0000	297.0000	418.0000
508	-11.4000	-5.9250	153.0000	170.0000	85.0000	162.0000	149.0000	117.0000	137.0000	137.0000	343.0000	102.0000	444.0000	470.0000	61.0000	128.0000	94.0000	125.0000	256.0000	96.0000	88.0000	244.0000	242.0000	378.0000	304.0000	102.0000	76.0000	167.0000	410.0000	200.0000	80.0000	203.0000	575.0000	269.0000	175.0000	85.0000	502.0000	232.0000	41.0000	133.0000	205.0000	179.0000	238.0000	224.0000	342.0000	575.0000	199.0000	235.0000	382.0000
509	-11.3250	-5.9250	211.0000	223.0000	102.0000	194.0000	91.0000	89.0000	227.0000	227.0000	504.0000	58.0000	245.0000	325.0000	194.0000	247.0000	72.0000	246.0000	50.0000	106.0000	98.0000	153.0000	270.0000	346.0000	121.0000	134.0000	200.0000	148.0000	501.0000	205.0000	265.0000	187.0000	292.0000	103.0000	297.0000	218.0000	332.0000	187.0000	220.0000	406.0000	223.0000	141.0000	217.0000	343.0000	393.0000	358.0000	436.0000	262.0000	314.0000
510	-11.2500	-5.9250	241.0000	74.0000	86.0000	41.0000	67.0000	318.0000	66.0000	66.0000	447.0000	320.0000	382.0000	237.0000	313.0000	172.0000	108.0000	412.0000	235.0000	80.0000	77.0000	151.0000	95.0000	380.0000	294.0000	205.0000	153.0000	246.0000	355.0000	345.0000	270.0000	161.0000	273.0000	128.0000	96.0000	85.0000	359.0000	183.0000	186.0000	324.0000	111.0000	88.0000	45.0000	223.0000	256.0000	260.0000	249.0000	346.0000	629.0000
511	-11.1750	-5.9250	130.0000	159.0000	59.0000	137.0000	121.0000	129.0000	193.0000	193.0000	200.0000	96.0000	395.0000	206.0000	224.0000	284.0000	107.0000	182.0000	222.0000	148.0000	181.0000	222.0000	189.0000	475.0000	210.0000	172.0000	73.0000	84.0000	235.0000	237.0000	123.0000	142.0000	318.0000	210.0000	258.0000	173.0000	291.0000	201.0000	169.0000	255.0000	191.0000	154.0000	42.0000	231.0000	272.0000	400.0000	298.0000	216.0000	658.0000
512	-11.1000	-5.9250	126.0000	118.0000	45.0000	43.0000	144.0000	168.0000	58.0000	58.0000	240.0000	82.0000	334.0000	337.0000	231.0000	100.0000	86.0000	111.0000	173.0000	99.0000	40.0000	213.0000	95.0000	520.0000	177.0000	227.0000	208.0000	113.0000	166.0000	50.0000	89.0000	185.0000	370.0000	216.0000	78.0000	18.0000	188.0000	233.0000	199.0000	200.0000	129.0000	175.0000	105.0000	246.0000	314.0000	450.0000	462.0000	224.0000	398.0000
513	-11.0250	-5.9250	70.0000	174.0000	246.0000	139.0000	172.0000	176.0000	76.0000	76.0000	316.0000	258.0000	418.0000	312.0000	286.0000	131.0000	163.0000	109.0000	148.0000	97.0000	118.0000	167.0000	258.0000	371.0000	332.0000	139.0000	145.0000	78.0000	253.0000	68.0000	115.0000	175.0000	521.0000	211.0000	185.0000	187.0000	425.0000	272.0000	276.0000	131.0000	66.0000	122.0000	247.0000	312.0000	417.0000	577.0000	427.0000	225.0000	728.0000
514	-10.9500	-5.9250	177.0000	101.0000	56.0000	247.0000	75.0000	219.0000	210.0000	210.0000	192.0000	149.0000	285.0000	294.0000	85.0000	96.0000	211.0000	176.0000	171.0000	107.0000	138.0000	53.0000	88.0000	325.0000	279.0000	70.0000	69.0000	131.0000	288.0000	229.0000	125.0000	256.0000	335.0000	129.0000	139.0000	160.0000	264.0000	174.0000	235.0000	173.0000	220.0000	87.0000	216.0000	277.0000	286.0000	330.0000	394.0000	222.0000	195.0000
515	-10.8750	-5.9250	319.0000	225.0000	178.0000	113.0000	75.0000	140.0000	235.0000	235.0000	170.0000	92.0000	363.0000	143.0000	313.0000	133.0000	178.0000	64.0000	214.0000	256.0000	98.0000	272.0000	45.0000	375.0000	329.0000	226.0000	111.0000	245.0000	761.0000	282.0000	246.0000	193.0000	422.0000	483.0000	213.0000	96.0000	418.0000	327.0000	415.0000	217.0000	210.0000	139.0000	70.0000	318.0000	398.0000	668.0000	385.0000	261.0000	414.0000
516	-10.8000	-5.9250	99.0000	201.0000	286.0000	134.0000	114.0000	47.0000	132.0000	132.0000	258.0000	45.0000	255.0000	386.0000	77.0000	177.0000	22.0000	133.0000	290.0000	48.0000	169.0000	160.0000	166.0000	387.0000	370.0000	83.0000	71.0000	186.0000	333.0000	315.0000	109.0000	294.0000	537.0000	264.0000	148.0000	139.0000	639.0000	346.0000	215.0000	218.0000	208.0000	160.0000	80.0000	165.0000	374.0000	607.0000	263.0000	100.0000	379.0000
517	-10.7250	-5.9250	160.0000	166.0000	196.0000	204.0000	95.0000	340.0000	209.0000	209.0000	219.0000	166.0000	165.0000	273.0000	145.0000	254.0000	82.0000	200.0000	351.0000	288.0000	96.0000	148.0000	297.0000	435.0000	392.0000	86.0000	306.0000	108.0000	664.0000	315.0000	255.0000	201.0000	640.0000	257.0000	301.0000	128.0000	603.0000	389.0000	308.0000	522.0000	321.0000	211.0000	305.0000	493.0000	471.0000	971.0000	464.0000	222.0000	813.0000
518	-10.6500	-5.9250	136.0000	279.0000	184.0000	64.0000	116.0000	165.0000	209.0000	209.0000	269.0000	178.0000	389.0000	362.0000	119.0000	145.0000	62.0000	275.0000	320.0000	174.0000	141.0000	93.0000	240.0000	261.0000	198.0000	185.0000	75.0000	169.0000	709.0000	321.0000	160.0000	315.0000	326.0000	194.0000	221.0000	227.0000	716.0000	232.0000	213.0000	209.0000	253.0000	215.0000	235.0000	394.0000	390.0000	616.0000	224.0000	470.0000	635.0000
519	-10.5750	-5.9250	160.0000	116.0000	94.0000	221.0000	112.0000	143.0000	204.0000	204.0000	442.0000	157.0000	304.0000	230.0000	275.0000	170.0000	175.0000	237.0000	250.0000	182.0000	107.0000	231.0000	213.0000	414.0000	402.0000	123.0000	140.0000	132.0000	283.0000	233.0000	167.0000	276.0000	596.0000	253.0000	119.0000	114.0000	443.0000	366.0000	169.0000	108.0000	244.0000	110.0000	202.0000	468.0000	475.0000	597.0000	315.0000	278.0000	414.0000
520	-10.5000	-5.9250	93.0000	202.0000	121.0000	141.0000	230.0000	128.0000	101.0000	101.0000	222.0000	114.0000	494.0000	182.0000	513.0000	369.0000	89.0000	204.0000	204.0000	180.0000	164.0000	156.0000	195.0000	612.0000	136.0000	211.0000	168.0000	66.0000	393.0000	314.0000	111.0000	255.0000	335.0000	160.0000	215.0000	113.0000	445.0000	328.0000	253.0000	219.0000	155.0000	181.0000	275.0000	294.0000	502.0000	763.0000	350.0000	303.0000	833.0000
521	-10.4250	-5.9250	176.0000	115.0000	115.0000	150.0000	105.0000	245.0000	87.0000	87.0000	269.0000	264.0000	410.0000	244.0000	256.0000	118.0000	330.0000	128.0000	265.0000	151.0000	91.0000	261.0000	115.0000	449.0000	322.0000	238.0000	155.0000	163.0000	692.0000	458.0000	138.0000	141.0000	742.0000	225.0000	291.0000	133.0000	533.0000	217.0000	228.0000	428.0000	314.0000	159.0000	203.0000	338.0000	544.0000	506.0000	309.0000	152.0000	448.0000
522	-10.3500	-5.9250	308.0000	186.0000	162.0000	126.0000	139.0000	154.0000	267.0000	267.0000	406.0000	338.0000	141.0000	275.0000	281.0000	251.0000	172.0000	234.0000	219.0000	171.0000	195.0000	140.0000	148.0000	325.0000	468.0000	153.0000	108.0000	281.0000	593.0000	374.0000	87.0000	73.0000	540.0000	389.0000	242.0000	218.0000	302.0000	274.0000	208.0000	188.0000	199.0000	136.0000	174.0000	245.0000	481.0000	550.0000	284.0000	164.0000	811.0000
523	-10.2750	-5.9250	154.0000	46.0000	148.0000	144.0000	108.0000	165.0000	99.0000	99.0000	141.0000	194.0000	347.0000	351.0000	136.0000	205.0000	175.0000	135.0000	213.0000	139.0000	91.0000	157.0000	199.0000	391.0000	151.0000	140.0000	387.0000	82.0000	429.0000	263.0000	147.0000	250.0000	316.0000	230.0000	127.0000	61.0000	219.0000	320.0000	216.0000	263.0000	119.0000	144.0000	79.0000	173.0000	324.0000	198.0000	203.0000	430.0000	335.0000
524	-10.2000	-5.9250	281.0000	107.0000	71.0000	101.0000	87.0000	227.0000	197.0000	197.0000	227.0000	155.0000	220.0000	200.0000	231.0000	123.0000	232.0000	147.0000	203.0000	246.0000	53.0000	130.0000	114.0000	311.0000	262.0000	135.0000	116.0000	84.0000	309.0000	326.0000	162.0000	158.0000	282.0000	265.0000	89.0000	67.0000	203.0000	234.0000	131.0000	286.0000	137.0000	83.0000	253.0000	185.0000	486.0000	294.0000	387.0000	187.0000	582.0000
525	-10.1250	-5.9250	77.0000	204.0000	239.0000	182.0000	82.0000	200.0000	104.0000	104.0000	195.0000	69.0000	135.0000	217.0000	159.0000	142.0000	169.0000	150.0000	116.0000	63.0000	63.0000	152.0000	94.0000	494.0000	151.0000	183.0000	108.0000	95.0000	351.0000	257.0000	213.0000	155.0000	380.0000	183.0000	115.0000	173.0000	423.0000	226.0000	89.0000	121.0000	255.0000	110.0000	121.0000	172.0000	309.0000	478.0000	267.0000	394.0000	490.0000
526	-10.0500	-5.9250	233.0000	186.0000	136.0000	157.0000	131.0000	186.0000	86.0000	86.0000	399.0000	106.0000	268.0000	291.0000	160.0000	251.0000	100.0000	234.0000	288.0000	237.0000	128.0000	185.0000	116.0000	296.0000	264.0000	241.0000	258.0000	182.0000	221.0000	191.0000	234.0000	206.0000	609.0000	207.0000	114.0000	138.0000	422.0000	101.0000	209.0000	298.0000	124.0000	135.0000	137.0000	345.0000	460.0000	271.0000	286.0000	275.0000	539.0000
527	-9.9750	-5.9250	190.0000	238.0000	204.0000	133.0000	88.0000	98.0000	110.0000	110.0000	145.0000	138.0000	276.0000	218.0000	168.0000	301.0000	102.0000	199.0000	172.0000	143.0000	212.0000	165.0000	141.0000	184.0000	276.0000	268.0000	175.0000	140.0000	399.0000	325.0000	163.0000	258.0000	731.0000	100.0000	155.0000	166.0000	360.0000	253.0000	172.0000	179.0000	347.0000	188.0000	220.0000	394.0000	532.0000	606.0000	356.0000	347.0000	548.0000
528	-9.9000	-5.9250	181.0000	118.0000	26.0000	154.0000	144.0000	335.0000	155.0000	155.0000	212.0000	282.0000	347.0000	291.0000	206.0000	207.0000	294.0000	44.0000	266.0000	173.0000	74.0000	223.0000	156.0000	406.0000	244.0000	231.0000	66.0000	105.0000	524.0000	196.0000	216.0000	342.0000	512.0000	386.0000	110.0000	191.0000	528.0000	292.0000	101.0000	412.0000	233.0000	238.0000	251.0000	290.0000	397.0000	391.0000	398.0000	198.0000	558.0000
529	-9.8250	-5.9250	165.0000	63.0000	191.0000	100.0000	197.0000	232.0000	71.0000	71.0000	434.0000	209.0000	99.0000	223.0000	231.0000	69.0000	116.0000	115.0000	341.0000	108.0000	141.0000	141.0000	189.0000	396.0000	433.0000	50.0000	75.0000	88.0000	542.0000	268.0000	146.0000	233.0000	367.0000	251.0000	65.0000	89.0000	683.0000	279.0000	70.0000	277.0000	219.0000	178.0000	297.0000	313.0000	462.0000	253.0000	130.0000	302.0000	240.0000
530	-9.7500	-5.9250	164.0000	100.0000	150.0000	25.0000	130.0000	78.0000	50.0000	50.0000	171.0000	90.0000	277.0000	268.0000	23.0000	118.0000	89.0000	187.0000	270.0000	224.0000	136.0000	231.0000	126.0000	374.0000	198.0000	249.0000	144.0000	89.0000	396.0000	225.0000	296.0000	215.0000	448.0000	210.0000	59.0000	64.0000	361.0000	255.0000	271.0000	102.0000	167.0000	163.0000	117.0000	298.0000	329.0000	414.0000	293.0000	219.0000	275.0000
531	-9.6750	-5.9250	279.0000	57.0000	168.0000	160.0000	214.0000	153.0000	135.0000	135.0000	193.0000	61.0000	368.0000	205.0000	328.0000	285.0000	84.0000	77.0000	280.0000	83.0000	105.0000	252.0000	197.0000	278.0000	288.0000	239.0000	292.0000	120.0000	693.0000	347.0000	111.0000	230.0000	579.0000	376.0000	207.0000	107.0000	398.0000	412.0000	172.0000	325.0000	185.0000	250.0000	79.0000	387.0000	369.0000	653.0000	172.0000	235.0000	348.0000
532	-9.6000	-5.9250	147.0000	192.0000	235.0000	119.0000	69.0000	225.0000	93.0000	93.0000	349.0000	197.0000	195.0000	303.0000	216.0000	195.0000	262.0000	151.0000	229.0000	184.0000	164.0000	183.0000	181.0000	343.0000	219.0000	142.0000	193.0000	141.0000	866.0000	238.0000	268.0000	140.0000	754.0000	370.0000	154.0000	267.0000	410.0000	188.0000	348.0000	289.0000	100.0000	279.0000	233.0000	356.0000	292.0000	555.0000	211.0000	232.0000	497.0000
533	-9.5250	-5.9250	175.0000	250.0000	133.0000	236.0000	79.0000	192.0000	143.0000	143.0000	322.0000	217.0000	255.0000	211.0000	119.0000	179.0000	161.0000	74.0000	284.0000	257.0000	85.0000	54.0000	108.0000	366.0000	393.0000	338.0000	122.0000	62.0000	540.0000	440.0000	194.0000	245.0000	488.0000	360.0000	189.0000	150.0000	381.0000	378.0000	220.0000	171.0000	276.0000	141.0000	167.0000	313.0000	292.0000	421.0000	192.0000	296.0000	550.0000
534	-9.4500	-5.9250	68.0000	130.0000	144.0000	104.0000	52.0000	147.0000	253.0000	253.0000	263.0000	20.0000	244.0000	313.0000	253.0000	271.0000	201.0000	177.0000	188.0000	118.0000	53.0000	163.0000	123.0000	306.0000	383.0000	216.0000	253.0000	204.0000	538.0000	221.0000	175.0000	271.0000	534.0000	224.0000	262.0000	175.0000	260.0000	248.0000	175.0000	175.0000	212.0000	154.0000	243.0000	268.0000	285.0000	564.0000	270.0000	377.0000	536.0000
535	-9.3750	-5.9250	120.0000	62.0000	96.0000	95.0000	142.0000	167.0000	96.0000	96.0000	245.0000	168.0000	359.0000	95.0000	194.0000	202.0000	266.0000	286.0000	84.0000	230.0000	128.0000	124.0000	96.0000	323.0000	275.0000	265.0000	120.0000	129.0000	496.0000	95.0000	89.0000	229.0000	295.0000	221.0000	182.0000	147.0000	156.0000	285.0000	264.0000	320.0000	85.0000	247.0000	228.0000	194.0000	302.0000	252.0000	214.0000	462.0000	219.0000
536	-9.3000	-5.9250	241.0000	106.0000	125.0000	109.0000	69.0000	83.0000	135.0000	135.0000	299.0000	118.0000	341.0000	217.0000	282.0000	213.0000	42.0000	194.0000	222.0000	160.0000	40.0000	194.0000	243.0000	654.0000	278.0000	74.0000	27.0000	86.0000	684.0000	151.0000	192.0000	113.0000	388.0000	328.0000	48.0000	54.0000	287.0000	264.0000	133.0000	265.0000	352.0000	159.0000	125.0000	263.0000	411.0000	306.0000	207.0000	465.0000	590.0000
537	-9.2250	-5.9250	191.0000	155.0000	193.0000	128.0000	179.0000	92.0000	77.0000	77.0000	117.0000	215.0000	281.0000	256.0000	221.0000	181.0000	139.0000	26.0000	295.0000	115.0000	88.0000	332.0000	230.0000	323.0000	88.0000	144.0000	68.0000	75.0000	372.0000	235.0000	95.0000	198.0000	474.0000	360.0000	150.0000	82.0000	482.0000	474.0000	268.0000	308.0000	309.0000	176.0000	147.0000	259.0000	593.0000	563.0000	166.0000	316.0000	708.0000
538	-9.1500	-5.9250	237.0000	168.0000	199.0000	133.0000	96.0000	384.0000	206.0000	206.0000	377.0000	137.0000	269.0000	181.0000	302.0000	362.0000	207.0000	177.0000	353.0000	162.0000	125.0000	135.0000	157.0000	388.0000	194.0000	214.0000	152.0000	195.0000	605.0000	467.0000	243.0000	225.0000	359.0000	260.0000	125.0000	211.0000	404.0000	195.0000	210.0000	114.0000	101.0000	186.0000	144.0000	379.0000	510.0000	516.0000	369.0000	262.0000	522.0000
539	-9.0750	-5.9250	158.0000	45.0000	177.0000	193.0000	81.0000	167.0000	141.0000	147.0000	172.0000	73.0000	233.0000	225.0000	340.0000	261.0000	87.0000	221.0000	317.0000	79.0000	129.0000	123.0000	102.0000	413.0000	270.0000	67.0000	52.0000	167.0000	676.0000	106.0000	130.0000	203.0000	656.0000	354.0000	164.0000	311.0000	447.0000	272.0000	105.0000	266.0000	277.0000	162.0000	292.0000	530.0000	341.0000	454.0000	336.0000	167.0000	258.0000
540	-9.0000	-5.9250	127.0000	82.0000	187.0000	298.0000	61.0000	245.0000	65.0000	65.0000	218.0000	214.0000	114.0000	357.0000	347.0000	207.0000	125.0000	114.0000	210.0000	88.0000	180.0000	174.0000	60.0000	455.0000	223.0000	214.0000	103.0000	128.0000	638.0000	620.0000	290.0000	240.0000	534.0000	324.0000	182.0000	188.0000	466.0000	281.0000	233.0000	402.0000	163.0000	153.0000	170.0000	224.0000	275.0000	580.0000	180.0000	208.0000	738.0000
541	-8.9250	-5.9250	92.0000	177.0000	123.0000	90.0000	66.0000	211.0000	27.0000	27.0000	116.0000	202.0000	416.0000	127.0000	335.0000	20.0000	106.0000	88.0000	308.0000	212.0000	98.0000	217.0000	154.0000	391.0000	113.0000	221.0000	183.0000	105.0000	572.0000	295.0000	115.0000	226.0000	282.0000	449.0000	131.0000	105.0000	416.0000	221.0000	202.0000	360.0000	202.0000	256.0000	111.0000	337.0000	444.0000	492.0000	334.0000	176.0000	636.0000
542	-8.8500	-5.9250	167.0000	93.0000	92.0000	113.0000	114.0000	40.0000	203.0000	203.0000	278.0000	154.0000	293.0000	198.0000	310.0000	340.0000	187.0000	132.0000	290.0000	84.0000	79.0000	154.0000	118.0000	327.0000	197.0000	169.0000	115.0000	150.0000	563.0000	419.0000	155.0000	327.0000	271.0000	244.0000	176.0000	94.0000	206.0000	239.0000	139.0000	203.0000	189.0000	171.0000	194.0000	225.0000	238.0000	389.0000	296.0000	343.0000	379.0000
543	-8.7750	-5.9250	183.0000	99.0000	215.0000	193.0000	54.0000	171.0000	224.0000	224.0000	129.0000	128.0000	338.0000	241.0000	367.0000	178.0000	117.0000	285.0000	71.0000	73.0000	50.0000	216.0000	189.0000	305.0000	214.0000	257.0000	231.0000	70.0000	586.0000	143.0000	227.0000	268.0000	737.0000	182.0000	167.0000	96.0000	444.0000	414.0000	129.0000	241.0000	254.0000	216.0000	266.0000	294.0000	487.0000	448.0000	265.0000	371.0000	440.0000
544	-8.7000	-5.9250	185.0000	152.0000	153.0000	147.0000	164.0000	101.0000	217.0000	217.0000	425.0000	61.0000	191.0000	205.0000	230.0000	220.0000	125.0000	249.0000	449.0000	237.0000	140.0000	130.0000	433.0000	307.0000	428.0000	181.0000	178.0000	147.0000	753.0000	196.0000	267.0000	261.0000	696.0000	271.0000	137.0000	199.0000	338.0000	230.0000	197.0000	454.0000	157.0000	190.0000	194.0000	262.0000	562.0000	524.0000	384.0000	232.0000	366.0000
545	-8.6250	-5.9250	273.0000	217.0000	121.0000	55.0000	294.0000	161.0000	281.0000	281.0000	274.0000	171.0000	160.0000	212.0000	229.0000	281.0000	254.0000	123.0000	217.0000	72.0000	94.0000	218.0000	175.0000	459.0000	329.0000	170.0000	153.0000	158.0000	432.0000	337.0000	214.0000	252.0000	657.0000	246.0000	199.0000	215.0000	350.0000	209.0000	441.0000	239.0000	131.0000	193.0000	106.0000	371.0000	444.0000	368.0000	246.0000	226.0000	346.0000
546	-8.5500	-5.9250	246.0000	323.0000	201.0000	149.0000	109.0000	200.0000	167.0000	167.0000	304.0000	116.0000	331.0000	152.0000	170.0000	367.0000	238.0000	204.0000	181.0000	82.0000	102.0000	207.0000	218.0000	305.0000	280.0000	155.0000	73.0000	111.0000	830.0000	313.0000	233.0000	268.0000	256.0000	131.0000	162.0000	156.0000	459.0000	329.0000	233.0000	337.0000	94.0000	231.0000	190.0000	366.0000	382.0000	472.0000	142.0000	230.0000	446.0000
547	-8.4750	-5.9250	199.0000	162.0000	235.0000	122.0000	78.0000	222.0000	72.0000	72.0000	398.0000	176.0000	286.0000	242.0000	269.0000	187.0000	100.0000	215.0000	242.0000	65.0000	28.0000	214.0000	222.0000	507.0000	204.0000	337.0000	116.0000	57.0000	669.0000	423.0000	207.0000	463.0000	606.0000	320.0000	191.0000	158.0000	491.0000	327.0000	337.0000	275.0000	230.0000	171.0000	261.0000	329.0000	414.0000	569.0000	189.0000	317.0000	310.0000
548	-8.4000	-5.9250	235.0000	169.0000	144.0000	102.0000	222.0000	157.0000	96.0000	96.0000	169.0000	309.0000	180.0000	239.0000	254.0000	351.0000	44.0000	276.0000	285.0000	67.0000	112.0000	201.0000	169.0000	397.0000	338.0000	201.0000	185.0000	240.0000	718.0000	318.0000	86.0000	230.0000	401.0000	475.0000	192.0000	127.0000	490.0000	141.0000	266.0000	122.0000	215.0000	79.0000	253.0000	377.0000	303.0000	395.0000	309.0000	188.0000	651.0000
549	-8.3250	-5.9250	128.0000	153.0000	145.0000	75.0000	125.0000	164.0000	252.0000	252.0000	235.0000	67.0000	537.0000	216.0000	224.0000	249.0000	324.0000	119.0000	258.0000	208.0000	124.0000	250.0000	140.0000	468.0000	455.0000	105.0000	263.0000	133.0000	1320.0000	510.0000	267.0000	273.0000	404.0000	241.0000	261.0000	242.0000	445.0000	426.0000	247.0000	168.0000	139.0000	105.0000	126.0000	309.0000	552.0000	470.0000	288.0000	273.0000	365.0000
550	-8.2500	-5.9250	134.0000	112.0000	238.0000	138.0000	94.0000	276.0000	23.0000	23.0000	167.0000	108.0000	236.0000	213.0000	266.0000	273.0000	378.0000	337.0000	384.0000	114.0000	124.0000	122.0000	230.0000	282.0000	324.0000	245.0000	115.0000	66.0000	813.0000	404.0000	134.0000	200.0000	390.0000	248.0000	192.0000	67.0000	467.0000	278.0000	140.0000	196.0000	108.0000	161.0000	244.0000	265.0000	225.0000	339.0000	313.0000	234.0000	336.0000
551	-8.1750	-5.9250	195.0000	168.0000	61.0000	206.0000	59.0000	206.0000	141.0000	141.0000	338.0000	229.0000	295.0000	399.0000	284.0000	213.0000	196.0000	270.0000	302.0000	213.0000	183.0000	234.0000	273.0000	395.0000	258.0000	140.0000	197.0000	200.0000	1013.0000	640.0000	78.0000	240.0000	682.0000	250.0000	150.0000	133.0000	705.0000	317.0000	120.0000	330.0000	303.0000	242.0000	302.0000	365.0000	307.0000	394.0000	275.0000	173.0000	484.0000
552	-8.1000	-5.9250	246.0000	177.0000	94.0000	131.0000	161.0000	128.0000	113.0000	113.0000	284.0000	272.0000	176.0000	271.0000	127.0000	251.0000	229.0000	207.0000	205.0000	124.0000	101.0000	132.0000	69.0000	456.0000	132.0000	226.0000	201.0000	185.0000	1059.0000	522.0000	325.0000	249.0000	558.0000	228.0000	221.0000	124.0000	465.0000	280.0000	171.0000	229.0000	328.0000	245.0000	254.0000	434.0000	365.0000	344.0000	88.0000	320.0000	425.0000
553	-8.0250	-5.9250	240.0000	301.0000	285.0000	99.0000	148.0000	178.0000	118.0000	118.0000	181.0000	118.0000	241.0000	353.0000	218.0000	164.0000	182.0000	92.0000	274.0000	140.0000	111.0000	188.0000	120.0000	290.0000	375.0000	122.0000	118.0000	104.0000	934.0000	334.0000	352.0000	399.0000	680.0000	487.0000	199.0000	360.0000	503.0000	246.0000	146.0000	266.0000	192.0000	222.0000	338.0000	405.0000	578.0000	530.0000	274.0000	208.0000	399.0000
554	-7.9500	-5.9250	211.0000	169.0000	161.0000	91.0000	111.0000	114.0000	90.0000	90.0000	411.0000	140.0000	261.0000	224.0000	163.0000	421.0000	161.0000	211.0000	375.0000	116.0000	61.0000	283.0000	203.0000	287.0000	332.0000	163.0000	226.0000	74.0000	1023.0000	400.0000	223.0000	338.0000	994.0000	217.0000	130.0000	261.0000	473.0000	242.0000	280.0000	393.0000	333.0000	170.0000	389.0000	414.0000	785.0000	517.0000	234.0000	183.0000	304.0000
555	-7.8750	-5.9250	280.0000	138.0000	37.0000	110.0000	146.0000	157.0000	289.0000	289.0000	250.0000	151.0000	360.0000	330.0000	181.0000	293.0000	84.0000	163.0000	427.0000	230.0000	84.0000	300.0000	360.0000	212.0000	310.0000	234.0000	150.0000	143.0000	853.0000	297.0000	212.0000	350.0000	721.0000	548.0000	394.0000	58.0000	940.0000	235.0000	447.0000	387.0000	326.0000	186.0000	178.0000	302.0000	310.0000	604.0000	196.0000	305.0000	355.0000
556	-7.8000	-5.9250	287.0000	84.0000	147.0000	203.0000	180.0000	273.0000	258.0000	258.0000	220.0000	250.0000	393.0000	72.0000	131.0000	184.0000	116.0000	149.0000	331.0000	168.0000	190.0000	91.0000	227.0000	367.0000	242.0000	98.0000	50.0000	212.0000	644.0000	244.0000	64.0000	235.0000	354.0000	161.0000	241.0000	0.0000	647.0000	188.0000	92.0000	169.0000	214.0000	99.0000	127.0000	254.0000	233.0000	442.0000	195.0000	183.0000	328.0000
557	-7.7250	-5.9250	393.0000	215.0000	58.0000	216.0000	199.0000	142.0000	65.0000	65.0000	264.0000	269.0000	283.0000	364.0000	162.0000	74.0000	193.0000	211.0000	357.0000	175.0000	127.0000	282.0000	187.0000	575.0000	290.0000	207.0000	127.0000	102.0000	842.0000	402.0000	322.0000	372.0000	596.0000	319.0000	120.0000	177.0000	370.0000	288.0000	214.0000	259.0000	158.0000	206.0000	443.0000	89.0000	329.0000	779.0000	151.0000	260.0000	562.0000
558	-7.6500	-5.9250	275.0000	68.0000	156.0000	174.0000	215.0000	154.0000	0.0000	0.0000	333.0000	174.0000	457.0000	305.0000	188.0000	340.0000	215.0000	284.0000	229.0000	253.0000	110.0000	135.0000	209.0000	362.0000	206.0000	312.0000	290.0000	197.0000	1322.0000	513.0000	185.0000	253.0000	523.0000	256.0000	109.0000	246.0000	532.0000	184.0000	275.0000	366.0000	447.0000	90.0000	232.0000	384.0000	331.0000	332.0000	468.0000	241.0000	347.0000
559	-7.5750	-5.9250	209.0000	19.0000	46.0000	96.0000	179.0000	87.0000	189.0000	189.0000	210.0000	102.0000	231.0000	284.0000	234.0000	165.0000	192.0000	157.0000	178.0000	85.0000	122.0000	302.0000	170.0000	413.0000	190.0000	267.0000	254.0000	198.0000	604.0000	363.0000	252.0000	254.0000	498.0000	399.0000	168.0000	181.0000	669.0000	394.0000	220.0000	296.0000	272.0000	138.0000	210.0000	321.0000	342.0000	1004.0000	461.0000	409.0000	395.0000
560	-7.5000	-5.9250	200.0000	150.0000	74.0000	261.0000	170.0000	133.0000	178.0000	178.0000	315.0000	208.0000	387.0000	185.0000	198.0000	284.0000	127.0000	142.0000	221.0000	191.0000	127.0000	289.0000	119.0000	277.0000	477.0000	344.0000	165.0000	342.0000	845.0000	303.0000	160.0000	298.0000	485.0000	354.0000	23.0000	165.0000	307.0000	268.0000	338.0000	175.0000	195.0000	209.0000	148.0000	221.0000	300.0000	406.0000	270.0000	148.0000	567.0000
561	-7.4250	-5.9250	214.0000	140.0000	210.0000	198.0000	138.0000	137.0000	51.0000	69.0000	210.0000	151.0000	121.0000	163.0000	175.0000	209.0000	208.0000	196.0000	270.0000	56.0000	85.0000	114.0000	181.0000	420.0000	315.0000	124.0000	127.0000	160.0000	602.0000	437.0000	209.0000	328.0000	446.0000	343.0000	159.0000	145.0000	572.0000	370.0000	359.0000	122.0000	130.0000	217.0000	259.0000	482.0000	414.0000	376.0000	314.0000	344.0000	381.0000
562	-7.3500	-5.9250	90.0000	107.0000	184.0000	160.0000	55.0000	239.0000	193.0000	193.0000	334.0000	196.0000	418.0000	167.0000	309.0000	303.0000	269.0000	153.0000	131.0000	193.0000	113.0000	191.0000	99.0000	568.0000	195.0000	242.0000	64.0000	186.0000	513.0000	310.0000	73.0000	361.0000	595.0000	306.0000	154.0000	123.0000	546.0000	469.0000	259.0000	174.0000	217.0000	227.0000	83.0000	297.0000	357.0000	432.0000	364.0000	195.0000	491.0000
563	-7.2750	-5.9250	221.0000	60.0000	25.0000	162.0000	149.0000	296.0000	38.0000	38.0000	224.0000	161.0000	221.0000	179.0000	252.0000	274.0000	153.0000	100.0000	309.0000	97.0000	164.0000	133.0000	137.0000	341.0000	305.0000	172.0000	258.0000	140.0000	309.0000	160.0000	99.0000	174.0000	160.0000	206.0000	135.0000	78.0000	296.0000	217.0000	131.0000	231.0000	128.0000	118.0000	102.0000	370.0000	469.0000	240.0000	422.0000	276.0000	355.0000
564	-15.6000	-5.8500	281.0000	124.0000	139.0000	117.0000	188.0000	299.0000	212.0000	212.0000	233.0000	102.0000	352.0000	221.0000	324.0000	246.0000	93.0000	427.0000	431.0000	315.0000	253.0000	281.0000	304.0000	556.0000	177.0000	173.0000	309.0000	157.0000	1159.0000	391.0000	52.0000	260.0000	741.0000	384.0000	226.0000	219.0000	652.0000	471.0000	170.0000	271.0000	349.0000	270.0000	146.0000	687.0000	473.0000	1008.0000	356.0000	324.0000	364.0000
565	-15.5250	-5.8500	307.0000	241.0000	109.0000	151.0000	241.0000	138.0000	109.0000	109.0000	272.0000	113.0000	120.0000	193.0000	190.0000	229.0000	302.0000	243.0000	433.0000	104.0000	101.0000	156.0000	135.0000	410.0000	199.0000	123.0000	136.0000	84.0000	872.0000	542.0000	125.0000	332.0000	623.0000	420.0000	210.0000	175.0000	493.0000	273.0000	353.0000	312.0000	224.0000	356.0000	276.0000	340.0000	331.0000	480.0000	136.0000	213.0000	385.0000
566	-15.4500	-5.8500	231.0000	212.0000	70.0000	169.0000	64.0000	305.0000	78.0000	78.0000	132.0000	180.0000	236.0000	307.0000	136.0000	320.0000	138.0000	170.0000	365.0000	193.0000	127.0000	201.0000	79.0000	755.0000	409.0000	76.0000	119.0000	225.0000	306.0000	141.0000	118.0000	245.0000	336.0000	340.0000	173.0000	86.0000	523.0000	336.0000	216.0000	175.0000	171.0000	131.0000	391.0000	297.0000	542.0000	483.0000	521.0000	416.0000	362.0000
567	-15.3750	-5.8500	323.0000	119.0000	102.0000	282.0000	158.0000	135.0000	158.0000	158.0000	171.0000	251.0000	107.0000	307.0000	163.0000	313.0000	251.0000	293.0000	209.0000	91.0000	146.0000	449.0000	222.0000	516.0000	295.0000	331.0000	119.0000	164.0000	988.0000	207.0000	326.0000	274.0000	750.0000	244.0000	168.0000	219.0000	608.0000	364.0000	164.0000	198.0000	225.0000	243.0000	205.0000	367.0000	590.0000	588.0000	317.0000	226.0000	380.0000
568	-15.3000	-5.8500	203.0000	136.0000	121.0000	125.0000	104.0000	226.0000	74.0000	74.0000	250.0000	0.0000	302.0000	421.0000	265.0000	421.0000	108.0000	116.0000	197.0000	182.0000	96.0000	106.0000	172.0000	303.0000	216.0000	223.0000	198.0000	144.0000	487.0000	196.0000	182.0000	166.0000	465.0000	325.0000	103.0000	163.0000	435.0000	333.0000	200.0000	309.0000	137.0000	167.0000	217.0000	332.0000	223.0000	469.0000	199.0000	294.0000	324.0000
569	-15.2250	-5.8500	231.0000	125.0000	81.0000	94.0000	155.0000	18.0000	152.0000	152.0000	247.0000	225.0000	314.0000	279.0000	387.0000	228.0000	229.0000	160.0000	407.0000	192.0000	160.0000	190.0000	245.0000	517.0000	390.0000	330.0000	238.0000	114.0000	862.0000	331.0000	216.0000	292.0000	537.0000	232.0000	171.0000	98.0000	245.0000	349.0000	40.0000	309.0000	390.0000	164.0000	172.0000	421.0000	468.0000	555.0000	299.0000	229.0000	324.0000
570	-15.1500	-5.8500	240.0000	185.0000	96.0000	137.0000	92.0000	123.0000	180.0000	180.0000	138.0000	387.0000	153.0000	402.0000	257.0000	184.0000	274.0000	200.0000	299.0000	97.0000	263.0000	228.0000	173.0000	342.0000	188.0000	206.0000	138.0000	213.0000	704.0000	305.0000	228.0000	285.0000	564.0000	262.0000	218.0000	199.0000	455.0000	72.0000	218.0000	177.0000	212.0000	182.0000	190.0000	334.0000	406.0000	631.0000	215.0000	193.0000	313.0000
571	-15.0750	-5.8500	316.0000	147.0000	222.0000	66.0000	207.0000	246.0000	63.0000	63.0000	162.0000	201.0000	294.0000	260.0000	65.0000	454.0000	258.0000	155.0000	208.0000	102.0000	71.0000	228.0000	80.0000	304.0000	436.0000	137.0000	186.0000	298.0000	444.0000	198.0000	136.0000	267.0000	519.0000	269.0000	114.0000	193.0000	333.0000	280.0000	275.0000	163.0000	213.0000	106.0000	203.0000	264.0000	445.0000	402.0000	137.0000	311.0000	358.0000
572	-15.0000	-5.8500	325.0000	159.0000	161.0000	147.0000	209.0000	109.0000	208.0000	208.0000	192.0000	278.0000	139.0000	302.0000	117.0000	185.0000	177.0000	256.0000	216.0000	201.0000	57.0000	346.0000	187.0000	668.0000	400.0000	187.0000	150.0000	194.0000	689.0000	227.0000	181.0000	229.0000	329.0000	247.0000	40.0000	113.0000	487.0000	397.0000	309.0000	310.0000	310.0000	200.0000	230.0000	145.0000	401.0000	404.0000	190.0000	481.0000	360.0000
573	-14.9250	-5.8500	182.0000	280.0000	79.0000	271.0000	129.0000	167.0000	94.0000	94.0000	381.0000	114.0000	302.0000	205.0000	214.0000	330.0000	111.0000	244.0000	147.0000	135.0000	97.0000	259.0000	269.0000	413.0000	205.0000	73.0000	252.0000	93.0000	625.0000	555.0000	226.0000	170.0000	819.0000	349.0000	253.0000	61.0000	374.0000	368.0000	188.0000	328.0000	212.0000	98.0000	149.0000	321.0000	413.0000	113.0000	232.0000	340.0000	263.0000
574	-14.8500	-5.8500	234.0000	143.0000	166.0000	157.0000	18.0000	224.0000	151.0000	151.0000	173.0000	196.0000	442.0000	154.0000	164.0000	325.0000	212.0000	176.0000	137.0000	126.0000	74.0000	266.0000	214.0000	289.0000	366.0000	197.0000	187.0000	141.0000	631.0000	329.0000	133.0000	286.0000	401.0000	206.0000	107.0000	227.0000	453.0000	258.0000	203.0000	323.0000	318.0000	329.0000	168.0000	166.0000	373.0000	390.0000	301.0000	238.0000	402.0000
575	-14.7750	-5.8500	204.0000	113.0000	178.0000	205.0000	194.0000	274.0000	193.0000	193.0000	380.0000	197.0000	185.0000	308.0000	296.0000	175.0000	350.0000	279.0000	301.0000	287.0000	124.0000	276.0000	149.0000	697.0000	144.0000	316.0000	187.0000	190.0000	783.0000	438.0000	491.0000	497.0000	302.0000	404.0000	235.0000	280.0000	504.0000	259.0000	180.0000	196.0000	236.0000	205.0000	235.0000	243.0000	522.0000	619.0000	256.0000	439.0000	548.0000
576	-14.7000	-5.8500	177.0000	154.0000	80.0000	239.0000	83.0000	264.0000	111.0000	111.0000	166.0000	95.0000	318.0000	179.0000	294.0000	268.0000	249.0000	237.0000	215.0000	43.0000	217.0000	184.0000	212.0000	385.0000	302.0000	383.0000	130.0000	137.0000	654.0000	266.0000	222.0000	356.0000	721.0000	324.0000	138.0000	282.0000	464.0000	537.0000	366.0000	386.0000	162.0000	301.0000	242.0000	423.0000	580.0000	554.0000	245.0000	298.0000	347.0000
577	-14.6250	-5.8500	272.0000	278.0000	187.0000	161.0000	197.0000	68.0000	216.0000	216.0000	253.0000	187.0000	268.0000	163.0000	425.0000	281.0000	324.0000	116.0000	293.0000	236.0000	146.0000	393.0000	154.0000	553.0000	401.0000	290.0000	150.0000	130.0000	393.0000	212.0000	193.0000	449.0000	542.0000	371.0000	144.0000	48.0000	356.0000	258.0000	155.0000	337.0000	198.0000	216.0000	121.0000	280.0000	482.0000	355.0000	295.0000	203.0000	464.0000
578	-14.5500	-5.8500	194.0000	231.0000	317.0000	119.0000	99.0000	216.0000	144.0000	144.0000	195.0000	203.0000	281.0000	132.0000	129.0000	334.0000	212.0000	295.0000	163.0000	227.0000	145.0000	356.0000	207.0000	358.0000	464.0000	115.0000	155.0000	233.0000	479.0000	265.0000	285.0000	244.0000	394.0000	265.0000	214.0000	164.0000	325.0000	356.0000	243.0000	269.0000	228.0000	177.0000	276.0000	249.0000	308.0000	509.0000	334.0000	96.0000	300.0000
579	-14.4750	-5.8500	204.0000	194.0000	53.0000	107.0000	72.0000	280.0000	138.0000	138.0000	339.0000	87.0000	162.0000	162.0000	176.0000	273.0000	317.0000	187.0000	264.0000	155.0000	81.0000	233.0000	98.0000	510.0000	262.0000	305.0000	121.0000	198.0000	464.0000	228.0000	135.0000	406.0000	373.0000	139.0000	119.0000	51.0000	474.0000	424.0000	218.0000	254.0000	181.0000	76.0000	109.0000	311.0000	353.0000	459.0000	430.0000	234.0000	355.0000
580	-14.4000	-5.8500	269.0000	190.0000	164.0000	160.0000	143.0000	256.0000	93.0000	93.0000	318.0000	66.0000	212.0000	468.0000	97.0000	358.0000	100.0000	309.0000	267.0000	195.0000	143.0000	230.0000	203.0000	405.0000	276.0000	102.0000	232.0000	142.0000	743.0000	257.0000	137.0000	218.0000	894.0000	285.0000	90.0000	167.0000	567.0000	403.0000	298.0000	349.0000	128.0000	167.0000	194.0000	456.0000	462.0000	472.0000	272.0000	133.0000	312.0000
581	-14.3250	-5.8500	118.0000	198.0000	243.0000	79.0000	178.0000	181.0000	24.0000	24.0000	214.0000	174.0000	400.0000	235.0000	110.0000	376.0000	99.0000	136.0000	208.0000	345.0000	43.0000	240.0000	140.0000	275.0000	172.0000	169.0000	80.0000	125.0000	1061.0000	404.0000	168.0000	335.0000	505.0000	393.0000	233.0000	134.0000	428.0000	241.0000	208.0000	430.0000	166.0000	145.0000	136.0000	445.0000	351.0000	588.0000	160.0000	300.0000	609.0000
582	-14.2500	-5.8500	251.0000	79.0000	111.0000	111.0000	175.0000	100.0000	222.0000	222.0000	258.0000	77.0000	54.0000	320.0000	242.0000	268.0000	393.0000	146.0000	136.0000	158.0000	137.0000	295.0000	112.0000	414.0000	239.0000	181.0000	121.0000	156.0000	568.0000	68.0000	144.0000	224.0000	393.0000	353.0000	142.0000	48.0000	230.0000	273.0000	364.0000	97.0000	297.0000	127.0000	233.0000	250.0000	386.0000	227.0000	370.0000	134.0000	447.0000
583	-14.1750	-5.8500	255.0000	96.0000	173.0000	68.0000	135.0000	117.0000	119.0000	119.0000	314.0000	384.0000	230.0000	252.0000	165.0000	188.0000	101.0000	170.0000	292.0000	169.0000	97.0000	122.0000	150.0000	266.0000	369.0000	135.0000	151.0000	132.0000	873.0000	431.0000	198.0000	163.0000	371.0000	448.0000	90.0000	95.0000	397.0000	391.0000	246.0000	438.0000	258.0000	190.0000	280.0000	121.0000	266.0000	610.0000	250.0000	328.0000	546.0000
584	-14.1000	-5.8500	242.0000	194.0000	185.0000	45.0000	196.0000	202.0000	126.0000	126.0000	384.0000	125.0000	284.0000	221.0000	225.0000	195.0000	130.0000	141.0000	354.0000	189.0000	99.0000	227.0000	150.0000	595.0000	173.0000	199.0000	158.0000	159.0000	447.0000	245.0000	129.0000	377.0000	684.0000	323.0000	302.0000	205.0000	491.0000	190.0000	162.0000	216.0000	173.0000	50.0000	149.0000	292.0000	417.0000	388.0000	300.0000	413.0000	263.0000
585	-14.0250	-5.8500	117.0000	170.0000	143.0000	102.0000	73.0000	151.0000	106.0000	106.0000	196.0000	156.0000	271.0000	289.0000	167.0000	152.0000	176.0000	172.0000	328.0000	111.0000	83.0000	171.0000	110.0000	237.0000	477.0000	170.0000	87.0000	181.0000	717.0000	291.0000	174.0000	231.0000	576.0000	327.0000	98.0000	83.0000	434.0000	317.0000	32.0000	255.0000	106.0000	258.0000	285.0000	499.0000	407.0000	295.0000	298.0000	351.0000	158.0000
586	-13.9500	-5.8500	81.0000	182.0000	123.0000	21.0000	147.0000	213.0000	214.0000	214.0000	280.0000	68.0000	248.0000	305.0000	50.0000	305.0000	100.0000	154.0000	115.0000	147.0000	146.0000	180.0000	121.0000	392.0000	320.0000	98.0000	132.0000	198.0000	475.0000	313.0000	188.0000	148.0000	260.0000	208.0000	174.0000	98.0000	314.0000	260.0000	388.0000	274.0000	195.0000	88.0000	234.0000	269.0000	466.0000	297.0000	318.0000	239.0000	296.0000
587	-13.8750	-5.8500	111.0000	236.0000	179.0000	214.0000	128.0000	155.0000	51.0000	51.0000	73.0000	85.0000	201.0000	194.0000	403.0000	328.0000	255.0000	193.0000	246.0000	161.0000	46.0000	165.0000	169.0000	351.0000	395.0000	111.0000	155.0000	76.0000	713.0000	516.0000	145.0000	336.0000	486.0000	115.0000	233.0000	25.0000	498.0000	190.0000	62.0000	407.0000	253.0000	317.0000	226.0000	239.0000	414.0000	373.0000	285.0000	119.0000	261.0000
588	-13.8000	-5.8500	245.0000	286.0000	65.0000	52.0000	80.0000	168.0000	139.0000	139.0000	203.0000	130.0000	447.0000	101.0000	132.0000	261.0000	343.0000	139.0000	193.0000	154.0000	50.0000	217.0000	182.0000	393.0000	308.0000	220.0000	87.0000	223.0000	1013.0000	341.0000	157.0000	302.0000	449.0000	215.0000	265.0000	218.0000	478.0000	368.0000	314.0000	398.0000	114.0000	246.0000	93.0000	370.0000	552.0000	615.0000	188.0000	396.0000	345.0000
589	-13.7250	-5.8500	98.0000	168.0000	25.0000	176.0000	184.0000	276.0000	164.0000	164.0000	220.0000	57.0000	381.0000	300.0000	176.0000	77.0000	284.0000	145.0000	87.0000	212.0000	69.0000	194.0000	123.0000	305.0000	362.0000	205.0000	181.0000	139.0000	872.0000	275.0000	130.0000	110.0000	553.0000	219.0000	83.0000	169.0000	460.0000	372.0000	244.0000	140.0000	258.0000	227.0000	100.0000	502.0000	364.0000	332.0000	178.0000	286.0000	436.0000
590	-13.6500	-5.8500	234.0000	134.0000	86.0000	30.0000	95.0000	165.0000	53.0000	53.0000	332.0000	291.0000	321.0000	236.0000	205.0000	239.0000	147.0000	223.0000	171.0000	256.0000	158.0000	257.0000	102.0000	381.0000	470.0000	180.0000	48.0000	104.0000	814.0000	335.0000	306.0000	269.0000	425.0000	297.0000	167.0000	20.0000	502.0000	219.0000	131.0000	300.0000	284.0000	154.0000	120.0000	362.0000	231.0000	380.0000	368.0000	224.0000	495.0000
591	-13.5750	-5.8500	133.0000	195.0000	144.0000	142.0000	134.0000	250.0000	136.0000	136.0000	148.0000	183.0000	201.0000	407.0000	216.0000	216.0000	239.0000	131.0000	312.0000	178.0000	101.0000	192.0000	130.0000	524.0000	402.0000	184.0000	178.0000	155.0000	891.0000	263.0000	265.0000	393.0000	604.0000	257.0000	192.0000	93.0000	517.0000	306.0000	219.0000	205.0000	192.0000	291.0000	289.0000	410.0000	439.0000	395.0000	410.0000	500.0000	578.0000
592	-13.5000	-5.8500	320.0000	188.0000	81.0000	97.0000	129.0000	193.0000	109.0000	109.0000	327.0000	218.0000	308.0000	268.0000	348.0000	231.0000	184.0000	265.0000	144.0000	240.0000	101.0000	228.0000	57.0000	158.0000	307.0000	209.0000	148.0000	91.0000	578.0000	381.0000	172.0000	178.0000	419.0000	160.0000	132.0000	115.0000	595.0000	452.0000	232.0000	383.0000	70.0000	173.0000	302.0000	289.0000	622.0000	387.0000	224.0000	188.0000	621.0000
593	-13.4250	-5.8500	164.0000	238.0000	169.0000	71.0000	153.0000	162.0000	161.0000	161.0000	417.0000	120.0000	354.0000	374.0000	272.0000	68.0000	149.0000	171.0000	301.0000	137.0000	161.0000	110.0000	133.0000	331.0000	250.0000	201.0000	160.0000	137.0000	859.0000	387.0000	93.0000	299.0000	299.0000	359.0000	241.0000	163.0000	431.0000	392.0000	153.0000	183.0000	215.0000	261.0000	168.0000	261.0000	473.0000	449.0000	193.0000	263.0000	251.0000
594	-13.3500	-5.8500	171.0000	139.0000	106.0000	97.0000	234.0000	217.0000	133.0000	133.0000	160.0000	117.0000	362.0000	119.0000	283.0000	163.0000	258.0000	84.0000	229.0000	92.0000	60.0000	264.0000	278.0000	417.0000	290.0000	213.0000	169.0000	180.0000	466.0000	214.0000	273.0000	323.0000	346.0000	457.0000	120.0000	53.0000	496.0000	264.0000	259.0000	306.0000	299.0000	169.0000	149.0000	327.0000	362.0000	414.0000	239.0000	304.0000	521.0000
595	-13.2750	-5.8500	247.0000	357.0000	344.0000	247.0000	137.0000	267.0000	66.0000	66.0000	213.0000	22.0000	318.0000	246.0000	311.0000	238.0000	243.0000	265.0000	211.0000	218.0000	89.0000	185.0000	223.0000	486.0000	427.0000	286.0000	297.0000	103.0000	616.0000	229.0000	323.0000	257.0000	453.0000	381.0000	261.0000	295.0000	380.0000	118.0000	328.0000	239.0000	268.0000	223.0000	381.0000	274.0000	456.0000	427.0000	236.0000	511.0000	447.0000
596	-13.2000	-5.8500	186.0000	158.0000	117.0000	129.0000	87.0000	277.0000	117.0000	117.0000	308.0000	201.0000	339.0000	225.0000	200.0000	286.0000	178.0000	214.0000	251.0000	189.0000	68.0000	183.0000	22.0000	438.0000	384.0000	229.0000	87.0000	65.0000	340.0000	211.0000	167.0000	268.0000	574.0000	281.0000	82.0000	142.0000	482.0000	326.0000	124.0000	167.0000	138.0000	254.0000	219.0000	291.0000	527.0000	474.0000	284.0000	265.0000	298.0000
597	-13.1250	-5.8500	246.0000	122.0000	177.0000	215.0000	85.0000	296.0000	179.0000	179.0000	336.0000	123.0000	286.0000	237.0000	298.0000	196.0000	273.0000	164.0000	333.0000	146.0000	204.0000	230.0000	201.0000	381.0000	208.0000	107.0000	199.0000	108.0000	475.0000	454.0000	194.0000	266.0000	419.0000	413.0000	261.0000	215.0000	405.0000	190.0000	248.0000	188.0000	211.0000	291.0000	128.0000	181.0000	330.0000	510.0000	391.0000	340.0000	476.0000
598	-13.0500	-5.8500	128.0000	208.0000	174.0000	134.0000	47.0000	240.0000	72.0000	72.0000	312.0000	205.0000	186.0000	519.0000	157.0000	376.0000	125.0000	127.0000	218.0000	185.0000	171.0000	131.0000	57.0000	510.0000	297.0000	110.0000	64.0000	193.0000	696.0000	477.0000	194.0000	341.0000	366.0000	344.0000	127.0000	67.0000	364.0000	247.0000	173.0000	162.0000	288.0000	299.0000	75.0000	322.0000	320.0000	408.0000	257.0000	139.0000	149.0000
599	-12.9750	-5.8500	184.0000	147.0000	221.0000	270.0000	93.0000	90.0000	144.0000	144.0000	225.0000	192.0000	131.0000	375.0000	390.0000	287.0000	232.0000	175.0000	183.0000	194.0000	157.0000	147.0000	270.0000	347.0000	271.0000	217.0000	131.0000	156.0000	538.0000	175.0000	264.0000	297.0000	486.0000	156.0000	207.0000	172.0000	386.0000	356.0000	236.0000	328.0000	111.0000	259.0000	122.0000	358.0000	468.0000	472.0000	343.0000	460.0000	332.0000
600	-12.9000	-5.8500	245.0000	221.0000	93.0000	253.0000	182.0000	148.0000	192.0000	192.0000	354.0000	166.0000	376.0000	422.0000	255.0000	184.0000	174.0000	161.0000	199.0000	259.0000	47.0000	127.0000	73.0000	479.0000	151.0000	208.0000	84.0000	129.0000	923.0000	325.0000	110.0000	290.0000	286.0000	366.0000	174.0000	112.0000	420.0000	247.0000	304.0000	211.0000	275.0000	124.0000	333.0000	479.0000	271.0000	586.0000	201.0000	348.0000	292.0000
601	-12.8250	-5.8500	180.0000	186.0000	58.0000	104.0000	111.0000	134.0000	165.0000	165.0000	220.0000	252.0000	328.0000	386.0000	320.0000	177.0000	87.0000	80.0000	116.0000	176.0000	74.0000	177.0000	323.0000	316.0000	217.0000	167.0000	216.0000	189.0000	804.0000	290.0000	155.0000	285.0000	401.0000	302.0000	96.0000	122.0000	563.0000	250.0000	239.0000	165.0000	48.0000	179.0000	348.0000	256.0000	505.0000	409.0000	514.0000	386.0000	427.0000
602	-12.7500	-5.8500	113.0000	144.0000	115.0000	112.0000	90.0000	124.0000	158.0000	158.0000	241.0000	83.0000	426.0000	317.0000	133.0000	176.0000	52.0000	190.0000	181.0000	266.0000	90.0000	166.0000	246.0000	339.0000	181.0000	166.0000	156.0000	200.0000	423.0000	264.0000	292.0000	242.0000	223.0000	235.0000	197.0000	122.0000	334.0000	251.0000	415.0000	210.0000	129.0000	50.0000	232.0000	265.0000	239.0000	245.0000	186.0000	378.0000	408.0000
603	-12.6750	-5.8500	67.0000	135.0000	131.0000	136.0000	103.0000	144.0000	136.0000	136.0000	320.0000	68.0000	260.0000	231.0000	184.0000	27.0000	278.0000	51.0000	80.0000	105.0000	77.0000	101.0000	85.0000	345.0000	242.0000	133.0000	122.0000	171.0000	296.0000	224.0000	145.0000	176.0000	326.0000	233.0000	128.0000	107.0000	197.0000	115.0000	168.0000	146.0000	197.0000	97.0000	128.0000	209.0000	356.0000	344.0000	162.0000	287.0000	222.0000
604	-12.6000	-5.8500	49.0000	144.0000	248.0000	92.0000	186.0000	146.0000	39.0000	39.0000	223.0000	278.0000	160.0000	217.0000	222.0000	200.0000	64.0000	90.0000	173.0000	106.0000	130.0000	296.0000	36.0000	270.0000	223.0000	164.0000	112.0000	175.0000	178.0000	113.0000	57.0000	286.0000	383.0000	145.0000	124.0000	157.0000	464.0000	139.0000	381.0000	177.0000	92.0000	120.0000	138.0000	224.0000	202.0000	399.0000	260.0000	111.0000	344.0000
605	-12.5250	-5.8500	49.0000	182.0000	164.0000	213.0000	90.0000	301.0000	38.0000	38.0000	260.0000	227.0000	263.0000	287.0000	29.0000	98.0000	117.0000	122.0000	201.0000	77.0000	160.0000	293.0000	114.0000	429.0000	267.0000	168.0000	95.0000	260.0000	145.0000	114.0000	191.0000	190.0000	385.0000	290.0000	114.0000	127.0000	559.0000	207.0000	281.0000	242.0000	256.0000	226.0000	24.0000	235.0000	342.0000	642.0000	428.0000	284.0000	518.0000
606	-12.4500	-5.8500	258.0000	50.0000	18.0000	213.0000	88.0000	336.0000	20.0000	20.0000	138.0000	202.0000	495.0000	245.0000	91.0000	216.0000	157.0000	250.0000	155.0000	146.0000	118.0000	315.0000	94.0000	231.0000	200.0000	198.0000	69.0000	393.0000	662.0000	332.0000	28.0000	324.0000	328.0000	362.0000	50.0000	79.0000	288.0000	405.0000	101.0000	225.0000	141.0000	45.0000	158.0000	374.0000	358.0000	422.0000	348.0000	243.0000	605.0000
607	-12.3750	-5.8500	186.0000	67.0000	222.0000	184.0000	62.0000	159.0000	48.0000	48.0000	353.0000	131.0000	187.0000	161.0000	306.0000	121.0000	113.0000	249.0000	258.0000	69.0000	126.0000	176.0000	124.0000	382.0000	135.0000	137.0000	175.0000	103.0000	639.0000	308.0000	210.0000	64.0000	246.0000	295.0000	164.0000	269.0000	652.0000	326.0000	149.0000	138.0000	177.0000	102.0000	222.0000	176.0000	329.0000	458.0000	128.0000	260.0000	262.0000
608	-12.3000	-5.8500	140.0000	171.0000	134.0000	106.0000	128.0000	236.0000	203.0000	203.0000	341.0000	320.0000	411.0000	351.0000	284.0000	252.0000	194.0000	266.0000	279.0000	144.0000	107.0000	187.0000	181.0000	374.0000	332.0000	166.0000	88.0000	291.0000	531.0000	366.0000	286.0000	322.0000	319.0000	113.0000	208.0000	237.0000	294.0000	318.0000	211.0000	370.0000	178.0000	316.0000	202.0000	281.0000	440.0000	406.0000	298.0000	482.0000	279.0000
609	-12.2250	-5.8500	250.0000	199.0000	229.0000	129.0000	81.0000	233.0000	110.0000	110.0000	166.0000	151.0000	327.0000	403.0000	305.0000	236.0000	227.0000	109.0000	295.0000	126.0000	31.0000	75.0000	118.0000	284.0000	307.0000	130.0000	355.0000	21.0000	661.0000	373.0000	191.0000	225.0000	329.0000	349.0000	183.0000	82.0000	464.0000	332.0000	189.0000	199.0000	274.0000	221.0000	253.0000	253.0000	443.0000	279.0000	549.0000	224.0000	218.0000
610	-12.1500	-5.8500	288.0000	167.0000	48.0000	150.0000	184.0000	229.0000	134.0000	134.0000	214.0000	142.0000	288.0000	80.0000	97.0000	114.0000	124.0000	300.0000	282.0000	73.0000	107.0000	283.0000	97.0000	371.0000	218.0000	129.0000	160.0000	140.0000	555.0000	367.0000	103.0000	267.0000	701.0000	361.0000	134.0000	144.0000	665.0000	418.0000	151.0000	292.0000	358.0000	139.0000	119.0000	351.0000	282.0000	422.0000	201.0000	341.0000	313.0000
611	-12.0750	-5.8500	196.0000	236.0000	91.0000	154.0000	155.0000	280.0000	118.0000	118.0000	344.0000	185.0000	401.0000	352.0000	259.0000	251.0000	164.0000	83.0000	288.0000	188.0000	40.0000	102.0000	167.0000	231.0000	386.0000	140.0000	192.0000	128.0000	445.0000	382.0000	88.0000	345.0000	407.0000	367.0000	198.0000	158.0000	334.0000	130.0000	228.0000	255.0000	259.0000	169.0000	178.0000	357.0000	372.0000	469.0000	192.0000	480.0000	400.0000
612	-12.0000	-5.8500	146.0000	205.0000	142.0000	26.0000	132.0000	141.0000	184.0000	184.0000	106.0000	117.0000	446.0000	311.0000	262.0000	74.0000	302.0000	107.0000	350.0000	162.0000	150.0000	115.0000	171.0000	449.0000	271.0000	339.0000	151.0000	264.0000	463.0000	248.0000	143.0000	189.0000	411.0000	65.0000	90.0000	97.0000	293.0000	340.0000	288.0000	96.0000	271.0000	390.0000	115.0000	259.0000	478.0000	396.0000	470.0000	287.0000	345.0000
613	-11.9250	-5.8500	194.0000	208.0000	188.0000	165.0000	50.0000	103.0000	162.0000	162.0000	140.0000	45.0000	263.0000	169.0000	249.0000	237.0000	209.0000	247.0000	253.0000	153.0000	49.0000	157.0000	263.0000	288.0000	244.0000	268.0000	28.0000	148.0000	465.0000	112.0000	315.0000	169.0000	317.0000	118.0000	125.0000	141.0000	268.0000	205.0000	120.0000	369.0000	177.0000	318.0000	174.0000	99.0000	332.0000	334.0000	114.0000	167.0000	399.0000
614	-11.8500	-5.8500	88.0000	125.0000	81.0000	113.0000	120.0000	138.0000	189.0000	189.0000	385.0000	150.0000	245.0000	160.0000	182.0000	207.0000	49.0000	382.0000	226.0000	254.0000	51.0000	78.0000	249.0000	536.0000	320.0000	184.0000	238.0000	348.0000	317.0000	195.0000	109.0000	336.0000	203.0000	230.0000	129.0000	47.0000	317.0000	274.0000	290.0000	371.0000	91.0000	64.0000	210.0000	171.0000	306.0000	481.0000	281.0000	166.0000	390.0000
615	-11.7750	-5.8500	382.0000	181.0000	172.0000	158.0000	107.0000	71.0000	143.0000	143.0000	328.0000	243.0000	175.0000	221.0000	154.0000	233.0000	281.0000	179.0000	363.0000	49.0000	177.0000	156.0000	121.0000	296.0000	182.0000	146.0000	62.0000	141.0000	216.0000	328.0000	158.0000	99.0000	358.0000	147.0000	206.0000	102.0000	437.0000	247.0000	223.0000	243.0000	139.0000	148.0000	83.0000	288.0000	370.0000	290.0000	332.0000	272.0000	369.0000
616	-11.7000	-5.8500	199.0000	219.0000	175.0000	168.0000	74.0000	127.0000	146.0000	146.0000	442.0000	89.0000	324.0000	162.0000	177.0000	176.0000	178.0000	90.0000	260.0000	81.0000	142.0000	174.0000	316.0000	463.0000	159.0000	44.0000	165.0000	179.0000	405.0000	129.0000	92.0000	213.0000	408.0000	119.0000	247.0000	125.0000	356.0000	252.0000	91.0000	152.0000	139.0000	186.0000	201.0000	153.0000	251.0000	254.0000	339.0000	351.0000	314.0000
617	-11.6250	-5.8500	251.0000	142.0000	129.0000	88.0000	125.0000	155.0000	184.0000	184.0000	134.0000	110.0000	178.0000	234.0000	348.0000	152.0000	190.0000	144.0000	146.0000	39.0000	76.0000	134.0000	166.0000	281.0000	189.0000	213.0000	118.0000	240.0000	314.0000	172.0000	80.0000	224.0000	436.0000	167.0000	165.0000	59.0000	330.0000	259.0000	136.0000	227.0000	207.0000	88.0000	69.0000	209.0000	156.0000	460.0000	291.0000	263.0000	263.0000
618	-11.5500	-5.8500	190.0000	279.0000	152.0000	59.0000	36.0000	57.0000	168.0000	168.0000	235.0000	82.0000	162.0000	354.0000	114.0000	161.0000	135.0000	141.0000	181.0000	200.0000	67.0000	187.0000	18.0000	304.0000	244.0000	225.0000	82.0000	167.0000	460.0000	203.0000	150.0000	175.0000	441.0000	106.0000	263.0000	129.0000	366.0000	182.0000	141.0000	211.0000	126.0000	125.0000	153.0000	213.0000	285.0000	322.0000	415.0000	346.0000	331.0000
619	-11.4750	-5.8500	173.0000	153.0000	237.0000	212.0000	81.0000	226.0000	264.0000	264.0000	290.0000	107.0000	374.0000	455.0000	197.0000	160.0000	190.0000	114.0000	291.0000	112.0000	93.0000	284.0000	257.0000	536.0000	338.0000	413.0000	175.0000	278.0000	387.0000	128.0000	172.0000	254.0000	584.0000	183.0000	145.0000	264.0000	390.0000	337.0000	194.0000	399.0000	251.0000	117.0000	304.0000	528.0000	162.0000	453.0000	413.0000	172.0000	469.0000
620	-11.4000	-5.8500	82.0000	228.0000	121.0000	22.0000	174.0000	139.0000	257.0000	257.0000	195.0000	126.0000	456.0000	192.0000	181.0000	150.0000	135.0000	191.0000	170.0000	193.0000	109.0000	149.0000	196.0000	483.0000	223.0000	325.0000	128.0000	266.0000	362.0000	289.0000	131.0000	351.0000	386.0000	250.0000	221.0000	133.0000	433.0000	213.0000	225.0000	191.0000	243.0000	99.0000	141.0000	231.0000	421.0000	310.0000	281.0000	183.0000	497.0000
621	-11.3250	-5.8500	186.0000	69.0000	105.0000	234.0000	101.0000	115.0000	108.0000	108.0000	232.0000	124.0000	503.0000	210.0000	191.0000	263.0000	218.0000	149.0000	180.0000	139.0000	47.0000	154.0000	215.0000	355.0000	182.0000	130.0000	133.0000	79.0000	213.0000	112.0000	168.0000	58.0000	207.0000	96.0000	116.0000	174.0000	374.0000	383.0000	124.0000	178.0000	132.0000	91.0000	193.0000	246.0000	380.0000	131.0000	174.0000	256.0000	339.0000
622	-11.2500	-5.8500	187.0000	248.0000	162.0000	137.0000	71.0000	205.0000	113.0000	113.0000	321.0000	100.0000	276.0000	420.0000	275.0000	201.0000	66.0000	239.0000	278.0000	175.0000	64.0000	278.0000	167.0000	531.0000	226.0000	104.0000	253.0000	187.0000	219.0000	212.0000	72.0000	249.0000	458.0000	214.0000	79.0000	182.0000	382.0000	170.0000	313.0000	217.0000	237.0000	147.0000	90.0000	257.0000	508.0000	537.0000	225.0000	170.0000	419.0000
623	-11.1750	-5.8500	138.0000	224.0000	178.0000	101.0000	18.0000	101.0000	149.0000	149.0000	307.0000	126.0000	436.0000	304.0000	320.0000	278.0000	132.0000	215.0000	172.0000	94.0000	83.0000	141.0000	166.0000	333.0000	214.0000	150.0000	145.0000	162.0000	133.0000	157.0000	117.0000	247.0000	380.0000	198.0000	18.0000	180.0000	371.0000	279.0000	206.0000	205.0000	317.0000	148.0000	162.0000	249.0000	381.0000	197.0000	449.0000	282.0000	550.0000
624	-11.1000	-5.8500	87.0000	85.0000	26.0000	124.0000	65.0000	200.0000	83.0000	83.0000	260.0000	177.0000	179.0000	266.0000	120.0000	277.0000	178.0000	98.0000	133.0000	124.0000	109.0000	253.0000	77.0000	410.0000	219.0000	224.0000	74.0000	52.0000	383.0000	206.0000	84.0000	206.0000	304.0000	268.0000	149.0000	143.0000	387.0000	221.0000	115.0000	347.0000	138.0000	136.0000	47.0000	305.0000	245.0000	631.0000	320.0000	176.0000	403.0000
625	-11.0250	-5.8500	202.0000	228.0000	153.0000	120.0000	84.0000	267.0000	105.0000	105.0000	563.0000	220.0000	293.0000	379.0000	307.0000	260.0000	141.0000	123.0000	320.0000	173.0000	229.0000	204.0000	222.0000	382.0000	329.0000	117.0000	142.0000	196.0000	308.0000	226.0000	108.0000	225.0000	490.0000	170.0000	90.0000	123.0000	472.0000	194.0000	111.0000	265.0000	122.0000	177.0000	228.0000	357.0000	385.0000	522.0000	531.0000	216.0000	381.0000
626	-10.9500	-5.8500	266.0000	230.0000	127.0000	148.0000	258.0000	168.0000	113.0000	113.0000	410.0000	211.0000	175.0000	174.0000	289.0000	218.0000	113.0000	66.0000	212.0000	290.0000	154.0000	114.0000	145.0000	521.0000	329.0000	208.0000	166.0000	95.0000	477.0000	297.0000	143.0000	410.0000	494.0000	309.0000	167.0000	161.0000	585.0000	519.0000	150.0000	216.0000	118.0000	331.0000	163.0000	429.0000	455.0000	453.0000	257.0000	340.0000	347.0000
627	-10.8750	-5.8500	157.0000	111.0000	184.0000	166.0000	120.0000	184.0000	110.0000	110.0000	243.0000	144.0000	119.0000	302.0000	306.0000	259.0000	53.0000	162.0000	285.0000	152.0000	0.0000	137.0000	209.0000	338.0000	220.0000	266.0000	183.0000	290.0000	493.0000	260.0000	231.0000	100.0000	474.0000	340.0000	51.0000	247.0000	447.0000	260.0000	235.0000	213.0000	271.0000	177.0000	268.0000	286.0000	301.0000	561.0000	332.0000	313.0000	334.0000
628	-10.8000	-5.8500	337.0000	110.0000	183.0000	120.0000	172.0000	152.0000	180.0000	180.0000	349.0000	143.0000	234.0000	276.0000	152.0000	445.0000	177.0000	51.0000	357.0000	88.0000	95.0000	435.0000	66.0000	657.0000	399.0000	196.0000	89.0000	122.0000	532.0000	253.0000	194.0000	422.0000	353.0000	298.0000	205.0000	115.0000	464.0000	126.0000	212.0000	255.0000	161.0000	186.0000	180.0000	131.0000	294.0000	511.0000	212.0000	312.0000	358.0000
629	-10.7250	-5.8500	161.0000	118.0000	84.0000	213.0000	174.0000	170.0000	84.0000	84.0000	247.0000	153.0000	543.0000	223.0000	147.0000	148.0000	368.0000	224.0000	211.0000	174.0000	147.0000	157.0000	206.0000	500.0000	294.0000	66.0000	78.0000	265.0000	692.0000	257.0000	136.0000	243.0000	720.0000	301.0000	121.0000	146.0000	716.0000	196.0000	188.0000	420.0000	299.0000	141.0000	172.0000	372.0000	426.0000	809.0000	196.0000	251.0000	840.0000
630	-10.6500	-5.8500	187.0000	236.0000	263.0000	321.0000	138.0000	279.0000	201.0000	201.0000	330.0000	149.0000	67.0000	199.0000	174.0000	253.0000	85.0000	305.0000	396.0000	154.0000	78.0000	139.0000	200.0000	378.0000	260.0000	167.0000	145.0000	220.0000	478.0000	303.0000	197.0000	494.0000	766.0000	239.0000	146.0000	209.0000	451.0000	309.0000	190.0000	198.0000	322.0000	229.0000	167.0000	301.0000	494.0000	503.0000	315.0000	218.0000	571.0000
631	-10.5750	-5.8500	259.0000	114.0000	256.0000	176.0000	169.0000	190.0000	61.0000	61.0000	319.0000	201.0000	313.0000	231.0000	165.0000	125.0000	256.0000	252.0000	198.0000	49.0000	147.0000	207.0000	124.0000	422.0000	202.0000	203.0000	118.0000	105.0000	402.0000	135.0000	118.0000	130.0000	601.0000	237.0000	263.0000	174.0000	714.0000	443.0000	160.0000	162.0000	409.0000	181.0000	180.0000	133.0000	445.0000	250.0000	311.0000	405.0000	532.0000
632	-10.5000	-5.8500	237.0000	158.0000	173.0000	205.0000	110.0000	213.0000	95.0000	95.0000	392.0000	157.0000	520.0000	523.0000	94.0000	138.0000	227.0000	190.0000	264.0000	139.0000	122.0000	118.0000	311.0000	274.0000	210.0000	218.0000	196.0000	148.0000	455.0000	205.0000	139.0000	197.0000	343.0000	162.0000	198.0000	109.0000	564.0000	374.0000	82.0000	366.0000	348.0000	304.0000	167.0000	267.0000	471.0000	614.0000	207.0000	372.0000	610.0000
633	-10.4250	-5.8500	302.0000	155.0000	105.0000	231.0000	159.0000	170.0000	118.0000	118.0000	229.0000	73.0000	279.0000	297.0000	167.0000	266.0000	137.0000	174.0000	147.0000	113.0000	95.0000	322.0000	138.0000	339.0000	263.0000	141.0000	222.0000	224.0000	483.0000	307.0000	145.0000	140.0000	624.0000	384.0000	166.0000	180.0000	722.0000	240.0000	276.0000	281.0000	82.0000	103.0000	125.0000	328.0000	449.0000	635.0000	260.0000	314.0000	637.0000
634	-10.3500	-5.8500	255.0000	449.0000	204.0000	181.0000	124.0000	242.0000	169.0000	169.0000	408.0000	129.0000	356.0000	284.0000	171.0000	271.0000	273.0000	156.0000	314.0000	51.0000	169.0000	171.0000	133.0000	366.0000	423.0000	291.0000	305.0000	193.0000	787.0000	220.0000	168.0000	321.0000	502.0000	263.0000	312.0000	229.0000	544.0000	345.0000	276.0000	329.0000	360.0000	89.0000	191.0000	431.0000	399.0000	522.0000	208.0000	208.0000	538.0000
635	-10.2750	-5.8500	131.0000	118.0000	104.0000	157.0000	89.0000	153.0000	48.0000	18.0000	281.0000	339.0000	231.0000	364.0000	388.0000	235.0000	208.0000	201.0000	181.0000	241.0000	49.0000	152.0000	45.0000	441.0000	241.0000	285.0000	124.0000	200.0000	558.0000	349.0000	121.0000	255.0000	616.0000	230.0000	142.0000	146.0000	575.0000	257.0000	186.0000	226.0000	218.0000	189.0000	345.0000	278.0000	415.0000	701.0000	354.0000	192.0000	582.0000
636	-10.2000	-5.8500	266.0000	199.0000	236.0000	104.0000	50.0000	56.0000	210.0000	210.0000	118.0000	114.0000	396.0000	168.0000	158.0000	243.0000	219.0000	253.0000	278.0000	105.0000	138.0000	149.0000	146.0000	291.0000	315.0000	347.0000	153.0000	106.0000	428.0000	317.0000	186.0000	297.0000	228.0000	166.0000	178.0000	206.0000	290.0000	302.0000	67.0000	425.0000	380.0000	154.0000	189.0000	297.0000	302.0000	274.0000	323.0000	114.0000	686.0000
637	-10.1250	-5.8500	224.0000	166.0000	43.0000	170.0000	98.0000	131.0000	102.0000	102.0000	211.0000	109.0000	271.0000	173.0000	213.0000	232.0000	227.0000	193.0000	465.0000	221.0000	93.0000	162.0000	180.0000	395.0000	285.0000	353.0000	185.0000	261.0000	533.0000	269.0000	387.0000	80.0000	425.0000	340.0000	162.0000	75.0000	451.0000	215.0000	131.0000	246.0000	180.0000	232.0000	136.0000	239.0000	518.0000	561.0000	399.0000	263.0000	580.0000
638	-10.0500	-5.8500	234.0000	170.0000	99.0000	104.0000	182.0000	202.0000	129.0000	129.0000	288.0000	151.0000	281.0000	371.0000	195.0000	151.0000	321.0000	80.0000	194.0000	186.0000	145.0000	105.0000	194.0000	352.0000	228.0000	246.0000	92.0000	144.0000	657.0000	202.0000	264.0000	123.0000	495.0000	234.0000	185.0000	139.0000	453.0000	202.0000	396.0000	249.0000	285.0000	23.0000	230.0000	307.0000	519.0000	515.0000	371.0000	111.0000	358.0000
639	-9.9750	-5.8500	242.0000	293.0000	221.0000	87.0000	148.0000	164.0000	126.0000	126.0000	290.0000	288.0000	339.0000	387.0000	211.0000	230.0000	128.0000	166.0000	382.0000	159.0000	111.0000	236.0000	110.0000	478.0000	245.0000	52.0000	157.0000	142.0000	461.0000	90.0000	305.0000	478.0000	599.0000	116.0000	196.0000	94.0000	296.0000	281.0000	279.0000	313.0000	63.0000	169.0000	285.0000	354.0000	362.0000	739.0000	163.0000	330.0000	741.0000
640	-9.9000	-5.8500	82.0000	190.0000	173.0000	130.0000	100.0000	341.0000	136.0000	136.0000	152.0000	106.0000	507.0000	78.0000	316.0000	192.0000	170.0000	180.0000	147.0000	183.0000	141.0000	108.0000	230.0000	360.0000	510.0000	170.0000	160.0000	219.0000	725.0000	195.0000	213.0000	189.0000	545.0000	186.0000	231.0000	120.0000	359.0000	192.0000	215.0000	271.0000	181.0000	235.0000	123.0000	256.0000	496.0000	462.0000	215.0000	361.0000	579.0000
641	-9.8250	-5.8500	266.0000	156.0000	121.0000	183.0000	223.0000	183.0000	23.0000	23.0000	345.0000	162.0000	413.0000	259.0000	293.0000	384.0000	142.0000	88.0000	172.0000	162.0000	84.0000	89.0000	138.0000	533.0000	420.0000	246.0000	111.0000	132.0000	622.0000	276.0000	97.0000	327.0000	453.0000	154.0000	248.0000	149.0000	272.0000	232.0000	163.0000	54.0000	126.0000	128.0000	151.0000	207.0000	342.0000	217.0000	181.0000	276.0000	557.0000
642	-9.7500	-5.8500	246.0000	219.0000	92.0000	118.0000	124.0000	28.0000	114.0000	114.0000	192.0000	193.0000	328.0000	169.0000	331.0000	105.0000	156.0000	321.0000	332.0000	195.0000	103.0000	192.0000	215.0000	274.0000	357.0000	167.0000	131.0000	176.0000	703.0000	301.0000	214.0000	321.0000	511.0000	137.0000	170.0000	187.0000	286.0000	167.0000	222.0000	256.0000	111.0000	175.0000	98.0000	479.0000	380.0000	440.0000	185.0000	286.0000	665.0000
643	-9.6750	-5.8500	195.0000	98.0000	152.0000	100.0000	94.0000	190.0000	48.0000	48.0000	155.0000	189.0000	271.0000	182.0000	209.0000	171.0000	104.0000	162.0000	352.0000	230.0000	89.0000	124.0000	144.0000	468.0000	218.0000	100.0000	209.0000	88.0000	453.0000	365.0000	121.0000	294.0000	715.0000	135.0000	275.0000	135.0000	615.0000	332.0000	168.0000	430.0000	104.0000	143.0000	280.0000	303.0000	246.0000	666.0000	247.0000	303.0000	400.0000
644	-9.6000	-5.8500	113.0000	153.0000	218.0000	136.0000	69.0000	144.0000	35.0000	35.0000	168.0000	91.0000	184.0000	174.0000	226.0000	124.0000	151.0000	225.0000	213.0000	87.0000	44.0000	68.0000	153.0000	251.0000	277.0000	295.0000	146.0000	194.0000	520.0000	437.0000	52.0000	336.0000	321.0000	197.0000	109.0000	177.0000	297.0000	416.0000	146.0000	84.0000	206.0000	161.0000	64.0000	337.0000	228.0000	444.0000	288.0000	331.0000	703.0000
645	-9.5250	-5.8500	255.0000	60.0000	183.0000	139.0000	95.0000	191.0000	109.0000	109.0000	229.0000	101.0000	284.0000	194.0000	161.0000	198.0000	105.0000	174.0000	170.0000	76.0000	109.0000	179.0000	211.0000	569.0000	200.0000	137.0000	148.0000	96.0000	610.0000	209.0000	101.0000	294.0000	482.0000	285.0000	151.0000	252.0000	408.0000	322.0000	194.0000	99.0000	134.0000	100.0000	173.0000	226.0000	260.0000	702.0000	331.0000	157.0000	658.0000
646	-9.4500	-5.8500	246.0000	103.0000	107.0000	170.0000	175.0000	204.0000	98.0000	98.0000	380.0000	243.0000	153.0000	238.0000	282.0000	272.0000	193.0000	218.0000	337.0000	24.0000	52.0000	271.0000	87.0000	213.0000	244.0000	190.0000	162.0000	69.0000	738.0000	336.0000	171.0000	202.0000	400.0000	192.0000	168.0000	110.0000	584.0000	207.0000	338.0000	248.0000	110.0000	85.0000	199.0000	302.0000	327.0000	684.0000	242.0000	358.0000	511.0000
647	-9.3750	-5.8500	214.0000	41.0000	71.0000	136.0000	265.0000	162.0000	102.0000	102.0000	177.0000	76.0000	324.0000	200.0000	254.0000	45.0000	112.0000	225.0000	283.0000	111.0000	94.0000	203.0000	222.0000	458.0000	238.0000	41.0000	87.0000	106.0000	330.0000	222.0000	252.0000	178.0000	447.0000	156.0000	61.0000	52.0000	288.0000	266.0000	257.0000	273.0000	215.0000	144.0000	127.0000	342.0000	443.0000	333.0000	100.0000	262.0000	447.0000
648	-9.3000	-5.8500	289.0000	111.0000	139.0000	54.0000	105.0000	108.0000	105.0000	105.0000	271.0000	83.0000	377.0000	378.0000	159.0000	136.0000	55.0000	188.0000	259.0000	171.0000	113.0000	131.0000	124.0000	505.0000	289.0000	69.0000	132.0000	205.0000	556.0000	320.0000	308.0000	188.0000	345.0000	300.0000	58.0000	121.0000	504.0000	230.0000	125.0000	172.0000	190.0000	94.0000	246.0000	286.0000	304.0000	439.0000	95.0000	155.0000	331.0000
649	-9.2250	-5.8500	190.0000	107.0000	73.0000	194.0000	151.0000	155.0000	67.0000	67.0000	306.0000	77.0000	347.0000	203.0000	224.0000	186.0000	135.0000	240.0000	233.0000	180.0000	114.0000	145.0000	193.0000	494.0000	216.0000	89.0000	151.0000	119.0000	753.0000	366.0000	137.0000	227.0000	527.0000	411.0000	158.0000	196.0000	278.0000	298.0000	194.0000	208.0000	141.0000	170.0000	153.0000	320.0000	547.0000	336.0000	320.0000	235.0000	587.0000
650	-9.1500	-5.8500	262.0000	169.0000	151.0000	109.0000	116.0000	140.0000	82.0000	82.0000	146.0000	128.0000	213.0000	204.0000	239.0000	278.0000	279.0000	249.0000	417.0000	248.0000	130.0000	116.0000	205.0000	401.0000	178.0000	227.0000	275.0000	282.0000	686.0000	349.0000	170.0000	382.0000	463.0000	266.0000	175.0000	228.0000	560.0000	179.0000	158.0000	269.0000	128.0000	214.0000	142.0000	180.0000	494.0000	644.0000	197.0000	299.0000	474.0000
651	-9.0750	-5.8500	244.0000	121.0000	63.0000	93.0000	211.0000	163.0000	106.0000	106.0000	245.0000	71.0000	220.0000	211.0000	296.0000	227.0000	204.0000	354.0000	269.0000	303.0000	141.0000	277.0000	189.0000	349.0000	278.0000	174.0000	19.0000	109.0000	671.0000	298.0000	96.0000	48.0000	750.0000	288.0000	167.0000	245.0000	445.0000	250.0000	322.0000	159.0000	190.0000	165.0000	218.0000	286.0000	351.0000	400.0000	356.0000	176.0000	603.0000
652	-9.0000	-5.8500	250.0000	233.0000	56.0000	84.0000	137.0000	19.0000	130.0000	130.0000	240.0000	183.0000	310.0000	94.0000	218.0000	309.0000	225.0000	149.0000	103.0000	68.0000	181.0000	320.0000	139.0000	450.0000	344.0000	222.0000	111.0000	145.0000	707.0000	335.0000	92.0000	224.0000	356.0000	152.0000	235.0000	116.0000	282.0000	183.0000	321.0000	234.0000	125.0000	109.0000	66.0000	242.0000	314.0000	456.0000	327.0000	138.0000	290.0000
653	-8.9250	-5.8500	164.0000	180.0000	156.0000	206.0000	126.0000	192.0000	189.0000	189.0000	291.0000	130.0000	150.0000	329.0000	416.0000	251.0000	63.0000	206.0000	410.0000	68.0000	83.0000	128.0000	179.0000	528.0000	197.0000	213.0000	104.0000	227.0000	791.0000	429.0000	230.0000	243.0000	646.0000	494.0000	199.0000	189.0000	332.0000	325.0000	105.0000	351.0000	242.0000	218.0000	232.0000	117.0000	549.0000	630.0000	218.0000	266.0000	406.0000
654	-8.8500	-5.8500	127.0000	106.0000	182.0000	266.0000	195.0000	94.0000	365.0000	365.0000	415.0000	198.0000	286.0000	234.0000	247.0000	170.0000	20.0000	294.0000	385.0000	147.0000	105.0000	283.0000	237.0000	316.0000	373.0000	109.0000	261.0000	83.0000	733.0000	438.0000	236.0000	313.0000	552.0000	371.0000	165.0000	157.0000	633.0000	358.0000	257.0000	208.0000	130.0000	254.0000	197.0000	474.0000	598.0000	415.0000	363.0000	152.0000	426.0000
655	-8.7750	-5.8500	264.0000	231.0000	99.0000	105.0000	46.0000	224.0000	131.0000	131.0000	198.0000	59.0000	182.0000	216.0000	198.0000	312.0000	155.0000	56.0000	165.0000	94.0000	98.0000	218.0000	226.0000	389.0000	313.0000	207.0000	135.0000	134.0000	576.0000	404.0000	155.0000	272.0000	395.0000	243.0000	76.0000	151.0000	302.0000	225.0000	132.0000	181.0000	348.0000	256.0000	111.0000	402.0000	398.0000	192.0000	154.0000	307.0000	449.0000
656	-8.7000	-5.8500	190.0000	133.0000	187.0000	24.0000	112.0000	50.0000	144.0000	144.0000	204.0000	136.0000	248.0000	285.0000	233.0000	346.0000	198.0000	96.0000	450.0000	129.0000	66.0000	315.0000	127.0000	431.0000	165.0000	97.0000	120.0000	116.0000	546.0000	150.0000	281.0000	264.0000	463.0000	236.0000	85.0000	31.0000	491.0000	392.0000	137.0000	323.0000	141.0000	207.0000	163.0000	315.0000	272.0000	410.0000	366.0000	256.0000	634.0000
657	-8.6250	-5.8500	206.0000	142.0000	206.0000	19.0000	58.0000	195.0000	97.0000	97.0000	166.0000	209.0000	171.0000	219.0000	254.0000	408.0000	260.0000	185.0000	260.0000	151.0000	62.0000	143.0000	204.0000	373.0000	242.0000	112.0000	128.0000	119.0000	492.0000	378.0000	147.0000	348.0000	496.0000	163.0000	281.0000	213.0000	339.0000	246.0000	266.0000	211.0000	191.0000	216.0000	198.0000	190.0000	349.0000	584.0000	404.0000	252.0000	513.0000
658	-8.5500	-5.8500	363.0000	127.0000	83.0000	134.0000	154.0000	127.0000	84.0000	84.0000	108.0000	182.0000	144.0000	185.0000	218.0000	312.0000	184.0000	328.0000	102.0000	196.0000	162.0000	406.0000	115.0000	535.0000	214.0000	26.0000	100.0000	193.0000	436.0000	194.0000	234.0000	377.0000	602.0000	225.0000	241.0000	163.0000	317.0000	246.0000	109.0000	153.0000	199.0000	229.0000	208.0000	166.0000	400.0000	502.0000	234.0000	172.0000	364.0000
659	-8.4750	-5.8500	251.0000	162.0000	83.0000	205.0000	90.0000	226.0000	150.0000	150.0000	270.0000	112.0000	318.0000	242.0000	243.0000	363.0000	226.0000	133.0000	344.0000	101.0000	108.0000	130.0000	170.0000	233.0000	435.0000	131.0000	102.0000	229.0000	771.0000	478.0000	236.0000	367.0000	617.0000	239.0000	247.0000	82.0000	462.0000	335.0000	232.0000	131.0000	284.0000	277.0000	167.0000	391.0000	360.0000	441.0000	195.0000	223.0000	483.0000
660	-8.4000	-5.8500	172.0000	88.0000	212.0000	53.0000	59.0000	190.0000	103.0000	103.0000	166.0000	87.0000	260.0000	325.0000	300.0000	215.0000	258.0000	216.0000	249.0000	171.0000	18.0000	506.0000	68.0000	405.0000	328.0000	199.0000	120.0000	189.0000	1078.0000	304.0000	49.0000	266.0000	579.0000	396.0000	73.0000	145.0000	273.0000	332.0000	348.0000	230.0000	141.0000	65.0000	132.0000	359.0000	360.0000	251.0000	184.0000	509.0000	395.0000
661	-8.3250	-5.8500	20.0000	336.0000	168.0000	94.0000	211.0000	170.0000	93.0000	93.0000	192.0000	192.0000	206.0000	422.0000	522.0000	360.0000	158.0000	92.0000	98.0000	197.0000	105.0000	211.0000	254.0000	405.0000	425.0000	496.0000	225.0000	144.0000	1055.0000	410.0000	144.0000	368.0000	282.0000	218.0000	254.0000	322.0000	132.0000	138.0000	147.0000	180.0000	186.0000	139.0000	225.0000	284.0000	242.0000	286.0000	229.0000	317.0000	483.0000
662	-8.2500	-5.8500	266.0000	140.0000	182.0000	71.0000	189.0000	286.0000	189.0000	189.0000	255.0000	177.0000	129.0000	443.0000	492.0000	400.0000	159.0000	239.0000	160.0000	162.0000	107.0000	191.0000	181.0000	488.0000	285.0000	368.0000	270.0000	180.0000	693.0000	269.0000	121.0000	393.0000	712.0000	445.0000	217.0000	97.0000	339.0000	209.0000	203.0000	300.0000	245.0000	180.0000	178.0000	348.0000	486.0000	381.0000	165.0000	210.0000	272.0000
663	-8.1750	-5.8500	158.0000	67.0000	242.0000	178.0000	57.0000	209.0000	109.0000	109.0000	196.0000	171.0000	175.0000	325.0000	444.0000	152.0000	87.0000	162.0000	439.0000	79.0000	92.0000	142.0000	131.0000	339.0000	315.0000	274.0000	194.0000	118.0000	817.0000	679.0000	279.0000	255.0000	574.0000	334.0000	158.0000	79.0000	287.0000	200.0000	96.0000	182.0000	149.0000	149.0000	325.0000	257.0000	397.0000	313.0000	186.0000	177.0000	240.0000
664	-8.1000	-5.8500	281.0000	107.0000	230.0000	98.0000	179.0000	164.0000	149.0000	149.0000	262.0000	204.0000	342.0000	366.0000	406.0000	381.0000	200.0000	210.0000	263.0000	124.0000	158.0000	180.0000	213.0000	366.0000	249.0000	179.0000	28.0000	204.0000	666.0000	377.0000	265.0000	402.0000	460.0000	189.0000	152.0000	118.0000	479.0000	140.0000	345.0000	252.0000	45.0000	129.0000	293.0000	437.0000	369.0000	425.0000	256.0000	448.0000	526.0000
665	-8.0250	-5.8500	287.0000	232.0000	143.0000	186.0000	166.0000	149.0000	120.0000	120.0000	110.0000	206.0000	365.0000	239.0000	137.0000	125.0000	71.0000	216.0000	399.0000	71.0000	52.0000	211.0000	251.0000	365.0000	168.0000	198.0000	187.0000	172.0000	844.0000	338.0000	173.0000	247.0000	520.0000	333.0000	125.0000	110.0000	583.0000	130.0000	271.0000	348.0000	246.0000	171.0000	220.0000	402.0000	631.0000	423.0000	430.0000	358.0000	366.0000
666	-7.9500	-5.8500	224.0000	185.0000	22.0000	102.0000	240.0000	237.0000	102.0000	102.0000	152.0000	179.0000	281.0000	252.0000	159.0000	423.0000	167.0000	275.0000	192.0000	156.0000	75.0000	225.0000	246.0000	505.0000	301.0000	60.0000	223.0000	147.0000	529.0000	352.0000	186.0000	327.0000	551.0000	171.0000	154.0000	52.0000	490.0000	428.0000	219.0000	286.0000	239.0000	108.0000	263.0000	257.0000	481.0000	480.0000	471.0000	271.0000	484.0000
667	-7.8750	-5.8500	369.0000	272.0000	92.0000	257.0000	185.0000	334.0000	296.0000	296.0000	155.0000	222.0000	241.0000	91.0000	250.0000	207.0000	136.0000	169.0000	487.0000	158.0000	87.0000	174.0000	24.0000	312.0000	363.0000	142.0000	144.0000	129.0000	521.0000	162.0000	225.0000	242.0000	430.0000	151.0000	179.0000	149.0000	405.0000	154.0000	158.0000	231.0000	260.0000	233.0000	160.0000	364.0000	521.0000	381.0000	375.0000	192.0000	439.0000
668	-7.8000	-5.8500	165.0000	74.0000	23.0000	73.0000	179.0000	200.0000	86.0000	86.0000	79.0000	191.0000	261.0000	364.0000	125.0000	260.0000	65.0000	170.0000	245.0000	178.0000	225.0000	409.0000	136.0000	371.0000	204.0000	122.0000	186.0000	125.0000	544.0000	173.0000	233.0000	329.0000	571.0000	237.0000	133.0000	154.0000	365.0000	349.0000	176.0000	409.0000	169.0000	262.0000	299.0000	466.0000	261.0000	336.0000	423.0000	301.0000	491.0000
669	-7.7250	-5.8500	276.0000	76.0000	155.0000	233.0000	116.0000	322.0000	110.0000	110.0000	65.0000	69.0000	426.0000	295.0000	365.0000	376.0000	281.0000	190.0000	281.0000	193.0000	219.0000	112.0000	184.0000	409.0000	385.0000	304.0000	115.0000	89.0000	586.0000	201.0000	139.0000	199.0000	444.0000	316.0000	218.0000	142.0000	624.0000	409.0000	199.0000	224.0000	237.0000	216.0000	264.0000	235.0000	373.0000	335.0000	252.0000	240.0000	425.0000
670	-7.6500	-5.8500	191.0000	139.0000	55.0000	160.0000	115.0000	192.0000	106.0000	106.0000	160.0000	135.0000	313.0000	447.0000	187.0000	299.0000	133.0000	140.0000	400.0000	220.0000	47.0000	257.0000	204.0000	556.0000	262.0000	182.0000	70.0000	151.0000	779.0000	407.0000	244.0000	211.0000	373.0000	434.0000	169.0000	128.0000	584.0000	242.0000	291.0000	482.0000	283.0000	218.0000	166.0000	430.0000	503.0000	296.0000	121.0000	335.0000	353.0000
671	-7.5750	-5.8500	311.0000	292.0000	225.0000	160.0000	64.0000	280.0000	339.0000	339.0000	245.0000	110.0000	435.0000	450.0000	159.0000	204.0000	174.0000	278.0000	333.0000	218.0000	86.0000	188.0000	173.0000	597.0000	268.0000	124.0000	145.0000	148.0000	766.0000	451.0000	223.0000	299.0000	412.0000	332.0000	20.0000	114.0000	574.0000	383.0000	250.0000	488.0000	180.0000	204.0000	158.0000	494.0000	405.0000	416.0000	335.0000	125.0000	514.0000
672	-7.5000	-5.8500	366.0000	195.0000	102.0000	30.0000	128.0000	245.0000	192.0000	192.0000	154.0000	238.0000	439.0000	216.0000	148.0000	182.0000	136.0000	199.0000	408.0000	239.0000	46.0000	164.0000	214.0000	453.0000	205.0000	104.0000	89.0000	172.0000	1127.0000	500.0000	187.0000	374.0000	498.0000	198.0000	240.0000	205.0000	433.0000	306.0000	268.0000	285.0000	394.0000	117.0000	141.0000	314.0000	322.0000	589.0000	132.0000	386.0000	284.0000
673	-7.4250	-5.8500	243.0000	264.0000	168.0000	187.0000	108.0000	135.0000	154.0000	154.0000	274.0000	69.0000	225.0000	344.0000	363.0000	213.0000	89.0000	246.0000	421.0000	124.0000	209.0000	337.0000	153.0000	246.0000	159.0000	263.0000	130.0000	117.0000	535.0000	216.0000	160.0000	274.0000	780.0000	246.0000	199.0000	108.0000	571.0000	370.0000	283.0000	348.0000	75.0000	293.0000	242.0000	382.0000	305.0000	434.0000	319.0000	143.0000	683.0000
674	-7.3500	-5.8500	109.0000	278.0000	62.0000	242.0000	224.0000	207.0000	268.0000	268.0000	235.0000	232.0000	336.0000	177.0000	200.0000	393.0000	120.0000	133.0000	353.0000	198.0000	112.0000	175.0000	41.0000	297.0000	328.0000	150.0000	74.0000	139.0000	651.0000	185.0000	298.0000	208.0000	476.0000	112.0000	227.0000	72.0000	624.0000	394.0000	301.0000	189.0000	137.0000	201.0000	91.0000	403.0000	499.0000	558.0000	238.0000	230.0000	502.0000
675	-7.2750	-5.8500	227.0000	99.0000	197.0000	119.0000	46.0000	315.0000	145.0000	145.0000	341.0000	118.0000	259.0000	358.0000	175.0000	118.0000	223.0000	75.0000	301.0000	174.0000	114.0000	165.0000	351.0000	412.0000	371.0000	241.0000	193.0000	101.0000	630.0000	393.0000	140.0000	201.0000	345.0000	239.0000	321.0000	122.0000	494.0000	405.0000	421.0000	262.0000	115.0000	262.0000	166.0000	256.0000	566.0000	718.0000	297.0000	262.0000	644.0000
676	-15.6000	-5.7750	271.0000	150.0000	461.0000	196.0000	182.0000	493.0000	73.0000	73.0000	262.0000	77.0000	310.0000	317.0000	168.0000	293.0000	266.0000	333.0000	366.0000	176.0000	68.0000	318.0000	453.0000	567.0000	389.0000	232.0000	186.0000	307.0000	990.0000	515.0000	296.0000	238.0000	736.0000	509.0000	564.0000	455.0000	495.0000	474.0000	315.0000	294.0000	212.0000	387.0000	208.0000	430.0000	643.0000	626.0000	445.0000	156.0000	493.0000
677	-15.5250	-5.7750	153.0000	127.0000	137.0000	66.0000	222.0000	200.0000	228.0000	228.0000	280.0000	189.0000	95.0000	220.0000	267.0000	186.0000	170.0000	203.0000	383.0000	117.0000	88.0000	199.0000	108.0000	373.0000	399.0000	222.0000	260.0000	175.0000	334.0000	281.0000	291.0000	270.0000	548.0000	328.0000	84.0000	133.0000	417.0000	311.0000	169.0000	485.0000	222.0000	250.0000	207.0000	257.0000	359.0000	458.0000	193.0000	359.0000	353.0000
678	-15.4500	-5.7750	162.0000	147.0000	118.0000	45.0000	90.0000	113.0000	277.0000	277.0000	274.0000	184.0000	297.0000	219.0000	218.0000	390.0000	138.0000	178.0000	306.0000	312.0000	168.0000	269.0000	162.0000	187.0000	370.0000	106.0000	86.0000	153.0000	769.0000	338.0000	219.0000	93.0000	324.0000	278.0000	122.0000	86.0000	437.0000	356.0000	180.0000	151.0000	177.0000	84.0000	123.0000	211.0000	406.0000	406.0000	209.0000	332.0000	421.0000
679	-15.3750	-5.7750	177.0000	291.0000	132.0000	123.0000	162.0000	231.0000	182.0000	182.0000	323.0000	143.0000	190.0000	292.0000	167.0000	242.0000	353.0000	281.0000	279.0000	150.0000	239.0000	307.0000	72.0000	510.0000	342.0000	227.0000	43.0000	120.0000	575.0000	99.0000	184.0000	484.0000	559.0000	351.0000	70.0000	86.0000	178.0000	332.0000	299.0000	199.0000	159.0000	164.0000	205.0000	428.0000	354.0000	311.0000	464.0000	377.0000	494.0000
680	-15.3000	-5.7750	243.0000	57.0000	263.0000	132.0000	142.0000	240.0000	158.0000	158.0000	284.0000	296.0000	179.0000	168.0000	281.0000	358.0000	99.0000	119.0000	317.0000	154.0000	55.0000	152.0000	130.0000	489.0000	248.0000	164.0000	80.0000	180.0000	1045.0000	477.0000	239.0000	174.0000	731.0000	281.0000	304.0000	187.0000	474.0000	372.0000	305.0000	242.0000	148.0000	228.0000	239.0000	337.0000	429.0000	680.0000	290.0000	242.0000	387.0000
681	-15.2250	-5.7750	262.0000	197.0000	205.0000	177.0000	43.0000	235.0000	46.0000	46.0000	163.0000	125.0000	292.0000	210.0000	187.0000	294.0000	182.0000	192.0000	215.0000	202.0000	125.0000	186.0000	109.0000	385.0000	233.0000	230.0000	190.0000	95.0000	544.0000	422.0000	156.0000	200.0000	588.0000	347.0000	49.0000	196.0000	512.0000	258.0000	239.0000	339.0000	245.0000	176.0000	283.0000	408.0000	357.0000	456.0000	203.0000	258.0000	422.0000
682	-15.1500	-5.7750	195.0000	146.0000	78.0000	46.0000	145.0000	271.0000	277.0000	277.0000	235.0000	183.0000	197.0000	199.0000	452.0000	396.0000	250.0000	156.0000	232.0000	223.0000	68.0000	85.0000	220.0000	361.0000	276.0000	159.0000	157.0000	134.0000	532.0000	388.0000	218.0000	205.0000	596.0000	136.0000	234.0000	281.0000	447.0000	187.0000	100.0000	332.0000	114.0000	156.0000	186.0000	359.0000	501.0000	402.0000	320.0000	346.0000	469.0000
683	-15.0750	-5.7750	201.0000	238.0000	102.0000	200.0000	141.0000	270.0000	271.0000	271.0000	186.0000	22.0000	258.0000	351.0000	122.0000	148.0000	232.0000	168.0000	247.0000	181.0000	127.0000	210.0000	119.0000	257.0000	327.0000	112.0000	251.0000	105.0000	801.0000	169.0000	218.0000	131.0000	518.0000	301.0000	148.0000	87.0000	253.0000	178.0000	176.0000	265.0000	193.0000	209.0000	125.0000	235.0000	469.0000	219.0000	209.0000	234.0000	354.0000
684	-15.0000	-5.7750	233.0000	114.0000	69.0000	49.0000	151.0000	121.0000	62.0000	62.0000	300.0000	120.0000	265.0000	222.0000	183.0000	157.0000	110.0000	226.0000	259.0000	129.0000	101.0000	201.0000	265.0000	278.0000	160.0000	212.0000	18.0000	227.0000	521.0000	243.0000	37.0000	308.0000	408.0000	171.0000	134.0000	112.0000	480.0000	334.0000	195.0000	230.0000	183.0000	38.0000	195.0000	288.0000	447.0000	401.0000	418.0000	217.0000	445.0000
685	-14.9250	-5.7750	100.0000	69.0000	89.0000	134.0000	51.0000	187.0000	95.0000	95.0000	224.0000	137.0000	327.0000	273.0000	242.0000	156.0000	174.0000	347.0000	319.0000	262.0000	163.0000	225.0000	183.0000	334.0000	322.0000	220.0000	41.0000	128.0000	378.0000	145.0000	53.0000	274.0000	340.0000	201.0000	190.0000	94.0000	367.0000	296.0000	164.0000	366.0000	292.0000	130.0000	39.0000	282.0000	298.0000	370.0000	331.0000	236.0000	299.0000
686	-14.8500	-5.7750	166.0000	242.0000	136.0000	284.0000	131.0000	166.0000	221.0000	221.0000	266.0000	105.0000	263.0000	93.0000	353.0000	305.0000	72.0000	285.0000	379.0000	194.0000	119.0000	257.0000	344.0000	309.0000	321.0000	280.0000	307.0000	148.0000	854.0000	226.0000	346.0000	107.0000	500.0000	291.0000	249.0000	43.0000	422.0000	256.0000	339.0000	180.0000	221.0000	220.0000	178.0000	215.0000	536.0000	292.0000	280.0000	276.0000	450.0000
687	-14.7750	-5.7750	203.0000	131.0000	124.0000	99.0000	179.0000	42.0000	132.0000	132.0000	243.0000	267.0000	165.0000	446.0000	186.0000	338.0000	224.0000	182.0000	105.0000	112.0000	95.0000	285.0000	166.0000	622.0000	283.0000	238.0000	177.0000	201.0000	663.0000	234.0000	142.0000	328.0000	427.0000	284.0000	153.0000	220.0000	508.0000	287.0000	139.0000	230.0000	287.0000	125.0000	232.0000	272.0000	426.0000	623.0000	127.0000	256.0000	260.0000
688	-14.7000	-5.7750	278.0000	190.0000	80.0000	115.0000	54.0000	141.0000	48.0000	48.0000	392.0000	230.0000	293.0000	332.0000	185.0000	288.0000	301.0000	135.0000	245.0000	154.0000	141.0000	239.0000	311.0000	524.0000	260.0000	151.0000	139.0000	289.0000	792.0000	270.0000	230.0000	202.0000	436.0000	152.0000	254.0000	156.0000	437.0000	335.0000	255.0000	417.0000	230.0000	229.0000	216.0000	476.0000	485.0000	418.0000	404.0000	228.0000	407.0000
689	-14.6250	-5.7750	269.0000	160.0000	103.0000	126.0000	94.0000	234.0000	93.0000	73.0000	285.0000	101.0000	138.0000	226.0000	299.0000	131.0000	226.0000	222.0000	234.0000	73.0000	135.0000	425.0000	192.0000	511.0000	86.0000	256.0000	63.0000	197.0000	335.0000	498.0000	232.0000	386.0000	403.0000	228.0000	203.0000	305.0000	334.0000	182.0000	166.0000	138.0000	327.0000	124.0000	131.0000	274.0000	292.0000	307.0000	244.0000	320.0000	389.0000
690	-14.5500	-5.7750	216.0000	171.0000	65.0000	187.0000	45.0000	149.0000	81.0000	81.0000	279.0000	93.0000	237.0000	261.0000	190.0000	487.0000	277.0000	282.0000	401.0000	246.0000	115.0000	201.0000	232.0000	315.0000	213.0000	166.0000	54.0000	158.0000	647.0000	449.0000	264.0000	419.0000	431.0000	313.0000	358.0000	159.0000	423.0000	296.0000	253.0000	309.0000	137.0000	148.0000	234.0000	212.0000	365.0000	476.0000	381.0000	235.0000	254.0000
691	-14.4750	-5.7750	271.0000	221.0000	105.0000	180.0000	157.0000	189.0000	289.0000	289.0000	331.0000	114.0000	250.0000	215.0000	495.0000	482.0000	267.0000	249.0000	370.0000	147.0000	59.0000	221.0000	273.0000	266.0000	322.0000	233.0000	270.0000	58.0000	783.0000	394.0000	293.0000	329.0000	467.0000	378.0000	238.0000	123.0000	470.0000	232.0000	325.0000	287.0000	140.0000	291.0000	206.0000	292.0000	358.0000	693.0000	122.0000	121.0000	391.0000
692	-14.4000	-5.7750	190.0000	197.0000	78.0000	137.0000	153.0000	270.0000	175.0000	175.0000	455.0000	355.0000	211.0000	255.0000	334.0000	430.0000	349.0000	241.0000	208.0000	389.0000	159.0000	375.0000	58.0000	668.0000	196.0000	196.0000	129.0000	88.0000	660.0000	211.0000	90.0000	333.0000	455.0000	187.0000	35.0000	140.0000	359.0000	439.0000	327.0000	254.0000	210.0000	172.0000	258.0000	354.0000	166.0000	298.0000	351.0000	365.0000	439.0000
693	-14.3250	-5.7750	278.0000	62.0000	151.0000	140.0000	135.0000	252.0000	123.0000	132.0000	247.0000	190.0000	187.0000	266.0000	70.0000	220.0000	116.0000	272.0000	356.0000	85.0000	55.0000	309.0000	175.0000	327.0000	323.0000	166.0000	177.0000	93.0000	517.0000	251.0000	197.0000	253.0000	538.0000	126.0000	180.0000	21.0000	359.0000	275.0000	253.0000	123.0000	204.0000	230.0000	154.0000	287.0000	330.0000	379.0000	316.0000	221.0000	255.0000
694	-14.2500	-5.7750	227.0000	229.0000	62.0000	111.0000	190.0000	196.0000	185.0000	185.0000	220.0000	155.0000	293.0000	141.0000	253.0000	162.0000	233.0000	309.0000	206.0000	177.0000	174.0000	253.0000	95.0000	462.0000	141.0000	172.0000	241.0000	146.0000	567.0000	284.0000	317.0000	355.0000	486.0000	202.0000	156.0000	140.0000	304.0000	274.0000	172.0000	288.0000	291.0000	181.0000	77.0000	181.0000	419.0000	151.0000	576.0000	362.0000	241.0000
695	-14.1750	-5.7750	197.0000	240.0000	211.0000	94.0000	122.0000	142.0000	100.0000	100.0000	262.0000	102.0000	177.0000	263.0000	154.0000	364.0000	54.0000	101.0000	301.0000	129.0000	169.0000	244.0000	178.0000	246.0000	207.0000	298.0000	98.0000	229.0000	722.0000	147.0000	252.0000	140.0000	508.0000	112.0000	112.0000	255.0000	393.0000	342.0000	222.0000	92.0000	102.0000	175.0000	164.0000	397.0000	222.0000	459.0000	139.0000	188.0000	567.0000
696	-14.1000	-5.7750	325.0000	211.0000	89.0000	127.0000	79.0000	125.0000	147.0000	147.0000	313.0000	131.0000	173.0000	172.0000	96.0000	209.0000	184.0000	210.0000	245.0000	213.0000	152.0000	342.0000	150.0000	386.0000	354.0000	124.0000	153.0000	127.0000	590.0000	363.0000	259.0000	223.0000	564.0000	262.0000	146.0000	179.0000	393.0000	275.0000	158.0000	331.0000	216.0000	172.0000	119.0000	325.0000	464.0000	487.0000	221.0000	165.0000	138.0000
697	-14.0250	-5.7750	103.0000	88.0000	226.0000	156.0000	163.0000	138.0000	140.0000	140.0000	229.0000	91.0000	262.0000	472.0000	208.0000	194.0000	117.0000	220.0000	292.0000	171.0000	209.0000	217.0000	219.0000	522.0000	100.0000	245.0000	60.0000	137.0000	810.0000	419.0000	141.0000	265.0000	554.0000	173.0000	266.0000	138.0000	494.0000	165.0000	256.0000	344.0000	324.0000	163.0000	203.0000	266.0000	244.0000	224.0000	452.0000	176.0000	313.0000
698	-13.9500	-5.7750	100.0000	249.0000	237.0000	119.0000	83.0000	73.0000	163.0000	163.0000	114.0000	181.0000	244.0000	289.0000	144.0000	434.0000	329.0000	172.0000	301.0000	138.0000	112.0000	100.0000	95.0000	354.0000	329.0000	405.0000	96.0000	224.0000	810.0000	313.0000	190.0000	346.0000	510.0000	307.0000	429.0000	152.0000	499.0000	298.0000	382.0000	295.0000	325.0000	181.0000	79.0000	331.0000	560.0000	293.0000	210.0000	415.0000	319.0000
699	-13.8750	-5.7750	116.0000	53.0000	105.0000	263.0000	67.0000	267.0000	111.0000	111.0000	243.0000	172.0000	173.0000	325.0000	214.0000	287.0000	46.0000	243.0000	420.0000	179.0000	93.0000	145.0000	253.0000	381.0000	157.0000	259.0000	207.0000	190.0000	827.0000	478.0000	206.0000	412.0000	680.0000	318.0000	178.0000	313.0000	764.0000	303.0000	226.0000	427.0000	128.0000	204.0000	190.0000	221.0000	304.0000	525.0000	384.0000	256.0000	328.0000
700	-13.8000	-5.7750	160.0000	139.0000	226.0000	95.0000	130.0000	134.0000	140.0000	140.0000	178.0000	126.0000	394.0000	211.0000	257.0000	232.0000	82.0000	217.0000	340.0000	74.0000	84.0000	86.0000	73.0000	388.0000	328.0000	187.0000	110.0000	174.0000	1101.0000	408.0000	296.0000	327.0000	499.0000	287.0000	190.0000	112.0000	510.0000	231.0000	321.0000	253.0000	232.0000	129.0000	84.0000	255.0000	268.0000	598.0000	287.0000	265.0000	372.0000
701	-13.7250	-5.7750	333.0000	173.0000	140.0000	95.0000	80.0000	89.0000	113.0000	113.0000	308.0000	237.0000	239.0000	397.0000	110.0000	255.0000	224.0000	126.0000	324.0000	105.0000	51.0000	177.0000	88.0000	460.0000	302.0000	198.0000	186.0000	211.0000	825.0000	647.0000	131.0000	274.0000	435.0000	305.0000	223.0000	55.0000	375.0000	342.0000	185.0000	180.0000	194.0000	157.0000	313.0000	320.0000	422.0000	583.0000	268.0000	271.0000	331.0000
702	-13.6500	-5.7750	354.0000	177.0000	238.0000	304.0000	219.0000	257.0000	144.0000	144.0000	342.0000	160.0000	236.0000	200.0000	90.0000	377.0000	183.0000	205.0000	397.0000	169.0000	102.0000	181.0000	18.0000	365.0000	211.0000	406.0000	148.0000	85.0000	783.0000	265.0000	108.0000	202.0000	394.0000	259.0000	200.0000	39.0000	273.0000	297.0000	319.0000	247.0000	223.0000	183.0000	118.0000	367.0000	271.0000	338.0000	362.0000	216.0000	292.0000
703	-13.5750	-5.7750	185.0000	139.0000	210.0000	195.0000	223.0000	231.0000	148.0000	148.0000	338.0000	123.0000	108.0000	142.0000	147.0000	279.0000	184.0000	83.0000	287.0000	168.0000	123.0000	308.0000	78.0000	509.0000	180.0000	220.0000	137.0000	310.0000	724.0000	509.0000	120.0000	164.0000	690.0000	239.0000	197.0000	174.0000	322.0000	154.0000	168.0000	327.0000	210.0000	112.0000	69.0000	214.0000	211.0000	460.0000	127.0000	150.0000	242.0000
704	-13.5000	-5.7750	267.0000	231.0000	159.0000	193.0000	55.0000	300.0000	67.0000	67.0000	145.0000	178.0000	248.0000	415.0000	339.0000	340.0000	235.0000	310.0000	358.0000	98.0000	156.0000	303.0000	319.0000	390.0000	338.0000	204.0000	126.0000	22.0000	771.0000	270.0000	107.0000	276.0000	427.0000	272.0000	190.0000	132.0000	183.0000	500.0000	281.0000	180.0000	323.0000	197.0000	110.0000	485.0000	527.0000	334.0000	546.0000	123.0000	310.0000
705	-13.4250	-5.7750	189.0000	108.0000	149.0000	65.0000	45.0000	204.0000	166.0000	166.0000	247.0000	180.0000	261.0000	302.0000	251.0000	296.0000	219.0000	170.0000	187.0000	122.0000	107.0000	271.0000	229.0000	488.0000	89.0000	130.0000	291.0000	103.0000	945.0000	329.0000	265.0000	369.0000	509.0000	236.0000	92.0000	74.0000	464.0000	422.0000	184.0000	532.0000	252.0000	123.0000	319.0000	165.0000	445.0000	298.0000	259.0000	328.0000	411.0000
706	-13.3500	-5.7750	364.0000	192.0000	122.0000	99.0000	206.0000	89.0000	193.0000	193.0000	478.0000	199.0000	277.0000	406.0000	427.0000	152.0000	151.0000	218.0000	237.0000	196.0000	98.0000	285.0000	68.0000	522.0000	284.0000	342.0000	141.0000	245.0000	734.0000	472.0000	144.0000	168.0000	320.0000	384.0000	169.0000	250.0000	283.0000	284.0000	185.0000	139.0000	132.0000	346.0000	148.0000	356.0000	457.0000	478.0000	555.0000	316.0000	542.0000
707	-13.2750	-5.7750	222.0000	212.0000	201.0000	60.0000	124.0000	200.0000	210.0000	210.0000	260.0000	207.0000	210.0000	374.0000	197.0000	201.0000	141.0000	294.0000	241.0000	197.0000	19.0000	205.0000	167.0000	274.0000	229.0000	165.0000	261.0000	108.0000	588.0000	219.0000	399.0000	228.0000	358.0000	111.0000	257.0000	121.0000	364.0000	235.0000	340.0000	265.0000	193.0000	154.0000	278.0000	214.0000	435.0000	540.0000	348.0000	390.0000	218.0000
708	-13.2000	-5.7750	182.0000	76.0000	54.0000	75.0000	83.0000	197.0000	155.0000	155.0000	179.0000	192.0000	386.0000	293.0000	121.0000	231.0000	240.0000	210.0000	176.0000	126.0000	69.0000	221.0000	149.0000	189.0000	346.0000	154.0000	88.0000	76.0000	639.0000	183.0000	281.0000	222.0000	418.0000	193.0000	220.0000	228.0000	435.0000	309.0000	349.0000	245.0000	270.0000	161.0000	294.0000	277.0000	259.0000	483.0000	271.0000	313.0000	319.0000
709	-13.1250	-5.7750	203.0000	269.0000	99.0000	223.0000	83.0000	315.0000	117.0000	117.0000	373.0000	200.0000	156.0000	229.0000	243.0000	265.0000	143.0000	86.0000	226.0000	185.0000	71.0000	226.0000	313.0000	346.0000	289.0000	214.0000	136.0000	259.0000	519.0000	202.0000	182.0000	317.0000	417.0000	268.0000	252.0000	117.0000	291.0000	380.0000	290.0000	329.0000	211.0000	282.0000	102.0000	269.0000	477.0000	403.0000	112.0000	117.0000	559.0000
710	-13.0500	-5.7750	247.0000	50.0000	160.0000	81.0000	47.0000	264.0000	144.0000	144.0000	133.0000	124.0000	351.0000	187.0000	282.0000	211.0000	181.0000	236.0000	221.0000	182.0000	149.0000	273.0000	89.0000	470.0000	99.0000	273.0000	156.0000	221.0000	783.0000	321.0000	95.0000	429.0000	650.0000	269.0000	206.0000	288.0000	414.0000	243.0000	201.0000	231.0000	130.0000	194.0000	191.0000	259.0000	238.0000	422.0000	279.0000	124.0000	358.0000
711	-12.9750	-5.7750	151.0000	193.0000	134.0000	126.0000	174.0000	51.0000	112.0000	112.0000	453.0000	193.0000	147.0000	143.0000	220.0000	250.0000	356.0000	83.0000	373.0000	83.0000	147.0000	44.0000	183.0000	379.0000	494.0000	117.0000	25.0000	163.0000	909.0000	335.0000	86.0000	271.0000	545.0000	205.0000	111.0000	199.0000	410.0000	319.0000	340.0000	287.0000	131.0000	224.0000	238.0000	512.0000	277.0000	492.0000	252.0000	272.0000	461.0000
712	-12.9000	-5.7750	216.0000	215.0000	89.0000	175.0000	79.0000	183.0000	199.0000	199.0000	385.0000	201.0000	323.0000	308.0000	196.0000	270.0000	95.0000	150.0000	148.0000	266.0000	151.0000	218.0000	135.0000	365.0000	70.0000	326.0000	289.0000	166.0000	928.0000	301.0000	220.0000	450.0000	751.0000	212.0000	262.0000	271.0000	387.0000	358.0000	254.0000	174.0000	206.0000	175.0000	169.0000	239.0000	217.0000	529.0000	232.0000	249.0000	381.0000
713	-12.8250	-5.7750	182.0000	207.0000	52.0000	110.0000	126.0000	236.0000	146.0000	146.0000	114.0000	87.0000	178.0000	163.0000	89.0000	175.0000	70.0000	166.0000	183.0000	72.0000	20.0000	118.0000	287.0000	328.0000	136.0000	263.0000	96.0000	175.0000	440.0000	315.0000	105.0000	178.0000	321.0000	116.0000	185.0000	244.0000	412.0000	311.0000	31.0000	321.0000	176.0000	138.0000	254.0000	286.0000	442.0000	362.0000	209.0000	195.0000	258.0000
714	-12.7500	-5.7750	210.0000	101.0000	170.0000	142.0000	180.0000	171.0000	175.0000	175.0000	260.0000	23.0000	346.0000	250.0000	146.0000	163.0000	238.0000	189.0000	254.0000	135.0000	167.0000	347.0000	178.0000	202.0000	220.0000	220.0000	259.0000	170.0000	583.0000	229.0000	196.0000	166.0000	272.0000	129.0000	213.0000	231.0000	465.0000	356.0000	237.0000	225.0000	231.0000	104.0000	212.0000	276.0000	401.0000	259.0000	315.0000	321.0000	278.0000
715	-12.6750	-5.7750	289.0000	195.0000	62.0000	22.0000	248.0000	240.0000	21.0000	21.0000	150.0000	218.0000	305.0000	300.0000	221.0000	388.0000	157.0000	188.0000	153.0000	95.0000	228.0000	133.0000	171.0000	394.0000	409.0000	155.0000	349.0000	205.0000	654.0000	167.0000	102.0000	314.0000	320.0000	295.0000	211.0000	222.0000	227.0000	196.0000	284.0000	309.0000	161.0000	179.0000	124.0000	440.0000	457.0000	485.0000	322.0000	239.0000	316.0000
716	-12.6000	-5.7750	185.0000	185.0000	38.0000	153.0000	75.0000	118.0000	171.0000	171.0000	214.0000	121.0000	173.0000	316.0000	255.0000	190.0000	69.0000	159.0000	214.0000	135.0000	139.0000	191.0000	356.0000	271.0000	264.0000	135.0000	141.0000	105.0000	498.0000	119.0000	158.0000	235.0000	688.0000	272.0000	110.0000	84.0000	486.0000	321.0000	117.0000	317.0000	138.0000	256.0000	204.0000	260.0000	446.0000	297.0000	224.0000	545.0000	255.0000
717	-12.5250	-5.7750	146.0000	220.0000	181.0000	234.0000	210.0000	228.0000	168.0000	168.0000	358.0000	82.0000	352.0000	442.0000	247.0000	195.0000	165.0000	200.0000	145.0000	112.0000	46.0000	206.0000	122.0000	300.0000	196.0000	251.0000	189.0000	182.0000	884.0000	356.0000	215.0000	291.0000	335.0000	110.0000	45.0000	18.0000	394.0000	174.0000	241.0000	306.0000	107.0000	81.0000	256.0000	320.0000	349.0000	231.0000	337.0000	176.0000	419.0000
718	-12.4500	-5.7750	188.0000	92.0000	209.0000	66.0000	75.0000	220.0000	162.0000	162.0000	322.0000	158.0000	388.0000	137.0000	243.0000	207.0000	131.0000	0.0000	273.0000	43.0000	123.0000	196.0000	144.0000	476.0000	164.0000	249.0000	91.0000	96.0000	388.0000	158.0000	189.0000	277.0000	376.0000	193.0000	243.0000	235.0000	368.0000	246.0000	220.0000	193.0000	228.0000	190.0000	336.0000	222.0000	334.0000	498.0000	243.0000	291.0000	648.0000
719	-12.3750	-5.7750	113.0000	176.0000	218.0000	83.0000	89.0000	196.0000	47.0000	47.0000	238.0000	173.0000	248.0000	98.0000	92.0000	147.0000	91.0000	156.0000	243.0000	127.0000	94.0000	270.0000	278.0000	285.0000	198.0000	131.0000	130.0000	122.0000	491.0000	280.0000	131.0000	268.0000	424.0000	181.0000	193.0000	122.0000	507.0000	313.0000	218.0000	90.0000	280.0000	109.0000	192.0000	284.0000	334.0000	363.0000	141.0000	282.0000	292.0000
720	-12.3000	-5.7750	406.0000	71.0000	241.0000	128.0000	182.0000	195.0000	142.0000	142.0000	167.0000	178.0000	289.0000	315.0000	194.0000	190.0000	210.0000	106.0000	155.0000	76.0000	155.0000	92.0000	132.0000	405.0000	198.0000	253.0000	126.0000	160.0000	537.0000	276.0000	165.0000	264.0000	463.0000	378.0000	261.0000	228.0000	674.0000	138.0000	255.0000	232.0000	164.0000	302.0000	158.0000	293.0000	374.0000	508.0000	155.0000	323.0000	588.0000
721	-12.2250	-5.7750	146.0000	202.0000	218.0000	200.0000	95.0000	220.0000	61.0000	61.0000	457.0000	145.0000	367.0000	284.0000	372.0000	356.0000	196.0000	252.0000	163.0000	256.0000	168.0000	239.0000	315.0000	368.0000	372.0000	216.0000	125.0000	234.0000	709.0000	424.0000	186.0000	220.0000	453.0000	167.0000	229.0000	59.0000	759.0000	264.0000	226.0000	259.0000	240.0000	176.0000	154.0000	267.0000	268.0000	486.0000	270.0000	172.0000	298.0000
722	-12.1500	-5.7750	189.0000	144.0000	120.0000	162.0000	102.0000	277.0000	145.0000	145.0000	373.0000	46.0000	273.0000	211.0000	238.0000	304.0000	213.0000	229.0000	212.0000	160.0000	20.0000	86.0000	108.0000	366.0000	237.0000	180.0000	247.0000	234.0000	719.0000	244.0000	111.0000	231.0000	626.0000	468.0000	319.0000	196.0000	705.0000	393.0000	155.0000	388.0000	169.0000	214.0000	270.0000	337.0000	422.0000	733.0000	420.0000	242.0000	485.0000
723	-12.0750	-5.7750	248.0000	170.0000	128.0000	58.0000	130.0000	142.0000	244.0000	224.0000	140.0000	105.0000	328.0000	213.0000	182.0000	158.0000	179.0000	311.0000	282.0000	86.0000	162.0000	130.0000	141.0000	245.0000	395.0000	255.0000	141.0000	253.0000	486.0000	338.0000	311.0000	337.0000	673.0000	243.0000	302.0000	96.0000	250.0000	261.0000	361.0000	259.0000	329.0000	133.0000	135.0000	365.0000	546.0000	468.0000	153.0000	331.0000	491.0000
724	-12.0000	-5.7750	84.0000	110.0000	78.0000	68.0000	66.0000	232.0000	209.0000	209.0000	327.0000	141.0000	340.0000	355.0000	351.0000	290.0000	112.0000	225.0000	178.0000	160.0000	90.0000	185.0000	226.0000	399.0000	367.0000	218.0000	138.0000	83.0000	403.0000	257.0000	139.0000	306.0000	431.0000	144.0000	191.0000	128.0000	620.0000	92.0000	264.0000	255.0000	219.0000	206.0000	230.0000	401.0000	368.0000	249.0000	319.0000	200.0000	259.0000
725	-11.9250	-5.7750	129.0000	107.0000	133.0000	113.0000	143.0000	196.0000	170.0000	170.0000	374.0000	137.0000	250.0000	276.0000	177.0000	393.0000	210.0000	117.0000	232.0000	125.0000	162.0000	156.0000	211.0000	206.0000	198.0000	215.0000	44.0000	148.0000	495.0000	469.0000	348.0000	202.0000	303.0000	325.0000	124.0000	229.0000	515.0000	283.0000	176.0000	217.0000	226.0000	282.0000	155.0000	288.0000	331.0000	521.0000	188.0000	220.0000	668.0000
726	-11.8500	-5.7750	157.0000	144.0000	149.0000	242.0000	106.0000	249.0000	94.0000	94.0000	122.0000	344.0000	317.0000	227.0000	409.0000	333.0000	135.0000	130.0000	207.0000	217.0000	74.0000	64.0000	158.0000	293.0000	324.0000	284.0000	154.0000	71.0000	607.0000	315.0000	218.0000	266.0000	383.0000	64.0000	168.0000	193.0000	323.0000	335.0000	257.0000	256.0000	242.0000	234.0000	210.0000	301.0000	410.0000	262.0000	269.0000	102.0000	508.0000
727	-11.7750	-5.7750	171.0000	168.0000	202.0000	22.0000	140.0000	174.0000	195.0000	195.0000	165.0000	73.0000	338.0000	327.0000	235.0000	158.0000	66.0000	196.0000	193.0000	66.0000	91.0000	125.0000	264.0000	516.0000	265.0000	247.0000	91.0000	109.0000	466.0000	298.0000	168.0000	122.0000	506.0000	212.0000	237.0000	259.0000	366.0000	371.0000	240.0000	300.0000	125.0000	257.0000	162.0000	225.0000	296.0000	270.0000	416.0000	222.0000	291.0000
728	-11.7000	-5.7750	143.0000	185.0000	102.0000	136.0000	216.0000	161.0000	226.0000	226.0000	121.0000	132.0000	346.0000	190.0000	383.0000	103.0000	327.0000	281.0000	341.0000	38.0000	48.0000	222.0000	236.0000	499.0000	259.0000	384.0000	177.0000	100.0000	473.0000	223.0000	132.0000	371.0000	378.0000	191.0000	133.0000	162.0000	519.0000	205.0000	210.0000	395.0000	124.0000	110.0000	172.0000	376.0000	255.0000	448.0000	302.0000	535.0000	506.0000
729	-11.6250	-5.7750	190.0000	293.0000	159.0000	79.0000	97.0000	57.0000	145.0000	145.0000	240.0000	147.0000	235.0000	258.0000	269.0000	116.0000	172.0000	85.0000	198.0000	72.0000	135.0000	240.0000	124.0000	417.0000	266.0000	109.0000	140.0000	183.0000	405.0000	425.0000	228.0000	221.0000	542.0000	260.0000	182.0000	41.0000	425.0000	289.0000	146.0000	247.0000	305.0000	94.0000	269.0000	336.0000	568.0000	355.0000	192.0000	390.0000	422.0000
730	-11.5500	-5.7750	245.0000	134.0000	146.0000	230.0000	64.0000	192.0000	237.0000	237.0000	311.0000	78.0000	342.0000	263.0000	230.0000	225.0000	94.0000	188.0000	304.0000	141.0000	78.0000	186.0000	126.0000	486.0000	248.0000	191.0000	205.0000	141.0000	473.0000	395.0000	173.0000	267.0000	476.0000	237.0000	305.0000	95.0000	382.0000	466.0000	289.0000	242.0000	141.0000	185.0000	164.0000	322.0000	308.0000	160.0000	251.0000	206.0000	350.0000
731	-11.4750	-5.7750	214.0000	210.0000	229.0000	56.0000	223.0000	102.0000	0.0000	0.0000	340.0000	167.0000	263.0000	152.0000	278.0000	197.0000	194.0000	217.0000	174.0000	147.0000	60.0000	180.0000	186.0000	339.0000	263.0000	394.0000	195.0000	138.0000	276.0000	217.0000	152.0000	427.0000	390.0000	227.0000	177.0000	222.0000	313.0000	256.0000	255.0000	215.0000	0.0000	143.0000	108.0000	350.0000	382.0000	371.0000	384.0000	202.0000	422.0000
732	-11.4000	-5.7750	130.0000	57.0000	76.0000	220.0000	0.0000	200.0000	44.0000	44.0000	144.0000	184.0000	271.0000	254.0000	123.0000	310.0000	173.0000	44.0000	114.0000	73.0000	74.0000	188.0000	58.0000	333.0000	144.0000	195.0000	189.0000	129.0000	110.0000	153.0000	183.0000	181.0000	164.0000	150.0000	87.0000	114.0000	195.0000	246.0000	90.0000	170.0000	177.0000	46.0000	110.0000	184.0000	214.0000	253.0000	199.0000	167.0000	134.0000
733	-11.3250	-5.7750	258.0000	173.0000	97.0000	45.0000	96.0000	228.0000	172.0000	172.0000	345.0000	98.0000	450.0000	403.0000	237.0000	147.0000	130.0000	236.0000	86.0000	142.0000	103.0000	209.0000	220.0000	342.0000	134.0000	334.0000	115.0000	147.0000	303.0000	176.0000	160.0000	231.0000	238.0000	196.0000	207.0000	108.0000	376.0000	167.0000	322.0000	234.0000	121.0000	46.0000	0.0000	132.0000	468.0000	387.0000	447.0000	451.0000	478.0000
734	-11.2500	-5.7750	141.0000	106.0000	53.0000	129.0000	71.0000	174.0000	50.0000	50.0000	145.0000	185.0000	184.0000	127.0000	147.0000	178.0000	64.0000	68.0000	136.0000	75.0000	82.0000	207.0000	99.0000	321.0000	184.0000	212.0000	111.0000	285.0000	304.0000	302.0000	148.0000	187.0000	223.0000	137.0000	128.0000	184.0000	196.0000	270.0000	218.0000	236.0000	227.0000	122.0000	22.0000	191.0000	205.0000	173.0000	358.0000	343.0000	316.0000
735	-11.1750	-5.7750	171.0000	290.0000	187.0000	125.0000	213.0000	272.0000	113.0000	113.0000	376.0000	225.0000	324.0000	327.0000	377.0000	218.0000	247.0000	190.0000	200.0000	126.0000	100.0000	89.0000	112.0000	583.0000	312.0000	353.0000	198.0000	413.0000	557.0000	405.0000	147.0000	232.0000	672.0000	213.0000	148.0000	69.0000	429.0000	355.0000	225.0000	297.0000	51.0000	300.0000	199.0000	367.0000	417.0000	475.0000	288.0000	407.0000	299.0000
736	-11.1000	-5.7750	212.0000	177.0000	72.0000	77.0000	199.0000	259.0000	132.0000	132.0000	478.0000	56.0000	148.0000	210.0000	140.0000	213.0000	108.0000	122.0000	262.0000	175.0000	88.0000	200.0000	239.0000	414.0000	422.0000	167.0000	215.0000	80.0000	545.0000	122.0000	230.0000	260.0000	411.0000	164.0000	258.0000	155.0000	424.0000	284.0000	281.0000	370.0000	262.0000	128.0000	217.0000	252.0000	418.0000	397.0000	329.0000	342.0000	585.0000
737	-11.0250	-5.7750	205.0000	148.0000	207.0000	202.0000	106.0000	190.0000	220.0000	220.0000	384.0000	175.0000	385.0000	217.0000	262.0000	178.0000	215.0000	326.0000	275.0000	180.0000	189.0000	221.0000	152.0000	503.0000	209.0000	213.0000	194.0000	114.0000	803.0000	383.0000	219.0000	375.0000	522.0000	399.0000	239.0000	214.0000	691.0000	207.0000	292.0000	243.0000	253.0000	63.0000	199.0000	431.0000	201.0000	472.0000	333.0000	361.0000	431.0000
738	-10.9500	-5.7750	174.0000	145.0000	104.0000	86.0000	76.0000	278.0000	135.0000	135.0000	143.0000	162.0000	299.0000	269.0000	232.0000	246.0000	112.0000	273.0000	188.0000	159.0000	128.0000	103.0000	223.0000	226.0000	236.0000	181.0000	157.0000	260.0000	324.0000	223.0000	341.0000	340.0000	419.0000	89.0000	98.0000	117.0000	262.0000	390.0000	163.0000	202.0000	298.0000	182.0000	42.0000	463.0000	295.0000	500.0000	232.0000	191.0000	364.0000
739	-10.8750	-5.7750	180.0000	66.0000	75.0000	198.0000	163.0000	70.0000	291.0000	291.0000	310.0000	157.0000	163.0000	69.0000	152.0000	264.0000	265.0000	198.0000	257.0000	85.0000	42.0000	207.0000	203.0000	450.0000	187.0000	154.0000	114.0000	147.0000	757.0000	321.0000	169.0000	255.0000	504.0000	242.0000	76.0000	127.0000	383.0000	204.0000	131.0000	239.0000	260.0000	154.0000	185.0000	540.0000	757.0000	624.0000	392.0000	317.0000	506.0000
740	-10.8000	-5.7750	149.0000	291.0000	148.0000	148.0000	133.0000	21.0000	107.0000	107.0000	313.0000	168.0000	344.0000	370.0000	401.0000	112.0000	195.0000	206.0000	218.0000	91.0000	177.0000	206.0000	365.0000	489.0000	152.0000	229.0000	147.0000	91.0000	469.0000	250.0000	263.0000	185.0000	337.0000	181.0000	183.0000	200.0000	389.0000	217.0000	166.0000	260.0000	253.0000	162.0000	155.0000	477.0000	263.0000	538.0000	255.0000	217.0000	942.0000
741	-10.7250	-5.7750	213.0000	63.0000	117.0000	194.0000	212.0000	72.0000	103.0000	103.0000	293.0000	147.0000	394.0000	270.0000	264.0000	133.0000	257.0000	177.0000	269.0000	162.0000	147.0000	211.0000	72.0000	278.0000	302.0000	263.0000	207.0000	167.0000	480.0000	500.0000	199.0000	294.0000	592.0000	370.0000	151.0000	187.0000	378.0000	156.0000	275.0000	322.0000	262.0000	291.0000	88.0000	295.0000	385.0000	828.0000	187.0000	258.0000	459.0000
742	-10.6500	-5.7750	94.0000	180.0000	160.0000	150.0000	224.0000	129.0000	226.0000	226.0000	372.0000	92.0000	325.0000	301.0000	296.0000	330.0000	203.0000	145.0000	173.0000	181.0000	225.0000	223.0000	53.0000	277.0000	255.0000	146.0000	219.0000	201.0000	706.0000	419.0000	204.0000	189.0000	365.0000	134.0000	109.0000	141.0000	306.0000	290.0000	264.0000	241.0000	317.0000	102.0000	316.0000	379.0000	354.0000	798.0000	355.0000	309.0000	659.0000
743	-10.5750	-5.7750	271.0000	131.0000	68.0000	64.0000	214.0000	134.0000	46.0000	46.0000	358.0000	203.0000	160.0000	321.0000	228.0000	244.0000	313.0000	55.0000	461.0000	188.0000	268.0000	204.0000	60.0000	436.0000	250.0000	392.0000	144.0000	220.0000	454.0000	585.0000	304.0000	287.0000	568.0000	293.0000	183.0000	104.0000	438.0000	267.0000	226.0000	349.0000	245.0000	133.0000	352.0000	344.0000	377.0000	734.0000	215.0000	310.0000	667.0000
744	-10.5000	-5.7750	390.0000	151.0000	20.0000	146.0000	89.0000	66.0000	126.0000	126.0000	187.0000	77.0000	362.0000	218.0000	182.0000	139.0000	234.0000	238.0000	242.0000	81.0000	141.0000	129.0000	244.0000	317.0000	311.0000	156.0000	76.0000	314.0000	607.0000	63.0000	212.0000	362.0000	540.0000	554.0000	116.0000	147.0000	435.0000	251.0000	146.0000	313.0000	284.0000	18.0000	241.0000	330.0000	507.0000	508.0000	220.0000	465.0000	487.0000
745	-10.4250	-5.7750	279.0000	167.0000	114.0000	101.0000	60.0000	247.0000	114.0000	114.0000	112.0000	177.0000	329.0000	317.0000	207.0000	208.0000	258.0000	248.0000	209.0000	54.0000	139.0000	188.0000	199.0000	420.0000	176.0000	320.0000	20.0000	101.0000	737.0000	307.0000	224.0000	344.0000	569.0000	199.0000	203.0000	145.0000	347.0000	123.0000	37.0000	264.0000	314.0000	52.0000	338.0000	349.0000	472.0000	796.0000	256.0000	292.0000	708.0000
746	-10.3500	-5.7750	162.0000	388.0000	131.0000	187.0000	35.0000	164.0000	231.0000	231.0000	199.0000	266.0000	177.0000	235.0000	203.0000	165.0000	48.0000	186.0000	219.0000	0.0000	257.0000	202.0000	287.0000	247.0000	338.0000	345.0000	58.0000	182.0000	562.0000	451.0000	71.0000	407.0000	454.0000	205.0000	194.0000	255.0000	551.0000	311.0000	311.0000	467.0000	123.0000	76.0000	402.0000	203.0000	627.0000	365.0000	289.0000	214.0000	668.0000
747	-10.2750	-5.7750	238.0000	224.0000	150.0000	75.0000	117.0000	233.0000	157.0000	157.0000	188.0000	117.0000	211.0000	233.0000	131.0000	378.0000	244.0000	223.0000	318.0000	267.0000	79.0000	209.0000	150.0000	535.0000	492.0000	121.0000	169.0000	213.0000	552.0000	248.0000	166.0000	187.0000	519.0000	283.0000	295.0000	160.0000	404.0000	239.0000	109.0000	202.0000	230.0000	267.0000	93.0000	186.0000	265.0000	462.0000	267.0000	312.0000	364.0000
748	-10.2000	-5.7750	259.0000	194.0000	224.0000	112.0000	94.0000	260.0000	106.0000	85.0000	185.0000	224.0000	355.0000	164.0000	249.0000	214.0000	167.0000	261.0000	332.0000	163.0000	128.0000	261.0000	124.0000	565.0000	422.0000	380.0000	111.0000	116.0000	360.0000	352.0000	98.0000	259.0000	247.0000	85.0000	183.0000	135.0000	156.0000	132.0000	220.0000	230.0000	235.0000	222.0000	123.0000	302.0000	390.0000	413.0000	263.0000	288.0000	554.0000
749	-10.1250	-5.7750	252.0000	185.0000	119.0000	47.0000	120.0000	152.0000	129.0000	129.0000	195.0000	89.0000	292.0000	293.0000	246.0000	162.0000	356.0000	197.0000	204.0000	148.0000	43.0000	329.0000	188.0000	400.0000	160.0000	181.0000	201.0000	243.0000	391.0000	260.0000	201.0000	363.0000	571.0000	241.0000	66.0000	219.0000	516.0000	292.0000	349.0000	226.0000	136.0000	172.0000	136.0000	415.0000	449.0000	461.0000	204.0000	413.0000	652.0000
750	-10.0500	-5.7750	190.0000	125.0000	104.0000	73.0000	123.0000	274.0000	173.0000	173.0000	316.0000	232.0000	320.0000	232.0000	263.0000	174.0000	148.0000	175.0000	237.0000	99.0000	98.0000	172.0000	69.0000	344.0000	116.0000	258.0000	112.0000	151.0000	868.0000	180.0000	251.0000	233.0000	331.0000	360.0000	128.0000	129.0000	482.0000	254.0000	206.0000	318.0000	171.0000	192.0000	241.0000	365.0000	263.0000	695.0000	219.0000	326.0000	492.0000
751	-9.9750	-5.7750	115.0000	269.0000	133.0000	198.0000	149.0000	109.0000	250.0000	250.0000	299.0000	153.0000	441.0000	265.0000	345.0000	277.0000	180.0000	104.0000	276.0000	55.0000	132.0000	91.0000	182.0000	313.0000	240.0000	169.0000	123.0000	91.0000	767.0000	261.0000	146.0000	204.0000	475.0000	231.0000	276.0000	305.0000	371.0000	304.0000	258.0000	234.0000	427.0000	200.0000	232.0000	217.0000	387.0000	689.0000	208.0000	548.0000	550.0000
752	-9.9000	-5.7750	189.0000	211.0000	207.0000	196.0000	115.0000	89.0000	128.0000	128.0000	150.0000	174.0000	275.0000	417.0000	195.0000	170.0000	97.0000	241.0000	234.0000	144.0000	73.0000	170.0000	106.0000	422.0000	396.0000	45.0000	199.0000	186.0000	686.0000	481.0000	106.0000	259.0000	679.0000	524.0000	231.0000	233.0000	584.0000	327.0000	141.0000	350.0000	119.0000	118.0000	247.0000	517.0000	384.0000	516.0000	427.0000	369.0000	448.0000
753	-9.8250	-5.7750	200.0000	136.0000	159.0000	49.0000	135.0000	234.0000	112.0000	112.0000	284.0000	307.0000	101.0000	284.0000	206.0000	196.0000	261.0000	149.0000	146.0000	55.0000	194.0000	119.0000	192.0000	379.0000	304.0000	217.0000	190.0000	127.0000	332.0000	190.0000	197.0000	247.0000	316.0000	215.0000	125.0000	62.0000	302.0000	355.0000	263.0000	349.0000	315.0000	215.0000	237.0000	210.0000	400.0000	575.0000	257.0000	169.0000	561.0000
754	-9.7500	-5.7750	292.0000	97.0000	107.0000	132.0000	146.0000	296.0000	224.0000	224.0000	201.0000	236.0000	331.0000	243.0000	212.0000	175.0000	134.0000	105.0000	247.0000	158.0000	115.0000	165.0000	117.0000	342.0000	281.0000	213.0000	138.0000	203.0000	667.0000	350.0000	218.0000	203.0000	443.0000	398.0000	114.0000	228.0000	526.0000	148.0000	197.0000	228.0000	148.0000	200.0000	353.0000	299.0000	274.0000	540.0000	270.0000	244.0000	421.0000
755	-9.6750	-5.7750	255.0000	173.0000	114.0000	126.0000	106.0000	114.0000	77.0000	77.0000	328.0000	240.0000	350.0000	125.0000	209.0000	249.0000	71.0000	156.0000	151.0000	140.0000	22.0000	299.0000	201.0000	609.0000	238.0000	217.0000	271.0000	117.0000	559.0000	279.0000	183.0000	388.0000	622.0000	237.0000	128.0000	66.0000	409.0000	127.0000	281.0000	304.0000	281.0000	143.0000	205.0000	212.0000	351.0000	349.0000	278.0000	284.0000	591.0000
756	-9.6000	-5.7750	247.0000	79.0000	179.0000	170.0000	131.0000	274.0000	265.0000	265.0000	447.0000	259.0000	217.0000	203.0000	170.0000	282.0000	292.0000	69.0000	405.0000	211.0000	142.0000	280.0000	195.0000	437.0000	253.0000	160.0000	216.0000	50.0000	918.0000	566.0000	204.0000	159.0000	677.0000	151.0000	307.0000	180.0000	269.0000	309.0000	186.0000	207.0000	195.0000	198.0000	179.0000	395.0000	600.0000	526.0000	262.0000	294.0000	504.0000
757	-9.5250	-5.7750	137.0000	84.0000	198.0000	77.0000	0.0000	143.0000	118.0000	118.0000	232.0000	240.0000	495.0000	324.0000	172.0000	256.0000	394.0000	152.0000	241.0000	294.0000	118.0000	82.0000	169.0000	398.0000	248.0000	268.0000	203.0000	127.0000	431.0000	420.0000	156.0000	242.0000	526.0000	228.0000	182.0000	125.0000	478.0000	206.0000	197.0000	251.0000	185.0000	134.0000	294.0000	210.0000	599.0000	678.0000	295.0000	242.0000	688.0000
758	-9.4500	-5.7750	171.0000	46.0000	155.0000	252.0000	202.0000	266.0000	188.0000	188.0000	291.0000	145.0000	608.0000	356.0000	115.0000	459.0000	197.0000	79.0000	335.0000	64.0000	125.0000	161.0000	176.0000	448.0000	189.0000	192.0000	132.0000	51.0000	596.0000	238.0000	223.0000	262.0000	437.0000	265.0000	252.0000	129.0000	444.0000	171.0000	275.0000	211.0000	218.0000	327.0000	133.0000	474.0000	386.0000	356.0000	263.0000	315.0000	444.0000
759	-9.3750	-5.7750	257.0000	194.0000	211.0000	98.0000	163.0000	246.0000	115.0000	115.0000	162.0000	119.0000	332.0000	246.0000	247.0000	269.0000	210.0000	145.0000	283.0000	175.0000	148.0000	185.0000	244.0000	326.0000	470.0000	120.0000	129.0000	208.0000	905.0000	285.0000	222.0000	257.0000	784.0000	414.0000	267.0000	258.0000	572.0000	246.0000	256.0000	236.0000	219.0000	258.0000	261.0000	343.0000	319.0000	544.0000	236.0000	412.0000	451.0000
760	-9.3000	-5.7750	133.0000	197.0000	208.0000	198.0000	120.0000	100.0000	106.0000	106.0000	302.0000	160.0000	334.0000	180.0000	398.0000	180.0000	154.0000	333.0000	338.0000	90.0000	53.0000	168.0000	183.0000	338.0000	188.0000	213.0000	109.0000	63.0000	595.0000	159.0000	280.0000	197.0000	314.0000	86.0000	79.0000	125.0000	415.0000	193.0000	243.0000	231.0000	115.0000	105.0000	210.0000	193.0000	546.0000	390.0000	123.0000	185.0000	495.0000
761	-9.2250	-5.7750	321.0000	122.0000	93.0000	84.0000	98.0000	302.0000	113.0000	113.0000	218.0000	114.0000	277.0000	172.0000	87.0000	306.0000	86.0000	290.0000	360.0000	204.0000	117.0000	157.0000	73.0000	569.0000	424.0000	325.0000	144.0000	177.0000	534.0000	256.0000	266.0000	304.0000	506.0000	302.0000	315.0000	119.0000	428.0000	382.0000	339.0000	359.0000	244.0000	100.0000	187.0000	167.0000	418.0000	414.0000	164.0000	292.0000	505.0000
762	-9.1500	-5.7750	263.0000	129.0000	160.0000	102.0000	50.0000	25.0000	172.0000	172.0000	182.0000	95.0000	379.0000	326.0000	324.0000	256.0000	192.0000	152.0000	275.0000	167.0000	58.0000	120.0000	215.0000	415.0000	264.0000	378.0000	124.0000	129.0000	511.0000	358.0000	228.0000	244.0000	364.0000	77.0000	278.0000	227.0000	450.0000	222.0000	291.0000	299.0000	184.0000	209.0000	100.0000	448.0000	394.0000	364.0000	325.0000	249.0000	343.0000
763	-9.0750	-5.7750	107.0000	110.0000	28.0000	183.0000	99.0000	147.0000	135.0000	135.0000	167.0000	120.0000	311.0000	421.0000	185.0000	244.0000	154.0000	154.0000	172.0000	126.0000	99.0000	138.0000	271.0000	256.0000	211.0000	109.0000	288.0000	91.0000	561.0000	336.0000	191.0000	316.0000	350.0000	194.0000	150.0000	100.0000	411.0000	283.0000	142.0000	202.0000	324.0000	212.0000	186.0000	313.0000	360.0000	497.0000	162.0000	199.0000	551.0000
764	-9.0000	-5.7750	377.0000	305.0000	209.0000	58.0000	122.0000	108.0000	126.0000	126.0000	105.0000	25.0000	240.0000	326.0000	246.0000	256.0000	190.0000	185.0000	144.0000	153.0000	173.0000	182.0000	70.0000	256.0000	239.0000	105.0000	99.0000	286.0000	596.0000	300.0000	151.0000	169.0000	339.0000	86.0000	178.0000	202.0000	402.0000	161.0000	194.0000	398.0000	214.0000	164.0000	222.0000	200.0000	293.0000	634.0000	557.0000	283.0000	188.0000
765	-8.9250	-5.7750	200.0000	273.0000	141.0000	178.0000	135.0000	252.0000	153.0000	153.0000	203.0000	120.0000	359.0000	176.0000	261.0000	307.0000	160.0000	382.0000	253.0000	225.0000	197.0000	161.0000	202.0000	258.0000	240.0000	298.0000	129.0000	38.0000	839.0000	127.0000	243.0000	402.0000	787.0000	389.0000	84.0000	95.0000	549.0000	376.0000	161.0000	242.0000	229.0000	128.0000	281.0000	325.0000	571.0000	505.0000	282.0000	363.0000	458.0000
766	-8.8500	-5.7750	74.0000	171.0000	152.0000	57.0000	132.0000	250.0000	148.0000	148.0000	207.0000	192.0000	390.0000	265.0000	221.0000	376.0000	280.0000	190.0000	279.0000	127.0000	160.0000	136.0000	153.0000	409.0000	241.0000	217.0000	90.0000	173.0000	714.0000	444.0000	56.0000	350.0000	572.0000	210.0000	112.0000	120.0000	376.0000	207.0000	132.0000	224.0000	145.0000	240.0000	288.0000	299.0000	391.0000	392.0000	397.0000	237.0000	492.0000
767	-8.7750	-5.7750	110.0000	81.0000	330.0000	208.0000	229.0000	117.0000	145.0000	145.0000	374.0000	185.0000	184.0000	335.0000	248.0000	101.0000	70.0000	314.0000	136.0000	69.0000	68.0000	122.0000	225.0000	419.0000	393.0000	229.0000	95.0000	132.0000	650.0000	161.0000	238.0000	227.0000	643.0000	394.0000	201.0000	167.0000	365.0000	423.0000	133.0000	250.0000	101.0000	175.0000	353.0000	344.0000	335.0000	303.0000	203.0000	382.0000	447.0000
768	-8.7000	-5.7750	275.0000	158.0000	174.0000	295.0000	140.0000	230.0000	108.0000	108.0000	372.0000	71.0000	351.0000	294.0000	106.0000	164.0000	122.0000	208.0000	197.0000	127.0000	69.0000	336.0000	187.0000	399.0000	290.0000	274.0000	54.0000	71.0000	827.0000	297.0000	169.0000	423.0000	459.0000	223.0000	71.0000	182.0000	470.0000	284.0000	259.0000	70.0000	197.0000	169.0000	226.0000	579.0000	431.0000	504.0000	143.0000	225.0000	406.0000
769	-8.6250	-5.7750	249.0000	182.0000	199.0000	110.0000	78.0000	21.0000	129.0000	129.0000	137.0000	172.0000	207.0000	124.0000	296.0000	239.0000	110.0000	154.0000	327.0000	137.0000	25.0000	189.0000	215.0000	499.0000	303.0000	228.0000	119.0000	114.0000	674.0000	254.0000	148.0000	187.0000	731.0000	218.0000	297.0000	77.0000	406.0000	314.0000	318.0000	278.0000	134.0000	119.0000	332.0000	212.0000	607.0000	385.0000	188.0000	113.0000	550.0000
770	-8.5500	-5.7750	305.0000	78.0000	155.0000	138.0000	191.0000	127.0000	80.0000	80.0000	277.0000	52.0000	274.0000	178.0000	157.0000	322.0000	169.0000	130.0000	315.0000	152.0000	145.0000	97.0000	163.0000	324.0000	194.0000	121.0000	252.0000	171.0000	788.0000	197.0000	68.0000	331.0000	456.0000	232.0000	165.0000	139.0000	194.0000	255.0000	238.0000	381.0000	264.0000	184.0000	228.0000	423.0000	159.0000	672.0000	453.0000	420.0000	410.0000
771	-8.4750	-5.7750	296.0000	140.0000	140.0000	105.0000	60.0000	186.0000	18.0000	18.0000	273.0000	245.0000	303.0000	186.0000	243.0000	249.0000	215.0000	218.0000	283.0000	20.0000	84.0000	378.0000	219.0000	205.0000	127.0000	53.0000	100.0000	225.0000	634.0000	198.0000	163.0000	384.0000	543.0000	221.0000	328.0000	225.0000	326.0000	302.0000	206.0000	153.0000	151.0000	21.0000	216.0000	241.0000	296.0000	335.0000	341.0000	384.0000	491.0000
772	-8.4000	-5.7750	272.0000	69.0000	116.0000	79.0000	115.0000	140.0000	69.0000	69.0000	253.0000	172.0000	320.0000	292.0000	193.0000	201.0000	342.0000	300.0000	414.0000	200.0000	90.0000	313.0000	150.0000	387.0000	237.0000	330.0000	143.0000	142.0000	1013.0000	461.0000	177.0000	272.0000	383.0000	321.0000	251.0000	90.0000	495.0000	248.0000	311.0000	248.0000	261.0000	279.0000	275.0000	263.0000	352.0000	313.0000	270.0000	402.0000	355.0000
773	-8.3250	-5.7750	289.0000	215.0000	150.0000	255.0000	172.0000	291.0000	102.0000	102.0000	268.0000	228.0000	164.0000	342.0000	375.0000	382.0000	148.0000	187.0000	147.0000	66.0000	107.0000	329.0000	124.0000	477.0000	343.0000	285.0000	197.0000	190.0000	1085.0000	534.0000	194.0000	327.0000	334.0000	211.0000	199.0000	155.0000	342.0000	338.0000	311.0000	235.0000	209.0000	134.0000	181.0000	229.0000	415.0000	448.0000	301.0000	327.0000	266.0000
774	-8.2500	-5.7750	126.0000	169.0000	192.0000	161.0000	112.0000	352.0000	111.0000	111.0000	297.0000	256.0000	142.0000	290.0000	270.0000	256.0000	199.0000	127.0000	104.0000	325.0000	99.0000	153.0000	133.0000	278.0000	395.0000	170.0000	89.0000	245.0000	696.0000	366.0000	238.0000	200.0000	543.0000	325.0000	168.0000	148.0000	417.0000	352.0000	232.0000	281.0000	199.0000	118.0000	123.0000	415.0000	331.0000	478.0000	339.0000	350.0000	610.0000
775	-8.1750	-5.7750	316.0000	266.0000	164.0000	188.0000	228.0000	190.0000	64.0000	64.0000	430.0000	141.0000	296.0000	267.0000	325.0000	228.0000	223.0000	229.0000	60.0000	90.0000	71.0000	104.0000	130.0000	371.0000	438.0000	228.0000	178.0000	267.0000	486.0000	355.0000	344.0000	326.0000	289.0000	300.0000	128.0000	65.0000	306.0000	264.0000	109.0000	289.0000	201.0000	204.0000	188.0000	284.0000	436.0000	394.0000	222.0000	263.0000	297.0000
776	-8.1000	-5.7750	172.0000	161.0000	192.0000	198.0000	150.0000	309.0000	144.0000	144.0000	219.0000	128.0000	330.0000	214.0000	232.0000	491.0000	101.0000	102.0000	298.0000	267.0000	152.0000	183.0000	325.0000	364.0000	324.0000	44.0000	103.0000	77.0000	373.0000	277.0000	237.0000	274.0000	472.0000	352.0000	150.0000	169.0000	152.0000	289.0000	72.0000	291.0000	217.0000	96.0000	193.0000	389.0000	262.0000	434.0000	248.0000	343.0000	442.0000
777	-8.0250	-5.7750	361.0000	231.0000	157.0000	72.0000	158.0000	319.0000	154.0000	154.0000	247.0000	139.0000	227.0000	543.0000	173.0000	411.0000	154.0000	62.0000	253.0000	194.0000	112.0000	274.0000	256.0000	509.0000	264.0000	280.0000	147.0000	64.0000	1020.0000	249.0000	282.0000	402.0000	598.0000	320.0000	210.0000	195.0000	473.0000	257.0000	64.0000	373.0000	259.0000	103.0000	284.0000	650.0000	568.0000	626.0000	177.0000	191.0000	476.0000
778	-7.9500	-5.7750	267.0000	129.0000	20.0000	199.0000	129.0000	102.0000	142.0000	142.0000	176.0000	222.0000	191.0000	358.0000	380.0000	233.0000	250.0000	147.0000	436.0000	139.0000	169.0000	197.0000	239.0000	411.0000	266.0000	160.0000	274.0000	286.0000	781.0000	398.0000	154.0000	260.0000	806.0000	320.0000	162.0000	309.0000	689.0000	401.0000	315.0000	469.0000	250.0000	333.0000	206.0000	506.0000	586.0000	622.0000	299.0000	213.0000	534.0000
779	-7.8750	-5.7750	272.0000	170.0000	131.0000	117.0000	183.0000	271.0000	175.0000	175.0000	150.0000	217.0000	303.0000	483.0000	240.0000	345.0000	386.0000	154.0000	436.0000	169.0000	121.0000	296.0000	161.0000	555.0000	228.0000	140.0000	215.0000	114.0000	733.0000	373.0000	246.0000	266.0000	896.0000	255.0000	181.0000	152.0000	345.0000	279.0000	122.0000	337.0000	193.0000	168.0000	103.0000	395.0000	640.0000	330.0000	374.0000	292.0000	421.0000
780	-7.8000	-5.7750	183.0000	100.0000	191.0000	178.0000	42.0000	97.0000	140.0000	140.0000	308.0000	167.0000	290.0000	187.0000	193.0000	306.0000	223.0000	342.0000	275.0000	239.0000	203.0000	124.0000	148.0000	386.0000	230.0000	220.0000	143.0000	52.0000	865.0000	345.0000	141.0000	203.0000	604.0000	376.0000	189.0000	118.0000	591.0000	552.0000	196.0000	185.0000	79.0000	145.0000	170.0000	320.0000	373.0000	476.0000	179.0000	245.0000	338.0000
781	-7.7250	-5.7750	314.0000	78.0000	150.0000	174.0000	133.0000	111.0000	273.0000	293.0000	303.0000	154.0000	239.0000	384.0000	164.0000	150.0000	184.0000	176.0000	343.0000	209.0000	192.0000	259.0000	181.0000	406.0000	179.0000	168.0000	196.0000	161.0000	753.0000	238.0000	136.0000	229.0000	450.0000	251.0000	246.0000	159.0000	392.0000	284.0000	275.0000	242.0000	90.0000	203.0000	174.0000	380.0000	316.0000	677.0000	288.0000	325.0000	376.0000
782	-7.6500	-5.7750	190.0000	210.0000	45.0000	130.0000	60.0000	246.0000	102.0000	102.0000	139.0000	123.0000	318.0000	213.0000	189.0000	311.0000	309.0000	148.0000	168.0000	351.0000	142.0000	209.0000	95.0000	583.0000	269.0000	337.0000	84.0000	185.0000	578.0000	307.0000	143.0000	291.0000	642.0000	97.0000	285.0000	248.0000	906.0000	317.0000	230.0000	197.0000	259.0000	147.0000	134.0000	221.0000	710.0000	363.0000	274.0000	79.0000	426.0000
783	-7.5750	-5.7750	264.0000	261.0000	265.0000	90.0000	199.0000	307.0000	135.0000	135.0000	158.0000	97.0000	229.0000	63.0000	189.0000	256.0000	172.0000	264.0000	358.0000	123.0000	132.0000	336.0000	341.0000	471.0000	307.0000	217.0000	62.0000	154.0000	492.0000	421.0000	305.0000	270.0000	529.0000	128.0000	97.0000	185.0000	351.0000	353.0000	144.0000	483.0000	203.0000	298.0000	143.0000	249.0000	287.0000	720.0000	326.0000	287.0000	363.0000
784	-7.5000	-5.7750	159.0000	98.0000	167.0000	79.0000	125.0000	68.0000	143.0000	143.0000	74.0000	93.0000	220.0000	337.0000	186.0000	335.0000	19.0000	172.0000	124.0000	170.0000	196.0000	143.0000	127.0000	388.0000	265.0000	271.0000	161.0000	124.0000	900.0000	397.0000	139.0000	345.0000	308.0000	152.0000	66.0000	74.0000	598.0000	363.0000	251.0000	200.0000	142.0000	305.0000	250.0000	318.0000	288.0000	500.0000	385.0000	293.0000	357.0000
785	-7.4250	-5.7750	78.0000	136.0000	211.0000	332.0000	154.0000	87.0000	105.0000	105.0000	283.0000	151.0000	202.0000	261.0000	177.0000	430.0000	101.0000	219.0000	144.0000	173.0000	59.0000	47.0000	148.0000	347.0000	164.0000	137.0000	84.0000	196.0000	608.0000	246.0000	298.0000	202.0000	263.0000	212.0000	254.0000	194.0000	502.0000	194.0000	154.0000	215.0000	285.0000	189.0000	165.0000	325.0000	365.0000	406.0000	238.0000	246.0000	472.0000
786	-7.3500	-5.7750	326.0000	54.0000	74.0000	200.0000	167.0000	138.0000	291.0000	291.0000	231.0000	148.0000	276.0000	148.0000	105.0000	251.0000	200.0000	197.0000	390.0000	245.0000	53.0000	95.0000	172.0000	274.0000	282.0000	318.0000	270.0000	100.0000	690.0000	215.0000	212.0000	196.0000	646.0000	303.0000	170.0000	47.0000	430.0000	162.0000	344.0000	407.0000	187.0000	225.0000	339.0000	435.0000	529.0000	612.0000	302.0000	483.0000	263.0000
787	-7.2750	-5.7750	129.0000	232.0000	202.0000	98.0000	134.0000	76.0000	129.0000	129.0000	314.0000	101.0000	268.0000	363.0000	226.0000	122.0000	128.0000	113.0000	202.0000	175.0000	164.0000	186.0000	156.0000	256.0000	372.0000	189.0000	95.0000	55.0000	224.0000	305.0000	212.0000	308.0000	541.0000	181.0000	98.0000	185.0000	459.0000	351.0000	161.0000	308.0000	239.0000	90.0000	242.0000	432.0000	454.0000	376.0000	258.0000	311.0000	553.0000
788	-15.6000	-5.7000	252.0000	221.0000	188.0000	143.0000	142.0000	219.0000	124.0000	124.0000	259.0000	133.0000	394.0000	616.0000	352.0000	217.0000	190.0000	161.0000	324.0000	98.0000	118.0000	107.0000	211.0000	427.0000	350.0000	231.0000	83.0000	200.0000	877.0000	377.0000	386.0000	187.0000	459.0000	304.0000	224.0000	198.0000	573.0000	249.0000	361.0000	282.0000	262.0000	171.0000	269.0000	308.0000	471.0000	560.0000	299.0000	278.0000	461.0000
789	-15.5250	-5.7000	193.0000	52.0000	71.0000	112.0000	148.0000	333.0000	122.0000	98.0000	194.0000	105.0000	256.0000	176.0000	236.0000	226.0000	118.0000	196.0000	296.0000	116.0000	72.0000	230.0000	331.0000	340.0000	248.0000	179.0000	111.0000	138.0000	857.0000	396.0000	205.0000	338.0000	438.0000	362.0000	185.0000	177.0000	380.0000	211.0000	321.0000	286.0000	250.0000	203.0000	246.0000	409.0000	444.0000	417.0000	396.0000	235.0000	323.0000
790	-15.4500	-5.7000	155.0000	110.0000	146.0000	135.0000	134.0000	233.0000	268.0000	268.0000	147.0000	208.0000	270.0000	295.0000	243.0000	273.0000	187.0000	225.0000	212.0000	162.0000	222.0000	225.0000	128.0000	412.0000	310.0000	216.0000	156.0000	39.0000	773.0000	522.0000	331.0000	253.0000	394.0000	299.0000	147.0000	116.0000	284.0000	150.0000	203.0000	319.0000	231.0000	159.0000	167.0000	369.0000	402.0000	439.0000	175.0000	412.0000	473.0000
791	-15.3750	-5.7000	182.0000	225.0000	166.0000	76.0000	88.0000	255.0000	186.0000	186.0000	248.0000	124.0000	327.0000	377.0000	211.0000	258.0000	129.0000	193.0000	317.0000	157.0000	206.0000	289.0000	140.0000	510.0000	138.0000	202.0000	127.0000	326.0000	772.0000	216.0000	197.0000	271.0000	676.0000	270.0000	210.0000	62.0000	604.0000	253.0000	203.0000	281.0000	282.0000	204.0000	150.0000	323.0000	343.0000	504.0000	450.0000	323.0000	207.0000
792	-15.3000	-5.7000	172.0000	72.0000	122.0000	90.0000	52.0000	315.0000	159.0000	159.0000	377.0000	189.0000	342.0000	181.0000	266.0000	275.0000	130.0000	203.0000	121.0000	251.0000	154.0000	214.0000	228.0000	347.0000	162.0000	275.0000	201.0000	120.0000	675.0000	373.0000	227.0000	168.0000	100.0000	312.0000	66.0000	126.0000	140.0000	355.0000	83.0000	219.0000	105.0000	173.0000	130.0000	318.0000	315.0000	213.0000	246.0000	163.0000	402.0000
793	-15.2250	-5.7000	237.0000	247.0000	218.0000	198.0000	139.0000	179.0000	130.0000	130.0000	180.0000	236.0000	307.0000	333.0000	71.0000	335.0000	46.0000	140.0000	102.0000	117.0000	192.0000	290.0000	151.0000	327.0000	266.0000	331.0000	123.0000	228.0000	963.0000	357.0000	257.0000	304.0000	377.0000	309.0000	189.0000	233.0000	289.0000	273.0000	138.0000	337.0000	316.0000	202.0000	146.0000	295.0000	365.0000	342.0000	294.0000	316.0000	380.0000
794	-15.1500	-5.7000	101.0000	186.0000	135.0000	0.0000	131.0000	116.0000	254.0000	254.0000	278.0000	230.0000	355.0000	424.0000	134.0000	309.0000	137.0000	247.0000	77.0000	67.0000	139.0000	144.0000	147.0000	233.0000	301.0000	276.0000	101.0000	49.0000	467.0000	434.0000	21.0000	109.0000	453.0000	371.0000	159.0000	127.0000	457.0000	220.0000	175.0000	270.0000	227.0000	157.0000	102.0000	305.0000	505.0000	539.0000	330.0000	255.0000	256.0000
795	-15.0750	-5.7000	252.0000	135.0000	111.0000	231.0000	58.0000	98.0000	203.0000	203.0000	343.0000	101.0000	232.0000	52.0000	195.0000	187.0000	189.0000	328.0000	166.0000	95.0000	137.0000	73.0000	99.0000	548.0000	247.0000	298.0000	129.0000	103.0000	468.0000	308.0000	51.0000	167.0000	478.0000	211.0000	128.0000	167.0000	331.0000	282.0000	228.0000	190.0000	225.0000	79.0000	234.0000	150.0000	372.0000	290.0000	384.0000	108.0000	343.0000
796	-15.0000	-5.7000	284.0000	128.0000	164.0000	84.0000	174.0000	425.0000	256.0000	256.0000	304.0000	165.0000	200.0000	318.0000	384.0000	265.0000	165.0000	184.0000	359.0000	168.0000	95.0000	347.0000	75.0000	430.0000	311.0000	210.0000	142.0000	256.0000	667.0000	369.0000	193.0000	433.0000	488.0000	176.0000	130.0000	170.0000	502.0000	210.0000	256.0000	226.0000	244.0000	186.0000	148.0000	209.0000	289.0000	426.0000	450.0000	297.0000	460.0000
797	-14.9250	-5.7000	209.0000	60.0000	57.0000	65.0000	149.0000	266.0000	139.0000	139.0000	290.0000	178.0000	310.0000	171.0000	286.0000	168.0000	73.0000	337.0000	109.0000	148.0000	163.0000	138.0000	187.0000	299.0000	213.0000	159.0000	110.0000	169.0000	343.0000	285.0000	217.0000	393.0000	307.0000	154.0000	192.0000	252.0000	245.0000	177.0000	257.0000	322.0000	286.0000	198.0000	154.0000	338.0000	329.0000	542.0000	280.0000	327.0000	496.0000
798	-14.8500	-5.7000	137.0000	213.0000	212.0000	160.0000	92.0000	265.0000	180.0000	180.0000	288.0000	234.0000	205.0000	250.0000	339.0000	356.0000	196.0000	336.0000	109.0000	174.0000	126.0000	312.0000	96.0000	527.0000	77.0000	220.0000	56.0000	113.0000	702.0000	265.0000	295.0000	262.0000	403.0000	259.0000	124.0000	185.0000	473.0000	201.0000	141.0000	263.0000	182.0000	50.0000	217.0000	200.0000	402.0000	475.0000	255.0000	382.0000	336.0000
799	-14.7750	-5.7000	112.0000	116.0000	86.0000	20.0000	93.0000	81.0000	26.0000	26.0000	242.0000	161.0000	184.0000	87.0000	135.0000	239.0000	240.0000	320.0000	202.0000	135.0000	122.0000	99.0000	239.0000	563.0000	343.0000	124.0000	130.0000	188.0000	667.0000	479.0000	363.0000	265.0000	606.0000	206.0000	214.0000	130.0000	496.0000	299.0000	318.0000	567.0000	251.0000	52.0000	103.0000	311.0000	309.0000	447.0000	102.0000	302.0000	420.0000
800	-14.7000	-5.7000	168.0000	103.0000	99.0000	77.0000	236.0000	116.0000	187.0000	187.0000	390.0000	177.0000	539.0000	447.0000	200.0000	187.0000	114.0000	275.0000	208.0000	159.0000	30.0000	155.0000	107.0000	465.0000	118.0000	158.0000	147.0000	74.0000	632.0000	290.0000	161.0000	211.0000	331.0000	252.0000	64.0000	184.0000	367.0000	286.0000	244.0000	230.0000	48.0000	127.0000	309.0000	256.0000	413.0000	420.0000	187.0000	295.0000	403.0000
801	-14.6250	-5.7000	183.0000	296.0000	190.0000	89.0000	124.0000	89.0000	140.0000	140.0000	238.0000	220.0000	321.0000	218.0000	145.0000	125.0000	191.0000	273.0000	210.0000	189.0000	91.0000	188.0000	75.0000	583.0000	277.0000	192.0000	116.0000	128.0000	477.0000	166.0000	314.0000	318.0000	513.0000	103.0000	110.0000	102.0000	275.0000	305.0000	69.0000	271.0000	108.0000	237.0000	198.0000	522.0000	474.0000	492.0000	347.0000	118.0000	607.0000
802	-14.5500	-5.7000	422.0000	177.0000	335.0000	128.0000	150.0000	158.0000	310.0000	310.0000	140.0000	171.0000	276.0000	213.0000	304.0000	375.0000	259.0000	217.0000	136.0000	70.0000	56.0000	271.0000	58.0000	530.0000	241.0000	211.0000	114.0000	211.0000	585.0000	431.0000	281.0000	493.0000	496.0000	226.0000	182.0000	125.0000	466.0000	369.0000	225.0000	125.0000	206.0000	296.0000	175.0000	288.0000	430.0000	658.0000	293.0000	344.0000	437.0000
803	-14.4750	-5.7000	138.0000	236.0000	196.0000	122.0000	100.0000	227.0000	169.0000	169.0000	207.0000	206.0000	161.0000	187.0000	480.0000	290.0000	310.0000	250.0000	236.0000	175.0000	107.0000	374.0000	210.0000	355.0000	202.0000	136.0000	161.0000	125.0000	566.0000	244.0000	272.0000	204.0000	412.0000	115.0000	140.0000	159.0000	348.0000	233.0000	163.0000	169.0000	109.0000	108.0000	126.0000	314.0000	373.0000	332.0000	289.0000	212.0000	270.0000
804	-14.4000	-5.7000	165.0000	98.0000	226.0000	55.0000	130.0000	124.0000	128.0000	128.0000	194.0000	25.0000	342.0000	344.0000	341.0000	180.0000	253.0000	44.0000	244.0000	148.0000	79.0000	307.0000	202.0000	412.0000	209.0000	397.0000	46.0000	114.0000	325.0000	318.0000	150.0000	231.0000	527.0000	423.0000	218.0000	220.0000	201.0000	207.0000	284.0000	277.0000	98.0000	102.0000	60.0000	276.0000	432.0000	385.0000	382.0000	410.0000	509.0000
805	-14.3250	-5.7000	65.0000	126.0000	97.0000	286.0000	148.0000	295.0000	338.0000	338.0000	211.0000	235.0000	468.0000	296.0000	302.0000	243.0000	183.0000	206.0000	252.0000	54.0000	119.0000	317.0000	148.0000	298.0000	260.0000	192.0000	93.0000	120.0000	694.0000	235.0000	135.0000	136.0000	626.0000	341.0000	172.0000	158.0000	491.0000	239.0000	221.0000	272.0000	156.0000	66.0000	354.0000	324.0000	519.0000	765.0000	333.0000	50.0000	543.0000
806	-14.2500	-5.7000	236.0000	210.0000	219.0000	253.0000	240.0000	215.0000	280.0000	280.0000	260.0000	56.0000	291.0000	242.0000	196.0000	195.0000	235.0000	122.0000	389.0000	227.0000	145.0000	508.0000	103.0000	396.0000	176.0000	216.0000	87.0000	194.0000	597.0000	277.0000	114.0000	274.0000	705.0000	205.0000	340.0000	177.0000	505.0000	348.0000	282.0000	316.0000	173.0000	208.0000	215.0000	369.0000	446.0000	411.0000	363.0000	218.0000	361.0000
807	-14.1750	-5.7000	350.0000	101.0000	53.0000	193.0000	183.0000	131.0000	149.0000	123.0000	25.0000	157.0000	229.0000	241.0000	100.0000	245.0000	180.0000	70.0000	78.0000	265.0000	40.0000	182.0000	261.0000	358.0000	260.0000	92.0000	105.0000	124.0000	821.0000	316.0000	127.0000	321.0000	621.0000	327.0000	138.0000	220.0000	412.0000	335.0000	263.0000	318.0000	190.0000	300.0000	297.0000	376.0000	302.0000	510.0000	305.0000	162.0000	520.0000
808	-14.1000	-5.7000	197.0000	228.0000	139.0000	124.0000	99.0000	179.0000	195.0000	195.0000	169.0000	22.0000	216.0000	320.0000	437.0000	399.0000	56.0000	194.0000	226.0000	137.0000	125.0000	294.0000	213.0000	494.0000	278.0000	211.0000	108.0000	323.0000	722.0000	194.0000	49.0000	187.0000	644.0000	294.0000	176.0000	139.0000	547.0000	324.0000	330.0000	246.0000	183.0000	190.0000	184.0000	333.0000	257.0000	569.0000	562.0000	242.0000	342.0000
809	-14.0250	-5.7000	307.0000	278.0000	119.0000	66.0000	98.0000	128.0000	117.0000	117.0000	165.0000	117.0000	485.0000	257.0000	346.0000	145.0000	328.0000	197.0000	314.0000	175.0000	119.0000	362.0000	205.0000	390.0000	311.0000	264.0000	223.0000	294.0000	715.0000	306.0000	105.0000	208.0000	477.0000	277.0000	284.0000	42.0000	511.0000	440.0000	309.0000	262.0000	157.0000	49.0000	120.0000	332.0000	463.0000	284.0000	535.0000	349.0000	424.0000
810	-13.9500	-5.7000	136.0000	0.0000	114.0000	105.0000	118.0000	137.0000	122.0000	122.0000	318.0000	156.0000	175.0000	308.0000	247.0000	254.0000	404.0000	328.0000	308.0000	223.0000	153.0000	461.0000	205.0000	506.0000	101.0000	151.0000	192.0000	212.0000	517.0000	335.0000	65.0000	199.0000	309.0000	334.0000	301.0000	122.0000	343.0000	286.0000	152.0000	195.0000	164.0000	148.0000	210.0000	210.0000	199.0000	349.0000	443.0000	259.0000	456.0000
811	-13.8750	-5.7000	185.0000	154.0000	98.0000	115.0000	142.0000	194.0000	200.0000	200.0000	211.0000	175.0000	309.0000	234.0000	66.0000	338.0000	324.0000	278.0000	218.0000	143.0000	138.0000	137.0000	148.0000	309.0000	320.0000	323.0000	200.0000	142.0000	667.0000	180.0000	144.0000	262.0000	522.0000	163.0000	226.0000	212.0000	602.0000	145.0000	390.0000	176.0000	130.0000	297.0000	165.0000	362.0000	446.0000	504.0000	286.0000	332.0000	559.0000
812	-13.8000	-5.7000	302.0000	61.0000	141.0000	112.0000	189.0000	100.0000	75.0000	75.0000	281.0000	116.0000	129.0000	407.0000	197.0000	399.0000	188.0000	179.0000	141.0000	226.0000	129.0000	62.0000	180.0000	284.0000	372.0000	181.0000	83.0000	76.0000	585.0000	354.0000	170.0000	229.0000	237.0000	345.0000	104.0000	109.0000	767.0000	136.0000	120.0000	287.0000	169.0000	254.0000	121.0000	231.0000	437.0000	355.0000	224.0000	222.0000	574.0000
813	-13.7250	-5.7000	250.0000	127.0000	128.0000	77.0000	220.0000	99.0000	61.0000	61.0000	329.0000	84.0000	255.0000	278.0000	128.0000	160.0000	111.0000	145.0000	217.0000	111.0000	164.0000	198.0000	174.0000	462.0000	301.0000	141.0000	61.0000	219.0000	567.0000	200.0000	245.0000	204.0000	381.0000	134.0000	127.0000	236.0000	237.0000	212.0000	142.0000	240.0000	216.0000	127.0000	104.0000	386.0000	284.0000	359.0000	174.0000	348.0000	281.0000
814	-13.6500	-5.7000	326.0000	142.0000	68.0000	39.0000	88.0000	78.0000	131.0000	131.0000	263.0000	131.0000	199.0000	331.0000	220.0000	348.0000	209.0000	170.0000	331.0000	209.0000	133.0000	217.0000	181.0000	473.0000	259.0000	192.0000	207.0000	131.0000	859.0000	246.0000	78.0000	206.0000	767.0000	369.0000	211.0000	101.0000	478.0000	229.0000	241.0000	240.0000	232.0000	151.0000	253.0000	434.0000	411.0000	503.0000	257.0000	351.0000	325.0000
815	-13.5750	-5.7000	178.0000	110.0000	123.0000	87.0000	94.0000	249.0000	219.0000	219.0000	164.0000	127.0000	190.0000	326.0000	199.0000	241.0000	132.0000	121.0000	319.0000	82.0000	114.0000	169.0000	194.0000	513.0000	346.0000	22.0000	153.0000	155.0000	696.0000	238.0000	194.0000	235.0000	681.0000	554.0000	176.0000	71.0000	496.0000	317.0000	229.0000	230.0000	125.0000	239.0000	229.0000	339.0000	378.0000	462.0000	308.0000	193.0000	411.0000
816	-13.5000	-5.7000	92.0000	108.0000	150.0000	124.0000	167.0000	122.0000	169.0000	169.0000	222.0000	246.0000	113.0000	210.0000	255.0000	258.0000	219.0000	98.0000	324.0000	162.0000	29.0000	234.0000	225.0000	294.0000	168.0000	288.0000	77.0000	275.0000	828.0000	382.0000	210.0000	310.0000	592.0000	379.0000	134.0000	46.0000	696.0000	307.0000	341.0000	152.0000	97.0000	178.0000	271.0000	334.0000	259.0000	765.0000	185.0000	348.0000	471.0000
817	-13.4250	-5.7000	74.0000	150.0000	302.0000	92.0000	112.0000	212.0000	184.0000	184.0000	411.0000	204.0000	301.0000	478.0000	71.0000	190.0000	200.0000	165.0000	209.0000	124.0000	123.0000	149.0000	420.0000	303.0000	109.0000	187.0000	351.0000	177.0000	662.0000	248.0000	110.0000	183.0000	326.0000	152.0000	324.0000	232.0000	495.0000	294.0000	197.0000	435.0000	228.0000	296.0000	163.0000	350.0000	580.0000	430.0000	298.0000	417.0000	413.0000
818	-13.3500	-5.7000	181.0000	237.0000	259.0000	110.0000	94.0000	171.0000	139.0000	139.0000	330.0000	78.0000	186.0000	317.0000	193.0000	232.0000	275.0000	143.0000	183.0000	223.0000	131.0000	158.0000	168.0000	314.0000	278.0000	195.0000	119.0000	74.0000	754.0000	418.0000	106.0000	308.0000	239.0000	164.0000	367.0000	31.0000	511.0000	419.0000	245.0000	185.0000	244.0000	195.0000	262.0000	302.0000	537.0000	700.0000	334.0000	357.0000	437.0000
819	-13.2750	-5.7000	213.0000	114.0000	291.0000	122.0000	329.0000	120.0000	81.0000	81.0000	334.0000	169.0000	271.0000	242.0000	274.0000	187.0000	221.0000	140.0000	294.0000	170.0000	120.0000	323.0000	192.0000	413.0000	260.0000	241.0000	189.0000	330.0000	515.0000	217.0000	178.0000	231.0000	579.0000	218.0000	255.0000	227.0000	724.0000	229.0000	88.0000	349.0000	136.0000	110.0000	109.0000	398.0000	362.0000	460.0000	352.0000	321.0000	472.0000
820	-13.2000	-5.7000	203.0000	99.0000	138.0000	203.0000	26.0000	91.0000	156.0000	156.0000	222.0000	166.0000	283.0000	262.0000	258.0000	274.0000	68.0000	162.0000	205.0000	152.0000	106.0000	129.0000	143.0000	226.0000	206.0000	251.0000	142.0000	145.0000	231.0000	105.0000	152.0000	289.0000	477.0000	251.0000	219.0000	205.0000	210.0000	446.0000	105.0000	292.0000	185.0000	139.0000	206.0000	373.0000	248.0000	569.0000	198.0000	427.0000	426.0000
821	-13.1250	-5.7000	241.0000	197.0000	107.0000	82.0000	159.0000	356.0000	275.0000	275.0000	294.0000	256.0000	258.0000	235.0000	72.0000	247.0000	151.0000	163.0000	205.0000	199.0000	79.0000	207.0000	143.0000	399.0000	248.0000	152.0000	130.0000	206.0000	731.0000	312.0000	170.0000	201.0000	785.0000	218.0000	175.0000	126.0000	623.0000	268.0000	161.0000	164.0000	196.0000	145.0000	209.0000	407.0000	378.0000	471.0000	345.0000	223.0000	535.0000
822	-13.0500	-5.7000	138.0000	118.0000	29.0000	193.0000	20.0000	191.0000	127.0000	127.0000	180.0000	199.0000	327.0000	104.0000	325.0000	250.0000	108.0000	272.0000	225.0000	96.0000	144.0000	202.0000	118.0000	326.0000	343.0000	417.0000	177.0000	143.0000	926.0000	315.0000	90.0000	186.0000	650.0000	396.0000	0.0000	80.0000	413.0000	360.0000	309.0000	356.0000	312.0000	197.0000	267.0000	328.0000	333.0000	433.0000	488.0000	244.0000	414.0000
823	-12.9750	-5.7000	191.0000	153.0000	235.0000	56.0000	33.0000	298.0000	132.0000	132.0000	189.0000	267.0000	201.0000	480.0000	226.0000	245.0000	218.0000	280.0000	357.0000	169.0000	134.0000	220.0000	156.0000	547.0000	501.0000	283.0000	151.0000	19.0000	580.0000	220.0000	94.0000	380.0000	599.0000	292.0000	197.0000	92.0000	598.0000	354.0000	327.0000	341.0000	76.0000	163.0000	172.0000	270.0000	615.0000	628.0000	107.0000	329.0000	400.0000
824	-12.9000	-5.7000	149.0000	51.0000	138.0000	349.0000	177.0000	275.0000	226.0000	226.0000	256.0000	259.0000	211.0000	228.0000	288.0000	198.0000	282.0000	303.0000	350.0000	331.0000	218.0000	196.0000	231.0000	390.0000	178.0000	206.0000	119.0000	148.0000	969.0000	544.0000	181.0000	216.0000	508.0000	424.0000	193.0000	193.0000	517.0000	140.0000	334.0000	375.0000	252.0000	212.0000	227.0000	296.0000	518.0000	271.0000	379.0000	271.0000	307.0000
825	-12.8250	-5.7000	213.0000	189.0000	160.0000	154.0000	130.0000	75.0000	122.0000	153.0000	113.0000	82.0000	262.0000	364.0000	330.0000	454.0000	267.0000	213.0000	305.0000	243.0000	99.0000	196.0000	184.0000	348.0000	395.0000	291.0000	151.0000	182.0000	1036.0000	366.0000	187.0000	330.0000	442.0000	353.0000	236.0000	255.0000	708.0000	286.0000	320.0000	260.0000	251.0000	339.0000	216.0000	450.0000	348.0000	624.0000	370.0000	225.0000	321.0000
826	-12.7500	-5.7000	337.0000	133.0000	174.0000	190.0000	206.0000	187.0000	57.0000	57.0000	273.0000	232.0000	373.0000	378.0000	181.0000	288.0000	204.0000	175.0000	236.0000	244.0000	93.0000	134.0000	108.0000	378.0000	151.0000	161.0000	280.0000	128.0000	496.0000	335.0000	250.0000	166.0000	363.0000	23.0000	211.0000	145.0000	333.0000	262.0000	225.0000	324.0000	131.0000	205.0000	108.0000	209.0000	370.0000	376.0000	231.0000	276.0000	407.0000
827	-12.6750	-5.7000	163.0000	201.0000	192.0000	221.0000	213.0000	77.0000	137.0000	137.0000	116.0000	262.0000	232.0000	172.0000	263.0000	291.0000	211.0000	132.0000	245.0000	156.0000	121.0000	106.0000	47.0000	259.0000	362.0000	143.0000	0.0000	125.0000	451.0000	221.0000	204.0000	149.0000	286.0000	166.0000	260.0000	150.0000	427.0000	332.0000	254.0000	348.0000	242.0000	73.0000	162.0000	402.0000	382.0000	457.0000	248.0000	235.0000	404.0000
828	-12.6000	-5.7000	132.0000	154.0000	94.0000	74.0000	219.0000	125.0000	93.0000	93.0000	268.0000	111.0000	388.0000	302.0000	72.0000	210.0000	111.0000	141.0000	153.0000	121.0000	175.0000	78.0000	104.0000	402.0000	152.0000	249.0000	104.0000	89.0000	629.0000	470.0000	177.0000	342.0000	409.0000	247.0000	140.0000	75.0000	432.0000	371.0000	343.0000	350.0000	298.0000	147.0000	255.0000	58.0000	326.0000	450.0000	362.0000	143.0000	298.0000
829	-12.5250	-5.7000	285.0000	123.0000	212.0000	128.0000	137.0000	48.0000	159.0000	159.0000	207.0000	191.0000	227.0000	103.0000	234.0000	308.0000	223.0000	206.0000	297.0000	88.0000	119.0000	232.0000	129.0000	542.0000	213.0000	180.0000	164.0000	133.0000	583.0000	176.0000	84.0000	156.0000	450.0000	241.0000	127.0000	92.0000	283.0000	307.0000	139.0000	339.0000	241.0000	146.0000	154.0000	481.0000	284.0000	335.0000	288.0000	379.0000	328.0000
830	-12.4500	-5.7000	255.0000	145.0000	203.0000	129.0000	71.0000	137.0000	130.0000	130.0000	156.0000	90.0000	277.0000	491.0000	197.0000	151.0000	169.0000	218.0000	167.0000	128.0000	151.0000	151.0000	244.0000	464.0000	224.0000	227.0000	79.0000	171.0000	499.0000	595.0000	194.0000	279.0000	642.0000	376.0000	199.0000	411.0000	211.0000	341.0000	168.0000	227.0000	256.0000	263.0000	231.0000	373.0000	252.0000	473.0000	365.0000	240.0000	366.0000
831	-12.3750	-5.7000	223.0000	0.0000	128.0000	85.0000	87.0000	215.0000	80.0000	80.0000	149.0000	288.0000	211.0000	274.0000	205.0000	226.0000	165.0000	166.0000	123.0000	192.0000	118.0000	225.0000	242.0000	416.0000	161.0000	295.0000	144.0000	88.0000	441.0000	244.0000	186.0000	103.0000	597.0000	337.0000	62.0000	116.0000	265.0000	178.0000	287.0000	279.0000	165.0000	98.0000	192.0000	306.0000	505.0000	514.0000	255.0000	251.0000	462.0000
832	-12.3000	-5.7000	202.0000	141.0000	67.0000	287.0000	78.0000	183.0000	87.0000	87.0000	388.0000	225.0000	369.0000	372.0000	92.0000	233.0000	126.0000	269.0000	328.0000	34.0000	65.0000	72.0000	66.0000	475.0000	167.0000	219.0000	194.0000	67.0000	539.0000	287.0000	246.0000	243.0000	819.0000	234.0000	239.0000	87.0000	386.0000	225.0000	195.0000	303.0000	222.0000	239.0000	139.0000	511.0000	436.0000	667.0000	313.0000	276.0000	529.0000
833	-12.2250	-5.7000	164.0000	160.0000	174.0000	103.0000	125.0000	111.0000	153.0000	143.0000	224.0000	159.0000	420.0000	313.0000	199.0000	145.0000	295.0000	194.0000	379.0000	257.0000	200.0000	226.0000	168.0000	361.0000	312.0000	167.0000	299.0000	235.0000	1105.0000	671.0000	131.0000	467.0000	403.0000	365.0000	39.0000	319.0000	881.0000	241.0000	276.0000	283.0000	149.0000	180.0000	173.0000	488.0000	554.0000	619.0000	180.0000	363.0000	543.0000
834	-12.1500	-5.7000	212.0000	229.0000	197.0000	203.0000	144.0000	156.0000	268.0000	268.0000	205.0000	176.0000	103.0000	197.0000	83.0000	68.0000	217.0000	268.0000	262.0000	258.0000	162.0000	123.0000	165.0000	435.0000	240.0000	203.0000	172.0000	157.0000	868.0000	321.0000	149.0000	270.0000	754.0000	211.0000	183.0000	99.0000	715.0000	139.0000	387.0000	299.0000	277.0000	253.0000	150.0000	453.0000	225.0000	516.0000	213.0000	248.0000	338.0000
835	-12.0750	-5.7000	199.0000	148.0000	282.0000	120.0000	18.0000	173.0000	128.0000	128.0000	369.0000	171.0000	272.0000	196.0000	199.0000	360.0000	130.0000	177.0000	318.0000	110.0000	234.0000	177.0000	262.0000	512.0000	416.0000	201.0000	127.0000	261.0000	498.0000	419.0000	330.0000	114.0000	470.0000	251.0000	350.0000	246.0000	435.0000	186.0000	265.0000	258.0000	180.0000	304.0000	398.0000	301.0000	380.0000	619.0000	353.0000	178.0000	482.0000
836	-12.0000	-5.7000	83.0000	155.0000	301.0000	156.0000	174.0000	216.0000	161.0000	161.0000	132.0000	196.0000	302.0000	219.0000	211.0000	126.0000	176.0000	181.0000	260.0000	257.0000	120.0000	118.0000	118.0000	319.0000	128.0000	182.0000	201.0000	74.0000	531.0000	367.0000	173.0000	433.0000	548.0000	204.0000	118.0000	187.0000	801.0000	206.0000	137.0000	315.0000	223.0000	197.0000	343.0000	240.0000	205.0000	563.0000	213.0000	265.0000	250.0000
837	-11.9250	-5.7000	300.0000	104.0000	103.0000	66.0000	127.0000	107.0000	125.0000	125.0000	195.0000	57.0000	294.0000	287.0000	178.0000	383.0000	52.0000	103.0000	301.0000	82.0000	187.0000	196.0000	257.0000	302.0000	139.0000	251.0000	220.0000	136.0000	619.0000	399.0000	198.0000	206.0000	557.0000	154.0000	412.0000	197.0000	416.0000	284.0000	240.0000	147.0000	216.0000	286.0000	104.0000	335.0000	302.0000	369.0000	210.0000	203.0000	482.0000
838	-11.8500	-5.7000	179.0000	141.0000	74.0000	244.0000	103.0000	132.0000	57.0000	57.0000	218.0000	73.0000	225.0000	355.0000	212.0000	321.0000	77.0000	136.0000	265.0000	211.0000	125.0000	94.0000	258.0000	536.0000	190.0000	127.0000	156.0000	156.0000	856.0000	553.0000	214.0000	95.0000	137.0000	82.0000	171.0000	107.0000	360.0000	384.0000	299.0000	235.0000	216.0000	167.0000	47.0000	198.0000	431.0000	220.0000	187.0000	241.0000	455.0000
839	-11.7750	-5.7000	149.0000	145.0000	200.0000	160.0000	0.0000	166.0000	102.0000	102.0000	452.0000	111.0000	347.0000	235.0000	217.0000	193.0000	112.0000	247.0000	154.0000	253.0000	55.0000	140.0000	225.0000	338.0000	280.0000	87.0000	167.0000	184.0000	784.0000	289.0000	305.0000	202.0000	634.0000	434.0000	163.0000	124.0000	417.0000	350.0000	180.0000	322.0000	202.0000	152.0000	132.0000	205.0000	470.0000	352.0000	220.0000	251.0000	394.0000
840	-11.7000	-5.7000	173.0000	65.0000	162.0000	280.0000	93.0000	223.0000	107.0000	107.0000	155.0000	176.0000	335.0000	121.0000	171.0000	289.0000	306.0000	191.0000	108.0000	97.0000	99.0000	259.0000	196.0000	356.0000	345.0000	198.0000	107.0000	77.0000	333.0000	166.0000	143.0000	307.0000	197.0000	290.0000	101.0000	135.0000	294.0000	247.0000	123.0000	160.0000	159.0000	66.0000	125.0000	252.0000	365.0000	177.0000	342.0000	236.0000	339.0000
841	-11.6250	-5.7000	143.0000	162.0000	125.0000	165.0000	87.0000	161.0000	107.0000	107.0000	149.0000	177.0000	244.0000	144.0000	132.0000	239.0000	128.0000	118.0000	221.0000	81.0000	20.0000	23.0000	164.0000	240.0000	58.0000	180.0000	0.0000	41.0000	170.0000	240.0000	177.0000	259.0000	284.0000	173.0000	154.0000	136.0000	233.0000	304.0000	123.0000	131.0000	163.0000	136.0000	78.0000	284.0000	272.0000	316.0000	275.0000	210.0000	402.0000
842	-11.5500	-5.7000	154.0000	132.0000	218.0000	151.0000	142.0000	45.0000	20.0000	20.0000	207.0000	176.0000	397.0000	506.0000	388.0000	119.0000	216.0000	190.0000	179.0000	116.0000	95.0000	135.0000	189.0000	247.0000	340.0000	200.0000	84.0000	283.0000	93.0000	211.0000	135.0000	109.0000	474.0000	226.0000	142.0000	178.0000	155.0000	210.0000	160.0000	247.0000	288.0000	191.0000	146.0000	224.0000	410.0000	404.0000	264.0000	90.0000	619.0000
843	-11.4750	-5.7000	189.0000	98.0000	128.0000	118.0000	44.0000	93.0000	182.0000	182.0000	126.0000	39.0000	411.0000	314.0000	267.0000	186.0000	150.0000	104.0000	133.0000	198.0000	111.0000	198.0000	79.0000	390.0000	260.0000	130.0000	131.0000	244.0000	267.0000	154.0000	214.0000	99.0000	409.0000	191.0000	54.0000	67.0000	306.0000	347.0000	256.0000	303.0000	150.0000	116.0000	173.0000	300.0000	379.0000	304.0000	197.0000	301.0000	615.0000
844	-11.4000	-5.7000	50.0000	126.0000	244.0000	136.0000	72.0000	152.0000	77.0000	77.0000	342.0000	218.0000	330.0000	400.0000	220.0000	49.0000	244.0000	107.0000	175.0000	137.0000	43.0000	196.0000	114.0000	311.0000	200.0000	284.0000	255.0000	95.0000	219.0000	228.0000	136.0000	236.0000	278.0000	112.0000	138.0000	69.0000	196.0000	156.0000	146.0000	274.0000	229.0000	183.0000	48.0000	402.0000	416.0000	333.0000	134.0000	196.0000	413.0000
845	-11.3250	-5.7000	240.0000	247.0000	33.0000	218.0000	241.0000	348.0000	57.0000	57.0000	377.0000	40.0000	214.0000	246.0000	227.0000	309.0000	234.0000	166.0000	123.0000	69.0000	79.0000	145.0000	143.0000	511.0000	278.0000	124.0000	177.0000	99.0000	633.0000	169.0000	82.0000	348.0000	389.0000	207.0000	56.0000	211.0000	261.0000	271.0000	156.0000	253.0000	152.0000	222.0000	119.0000	470.0000	389.0000	337.0000	309.0000	282.0000	293.0000
846	-11.2500	-5.7000	204.0000	105.0000	152.0000	26.0000	66.0000	218.0000	129.0000	129.0000	288.0000	164.0000	116.0000	166.0000	288.0000	239.0000	121.0000	90.0000	173.0000	73.0000	57.0000	218.0000	102.0000	385.0000	244.0000	132.0000	63.0000	170.0000	392.0000	189.0000	163.0000	345.0000	360.0000	287.0000	202.0000	108.0000	387.0000	170.0000	174.0000	200.0000	96.0000	64.0000	172.0000	132.0000	227.0000	281.0000	287.0000	326.0000	243.0000
847	-11.1750	-5.7000	167.0000	291.0000	299.0000	194.0000	97.0000	181.0000	139.0000	139.0000	275.0000	228.0000	197.0000	336.0000	229.0000	251.0000	204.0000	142.0000	194.0000	212.0000	75.0000	218.0000	138.0000	372.0000	404.0000	253.0000	46.0000	20.0000	605.0000	352.0000	242.0000	198.0000	495.0000	105.0000	211.0000	241.0000	298.0000	199.0000	132.0000	267.0000	182.0000	99.0000	209.0000	174.0000	278.0000	477.0000	527.0000	400.0000	254.0000
848	-11.1000	-5.7000	106.0000	278.0000	156.0000	183.0000	166.0000	272.0000	219.0000	219.0000	157.0000	170.0000	206.0000	393.0000	150.0000	370.0000	119.0000	163.0000	193.0000	151.0000	112.0000	247.0000	49.0000	521.0000	371.0000	210.0000	235.0000	178.0000	765.0000	232.0000	248.0000	289.0000	511.0000	237.0000	20.0000	246.0000	579.0000	230.0000	321.0000	227.0000	144.0000	257.0000	298.0000	331.0000	402.0000	540.0000	340.0000	327.0000	313.0000
849	-11.0250	-5.7000	242.0000	194.0000	192.0000	19.0000	259.0000	172.0000	31.0000	31.0000	277.0000	150.0000	306.0000	319.0000	283.0000	380.0000	437.0000	421.0000	144.0000	315.0000	116.0000	152.0000	210.0000	227.0000	319.0000	181.0000	216.0000	273.0000	453.0000	223.0000	167.0000	501.0000	319.0000	188.0000	116.0000	110.0000	433.0000	334.0000	268.0000	468.0000	308.0000	145.0000	112.0000	221.0000	304.0000	186.0000	232.0000	250.0000	592.0000
850	-10.9500	-5.7000	217.0000	183.0000	173.0000	202.0000	81.0000	193.0000	172.0000	172.0000	328.0000	142.0000	218.0000	358.0000	229.0000	152.0000	213.0000	166.0000	266.0000	86.0000	59.0000	227.0000	251.0000	417.0000	287.0000	251.0000	122.0000	90.0000	592.0000	291.0000	227.0000	194.0000	735.0000	316.0000	297.0000	80.0000	416.0000	318.0000	305.0000	386.0000	221.0000	101.0000	118.0000	361.0000	354.0000	413.0000	274.0000	530.0000	490.0000
851	-10.8750	-5.7000	182.0000	100.0000	133.0000	165.0000	174.0000	344.0000	46.0000	46.0000	193.0000	85.0000	479.0000	192.0000	189.0000	140.0000	79.0000	154.0000	408.0000	133.0000	69.0000	296.0000	129.0000	397.0000	327.0000	252.0000	170.0000	98.0000	875.0000	295.0000	105.0000	442.0000	564.0000	367.0000	159.0000	224.0000	541.0000	165.0000	175.0000	189.0000	214.0000	268.0000	249.0000	569.0000	518.0000	807.0000	258.0000	405.0000	557.0000
852	-10.8000	-5.7000	357.0000	195.0000	173.0000	190.0000	28.0000	161.0000	78.0000	78.0000	216.0000	112.0000	357.0000	255.0000	113.0000	477.0000	71.0000	194.0000	160.0000	136.0000	122.0000	177.0000	267.0000	273.0000	233.0000	80.0000	220.0000	241.0000	399.0000	242.0000	125.0000	405.0000	569.0000	178.0000	222.0000	0.0000	305.0000	209.0000	319.0000	212.0000	423.0000	125.0000	179.0000	238.0000	363.0000	504.0000	206.0000	228.0000	718.0000
853	-10.7250	-5.7000	213.0000	101.0000	156.0000	207.0000	136.0000	211.0000	118.0000	118.0000	131.0000	276.0000	286.0000	141.0000	129.0000	89.0000	228.0000	134.0000	287.0000	49.0000	232.0000	199.0000	249.0000	323.0000	251.0000	241.0000	122.0000	130.0000	600.0000	386.0000	179.0000	155.0000	396.0000	69.0000	131.0000	100.0000	177.0000	274.0000	208.0000	262.0000	168.0000	82.0000	156.0000	227.0000	449.0000	324.0000	187.0000	236.0000	551.0000
854	-10.6500	-5.7000	281.0000	147.0000	199.0000	157.0000	111.0000	206.0000	145.0000	145.0000	316.0000	60.0000	155.0000	264.0000	383.0000	304.0000	152.0000	243.0000	329.0000	184.0000	183.0000	130.0000	170.0000	310.0000	389.0000	257.0000	148.0000	93.0000	554.0000	187.0000	221.0000	138.0000	432.0000	301.0000	108.0000	155.0000	258.0000	312.0000	416.0000	232.0000	275.0000	133.0000	241.0000	341.0000	411.0000	575.0000	371.0000	234.0000	773.0000
855	-10.5750	-5.7000	405.0000	271.0000	158.0000	171.0000	127.0000	207.0000	158.0000	158.0000	179.0000	205.0000	310.0000	254.0000	262.0000	352.0000	88.0000	39.0000	202.0000	315.0000	90.0000	192.0000	243.0000	230.0000	239.0000	295.0000	207.0000	112.0000	858.0000	380.0000	18.0000	308.0000	501.0000	289.0000	125.0000	143.0000	255.0000	311.0000	213.0000	310.0000	232.0000	342.0000	140.0000	302.0000	238.0000	230.0000	276.0000	167.0000	873.0000
856	-10.5000	-5.7000	113.0000	211.0000	124.0000	76.0000	122.0000	156.0000	183.0000	183.0000	357.0000	150.0000	343.0000	340.0000	166.0000	104.0000	253.0000	142.0000	295.0000	127.0000	187.0000	380.0000	243.0000	376.0000	305.0000	221.0000	157.0000	172.0000	1032.0000	275.0000	113.0000	288.0000	530.0000	149.0000	228.0000	210.0000	375.0000	419.0000	349.0000	155.0000	219.0000	233.0000	253.0000	312.0000	656.0000	342.0000	281.0000	267.0000	813.0000
857	-10.4250	-5.7000	416.0000	188.0000	61.0000	87.0000	126.0000	151.0000	148.0000	148.0000	171.0000	249.0000	488.0000	394.0000	311.0000	279.0000	172.0000	179.0000	157.0000	126.0000	38.0000	367.0000	84.0000	476.0000	152.0000	128.0000	130.0000	22.0000	765.0000	422.0000	247.0000	218.0000	367.0000	289.0000	77.0000	76.0000	217.0000	306.0000	240.0000	368.0000	275.0000	192.0000	209.0000	157.0000	330.0000	434.0000	318.0000	201.0000	807.0000
858	-10.3500	-5.7000	223.0000	90.0000	186.0000	177.0000	205.0000	0.0000	52.0000	52.0000	394.0000	118.0000	199.0000	140.0000	277.0000	67.0000	311.0000	139.0000	209.0000	150.0000	0.0000	303.0000	142.0000	367.0000	226.0000	227.0000	167.0000	113.0000	578.0000	436.0000	143.0000	274.0000	467.0000	296.0000	154.0000	238.0000	350.0000	176.0000	108.0000	90.0000	132.0000	112.0000	265.0000	332.0000	493.0000	597.0000	442.0000	323.0000	796.0000
859	-10.2750	-5.7000	158.0000	189.0000	160.0000	182.0000	105.0000	232.0000	214.0000	214.0000	217.0000	147.0000	147.0000	363.0000	222.0000	167.0000	181.0000	219.0000	188.0000	82.0000	76.0000	380.0000	181.0000	206.0000	273.0000	199.0000	142.0000	86.0000	585.0000	150.0000	185.0000	114.0000	640.0000	145.0000	208.0000	99.0000	320.0000	190.0000	397.0000	172.0000	211.0000	187.0000	135.0000	222.0000	268.0000	446.0000	163.0000	264.0000	786.0000
860	-10.2000	-5.7000	231.0000	192.0000	158.0000	109.0000	231.0000	279.0000	109.0000	127.0000	243.0000	43.0000	267.0000	266.0000	99.0000	160.0000	107.0000	147.0000	197.0000	230.0000	98.0000	156.0000	99.0000	247.0000	187.0000	326.0000	155.0000	200.0000	503.0000	417.0000	243.0000	242.0000	404.0000	217.0000	180.0000	175.0000	308.0000	126.0000	225.0000	261.0000	162.0000	195.0000	236.0000	394.0000	345.0000	280.0000	207.0000	175.0000	994.0000
861	-10.1250	-5.7000	111.0000	134.0000	200.0000	93.0000	28.0000	254.0000	115.0000	177.0000	288.0000	112.0000	250.0000	364.0000	180.0000	205.0000	161.0000	160.0000	142.0000	271.0000	63.0000	240.0000	104.0000	347.0000	255.0000	281.0000	310.0000	119.0000	364.0000	349.0000	116.0000	205.0000	389.0000	277.0000	240.0000	134.0000	238.0000	291.0000	118.0000	252.0000	320.0000	189.0000	169.0000	468.0000	597.0000	435.0000	398.0000	358.0000	475.0000
862	-10.0500	-5.7000	79.0000	87.0000	311.0000	122.0000	81.0000	305.0000	27.0000	27.0000	116.0000	249.0000	208.0000	237.0000	449.0000	322.0000	104.0000	154.0000	182.0000	47.0000	133.0000	281.0000	250.0000	508.0000	72.0000	273.0000	120.0000	93.0000	831.0000	451.0000	251.0000	200.0000	453.0000	256.0000	241.0000	225.0000	280.0000	103.0000	129.0000	331.0000	177.0000	162.0000	27.0000	331.0000	487.0000	559.0000	173.0000	241.0000	727.0000
863	-9.9750	-5.7000	189.0000	63.0000	189.0000	110.0000	246.0000	270.0000	108.0000	108.0000	246.0000	25.0000	319.0000	218.0000	262.0000	200.0000	268.0000	93.0000	273.0000	264.0000	48.0000	95.0000	175.0000	481.0000	322.0000	131.0000	137.0000	170.0000	754.0000	442.0000	228.0000	219.0000	636.0000	202.0000	155.0000	196.0000	403.0000	156.0000	232.0000	352.0000	299.0000	162.0000	83.0000	253.0000	263.0000	575.0000	302.0000	227.0000	513.0000
864	-9.9000	-5.7000	173.0000	107.0000	133.0000	308.0000	92.0000	145.0000	205.0000	205.0000	385.0000	117.0000	465.0000	187.0000	115.0000	305.0000	138.0000	129.0000	386.0000	58.0000	179.0000	274.0000	196.0000	284.0000	163.0000	160.0000	147.0000	186.0000	929.0000	240.0000	232.0000	221.0000	793.0000	198.0000	291.0000	112.0000	490.0000	377.0000	233.0000	356.0000	371.0000	197.0000	280.0000	321.0000	493.0000	322.0000	280.0000	243.0000	594.0000
865	-9.8250	-5.7000	83.0000	135.0000	369.0000	196.0000	109.0000	208.0000	240.0000	240.0000	400.0000	120.0000	329.0000	310.0000	273.0000	193.0000	171.0000	246.0000	346.0000	226.0000	28.0000	221.0000	188.0000	381.0000	176.0000	123.0000	109.0000	130.0000	614.0000	249.0000	199.0000	408.0000	851.0000	290.0000	247.0000	128.0000	449.0000	246.0000	315.0000	179.0000	260.0000	229.0000	160.0000	476.0000	517.0000	624.0000	185.0000	354.0000	625.0000
866	-9.7500	-5.7000	241.0000	205.0000	86.0000	147.0000	81.0000	175.0000	31.0000	31.0000	202.0000	174.0000	184.0000	374.0000	247.0000	187.0000	122.0000	188.0000	320.0000	142.0000	95.0000	359.0000	244.0000	355.0000	249.0000	171.0000	255.0000	84.0000	357.0000	277.0000	340.0000	200.0000	411.0000	385.0000	127.0000	75.0000	320.0000	258.0000	141.0000	434.0000	152.0000	154.0000	259.0000	477.0000	218.0000	350.0000	410.0000	231.0000	570.0000
867	-9.6750	-5.7000	330.0000	91.0000	76.0000	177.0000	171.0000	262.0000	124.0000	124.0000	288.0000	202.0000	268.0000	287.0000	180.0000	353.0000	159.0000	244.0000	170.0000	89.0000	140.0000	144.0000	331.0000	399.0000	257.0000	157.0000	298.0000	205.0000	697.0000	422.0000	260.0000	184.0000	409.0000	464.0000	79.0000	283.0000	306.0000	178.0000	260.0000	261.0000	143.0000	179.0000	260.0000	359.0000	176.0000	314.0000	162.0000	320.0000	347.0000
868	-9.6000	-5.7000	275.0000	61.0000	200.0000	0.0000	46.0000	136.0000	145.0000	139.0000	263.0000	142.0000	272.0000	238.0000	292.0000	339.0000	98.0000	337.0000	300.0000	116.0000	58.0000	235.0000	183.0000	436.0000	311.0000	88.0000	56.0000	238.0000	417.0000	376.0000	183.0000	234.0000	542.0000	287.0000	181.0000	125.0000	267.0000	373.0000	289.0000	460.0000	182.0000	69.0000	253.0000	265.0000	312.0000	831.0000	225.0000	195.0000	533.0000
869	-9.5250	-5.7000	163.0000	135.0000	202.0000	128.0000	75.0000	198.0000	128.0000	128.0000	104.0000	79.0000	306.0000	338.0000	205.0000	252.0000	320.0000	396.0000	178.0000	164.0000	172.0000	395.0000	256.0000	518.0000	274.0000	78.0000	155.0000	183.0000	565.0000	335.0000	130.0000	367.0000	406.0000	270.0000	92.0000	83.0000	603.0000	362.0000	303.0000	186.0000	272.0000	119.0000	146.0000	379.0000	381.0000	601.0000	259.0000	333.0000	381.0000
870	-9.4500	-5.7000	188.0000	68.0000	217.0000	29.0000	56.0000	169.0000	181.0000	181.0000	267.0000	125.0000	246.0000	269.0000	285.0000	194.0000	214.0000	152.0000	411.0000	242.0000	42.0000	145.0000	253.0000	375.0000	272.0000	106.0000	166.0000	188.0000	687.0000	329.0000	286.0000	336.0000	490.0000	224.0000	242.0000	105.0000	463.0000	288.0000	417.0000	192.0000	212.0000	161.0000	226.0000	244.0000	495.0000	650.0000	474.0000	328.0000	650.0000
871	-9.3750	-5.7000	222.0000	238.0000	184.0000	175.0000	20.0000	73.0000	225.0000	225.0000	423.0000	71.0000	394.0000	213.0000	295.0000	380.0000	154.0000	279.0000	348.0000	126.0000	199.0000	191.0000	74.0000	443.0000	283.0000	132.0000	153.0000	287.0000	665.0000	182.0000	222.0000	237.0000	402.0000	206.0000	168.0000	198.0000	304.0000	565.0000	220.0000	144.0000	278.0000	161.0000	128.0000	245.0000	558.0000	413.0000	180.0000	397.0000	511.0000
872	-9.3000	-5.7000	126.0000	207.0000	137.0000	228.0000	91.0000	258.0000	194.0000	194.0000	164.0000	297.0000	448.0000	131.0000	236.0000	42.0000	261.0000	244.0000	238.0000	127.0000	100.0000	275.0000	172.0000	630.0000	256.0000	204.0000	288.0000	218.0000	809.0000	233.0000	235.0000	386.0000	510.0000	466.0000	44.0000	99.0000	414.0000	402.0000	320.0000	219.0000	137.0000	216.0000	276.0000	324.0000	484.0000	729.0000	290.0000	261.0000	356.0000
873	-9.2250	-5.7000	515.0000	173.0000	53.0000	52.0000	151.0000	274.0000	67.0000	67.0000	483.0000	92.0000	136.0000	258.0000	328.0000	242.0000	247.0000	164.0000	260.0000	163.0000	96.0000	228.0000	222.0000	254.0000	237.0000	179.0000	214.0000	181.0000	671.0000	329.0000	143.0000	137.0000	493.0000	124.0000	42.0000	188.0000	531.0000	213.0000	175.0000	237.0000	216.0000	157.0000	146.0000	214.0000	462.0000	398.0000	225.0000	458.0000	245.0000
874	-9.1500	-5.7000	228.0000	145.0000	76.0000	187.0000	206.0000	141.0000	76.0000	76.0000	81.0000	205.0000	176.0000	206.0000	264.0000	156.0000	159.0000	149.0000	319.0000	58.0000	52.0000	215.0000	226.0000	331.0000	322.0000	184.0000	209.0000	97.0000	685.0000	273.0000	195.0000	303.0000	586.0000	183.0000	79.0000	133.0000	251.0000	430.0000	325.0000	89.0000	302.0000	116.0000	98.0000	440.0000	330.0000	600.0000	245.0000	153.0000	458.0000
875	-9.0750	-5.7000	107.0000	100.0000	144.0000	148.0000	115.0000	161.0000	66.0000	66.0000	171.0000	117.0000	369.0000	260.0000	294.0000	287.0000	227.0000	112.0000	178.0000	178.0000	72.0000	79.0000	187.0000	365.0000	191.0000	72.0000	237.0000	286.0000	585.0000	414.0000	208.0000	198.0000	503.0000	136.0000	105.0000	266.0000	416.0000	398.0000	335.0000	122.0000	221.0000	195.0000	227.0000	360.0000	290.0000	519.0000	280.0000	159.0000	430.0000
876	-9.0000	-5.7000	268.0000	159.0000	79.0000	142.0000	117.0000	73.0000	308.0000	308.0000	84.0000	302.0000	282.0000	238.0000	165.0000	133.0000	260.0000	231.0000	207.0000	160.0000	142.0000	242.0000	46.0000	352.0000	291.0000	270.0000	213.0000	189.0000	867.0000	279.0000	366.0000	207.0000	410.0000	148.0000	156.0000	202.0000	383.0000	155.0000	250.0000	83.0000	98.0000	154.0000	217.0000	142.0000	422.0000	341.0000	175.0000	443.0000	336.0000
877	-8.9250	-5.7000	118.0000	152.0000	144.0000	151.0000	188.0000	209.0000	88.0000	88.0000	263.0000	283.0000	278.0000	389.0000	203.0000	212.0000	325.0000	275.0000	204.0000	116.0000	50.0000	212.0000	175.0000	428.0000	293.0000	86.0000	136.0000	115.0000	823.0000	502.0000	268.0000	425.0000	599.0000	236.0000	126.0000	265.0000	404.0000	266.0000	162.0000	293.0000	254.0000	118.0000	110.0000	316.0000	427.0000	338.0000	258.0000	191.0000	360.0000
878	-8.8500	-5.7000	199.0000	194.0000	144.0000	27.0000	85.0000	188.0000	125.0000	125.0000	170.0000	172.0000	245.0000	372.0000	308.0000	241.0000	189.0000	19.0000	350.0000	212.0000	267.0000	167.0000	38.0000	260.0000	112.0000	234.0000	183.0000	26.0000	1299.0000	349.0000	193.0000	401.0000	386.0000	293.0000	87.0000	166.0000	392.0000	285.0000	337.0000	194.0000	220.0000	125.0000	225.0000	261.0000	441.0000	609.0000	394.0000	250.0000	523.0000
879	-8.7750	-5.7000	242.0000	281.0000	146.0000	176.0000	133.0000	180.0000	119.0000	119.0000	122.0000	171.0000	370.0000	185.0000	173.0000	194.0000	155.0000	205.0000	366.0000	197.0000	119.0000	281.0000	282.0000	576.0000	209.0000	205.0000	216.0000	88.0000	1174.0000	375.0000	225.0000	278.0000	436.0000	176.0000	169.0000	118.0000	435.0000	247.0000	202.0000	209.0000	232.0000	278.0000	120.0000	510.0000	203.0000	531.0000	133.0000	308.0000	494.0000
880	-8.7000	-5.7000	170.0000	115.0000	80.0000	61.0000	177.0000	140.0000	62.0000	62.0000	172.0000	79.0000	212.0000	240.0000	397.0000	247.0000	198.0000	243.0000	370.0000	20.0000	87.0000	155.0000	141.0000	539.0000	276.0000	235.0000	202.0000	163.0000	1044.0000	665.0000	315.0000	144.0000	631.0000	325.0000	220.0000	169.0000	430.0000	308.0000	184.0000	314.0000	104.0000	209.0000	223.0000	355.0000	189.0000	371.0000	467.0000	256.0000	650.0000
881	-8.6250	-5.7000	181.0000	136.0000	140.0000	63.0000	306.0000	240.0000	153.0000	153.0000	440.0000	218.0000	414.0000	223.0000	309.0000	347.0000	88.0000	135.0000	460.0000	131.0000	107.0000	191.0000	141.0000	387.0000	204.0000	175.0000	187.0000	195.0000	961.0000	298.0000	287.0000	271.0000	275.0000	209.0000	208.0000	182.0000	287.0000	283.0000	225.0000	266.0000	180.0000	199.0000	176.0000	404.0000	397.0000	302.0000	187.0000	254.0000	232.0000
882	-8.5500	-5.7000	164.0000	117.0000	117.0000	141.0000	113.0000	230.0000	94.0000	94.0000	300.0000	221.0000	438.0000	119.0000	188.0000	358.0000	210.0000	150.0000	338.0000	202.0000	50.0000	302.0000	133.0000	333.0000	265.0000	101.0000	176.0000	76.0000	753.0000	218.0000	103.0000	249.0000	714.0000	199.0000	137.0000	149.0000	423.0000	241.0000	102.0000	193.0000	372.0000	267.0000	202.0000	438.0000	588.0000	492.0000	278.0000	320.0000	425.0000
883	-8.4750	-5.7000	257.0000	168.0000	204.0000	184.0000	84.0000	295.0000	199.0000	199.0000	419.0000	216.0000	239.0000	217.0000	130.0000	259.0000	190.0000	324.0000	279.0000	209.0000	97.0000	188.0000	159.0000	473.0000	180.0000	198.0000	94.0000	196.0000	770.0000	427.0000	336.0000	321.0000	526.0000	522.0000	133.0000	122.0000	481.0000	247.0000	327.0000	233.0000	234.0000	416.0000	151.0000	438.0000	363.0000	604.0000	196.0000	275.0000	355.0000
884	-8.4000	-5.7000	95.0000	226.0000	301.0000	102.0000	144.0000	186.0000	187.0000	187.0000	239.0000	180.0000	33.0000	205.0000	305.0000	230.0000	212.0000	96.0000	323.0000	146.0000	156.0000	235.0000	186.0000	546.0000	291.0000	170.0000	104.0000	182.0000	628.0000	393.0000	351.0000	335.0000	500.0000	366.0000	208.0000	123.0000	436.0000	153.0000	398.0000	298.0000	249.0000	205.0000	207.0000	298.0000	214.0000	414.0000	260.0000	298.0000	393.0000
885	-8.3250	-5.7000	132.0000	155.0000	143.0000	126.0000	107.0000	120.0000	79.0000	79.0000	201.0000	140.0000	120.0000	186.0000	203.0000	244.0000	197.0000	135.0000	263.0000	177.0000	59.0000	285.0000	48.0000	465.0000	375.0000	193.0000	24.0000	274.0000	888.0000	461.0000	216.0000	253.0000	831.0000	235.0000	322.0000	204.0000	289.0000	220.0000	132.0000	239.0000	298.0000	209.0000	74.0000	256.0000	445.0000	560.0000	200.0000	346.0000	418.0000
886	-8.2500	-5.7000	170.0000	115.0000	44.0000	45.0000	137.0000	176.0000	171.0000	171.0000	233.0000	114.0000	257.0000	391.0000	372.0000	300.0000	116.0000	200.0000	291.0000	58.0000	160.0000	220.0000	158.0000	558.0000	335.0000	249.0000	194.0000	26.0000	934.0000	239.0000	192.0000	524.0000	540.0000	454.0000	145.0000	135.0000	569.0000	222.0000	492.0000	238.0000	249.0000	159.0000	117.0000	211.0000	436.0000	558.0000	212.0000	323.0000	550.0000
887	-8.1750	-5.7000	177.0000	308.0000	80.0000	140.0000	76.0000	211.0000	193.0000	193.0000	259.0000	221.0000	303.0000	165.0000	283.0000	226.0000	163.0000	268.0000	381.0000	285.0000	113.0000	398.0000	305.0000	281.0000	382.0000	173.0000	199.0000	250.0000	881.0000	128.0000	311.0000	378.0000	668.0000	507.0000	171.0000	188.0000	499.0000	273.0000	255.0000	95.0000	200.0000	305.0000	232.0000	276.0000	548.0000	554.0000	239.0000	241.0000	439.0000
888	-8.1000	-5.7000	355.0000	178.0000	80.0000	87.0000	62.0000	190.0000	128.0000	128.0000	256.0000	51.0000	133.0000	180.0000	272.0000	375.0000	20.0000	162.0000	402.0000	121.0000	78.0000	341.0000	138.0000	429.0000	277.0000	150.0000	135.0000	177.0000	1183.0000	598.0000	243.0000	282.0000	601.0000	307.0000	152.0000	238.0000	317.0000	367.0000	80.0000	407.0000	214.0000	143.0000	325.0000	271.0000	287.0000	598.0000	140.0000	253.0000	533.0000
889	-8.0250	-5.7000	305.0000	151.0000	102.0000	104.0000	104.0000	203.0000	112.0000	112.0000	190.0000	167.0000	199.0000	137.0000	408.0000	214.0000	141.0000	218.0000	360.0000	298.0000	167.0000	133.0000	161.0000	299.0000	258.0000	138.0000	165.0000	128.0000	965.0000	560.0000	204.0000	328.0000	621.0000	307.0000	194.0000	174.0000	433.0000	224.0000	138.0000	165.0000	320.0000	223.0000	249.0000	360.0000	490.0000	359.0000	242.0000	360.0000	401.0000
890	-7.9500	-5.7000	254.0000	78.0000	173.0000	166.0000	185.0000	308.0000	53.0000	53.0000	247.0000	135.0000	389.0000	445.0000	143.0000	321.0000	152.0000	71.0000	237.0000	99.0000	78.0000	226.0000	171.0000	360.0000	115.0000	269.0000	175.0000	182.0000	728.0000	121.0000	222.0000	334.0000	381.0000	500.0000	124.0000	152.0000	423.0000	288.0000	177.0000	380.0000	136.0000	97.0000	223.0000	435.0000	217.0000	530.0000	297.0000	283.0000	251.0000
891	-7.8750	-5.7000	193.0000	96.0000	171.0000	213.0000	85.0000	217.0000	92.0000	92.0000	476.0000	254.0000	71.0000	235.0000	262.0000	328.0000	266.0000	204.0000	191.0000	170.0000	66.0000	197.0000	132.0000	484.0000	228.0000	157.0000	197.0000	162.0000	620.0000	397.0000	248.0000	195.0000	396.0000	373.0000	53.0000	139.0000	574.0000	212.0000	302.0000	144.0000	217.0000	214.0000	284.0000	214.0000	442.0000	530.0000	265.0000	288.0000	460.0000
892	-7.8000	-5.7000	93.0000	243.0000	221.0000	91.0000	144.0000	147.0000	199.0000	199.0000	48.0000	277.0000	320.0000	231.0000	300.0000	290.0000	152.0000	139.0000	222.0000	107.0000	104.0000	283.0000	103.0000	339.0000	166.0000	236.0000	144.0000	29.0000	346.0000	180.0000	173.0000	263.0000	466.0000	260.0000	95.0000	273.0000	300.0000	339.0000	190.0000	204.0000	254.0000	119.0000	121.0000	306.0000	480.0000	269.0000	152.0000	364.0000	448.0000
893	-7.7250	-5.7000	237.0000	166.0000	194.0000	268.0000	101.0000	264.0000	147.0000	147.0000	367.0000	224.0000	184.0000	407.0000	324.0000	172.0000	274.0000	222.0000	220.0000	122.0000	84.0000	153.0000	132.0000	267.0000	252.0000	124.0000	115.0000	152.0000	569.0000	208.0000	514.0000	305.0000	441.0000	200.0000	105.0000	174.0000	321.0000	238.0000	223.0000	130.0000	208.0000	264.0000	151.0000	240.0000	306.0000	235.0000	360.0000	280.0000	428.0000
894	-7.6500	-5.7000	338.0000	246.0000	89.0000	239.0000	132.0000	294.0000	173.0000	173.0000	325.0000	178.0000	157.0000	190.0000	109.0000	244.0000	165.0000	82.0000	428.0000	265.0000	174.0000	63.0000	179.0000	463.0000	237.0000	250.0000	215.0000	129.0000	527.0000	105.0000	171.0000	329.0000	579.0000	321.0000	339.0000	349.0000	590.0000	323.0000	427.0000	293.0000	191.0000	124.0000	76.0000	366.0000	427.0000	506.0000	336.0000	400.0000	386.0000
895	-7.5750	-5.7000	191.0000	172.0000	177.0000	183.0000	81.0000	128.0000	215.0000	215.0000	269.0000	44.0000	264.0000	225.0000	241.0000	326.0000	209.0000	277.0000	243.0000	263.0000	79.0000	259.0000	144.0000	335.0000	150.0000	174.0000	264.0000	34.0000	829.0000	233.0000	230.0000	318.0000	633.0000	117.0000	419.0000	135.0000	646.0000	226.0000	260.0000	278.0000	286.0000	115.0000	197.0000	404.0000	649.0000	551.0000	229.0000	327.0000	449.0000
896	-7.5000	-5.7000	208.0000	218.0000	102.0000	223.0000	60.0000	159.0000	241.0000	241.0000	191.0000	67.0000	259.0000	313.0000	213.0000	199.0000	233.0000	140.0000	200.0000	127.0000	68.0000	128.0000	227.0000	263.0000	307.0000	343.0000	159.0000	207.0000	569.0000	329.0000	168.0000	222.0000	571.0000	239.0000	174.0000	256.0000	359.0000	380.0000	149.0000	263.0000	121.0000	230.0000	160.0000	215.0000	585.0000	269.0000	256.0000	303.0000	397.0000
897	-7.4250	-5.7000	426.0000	76.0000	93.0000	213.0000	128.0000	201.0000	165.0000	165.0000	132.0000	159.0000	320.0000	291.0000	133.0000	191.0000	260.0000	166.0000	304.0000	94.0000	160.0000	291.0000	119.0000	332.0000	459.0000	77.0000	116.0000	303.0000	836.0000	203.0000	252.0000	274.0000	643.0000	132.0000	155.0000	41.0000	463.0000	491.0000	270.0000	199.0000	165.0000	171.0000	195.0000	209.0000	437.0000	686.0000	219.0000	130.0000	244.0000
898	-7.3500	-5.7000	164.0000	148.0000	155.0000	128.0000	129.0000	73.0000	150.0000	150.0000	196.0000	129.0000	414.0000	385.0000	197.0000	211.0000	221.0000	109.0000	265.0000	238.0000	44.0000	222.0000	50.0000	371.0000	308.0000	332.0000	147.0000	29.0000	714.0000	309.0000	214.0000	271.0000	672.0000	202.0000	174.0000	164.0000	505.0000	344.0000	269.0000	273.0000	240.0000	196.0000	190.0000	145.0000	257.0000	483.0000	286.0000	159.0000	443.0000
899	-7.2750	-5.7000	161.0000	93.0000	178.0000	60.0000	133.0000	159.0000	72.0000	72.0000	235.0000	159.0000	215.0000	208.0000	169.0000	185.0000	283.0000	199.0000	295.0000	158.0000	159.0000	251.0000	351.0000	394.0000	305.0000	183.0000	162.0000	142.0000	692.0000	262.0000	284.0000	190.0000	541.0000	209.0000	25.0000	245.0000	382.0000	185.0000	125.0000	258.0000	183.0000	180.0000	115.0000	194.0000	373.0000	337.0000	290.0000	282.0000	513.0000
900	-15.6000	-5.6250	179.0000	143.0000	173.0000	287.0000	88.0000	333.0000	60.0000	60.0000	377.0000	210.0000	321.0000	339.0000	319.0000	168.0000	87.0000	244.0000	245.0000	303.0000	219.0000	357.0000	366.0000	503.0000	315.0000	215.0000	236.0000	111.0000	1320.0000	560.0000	282.0000	445.0000	706.0000	325.0000	301.0000	70.0000	461.0000	311.0000	338.0000	166.0000	278.0000	251.0000	159.0000	505.0000	400.0000	721.0000	292.0000	293.0000	441.0000
901	-15.5250	-5.6250	339.0000	306.0000	267.0000	206.0000	117.0000	45.0000	20.0000	20.0000	224.0000	362.0000	306.0000	461.0000	160.0000	487.0000	131.0000	142.0000	150.0000	92.0000	172.0000	276.0000	360.0000	348.0000	311.0000	290.0000	50.0000	178.0000	1241.0000	454.0000	227.0000	140.0000	455.0000	187.0000	259.0000	95.0000	614.0000	315.0000	168.0000	271.0000	141.0000	138.0000	185.0000	279.0000	352.0000	545.0000	299.0000	149.0000	443.0000
902	-15.4500	-5.6250	409.0000	107.0000	204.0000	215.0000	180.0000	357.0000	230.0000	230.0000	187.0000	172.0000	134.0000	138.0000	259.0000	306.0000	84.0000	207.0000	291.0000	146.0000	107.0000	281.0000	223.0000	267.0000	467.0000	197.0000	146.0000	61.0000	829.0000	285.0000	199.0000	269.0000	291.0000	134.0000	174.0000	276.0000	307.0000	187.0000	194.0000	282.0000	189.0000	225.0000	234.0000	310.0000	291.0000	435.0000	189.0000	339.0000	337.0000
[truncated: 19,624 more rows]
[truncated: 160 more columns]
