# Supplementary material for: Spatial metabolomics reveals glycogen as an actionable target for pulmonary fibrosis
Source: Nat Commun. 2023 May 13;14:2759. doi: 10.1038/s41467-023-38437-1 (PMC10182559; doi:10.1038/s41467-023-38437-1)
Supplement: Supplementary file 4 — Source Data [file 41467_2023_38437_MOESM4_ESM.zip › source file/fig S4 F6P.txt]

PBS	PBS	PBS	PBS	PBS	PBS	PBS	PBS	PBS	Bleo	Bleo	Bleo	Bleo	Bleo	Bleo	Bleo	Bleo	Bleo
0.008119200	0.029534000	0.007087180	0.012216560	0.050005000					0.00393262	0.00533279	0.00226718	0.00267180	0.00497691				
