# Supplementary material for: Spatial metabolomics reveals glycogen as an actionable target for pulmonary fibrosis
Source: Nat Commun. 2023 May 13;14:2759. doi: 10.1038/s41467-023-38437-1 (PMC10182559; doi:10.1038/s41467-023-38437-1)
Supplement: Supplementary file 4 — Source Data [file 41467_2023_38437_MOESM4_ESM.zip › source file/Fig 5b.txt]

	WT-Saline	WT-Bleo	LKO-Saline	LKO-Bleo
0	0.0	0.0	0.0	0.0
1	-1.1	-0.7	-0.6	-0.9
2	0.0	-1.1	-1.0	-1.1
3	0.7	-1.4	-0.4	-0.4
4	1.6	-1.5	-0.1	-0.2
5	0.7	-3.5	-0.3	-1.7
6	1.1	-4.3	-0.2	-2.2
7	0.5	-4.8	-0.4	-2.5
8	0.7	-5.2	-0.8	-2.5
9	0.3	-5.5	-0.5	-2.6
10
11	0.9	-5.9	-0.4	-2.2
12	0.7	-5.8	-0.3	-1.9
13	0.4	-5.7	-0.3	-1.7
14	0.6	-5.4	-0.4	-1.5
15	0.7	-5.2	-0.5	-1.4
16	0.8	-4.7	-0.4	-1.2
17
18
19	0.5	-3.9	-0.3	-1.0
20	0.5	-3.7	-0.4	-1.1
21	0.5	-3.4	-0.4	-1.1
	0.6	-3.3	-0.4	-1.1
