# Supplementary material for: Spatial metabolomics reveals glycogen as an actionable target for pulmonary fibrosis
Source: Nat Commun. 2023 May 13;14:2759. doi: 10.1038/s41467-023-38437-1 (PMC10182559; doi:10.1038/s41467-023-38437-1)
Supplement: Supplementary file 4 — Source Data [file 41467_2023_38437_MOESM4_ESM.zip › source file/fig 4f.txt]

Chain Length	Saline	Saline	Saline	Bleomycin	Bleomycin	Bleomycin
3.0	6.10860000	19.91313330	23.02813330	37.4233000	18.8949667	9.1928333
4.0	0.00000000	0.00000000	0.00000000	0.0000000	0.0000000	0.0000000
5.0	11.30340000	0.00000000	19.37220000	26.5634667	52.9510000	81.8683000
6.0	73.52740000	46.90840000	66.69723330	98.5411667	172.5542330	175.7935000
7.0	100.07993300	52.32883330	111.51353300	209.7915670	260.0252670	265.4030330
8.0	103.56473300	55.42343330	110.10503300	192.5755670	250.1986330	296.9173330
9.0	97.63060000	119.34530000	120.92126700	233.5624670	263.1475330	287.3186330
10.0	128.37170000	113.82940000	152.44186700	228.2393670	267.0827670	307.6105000
11.0	131.83390000	137.84153300	112.14073300	239.5406330	244.5669000	269.1478000
12.0	102.15490000	89.07053330	112.13610000	216.3506000	181.1482670	206.3378330
13.0	76.63443330	92.53673330	83.34603330	188.4107000	162.7813670	162.1622330
14.0	73.20566670	69.15276670	68.80410000	148.4610000	131.6681670	130.2214670
15.0	52.66443330	55.50550000	62.91173330	93.0871000	73.3093333	83.8315667
16.0	30.44203330	24.67546670	30.34480000	67.0203000	58.8068000	43.8666333
17.0	36.29176670	19.88316670	19.30053330	72.1835333	55.5222333	33.4238667
